# Supplementary material for: A Progressive Loss of phosphoSer138-Profilin Aligns with Symptomatic Course in the R6/2 Mouse Model of Huntington’s Disease: Possible Sex-Dependent Signaling
Source: Cell Mol Neurobiol. 2020 Oct 27;42(3):871–88. doi: 10.1007/s10571-020-00984-2 (PMC8891113; doi:10.1007/s10571-020-00984-2)
Supplement: Supplementary file 9 — Supplementary file5 Supplementary Table 1 List of peptides spotted in array (XLSX 65 kb) [file 10571_2020_984_MOESM9_ESM.xlsx]

## Sheet: Sheet1
Name	ID	Target
[Pyruvate dehydrogenase (acetyl-transferring)] kinase isozyme 1, mitochondrial	Q8BFP9	Y241
[Pyruvate dehydrogenase (acetyl-transferring)] kinase isozyme 1, mitochondrial	Q8BFP9	Y242
[Pyruvate dehydrogenase (acetyl-transferring)] kinase isozyme 4, mitochondrial	O70571	S381
[Pyruvate dehydrogenase (acetyl-transferring)] kinase isozyme 4, mitochondrial	O70571	S368
14-3-3 protein beta/alpha	Q9CQV8	S60
14-3-3 protein beta/alpha (Adapter protein)	Q9CQV8	S186
14-3-3 protein epsilon (Adapter protein)	P62259	Y214
14-3-3 protein sigma	O70456	S186
14-3-3 protein sigma	O70456	S74
14-3-3 protein theta	P68254	S232
14-3-3 protein zeta/delta	P63101	T232
14-3-3 protein zeta/delta (Adapter protein)	P63101	S58
1-phosphatidylinositol 3-phosphate 5-kinase	Q9Z1T6	S318
1-phosphatidylinositol 3-phosphate 5-kinase	Q9Z1T6	S307
1-phosphatidylinositol 4,5-bisphosphate phosphodiesterase beta-1	Q9Z1B3	S887
1-phosphatidylinositol 4,5-bisphosphate phosphodiesterase beta-1	Q9Z1B3	S981
1-phosphatidylinositol 4,5-bisphosphate phosphodiesterase beta-3	P51432	S1105
1-phosphatidylinositol 4,5-bisphosphate phosphodiesterase beta-3	P51432	S537
1-phosphatidylinositol 4,5-bisphosphate phosphodiesterase delta-1	Q8R3B1	S501
1-phosphatidylinositol 4,5-bisphosphate phosphodiesterase delta-1	Q8R3B1	Y258
1-phosphatidylinositol 4,5-bisphosphate phosphodiesterase epsilon-1	Q8K4S1	S1576
1-phosphatidylinositol 4,5-bisphosphate phosphodiesterase epsilon-1	Q8K4S1	Y1383
1-phosphatidylinositol 4,5-bisphosphate phosphodiesterase eta-1	Q4KWH5	S59
1-phosphatidylinositol 4,5-bisphosphate phosphodiesterase eta-1	Q4KWH5	S628
1-phosphatidylinositol 4,5-bisphosphate phosphodiesterase gamma-1	Q62077	Y771
1-phosphatidylinositol 4,5-bisphosphate phosphodiesterase gamma-1 (Mediates the production of the second messenger molecules diacylglycerol (DAG) and inositol 1,4,5-trisphosphate (IP3))	Q62077	Y783
1-phosphatidylinositol 4,5-bisphosphate phosphodiesterase gamma-2	Q8CIH5	Y753
1-phosphatidylinositol 4,5-bisphosphate phosphodiesterase gamma-2 (production of the second messenger molecules diacylglycerol (DAG) and inositol 1,4,5-trisphosphate (IP3))	Q8CIH5	Y759
26S protease regulatory subunit 8	P62196	S120
26S proteasome non-ATPase regulatory subunit 2	Q8VDM4	S711
26S proteasome non-ATPase regulatory subunit 2	Q8VDM4	Y906
2-acylglycerol O-acyltransferase 1	Q80W94	Y154
2-acylglycerol O-acyltransferase 1	Q91ZV4	S182
2-oxoglutarate dehydrogenase, mitochondrial	Q60597	S369
2-oxoglutarate dehydrogenase, mitochondrial	Q60597	Y555
3 beta-hydroxysteroid dehydrogenase/Delta 5-->4-isomerase type 1	P24815	T260
3-ketoacyl-CoA thiolase, mitochondrial	Q8BWT1	Y20
3-ketoacyl-CoA thiolase, mitochondrial	Q8BWT1	Y127
3-phosphoinositide-dependent protein kinase 1	Q9Z2A0	Y376
3-phosphoinositide-dependent protein kinase 1(Serine/threonine kinase which acts as a master kinase)	Q9Z2A0	S244
5'-AMP-activated protein kinase catalytic subunit alpha-1	Q5EG47	S486
5'-AMP-activated protein kinase catalytic subunit alpha-1 (Catalytic subunit of AMP-activated protein kinase (AMPK)-regulating energy metabolism)	Q5EG47	T183
5'-AMP-activated protein kinase subunit beta-1	Q9R078	S108
5'-AMP-activated protein kinase subunit beta-1	Q9R078	S24
5'-AMP-activated protein kinase subunit beta-2	Q6PAM0	S94
5'-AMP-activated protein kinase subunit beta-2	Q6PAM0	S182
5'-AMP-activated protein kinase subunit gamma-2	Q91WG5	T97
5'-AMP-activated protein kinase subunit gamma-2	Q91WG5	S131
60 kDa heat shock protein, mitochondrial	P63038	S410
60 kDa heat shock protein, mitochondrial	P63038	T113
60S acidic ribosomal protein P2	P99027	S102
60S acidic ribosomal protein P2	P99027	S105
6-phosphofructo-2-kinase/fructose-2,6-bisphosphatase 2	P70265	S469
6-phosphofructo-2-kinase/fructose-2,6-bisphosphatase 2	P70265	S35
6-phosphofructo-2-kinase/fructose-2,6-bisphosphatase 3	A7UAK5	S490
6-phosphofructo-2-kinase/fructose-2,6-bisphosphatase 3	A7UAK5	S507
78 kDa glucose-regulated protein	P20029	T38
78 kDa glucose-regulated protein ( Involved in the correct folding of proteins and degradation of misfolded proteins )	P20029	T230
Abelson tyrosine-protein kinase 2	Q4JIM5	Y261
Acetyl-CoA carboxylase 1	Q5SWU9	S79
Acetyl-CoA carboxylase 1	Q5SWU9	S77
Acetyl-CoA carboxylase 2	E9Q4Z2	S212
Acetyl-CoA carboxylase 2	E9Q4Z2	Y1479
Actin, gamma-enteric smooth muscle	P62737	Y242
Actin, gamma-enteric smooth muscle	P63268	Y363
Acyl-CoA synthetase family member 3, mitochondrial	Q3URE1	Y355
Acyl-CoA synthetase family member 3, mitochondrial	Q3URE1	Y542
Adapter molecule crk	Q64010	Y221
Adapter molecule crk	Q64010	S41
Akirin-2	B1AXD8	S21
Akirin-2	B1AXD8	S18
AKT-interacting protein	Q64362	T190
ALK tyrosine kinase receptor	P97793	Y1592
ALK tyrosine kinase receptor	P97793	Y1363
Alpha-adducin	Q9QYC0	S714
Alpha-adducin (Membrane-cytoskeleton-associated protein)	Q9QYC0	S724
Alpha-enolase	P17182	S419
Alpha-enolase (Multifunctional enzyme)	P17182	Y44
Alpha-synuclein	O55042	Y125
Alpha-synuclein (May be involved in the regulation of dopamine release and transport)	O55042	S129
Amphiphysin	Q7TQF7	S276
Amphiphysin	Q7TQF7	S285
Amyloid beta A4 precursor protein-binding family B member 1	Q9QXJ1	S175
Amyloid beta A4 precursor protein-binding family B member 1	Q9QXJ1	S287
Amyloid beta A4 protein	P12023	T743
Amyloid beta A4 protein	P12023	Y757
Annexin A1	P10107	Y21
Annexin A1 (Calcium/phospholipid-binding protein which promotes membrane fusion)	P10107	S27
Annexin A3	O35639	Y300
Annexin A3	O35639	S301
AP-1 complex subunit gamma-1	P22892	Y55
AP-1 complex subunit gamma-1	P22892	Y525
AP-2 complex subunit alpha-1	P17426	S652
AP-2 complex subunit alpha-1	P17426	S358
AP-2 complex subunit alpha-2	P17427	S234
AP-2 complex subunit alpha-2	P17427	S231
AP-2 complex subunit beta (Component of the adaptor protein complex 2 (AP-2))	Q9DBG3	Y737
AP-2 complex subunit mu	P84091	T152
AP-2 complex subunit mu (Component of the adaptor protein complex 2 (AP-2))	P84091	T156
Apoptosis inhibitor 5	O35841	T399
Apoptosis inhibitor 5	O35841	T18
Apoptosis regulator BAX	Q07813	S184
Apoptosis regulator BAX	Q07813	T167
Apoptosis regulator Bcl-2	Q8BZ03	T524
Apoptosis regulator Bcl-2 (Suppresses apoptosis in a variety of cell systems)	P10417	S84
Arachidonate 5-lipoxygenase	P48999	S272
Arachidonate 5-lipoxygenase	P48999	S664
ATP synthase subunit beta, mitochondrial	P56480	Y499
ATP synthase subunit beta, mitochondrial	P56480	T240
ATP-dependent 6-phosphofructokinase, liver type	P12382	T304
ATP-dependent 6-phosphofructokinase, liver type	P12382	T202
ATP-dependent 6-phosphofructokinase, muscle type	P47857	Y576
ATP-dependent 6-phosphofructokinase, muscle type	P47857	Y502
ATP-dependent 6-phosphofructokinase, platelet type	Q9WUA3	Y653
ATP-dependent 6-phosphofructokinase, platelet type	Q9WUA3	Y650
Autophagy-related protein 13	Q91YI1	S354
Baculoviral IAP repeat-containing protein 3	O08863	T252
Baculoviral IAP repeat-containing protein 3	Q62210	T406
B-cell linker protein	Q9QUN3	Y72
B-cell linker protein (Functions as a central linker protein, downstream of the B-cell receptor (BCR),)	Q9QUN3	Y84
B-cell lymphoma/leukemia 10	Q9Z0H7	S138
B-cell lymphoma/leukemia 10	Q9Z0H7	S218
Bcl2-associated agonist of cell death	Q61337	S112
Bcl2-associated agonist of cell death (Promotes cell death)	Q61337	S136
Bcl-2-like protein 1	Q64373	S62
Bcl-2-like protein 1	Q64373	T47
Bcl-2-like protein 11	O54918	S114
Bcl-2-like protein 11 (brain dev / apoptosis)	O54918	S65
BDNF/NT-3 growth factors receptor	P15209	Y515
BDNF/NT-3 growth factors receptor	P15209	Y705
Beta-1 adrenergic receptor	P34971	S301
Beta-arrestin-1	Q8BWG8	S412
Beta-arrestin-1	Q8BWG8	S163
Beta-arrestin-2	Q91YI4	T383
Beta-arrestin-2	Q91YI4	T20
Brain-derived neurotrophic factor	P21237	T64
Brain-specific angiogenesis inhibitor 1-associated protein 2	Q8BKX1	S367
Brain-specific angiogenesis inhibitor 1-associated protein 2	Q8BKX1	T361
Breakpoint cluster region protein	Q6PAJ1	Y178
Breakpoint cluster region protein	Q6PAJ1	Y362
Cactin	Q9CS00	S244
Cactin	Q9CS00	S498
Cadherin-1	P09803	S846
Cadherin-1	P09803	S849
Calcium/calmodulin-dependent protein kinase kinase 1	Q8VBY2	S458
Calcium/calmodulin-dependent protein kinase kinase 1	Q8VBY2	S74
Calcium/calmodulin-dependent protein kinase kinase 2	Q8C078	S511
Calcium/calmodulin-dependent protein kinase kinase 2	Q8C078	Y183
Calcium/calmodulin-dependent protein kinase type 1	Q91YS8	T177
Calcium/calmodulin-dependent protein kinase type 1B	Q9QYK9	T171
Calcium/calmodulin-dependent protein kinase type II subunit alpha	P11798	T286
Calcium/calmodulin-dependent protein kinase type II subunit alpha	P11798	T305
Calcium/calmodulin-dependent protein kinase type II subunit beta	P28652	T287
Calcium/calmodulin-dependent protein kinase type II subunit delta	Q6PHZ2	T287
Calcium/calmodulin-dependent protein kinase type II subunit delta	Q6PHZ2	S3
Calcium/calmodulin-dependent protein kinase type II subunit gamma	Q923T9	T287
Calcium/calmodulin-dependent protein kinase type II subunit gamma (( calcium/calmodulin-dependent protein kinase (CAMK) group))	P28652	S280
Calcium/calmodulin-dependent protein kinase type IV	P08414	T196
Calcium/calmodulin-dependent protein kinase type IV	P08414	P13
Caldesmon	Q8VCQ8	S526
Caldesmon	Q8VCQ8	S496
Calmodulin	P62204	T80
Calmodulin	Q9D6P8	S82
Calnexin	P35564	S582
Calpain-2 catalytic subunit	O08529	T370
Calpain-2 catalytic subunit	O08529	S369
Calpain-7	Q9R1S8	Y620
Calpain-7	Q9R1S8	Y667
Calpastatin	P51125	T691
Calpastatin	P51125	Y559
Calponin-3	Q9DAW9	S293
Calponin-3 (capable of binding to actin, calmodulin,)	Q9DAW9	Y10
cAMP-dependent protein kinase catalytic subunit alpha	P05132	S339
cAMP-dependent protein kinase catalytic subunit alpha (Phosphorylates a large number of substrates)	P05132	T198
cAMP-dependent protein kinase type I-alpha regulatory subunit	Q9DBC7	S83
cAMP-dependent protein kinase type I-alpha regulatory subunit	Q9DBC7	S77
cAMP-dependent protein kinase type I-beta regulatory subunit	P12849	S83
cAMP-dependent protein kinase type I-beta regulatory subunit	P12849	Y312
cAMP-dependent protein kinase type II-alpha regulatory subunit	P12367	S96
cAMP-dependent protein kinase type II-alpha regulatory subunit	Q99PM3	S283
cAMP-dependent protein kinase type II-beta regulatory subunit	P31324	S112
cAMP-responsive element modulator	P27699	S290
cAMP-responsive element modulator	P27699	S284
Casein kinase I isoform alpha	Q8BK63	S218
Casein kinase I isoform alpha	Q8BK63	S242
Casein kinase I isoform delta	Q9DC28	S406
Casein kinase I isoform delta	Q9DC28	S331
Casein kinase I isoform epsilon	Q9JMK2	T337
Casein kinase I isoform epsilon	Q9JMK2	T325
Casein kinase I isoform gamma-1	Q8BTH8	S361
Casein kinase I isoform gamma-1	Q8BTH8	S344
Casein kinase II subunit alpha	Q60737	Y255
Casein kinase II subunit alpha	Q60737	S362
Caspase recruitment domain-containing protein 11	Q8CIS0	S564
Caspase recruitment domain-containing protein 11	Q8CIS0	S563
Caspase recruitment domain-containing protein 9	A2AIV8	T231
Caspase recruitment domain-containing protein 9	A2AIV8	T95
Caspase-1	P29452	S374
Caspase-1	P29452	S226
Caspase-2	P29594	S340
Caspase-2	P29594	S139
Caspase-3	P70677	S150
Caspase-6	O08738	S239
Caspase-7	P97864	T173
Caspase-7	P97864	S239
Caspase-8	O89110	Y450
Caspase-8	O89110	S349
Caspase-9	Q8C3Q9	T163
Caspase-9	Q8C3Q9	S221
Catalase	P24270	Y386
Catalase	P24270	S167
Catenin beta-1	Q02248	S37
Catenin beta-1	Q02248	S33
Cathepsin B	P10605	S169
Cathepsin L1	P06797	Y295
Cathepsin O	Q8BM88	S306
Cation-dependent mannose-6-phosphate receptor	P24668	S268
Caveolin-1	P49817	Y14
Caveolin-1	P49817	Y25
Caveolin-2	Q9WVC3	Y27
Caveolin-2 (May act as a scaffolding protein)	Q9WVC3	Y19
C-C chemokine receptor type 5	P51682	S351
C-C chemokine receptor type 5	P51682	S338
CCAAT/enhancer-binding protein alpha	P53566	S21
cGMP-dependent protein kinase 1	P0C605	S65
cGMP-dependent protein kinase 1	P0C605	T517
cGMP-inhibited 3',5'-cyclic phosphodiesterase A	Q9Z0X4	S425
cGMP-inhibited 3',5'-cyclic phosphodiesterase A	Q9Z0X4	S310
Claudin-12	Q9ET43	S231
Complement component C7	D3YXF5	A835
Complement component C8 alpha chain	Q8K182	Y341
Contactin-1	P12960	S916
Contactin-1	P12960	Y769
Corticotropin-releasing factor receptor 1	P35347	T413
Creatine kinase B-type	Q04447	S128
Creatine kinase B-type	Q04447	S309
CREB-binding protein	P45481	S1383
CREB-binding protein	P45481	S92
CREB-regulated transcription coactivator 2	Q3U182	S171
CREB-regulated transcription coactivator 2	Q3U182	S434
Crk-like protein	P47941	Y207
Crk-like protein	P47941	S42
CUGBP Elav-like family member 1	P28659	S302
CUGBP Elav-like family member 1 (mRNA binding protein)	P28659	S28
Cyclic AMP-dependent transcription factor ATF-1	P81269	S63
Cyclic AMP-dependent transcription factor ATF-1	P81269	S36
Cyclic AMP-dependent transcription factor ATF-2	P16951	T51
Cyclic AMP-dependent transcription factor ATF-2 (Transcriptional activator)	P16951	T53
Cyclic AMP-dependent transcription factor ATF-4	Q64127	S665
Cyclic AMP-dependent transcription factor ATF-4 (trascriptional activator/binds CRE)	Q06507	S218
Cyclic AMP-dependent transcription factor ATF-7	Q8R0S1	T53
Cyclic AMP-dependent transcription factor ATF-7	Q8R0S1	T51
Cyclic AMP-responsive element-binding protein 1	Q01147	S121
Cyclic AMP-responsive element-binding protein 1 (Phosphorylation-dependent transcription factor that stimulates transcription upon binding to the DNA cAMP response element (CRE))	Q01147	S133
Cyclin-dependent kinase 1	P11440	T161
Cyclin-dependent kinase 1 (control of the eukaryotic cell cycle)	P11440	Y15
Cyclin-dependent kinase 11B	P24788	T740
Cyclin-dependent kinase 11B	P24788	S47
Cyclin-dependent kinase 12	Q14AX6	S221
Cyclin-dependent kinase 12	Q14AX6	T1240
Cyclin-dependent kinase 16	Q04735	S12
Cyclin-dependent kinase 16 (esicle-mediated transport processes and exocytosis)	Q04735	S119
Cyclin-dependent kinase 2	P97377	T160
Cyclin-dependent kinase 2	Q80YP0	Y15
Cyclin-dependent kinase 4	P30285	T172
Cyclin-dependent kinase 5	P49615	S159
Cyclin-dependent kinase 5 (Proline-directed serine/threonine-protein kinase)	P49615	Y15
Cyclin-dependent kinase 5 activator 1	P61809	T138
Cyclin-dependent kinase 5 activator 1	P61809	S8
Cyclin-dependent kinase 6	Q64261	T177
Cyclin-dependent kinase 6	Q64261	Y24
Cyclin-dependent kinase 7	Q03147	T170
Cyclin-dependent kinase 7	Q03147	S164
Cyclin-dependent kinase 9	Q99J95	S175
Cyclin-dependent kinase 9 (Tyrosine-protein kinase )	Q99J95	T186
Cyclin-dependent kinases regulatory subunit 2	P56390	S51
Cytochrome b-c1 complex subunit 1, mitochondrial	Q9CZ13	Y459
Cytochrome b-c1 complex subunit 1, mitochondrial	Q9CZ13	Y468
Cytoplasmic dynein 1 light intermediate chain 1	Q8R1Q8	S398
Cytoplasmic dynein 1 light intermediate chain 1	Q8R1Q8	S405
Cytoplasmic tyrosine-protein kinase BMX	P97504	Y40
Cytoplasmic tyrosine-protein kinase BMX	P97504	Y542
Cytosolic phospholipase A2	P47713	S505
Cytosolic phospholipase A2	P47713	S726
D(1A) dopamine receptor	Q61616	T360
D(2) dopamine receptor	P61168	S148
D(2) dopamine receptor	P61168	T134
D(3) dopamine receptor	P30728	S304
D(3) dopamine receptor	P30728	T225
D(4) dopamine receptor	P51436	S234
Death domain-associated protein 6	O35613	S190
Death domain-associated protein 6 (apoptosis resistance)	Q9JLC4	S1129
Death-associated protein 1	Q91XC8	S51
Death-associated protein 1 (Negative regulator of autophagy)	Q91XC8	S3
Death-associated protein kinase 1	Q80YE7	Y491
Death-associated protein kinase 1 (Calcium/calmodulin-dependent serine/threonine kinase)	Q80YE7	S308
Death-associated protein kinase 3	O54784	T225
Death-associated protein kinase 3	O54784	T265
Dedicator of cytokinesis protein 6	Q8VDR9	S1227
DEP domain-containing mTOR-interacting protein	Q570Y9	S298
DEP domain-containing mTOR-interacting protein (Negative regulator of the mTORC1 and mTORC2 signaling pathways)	Q570Y9	S287
Desmin	P31001	S13
Desmin	P31001	S12
Diacylglycerol kinase alpha	O88673	Y336
Diacylglycerol kinase delta	E9PUQ8	S66
Diacylglycerol kinase delta	E9PUQ8	S70
Dihydropyrimidinase-related protein 1	P97427	S522
Dihydropyrimidinase-related protein 1 (Plays a role in axon guidance, invasive growth and cell migration)	P97427	T509
Dihydropyrimidinase-related protein 2	O08553	T514
Dihydropyrimidinase-related protein 2 (neural development)	O08553	S522
Dihydropyrimidinase-related protein 3	Q62188	S522
Dihydropyrimidinase-related protein 3 ( role in axon guidance, neuronal growth )	Q62188	T509
DnaJ homolog subfamily A member 1	P63037	Y376
DnaJ homolog subfamily A member 1	P63037	S83
DnaJ homolog subfamily B member 1	Q9QYJ3	S171
DnaJ homolog subfamily B member 1	Q9QYJ3	P151
DnaJ homolog subfamily C member 1	Q61712	T230
DnaJ homolog subfamily C member 1	Q61712	Y297
DnaJ homolog subfamily C member 2	P54103	S47
DnaJ homolog subfamily C member 2	P54103	S60
Drebrin	Q9QXS6	S658
Drebrin ( cytoplasmic actin-binding protein-role in the process of neuronal growth)	Q9QXS6	S142
Dual adapter for phosphotyrosine and 3-phosphotyrosine and 3-phosphoinositide	Q9QXT1	Y139
Dual specificity mitogen-activated protein kinase kinase 1	P31938	S218
Dual specificity mitogen-activated protein kinase kinase 1	P31938	S222
Dual specificity mitogen-activated protein kinase kinase 3	O09110	S218
Dual specificity mitogen-activated protein kinase kinase 3	O09110	T222
Dual specificity mitogen-activated protein kinase kinase 4	P47809	S255
Dual specificity mitogen-activated protein kinase kinase 4 (Dual specificity protein kinase which acts as an essential component of the MAP kinase signal transduction pathway)	P47809	T259
Dual specificity mitogen-activated protein kinase kinase 5	Q9WVS7	T315
Dual specificity mitogen-activated protein kinase kinase 5	Q9WVS7	S311
Dual specificity mitogen-activated protein kinase kinase 6	P70236	S207
Dual specificity mitogen-activated protein kinase kinase 6	P70236	T211
Dual specificity protein phosphatase 1	P28563	S359
Dual specificity protein phosphatase 1	P28563	S323
Dual specificity protein phosphatase 10	Q9ESS0	L347
Dual specificity protein phosphatase 16	Q6PCP3	S441
Dual specificity protein phosphatase 5	Q1HL35	S346
Dual specificity protein phosphatase 5	Q1HL35	T321
Dual specificity protein phosphatase 6	Q9DBB1	S159
Dual specificity protein phosphatase 6 (dual-specificity phosphoprotein phosphatase-MAPK/ERK2)	Q9DBB1	S197
Dual specificity tyrosine-phosphorylation-regulated kinase 1A	Q61214	S529
Dual specificity tyrosine-phosphorylation-regulated kinase 1A	Q61214	Y145
Dual specificity tyrosine-phosphorylation-regulated kinase 2	Q5U4C9	T104
Dual specificity tyrosine-phosphorylation-regulated kinase 2	Q5U4C9	S440
Dynactin subunit 1	O08788	S19
Dynactin subunit 1 (ytoplasmic dynein-driven retrograde movement of vesicles )	O08788	S179
Dynamin-1	P39053	T780
Dynamin-1 (a microtubule-associated force-producing protein-GTPase activity)	P39053	S778
Dynamin-1-like protein	Q8K1M6	S622
Dynamin-1-like protein	Q8K1M6	S643
E3 ubiquitin-protein ligase BRE1A	Q5DTM8	S522
E3 ubiquitin-protein ligase BRE1A	Q5DTM8	S172
E3 ubiquitin-protein ligase CBL	P22682	Y737
E3 ubiquitin-protein ligase CBL	P22682	Y780
E3 ubiquitin-protein ligase CBL-B	Q3TTA7	S282
E3 ubiquitin-protein ligase CBL-B	Q3TTA7	Y363
E3 ubiquitin-protein ligase CHIP	Q9WUD1	Y50
E3 ubiquitin-protein ligase CHIP	Q9WUD1	S150
E3 ubiquitin-protein ligase HERC2	Q4U2R1	T4829
E3 ubiquitin-protein ligase HUWE1	Q7TMY8	S927
E3 ubiquitin-protein ligase HUWE1	Q7TMY8	S3696
E3 ubiquitin-protein ligase Mdm2	P23804	S394
E3 ubiquitin-protein ligase Mdm2 (E3 ubiquitin-protein ligase)	P23804	S163
E3 ubiquitin-protein ligase NEDD4-like	Q8CFI0	S371
E3 ubiquitin-protein ligase NEDD4-like	Q8CFI0	S477
E3 ubiquitin-protein ligase NRDP1	Q8BH75	S254
E3 ubiquitin-protein ligase parkin	Q9WVS6	S65
E3 ubiquitin-protein ligase parkin	Q9WVS6	S295
E3 ubiquitin-protein ligase pellino homolog 1	Q8C669	T288
E3 ubiquitin-protein ligase pellino homolog 1	Q8C669	S70
E3 ubiquitin-protein ligase pellino homolog 2	Q8BST6	T289
E3 ubiquitin-protein ligase RBX1	P62878	Y106
E3 ubiquitin-protein ligase RFWD2	Q9R1A8	S389
E3 ubiquitin-protein ligase RNF103	Q9R1W3	Y233
E3 ubiquitin-protein ligase RNF103	Q9R1W3	S523
E3 ubiquitin-protein ligase SH3RF1	Q69ZI1	S304
E3 ubiquitin-protein ligase SIAH1	P61092	S19
E3 ubiquitin-protein ligase SIAH1	P61092	Y100
E3 ubiquitin-protein ligase SIAH2	Q06986	S69
E3 ubiquitin-protein ligase SIAH2	Q06986	S29
E3 ubiquitin-protein ligase Topors	Q80Z37	S718
E3 ubiquitin-protein ligase TRAF7	F8WJF7	Y67
E3 ubiquitin-protein ligase TRAF7	Q922B6	T73
E3 ubiquitin-protein ligase TRIM21	Q5ND52	Y199
E3 ubiquitin-protein ligase TRIM32	Q8CH72	S653
E3 ubiquitin-protein ligase TRIM36	Q80WG7	Y178
E3 ubiquitin-protein ligase UHRF1	Q8VDF2	S95
E3 ubiquitin-protein ligase UHRF1	Q8VDF2	S303
E3 ubiquitin-protein ligase XIAP	Q60989	S87
E3 ubiquitin-protein ligase XIAP	Q60989	S429
Early endosome antigen 1	Q8BL66	T1392
Early endosome antigen 1	Q8BL66	S23
EF-hand domain-containing protein D2	Q9D8Y0	S76
EF-hand domain-containing protein D2 (negative regulator of the canonical NF-kappa-B-activating branch)	Q9D8Y0	S74
ELAV-like protein 1	P70372	S221
ELAV-like protein 1	P70372	T118
Elongation of very long chain fatty acids protein 5	Q8BHI7	S273
Elongation of very long chain fatty acids protein 5	Q8BHI7	P285
Endoplasmin	P08113	S347
Ephexin-1	Q8CHT1	Y537
Ephrin type-A receptor 1	Q60750	S812
Ephrin type-A receptor 1	Q60750	T806
Ephrin type-A receptor 3	P29319	Y596
Ephrin type-A receptor 3	P29319	Y602
Ephrin type-A receptor 4	Q03137	Y602
Ephrin type-A receptor 4	Q03137	Y596
Ephrin type-A receptor 7	Q61772	Y597
Ephrin type-A receptor 7	Q61772	Y608
Ephrin type-B receptor 1	Q8CBF3	Y594
Ephrin type-B receptor 1	Q8CBF3	Y928
Ephrin type-B receptor 2	P54763	Y532
Ephrin type-B receptor 2	P54763	Y592
Ephrin type-B receptor 3	P54754	Y609
Ephrin type-B receptor 3	P54754	T786
Ephrin type-B receptor 4	P54761	Y590
Ephrin type-B receptor 4	P54761	Y774
Ephrin-B2	P52795	Y328
Ephrin-B2	P52795	Y323
Epidermal growth factor receptor	Q01279	Y1197
Epidermal growth factor receptor (Receptor tyrosine kinase )	Q01279	Y1092
Epidermal growth factor receptor substrate 15-like 1	Q60902	S229
Epidermal growth factor receptor substrate 15-like 1	Q60902	S255
Epithelial discoidin domain-containing receptor 1	Q03146	Y511
Epithelial discoidin domain-containing receptor 1	Q03146	Y794
Estradiol 17-beta-dehydrogenase 8	P50171	S19
Estradiol 17-beta-dehydrogenase 8	P50171	Y167
Eukaryotic elongation factor 2 kinase	O08796	S365
Eukaryotic elongation factor 2 kinase	O08796	S358
Eukaryotic translation initiation factor 2-alpha kinase 3	Q9Z2B5	T980
Eukaryotic translation initiation factor 2-alpha kinase 3	Q9Z2B5	S1092
Eukaryotic translation initiation factor 4E-binding protein 1	Q60876	T45
Eukaryotic translation initiation factor 4E-binding protein 1	Q60876	T36
Excitatory amino acid transporter 1	P56564	S512
Excitatory amino acid transporter 1	P56564	Y523
Excitatory amino acid transporter 4	O35544	T34
Excitatory amino acid transporter 4	O35544	S26
Ezrin	P26040	T567
Ezrin	P26040	Y146
Fibroblast growth factor receptor 1	P16092	Y653
Fibroblast growth factor receptor 1	P16092	Y654
Fibroblast growth factor receptor 2	E9Q7T0	S780
Fibroblast growth factor receptor 2	P21803	Y769
Fibroblast growth factor receptor 3	Q61851	Y719
Fibroblast growth factor receptor 3	Q61851	Y755
Fibroblast growth factor receptor 4	Q03142	Y751
Fibroblast growth factor receptor 4	Q03142	Y639
Fibroblast growth factor receptor substrate 2	Q8C180	Y436
Fibroblast growth factor receptor substrate 2	Q8C180	Y196
Focal adhesion kinase 1	P34152	Y963
Focal adhesion kinase 1 (Non-receptor protein-tyrosine kinase)	P34152	Y428
Forkhead box protein O1	Q9R1E0	T24
Forkhead box protein O1 (Transcription factor)	Q9R1E0	S253
Forkhead box protein O3	Q9WVH4	S252
Forkhead box protein O3 (Transcriptional activator which triggers apoptosis in the absence of survival factors)	Q9WVH4	T32
Forkhead box protein O4	Q9WVH3	T32
Forkhead box protein O4 (Transcription factor)	Q9WVH3	S197
G protein-coupled receptor kinase 5	Q8VEB1	T485
G protein-coupled receptor kinase 5	Q8VEB1	S484
G1/S-specific cyclin-D1	P25322	T286
G1/S-specific cyclin-D1	P25322	T288
G1/S-specific cyclin-E1	Q61457	T74
G1/S-specific cyclin-E1 (protein folding)	V9GX52	T182
Galactocerebrosidase	P54818	S68
Galactocerebrosidase	P54818	T381
Gamma-aminobutyric acid receptor subunit beta-3	P63080	S433
Gamma-aminobutyric acid receptor subunit beta-3	P63080	S432
Gap junction alpha-1 protein	P23242	S282
Gap junction alpha-1 protein (integral membrane protein of the connexin family)	P23242	S279
Girdin (key modulator of Akt/mTOR)	Q5SNZ0	S1417
Glia maturation factor beta	Q9CQI3	S83
Glia maturation factor beta	Q9CQI3	S72
Glial fibrillary acidic protein	P03995	S8
Glial fibrillary acidic protein (a class-III intermediate filament, is a cell-specific marker that, during the development of the central nervous system)	P03995	T7
Glucose-6-phosphate isomerase	P06745	S185
Glutamate receptor 1	P23818	S849
Glutamate receptor 1 (Ionotropic glutamate receptor)	P23818	S863
Glutamate receptor 4	Q9Z2W8	S862
Glutamate receptor ionotropic, delta-2	Q61625	Y543
Glutamate receptor ionotropic, delta-2	Q61625	S663
Glutamate receptor ionotropic, NMDA 1	P35438	S897
Glutamate receptor ionotropic, NMDA 1	P35438	S890
Glutamate receptor ionotropic, NMDA 2A	P35436	Y1387
Glutamate receptor ionotropic, NMDA 2A	P35436	Y1325
Glutamate receptor ionotropic, NMDA 2B	Q01097	S1323
Glutamate receptor ionotropic, NMDA 2B ( glutamate-gated ion channels with high calcium permeability)	Q01097	S1303
Glyceraldehyde-3-phosphate dehydrogenase	P16858	Y40
Glyceraldehyde-3-phosphate dehydrogenase	P16858	T244
Glycogen synthase kinase-3 alpha	Q2NL51	S21
Glycogen synthase kinase-3 alpha	Q2NL51	Y279
Glycogen synthase kinase-3 beta	Q9WV60	S9
GRB2-associated-binding protein 1	Q9QYY0	Y660
GRB2-associated-binding protein 1 (Adapter protein that plays a role in intracellular signaling cascades)	Q9QYY0	Y628
GRB2-associated-binding protein 2	Q9Z1S8	Y632
GRB2-associated-binding protein 2 (Adapter protein)	Q9Z1S8	Y603
Growth arrest and DNA damage-inducible protein GADD45 alpha	P48316	S32
Growth arrest and DNA damage-inducible protein GADD45 alpha	P48316	Y41
Growth factor receptor-bound protein 10	Q60760	S503
Growth factor receptor-bound protein 10	Q60760	S455
Growth factor receptor-bound protein 2	Q60631	Y209
Growth factor receptor-bound protein 2	Q60631	Y7
GTPase HRas	Q61411	T144
GTPase HRas	Q61411	T148
Guanine nucleotide-binding protein G(q) subunit alpha	P21278	S53
Guanine nucleotide-binding protein G(q) subunit alpha	P21279	S154
Guanine nucleotide-binding protein subunit beta-2-like 1	P68040	Y246
Guanine nucleotide-binding protein subunit beta-2-like 1	P68040	Y228
Heat shock 70 kDa protein 12A	Q8K0U4	S573
Heat shock 70 kDa protein 12A	Q8K0U4	S24
Heat shock 70 kDa protein 1A/1B	Q61696	H89
Heat shock 70 kDa protein 1A/1B	Q61696	T636
Heat shock 70 kDa protein 4	Q61316	Y336
Heat shock 70 kDa protein 4	Q61316	S76
Heat shock 70 kDa protein 4L	P48722	S54
Heat shock 70 kDa protein 4L	P48722	S74
Heat shock factor protein 1	P38532	S307
Heat shock factor protein 1 (DNA-binding protein that specifically binds heat shock promoter elements (HSE) and activates transcription)	P38532	S303
Heat shock factor protein 4	Q9R0L1	S298
Heat shock factor protein 4	Q9R0L1	T471
Heat shock protein 105 kDa	Q61699	S810
Heat shock protein 105 kDa	Q61699	S558
Heat shock protein beta-1	P14602	N82
Heat shock protein beta-1 (Involved in stress resistance and actin organization)	P14602	S86
Heat shock protein beta-6	Q5EBG6	S16
Heat shock protein beta-8	Q9JK92	S27
Heat shock protein beta-8	Q9JK92	S24
Heat shock protein HSP 90-alpha	P07901	S263
Heat shock protein HSP 90-alpha	P07901	S231
Heat shock protein HSP 90-beta	P11499	S255
Heat shock protein HSP 90-beta (Molecular chaperone )	P11499	S226
Hematopoietic lineage cell-specific protein	P49710	Y405
Hematopoietic lineage cell-specific protein	Q3UU41	Y120
Hepatocyte growth factor receptor	P16056	Y1232
Hepatocyte growth factor receptor	P16056	Y1233
Heterogeneous nuclear ribonucleoprotein H (component of the heterogeneous nuclear ribonucleoprotein (hnRNP) complexes )	O35737	S104
Heterogeneous nuclear ribonucleoprotein K	P61979	S284
Heterogeneous nuclear ribonucleoprotein K (One of the major pre-mRNA-binding proteins)	P61979	S353
High affinity nerve growth factor receptor	Q3UFB7	Y794
High affinity nerve growth factor receptor (Receptor tyrosine kinase involved in the development and the maturation of the central and peripheral nervous systems )	Q3UFB7	Y499
High mobility group protein B1	P63158	S35
High mobility group protein B1 ( DNA binding protein)	P63158	S39
Histamine H1 receptor	P70174	S399
Histamine H1 receptor	P70174	T140
Histone acetyltransferase p300	B2RWS6	S89
Histone acetyltransferase p300	B2RWS6	S1833
Histone deacetylase 1	O09106	S421
Histone deacetylase 1	O09106	S423
Histone deacetylase 2	P70288	S394
Histone deacetylase 2 (transcriptional regulator of the histone deacetylase family)	P70288	S424
Histone deacetylase 4	Q6NZM9	S245
Histone deacetylase 4	Q6NZM9	S629
Histone deacetylase 5	Q9Z2V6	S250
Histone deacetylase 5	Q9Z2V6	S488
Histone deacetylase 7	Q8C2B3	S178
Histone deacetylase 7	Q8C2B3	S479
Histone deacetylase 8	Q8VH37	S39
Homeobox protein Hox-A10	P31310	Y349
Homeobox protein Hox-A10	P31310	Y366
Homeobox protein Hox-A9	P09631	S204
Homer protein homolog 3	Q99JP6	S179
Homer protein homolog 3	Q99JP6	S159
Hsc70-interacting protein	Q99L47	S348
Hsc70-interacting protein	Q99L47	S78
Hsp90 co-chaperone Cdc37	Q61081	S13
Hsp90 co-chaperone Cdc37	Q61081	Y299
Huntingtin	P42859	S398
Huntingtin	P42859	S16
Huntingtin	P42859	S13
Huntingtin	P42859	S411
Huntingtin	P42859	S408
Huntingtin-interacting protein 1	Q8VD75	Y152
Hypoxia-inducible factor 1-alpha	Q61221	S652
Hypoxia-inducible factor 1-alpha	Q61221	S654
Importin-5	Q8BKC5	S72
Importin-5	Q8BKC5	Y820
Inhibitor of nuclear factor kappa-B kinase subunit alpha	Q60680	S176
Inhibitor of nuclear factor kappa-B kinase subunit beta	O88351	S177
Inhibitor of nuclear factor kappa-B kinase subunit beta (mod Htt tox->atophagy)	Q60680	S180
Inhibitor of nuclear factor kappa-B kinase subunit epsilon	Q9R0T8	S172
Inositol 1,4,5-trisphosphate receptor type 1	P11881	T799
Inositol 1,4,5-trisphosphate receptor type 1 (Intracellular channel that mediates calcium release from ER)	P11881	Y353
Inositol 1,4,5-trisphosphate receptor type 2	Q9Z329	Y903
Inositol 1,4,5-trisphosphate receptor type 2	Q9Z329	Y117
Inositol 1,4,5-trisphosphate receptor type 3	P70227	S916
Inositol 1,4,5-trisphosphate receptor type 3	P70227	S934
Insulin receptor substrate 1	P35569	S632
Insulin receptor substrate 1 (NGF)	P35569	S307
Insulin-like growth factor 1 receptor	Q60751	Y1167
Insulin-like growth factor 1 receptor (Receptor tyrosine kinase)	Q60751	Y1163
Insulin-like growth factor 2 mRNA-binding protein 1	O88477	T273
Insulin-like growth factor 2 mRNA-binding protein 1	O88477	S181
Insulin-like growth factor-binding protein 1	P47876	S157
Insulin-like growth factor-binding protein 1	Q9R1V4	G48
Insulin-like growth factor-binding protein 3	P47878	S184
Insulin-like growth factor-binding protein 3	P47878	S141
Insulin-like growth factor-binding protein 5	Q07079	S267
Insulin-like growth factor-binding protein 5	Q07079	S115
Insulin-like growth factor-binding protein 7	Q61581	Y116
Insulin-like growth factor-binding protein 7	Q61581	S252
Integrin alpha-6	Q61739	S278
Integrin alpha-6	Q61739	S187
Interferon alpha/beta receptor 1	P33896	S526
Interferon alpha/beta receptor 1	P33896	S523
Interferon regulatory factor 1	P15314	Y109
Interferon regulatory factor 1	P15314	S216
Interferon-induced, double-stranded RNA-activated protein kinase	Q03963	Y96
Interferon-induced, double-stranded RNA-activated protein kinase	Q9Z1J2	Y32
Interleukin-23 receptor	Q8K4B4	S177
Interleukin-6 receptor subunit beta	Q00560	Y757
Interleukin-6 receptor subunit beta	Q00560	S780
Interleukin-7 receptor subunit alpha	P16872	Y449
Kinesin-1 heavy chain	Q61768	S825
Kinesin-1 heavy chain	Q61768	Y277
Kinesin-like protein KIF1A	P33173	S290
Kinesin-like protein KIF1A	P33173	S418
Leucine-rich repeat serine/threonine-protein kinase 2	Q5S006	S910
Leucine-rich repeat serine/threonine-protein kinase 2 (Positively regulates autophagy through a calcium-dependent activation of the CaMKK/AMPK signaling pathway)	Q5S006	S935
Leucine-rich repeat transmembrane protein FLRT3	Q8BGT1	S585
Leucine-rich repeat transmembrane protein FLRT3	Q8BGT1	S322
Leukotriene A-4 hydrolase	P24527	S416
LIM domain kinase 2	O54785	S283
LIM domain kinase 2 (serine/threonine-specific phosphorylation of myelin basic protein)	O54785	T505
LIM/homeobox protein Lhx3	P50481	Y230
LIM/homeobox protein Lhx3	P50481	S74
Linker for activation of T-cells family member 1	O54957	Y195
Linker for activation of T-cells family member 1	O54957	Y235
L-lactate dehydrogenase A chain	P06151	V10
L-lactate dehydrogenase B chain	P16125	Y240
L-lactate dehydrogenase B chain	P16125	Y173
Long-chain specific acyl-CoA dehydrogenase, mitochondrial	P51174	Y411
Long-chain specific acyl-CoA dehydrogenase, mitochondrial	P51174	T329
Long-chain-fatty-acid--CoA ligase 5	Q8JZR0	Y96
Long-chain-fatty-acid--CoA ligase 5	Q8JZR0	S580
Long-chain-fatty-acid--CoA ligase 6	Q91WC3	Y621
Lymphoid enhancer-binding factor 1	P27782	T153
Lymphoid enhancer-binding factor 1	P27782	S59
Macrophage colony-stimulating factor 1 receptor	P09581	Y807
Macrophage colony-stimulating factor 1 receptor	P09581	Y706
MAP kinase-activated protein kinase 2	P49138	T208
MAP kinase-activated protein kinase 2 (Stress-activated serine/threonine-protein kinase)	P49138	T320
MAP kinase-activated protein kinase 3	Q3UMW7	S253
MAP kinase-activated protein kinase 3	Q3UMW7	T203
MAP kinase-activated protein kinase 5	O54992	T182
MAP kinase-activated protein kinase 5	O54992	S115
MAP kinase-interacting serine/threonine-protein kinase 1	O08605	T209
MAP kinase-interacting serine/threonine-protein kinase 1	O08605	T214
MAP kinase-interacting serine/threonine-protein kinase 2	Q8CDB0	S431
MAP/microtubule affinity-regulating kinase 3	Q8VHJ5	S219
MAP/microtubule affinity-regulating kinase 3	Q8VHJ5	T215
Mast/stem cell growth factor receptor Kit	P05532	Y723
Mast/stem cell growth factor receptor Kit	P05532	Y571
Medium-chain specific acyl-CoA dehydrogenase, mitochondrial	P45952	T300
Melanocortin receptor 4	P41149	T305
Melanocortin receptor 4	P56450	S330
Membrane-associated phosphatidylinositol transfer protein 1	O35954	S895
Membrane-associated phosphatidylinositol transfer protein 1	Q6ZPQ6	T59
Metabotropic glutamate receptor 1	P97772	T188
Metabotropic glutamate receptor 1	P97772	T871
Metabotropic glutamate receptor 8	Q68ED2	S862
Microtubule-associated protein 1B	P14873	S1775
Microtubule-associated protein 1B	P14873	T517
Microtubule-associated protein 2	P20357	S1711
Microtubule-associated protein 2	P20357	S1680
Microtubule-associated protein tau	P10637	S494
Mitochondrial import receptor subunit TOM70	Q9CZW5	S156
Mitochondrial import receptor subunit TOM70	Q9CZW5	Y604
Mitochondrial Rho GTPase 1	Q8BG51	S169
Mitofusin-2 (Essential transmembrane GTPase)	Q80U63	S27
Mitogen-activated protein kinase 11	Q9WUI1	T180
Mitogen-activated protein kinase 11	Q9WUI1	Y182
Mitogen-activated protein kinase 13	O08911	Y185
Mitogen-activated protein kinase 13	Q9Z1B7	T180
Mitogen-activated protein kinase 14	P47811	T180
Mitogen-activated protein kinase 14 (Serine/threonine kinase)	P47811	Y182
Mitogen-activated protein kinase 15	Q80Y86	T176
Mitogen-activated protein kinase 15	Q80Y86	Y178
Mitogen-activated protein kinase 3	P63085	T183
Mitogen-activated protein kinase 3 (Serine/threonine kinase-cell growth, adhesion, survival etc.)	P63085	Y185
Mitogen-activated protein kinase 4	Q6P5G0	S186
Mitogen-activated protein kinase 6	Q61532	S189
Mitogen-activated protein kinase 6	Q61532	S687
Mitogen-activated protein kinase 7	Q9WVS8	Y221
Mitogen-activated protein kinase 7	Q9WVS8	T219
Mitogen-activated protein kinase 8	Q91Y86	Y185
Mitogen-activated protein kinase 8	Q91Y86	T183
Mitogen-activated protein kinase 9	Q9WTU6	T183
Mitogen-activated protein kinase 9 (Serine/threonine-protein kinase)	Q9WTU6	Y185
Mitogen-activated protein kinase kinase kinase 1	P53349	S71
Mitogen-activated protein kinase kinase kinase 1	P53349	S792
Mitogen-activated protein kinase kinase kinase 11	Q80XI6	T278
Mitogen-activated protein kinase kinase kinase 11	Q80XI6	S282
Mitogen-activated protein kinase kinase kinase 14	Q9WUL6	T561
Mitogen-activated protein kinase kinase kinase 3	Q61084	S526
Mitogen-activated protein kinase kinase kinase 3	Q61084	T516
Mitogen-activated protein kinase kinase kinase 4	O08648	T1483
Mitogen-activated protein kinase kinase kinase 5	A2AQW0	T812
Mitogen-activated protein kinase kinase kinase 5 (Serine/threonine kinase which acts as an essential component of the MAP kinase signal transduction pathway)	O35099	S973
Mitogen-activated protein kinase kinase kinase 6	Q9WTR2	T807
Mitogen-activated protein kinase kinase kinase 6	Q9WTR2	S965
Mitogen-activated protein kinase kinase kinase 7	Q62073	T184
Mitogen-activated protein kinase kinase kinase 7 (Serine/threonine kinase which acts as an essential component of the MAP kinase signal transduction pathway)	Q62073	T187
Mitogen-activated protein kinase kinase kinase 8	Q07174	T290
Mitogen-activated protein kinase kinase kinase 8	Q07174	S400
Mitogen-activated protein kinase kinase kinase 9	Q66L42	T266
Mitogen-activated protein kinase kinase kinase kinase 4	P97820	S700
Mitogen-activated protein kinase kinase kinase kinase 4	P97820	S700
Mothers against decapentaplegic homolog 1	P70340	S206
Mothers against decapentaplegic homolog 1 (Smad1)	P70340	S465
Mothers against decapentaplegic homolog 2	Q62432	S467
Mothers against decapentaplegic homolog 2	Q62432	T220
Mothers against decapentaplegic homolog 3	Q8BUN5	S425
Mothers against decapentaplegic homolog 3	Q8BUN5	S204
M-phase inducer phosphatase 1	P48964	S75
M-phase inducer phosphatase 1	P48964	S81
Multidrug resistance-associated protein 1	O35379	T249
Muscarinic acetylcholine receptor M2	Q9ERZ4	S288
Muscarinic acetylcholine receptor M2	Q9ERZ4	T310
Mu-type opioid receptor	P42866	S375
Mu-type opioid receptor	P42866	T370
Myelin basic protein (most abundant protein components of the myelin membrane in the CNS)	P04370	T229
Myelin-associated neurite-outgrowth inhibitor	Q80XQ8	T56
Myosin light chain kinase, smooth muscle	Q6PDN3	S1795
Myosin light chain kinase, smooth muscle	Q6PDN3	S1801
Myosin light polypeptide 6	Q60605	Y86
Myosin light polypeptide 6	Q60605	Y29
Myosin-6	Q02566	S1896
Myosin-6	Q91Z83	T1351
Myristoylated alanine-rich C-kinase substrate	P26645	S156
Myristoylated alanine-rich C-kinase substrate	P26645	S152
NACHT, LRR and PYD domains-containing protein 3	Q8R4B8	T229
NAD-dependent protein deacetylase sirtuin-1	Q923E4	T522
NAD-dependent protein deacetylase sirtuin-1	Q923E4	S46
NAD-dependent protein deacetylase sirtuin-2	Q8VDQ8	T101
NAD-dependent protein deacetylase sirtuin-2	Q8VDQ8	S372
NAD-dependent protein deacetylase sirtuin-6	P59941	S10
NAD-dependent protein deacylase sirtuin-5, mitochondrial	Q8K2C6	Y76
NAD-dependent protein deacylase sirtuin-5, mitochondrial	Q8K2C6	T160
NADH dehydrogenase [ubiquinone] 1 alpha subcomplex subunit 13	Q9ERS2	K79
NADH dehydrogenase [ubiquinone] 1 alpha subcomplex subunit 4	Q62425	Y66
NADH dehydrogenase [ubiquinone] 1 alpha subcomplex subunit 4	Q62425	Y63
NADH dehydrogenase [ubiquinone] 1 alpha subcomplex subunit 9, mitochondrial	Q9DC69	S78
NADH dehydrogenase [ubiquinone] 1 alpha subcomplex subunit 9, mitochondrial	Q9DC69	S204
NADH dehydrogenase [ubiquinone] flavoprotein 1, mitochondrial (Core subunit of the mitochondrial membrane respiratory chain NADH dehydrogenase)	Q91YT0	T383
NADH dehydrogenase [ubiquinone] iron-sulfur protein 2, mitochondrial (Core subunit of the mitochondrial membrane respiratory chain NADH dehydrogenase)	Q91WD5	S364
NADH dehydrogenase [ubiquinone] iron-sulfur protein 4, mitochondrial	Q9CXZ1	S173
Neural cell adhesion molecule 1	P13595	Y734
Neural cell adhesion molecule L1	P11627	S1251
Neural cell adhesion molecule L1 (role in the development of the nervous system)	P11627	S1184
Neural Wiskott-Aldrich syndrome protein	Q91YD9	Y253
Neural Wiskott-Aldrich syndrome protein	Q91YD9	S480
Neurexin-1-beta	Q9CS84	S1497
Neurexin-1-beta	Q9CS84	S1496
Neuronal acetylcholine receptor subunit alpha-4	O70174	S364
Neuronal acetylcholine receptor subunit alpha-4	O70174	S470
Neuronal acetylcholine receptor subunit alpha-7	P49582	Y442
Neuronal acetylcholine receptor subunit alpha-7	P49582	Y386
Neuronal membrane glycoprotein M6-a	P35802	S267
Neuronal membrane glycoprotein M6-a	P35802	S256
Neuronal migration protein doublecortin	O88809	S47
Neuronal migration protein doublecortin	O88809	S297
Neuronal tyrosine-phosphorylated phosphoinositide-3-kinase adapter 2	Q8BM65	Y277
Neuronal tyrosine-phosphorylated phosphoinositide-3-kinase adapter 2	Q8BM65	Y300
Neutrophil cytosol factor 1	Q09014	S370
Neutrophil cytosol factor 1	Q09014	S329
NF-kappa-B inhibitor alpha	Q9Z1E3	S32
NF-kappa-B inhibitor alpha	Q9Z1E3	S36
Nibrin (Enhances AKT1 phosphorylation possibly by association with the mTORC2 complex)	Q9R207	S343
Nitric oxide synthase, brain	Q9Z0J4	S847
Nitric oxide synthase, brain	Q9Z0J4	Y604
Nitric oxide synthase, inducible	P29477	Y145
Nitric oxide synthase, inducible	P29477	Y1049
NT-3 growth factor receptor	Q6VNS1	Y516
NUAK family SNF1-like kinase 1	Q641K5	T212
NUAK family SNF1-like kinase 1	Q641K5	S601
Nuclear factor erythroid 2-related factor 2	Q60795	S40
Nuclear factor erythroid 2-related factor 2	Q60795	Y568
Nuclear factor NF-kappa-B p100 subunit	Q9WTK5	S869
Nuclear factor NF-kappa-B p100 subunit	Q9WTK5	S865
Nuclear factor NF-kappa-B p105 subunit	P25799	S930
Nuclear factor NF-kappa-B p105 subunit	P25799	S335
Nuclear factor of activated T-cells, cytoplasmic 1	O88942	S247
Nuclear factor of activated T-cells, cytoplasmic 1	O88942	S271
Nuclear factor of activated T-cells, cytoplasmic 3	P97305	S165
Nuclear factor of activated T-cells, cytoplasmic 3	P97305	S180
Nuclear receptor coactivator 1	P70365	S1191
Nuclear receptor coactivator 1	P70365	T1185
Nucleolar GTP-binding protein 1	Q99ME9	S470
Nucleolar GTP-binding protein 1	Q99ME9	S578
Oxysterols receptor LXR-alpha	Q9Z0Y9	S196
Paired box protein Pax-3	P24610	S205
Paired mesoderm homeobox protein 2A	Q62066	S153
Paired mesoderm homeobox protein 2A	Q62066	S208
Paxillin	Q8VI36	Y118
Paxillin	Q8VI36	S130
Peptidyl-prolyl cis-trans isomerase FKBP10	Q61576	S34
Peptidyl-prolyl cis-trans isomerase FKBP5	Q64378	Y54
Peptidyl-prolyl cis-trans isomerase FKBP7	O54998	Y68
Peroxisome proliferator-activated receptor alpha	P23204	S21
Peroxisome proliferator-activated receptor alpha	P23204	S6
Peroxisome proliferator-activated receptor gamma	P37238	S273
Peroxisome proliferator-activated receptor gamma coactivator 1-alpha	O70343	T262
Peroxisome proliferator-activated receptor gamma coactivator 1-alpha (Involved in stress resistance and actin organization)	O70343	S265
Peroxisome proliferator-activated receptor gamma(Nuclear receptor that binds peroxisome proliferators)	P37238	S112
PGC-1 and ERR-induced regulator in muscle protein 1	Q8BKT2	V77
PH domain leucine-rich repeat-containing protein phosphatase 1	Q8CHE4	S1315
PH domain leucine-rich repeat-containing protein phosphatase 1	Q8CHE4	T1319
Phosphatidate phosphatase LPIN2	Q99PI5	S106
Phosphatidate phosphatase LPIN2	Q99PI5	S243
Phosphatidylinositol 3,4,5-trisphosphate 3-phosphatase and dual-specificity protein phosphatase PTEN	O08586	T383
Phosphatidylinositol 3,4,5-trisphosphate 3-phosphatase and dual-specificity protein phosphatase PTEN (Acts as a dual-specificity protein phosphatase, dephosphorylating tyrosine-, serine- and threonine-phosphorylated proteins)	O08586	S380
Phosphatidylinositol 3,4,5-trisphosphate 5-phosphatase 2	Q6P549	Y987
Phosphatidylinositol 3,4,5-trisphosphate 5-phosphatase 2	Q6P549	S132
Phosphatidylinositol 3-kinase regulatory subunit alpha	P26450	S608
Phosphatidylinositol 3-kinase regulatory subunit alpha (Binds to activated (phosphorylated) protein-Tyr kinases, through its SH2 domain, and acts as an adapter)	P26450	Y467
Phosphatidylinositol 3-kinase regulatory subunit beta	O08908	Y458
Phosphatidylinositol 3-kinase regulatory subunit beta	O08908	Y649
Phosphatidylinositol 4,5-bisphosphate 3-kinase catalytic subunit beta isoform	Q8BTI9	S1064
Phosphatidylinositol 4,5-bisphosphate 3-kinase catalytic subunit beta isoform	Q8BTI9	T421
Phosphatidylinositol 4,5-bisphosphate 3-kinase catalytic subunit delta isoform	O35904	Y523
Phosphatidylinositol 4,5-bisphosphate 3-kinase catalytic subunit delta isoform	O35904	Y440
Phosphatidylinositol 4,5-bisphosphate 3-kinase catalytic subunit gamma isoform	Q9JHG7	S1101
Phosphatidylinositol 4,5-bisphosphate 3-kinase catalytic subunit gamma isoform	Q9JHG7	S582
Phosphatidylinositol 4-phosphate 3-kinase C2 domain-containing subunit alpha	Q61194	S261
Phosphatidylinositol 4-phosphate 5-kinase type-1 gamma	O70161	Y644
Phosphatidylinositol 4-phosphate 5-kinase type-1 gamma	O70161	S645
Phosphoglucomutase-1	Q9D0F9	T467
Phosphoglucomutase-2	Q7TSV4	S173
Phosphoglucomutase-2	Q7TSV4	T27
Phosphoglycerate kinase 1	P09411	Y76
Phosphoglycerate mutase 1	Q9DBJ1	H11
Phosphoglycerate mutase 1	Q9DBJ1	S23
Phosphoinositide 3-kinase adapter protein 1	Q9EQ32	Y570
Phosphoinositide 3-kinase adapter protein 1	Q9EQ32	Y694
Phosphorylase b kinase regulatory subunit beta	Q7TSH2	Y330
Phosphorylase b kinase regulatory subunit beta	Q7TSH2	S693
Phytanoyl-CoA hydroxylase-interacting protein	Q8K0S0	T192
Phytanoyl-CoA hydroxylase-interacting protein	Q8K0S0	T59
Platelet-derived growth factor receptor alpha	P26618	Y720
Platelet-derived growth factor receptor alpha	P26618	Y1018
Platelet-derived growth factor receptor beta	P05622	Y1008
Platelet-derived growth factor receptor beta (Tyrosine-protein kinase that acts as cell-surface receptor for homodimeric PDGFB and PDGFD )	P05622	Y750
Polyadenylate-binding protein 1	P29341	S342
Polyadenylate-binding protein 1	P29341	S96
Potassium voltage-gated channel subfamily H member 2	O35219	S892
Potassium voltage-gated channel subfamily H member 2	O35219	T897
Potassium voltage-gated channel subfamily KQT member 2	Q9Z351	T217
Potassium voltage-gated channel subfamily KQT member 2	Q9Z351	S52
Potassium voltage-gated channel subfamily KQT member 3	Q8K3F6	T247
Potassium voltage-gated channel subfamily KQT member 3	Q8K3F6	S579
Pre-mRNA-processing factor 19	Q99KP6	S149
Pre-mRNA-processing factor 19	Q99KP6	T193
Presenilin-1	P49769	S357
Presenilin-1	P49769	S353
Presenilin-2	Q61144	S327
Presenilin-2	Q61144	S330
Probable ATP-dependent RNA helicase DDX5	Q61656	S198
Probable ATP-dependent RNA helicase DDX5 (putative ATP-dependent RNA helicase)	Q8BTS0	Y593
Profilin-1	P62962	S138
Profilin-1 (neural dev)	P62962	Y129
Programmed cell death 6-interacting protein	Q9WU78	Y319
Programmed cell death protein 5	P56812	S119
Prohibitin	P67778	Y114
Prohibitin	P67778	Y259
Proline-rich AKT1 substrate 1	Q9D1F4	T247
Proline-rich AKT1 substrate 1	Q9D1F4	S184
Proline-serine-threonine phosphatase-interacting protein 1	P97814	T332
Proline-serine-threonine phosphatase-interacting protein 1	P97814	Y119
Prolow-density lipoprotein receptor-related protein 1	Q91ZX7	Y4508
Prolow-density lipoprotein receptor-related protein 1	Q91ZX7	Y4474
Prostaglandin G/H synthase 2	Q05769	Y446
Prostaglandin G/H synthase 2	Q05769	Y120
Proteasome subunit beta type-4	P99026	S249
Proteasome-associated protein ECM29 homolog	Q6PDI5	T1146
Proteasome-associated protein ECM29 homolog	Q6PDI5	T831
Protein 4.1	P48193	Y375
Protein 4.1	P48193	Y654
Protein C-ets-1	P27577	T38
Protein C-ets-1	P27577	S282
Protein disulfide-isomerase A3	P27773	Y67
Protein disulfide-isomerase A3	P27773	T223
Protein fosB	P13346	S27
Protein kinase C alpha type	P20444	S657
Protein kinase C alpha type (Calcium-activated, phospholipid- and diacylglycerol (DAG)-dependent serine/threonine-protein kinase )	P20444	T638
Protein kinase C beta type	P68404	S661
Protein kinase C beta type	P68404	T642
Protein kinase C delta type	P28867	T505
Protein kinase C delta type	P28867	Y311
Protein kinase C epsilon type	P16054	T566
Protein kinase C epsilon type (Calcium-independent, phospholipid- and diacylglycerol (DAG)-dependent serine/threonine-protein kinase )	P16054	S729
Protein kinase C eta type	P23298	S32
Protein kinase C eta type	P23298	S28
Protein kinase C gamma type	P63318	T514
Protein kinase C iota type	Q62074	T411
Protein kinase C iota type	Q62074	T563
Protein kinase C theta type	Q02111	T538
Protein kinase C theta type	Q02111	S676
Protein kinase C zeta type	Q02956	T560
Protein kinase C zeta type (Calcium- and diacylglycerol-independent serine/threonine-protein kinase)	Q02956	T410
Protein lin-28 homolog A	Q8K3Y3	S120
Protein lin-28 homolog A	Q8K3Y3	S3
Protein Mdm4	O35618	S341
Protein Mdm4 (Inhibits p53/TP53- and TP73/p73-mediated cell cycle arrest and apoptosis )	O35618	S367
Protein NDRG2	Q9QYG0	S350
Protein NDRG2	Q9QYG0	T330
Protein N-terminal glutamine amidohydrolase	Q80WB5	S173
Protein numb homolog	Q9QZS3	S276
Protein phosphatase 1 regulatory subunit 12A	Q9DBR7	T694
Protein phosphatase 1 regulatory subunit 12A	Q9DBR7	T852
Protein phosphatase 1B	P49443	S190
Protein polybromo-1	Q8BSQ9	P27
Protein polybromo-1	Q8BSQ9	S25
Proteinase-activated receptor 2	P55086	G386
Proteinase-activated receptor 2	P55086	S385
Protein-tyrosine kinase 2-beta	Q9QVP9	Y580
Protein-tyrosine kinase 2-beta (Non-receptor protein-tyrosine kinase)	Q9QVP9	Y402
Proto-oncogene c-Fos	P01101	T232
Proto-oncogene c-Fos	P01101	T325
Proto-oncogene tyrosine-protein kinase Src	P05480	Y535
Pyruvate kinase PKM	P52480	Y105
Pyruvate kinase PKM	P52480	T454
Rabphilin-3A	P47708	T47
Rabphilin-3A	P47708	S468
Rac GTPase-activating protein 1	Q9WVM1	S388
RAC-alpha serine/threonine-protein kinase	P31750	T308
RAC-alpha serine/threonine-protein kinase (AKT1-survival,proliferationetc)	P31750	S473
RAC-beta serine/threonine-protein kinase	Q60823	T309
RAC-beta serine/threonine-protein kinase (AKT2)	Q60823	S474
RAC-gamma serine/threonine-protein kinase	Q9WUA6	S472
RAC-gamma serine/threonine-protein kinase (AKT3)	Q9WUA6	T305
RAF proto-oncogene serine/threonine-protein kinase	Q99N57	S259
RAF proto-oncogene serine/threonine-protein kinase (Serine/threonine-protein kinase)	Q99N57	S338
Rap guanine nucleotide exchange factor 1	Q3UGX8	Y476
Rap guanine nucleotide exchange factor 2	Q8CHG7	S1253
Rap guanine nucleotide exchange factor 2	Q8CHG7	S960
Rap1 GTPase-activating protein 1	A2ALS5	S441
Rap1 GTPase-activating protein 1	A2ALS5	S499
Rapamycin-insensitive companion of mTOR	Q6QI06	T1135
Rapamycin-insensitive companion of mTOR	Q6QI06	S1218
Ras association domain-containing protein 5	Q5EBH1	T347
Ras association domain-containing protein 8	Q8CJ96	S105
Ras association domain-containing protein 8	Q8CJ96	S322
Ras GTPase-activating-like protein IQGAP1	Q9JKF1	S1441
Ras GTPase-activating-like protein IQGAP1	Q9JKF1	P1443
Ras-related C3 botulinum toxin substrate 1	P60766	S71
Ras-related C3 botulinum toxin substrate 1	P63001	T108
Ras-related protein Rab-10	P61027	T41
Ras-related protein Rab-10	P61027	S77
Ras-related protein Rab-11A	P62492	S177
Ras-related protein Rab-14	Q91V41	S56
Ras-related protein Rab-14	Q91V41	Y8
Ras-related protein Rab-4A	P56371	S204
Ras-related protein Rab-5A	Q9CQD1	S123
Ras-related protein Rab-5A	Q9CQD1	S84
Ras-related protein Rab-7a	P51150	S72
Ras-related protein Rab-7a	P51150	S17
Receptor tyrosine-protein kinase erbB-4	Q61527	Y1056
Receptor tyrosine-protein kinase erbB-4	Q61527	Y1242
Receptor-type tyrosine-protein kinase FLT3	Q00342	Y592
Receptor-type tyrosine-protein kinase FLT3	Q00342	Y600
Receptor-type tyrosine-protein phosphatase C	P06800	Y1204
Regulatory-associated protein of mTOR	Q8K4Q0	S863
Regulatory-associated protein of mTOR (regulates cell growth and survival, and autophagy )	Q8K4Q0	S792
Rho GDP-dissociation inhibitor 1	Q99PT1	S174
Rho GDP-dissociation inhibitor 1	Q99PT1	S34
Rho guanine nucleotide exchange factor 2	Q60875	S885
Rho guanine nucleotide exchange factor 2	Q60875	Y893
Rho-associated protein kinase 1	P70335	S1333
Rho-associated protein kinase 1	P70335	T1334
Rho-associated protein kinase 2	P70336	S1366
Rho-associated protein kinase 2 (protein serine/threonine kinase activity)	P70336	S1379
Ribonuclease UK114	P52760	Y21
Ribonuclease UK114	P52760	Y110
Ribosomal protein S6 kinase alpha-1	P18653	T348
Ribosomal protein S6 kinase alpha-1 (Serine/threonine-protein kinase that acts downstream of ERK)	P18653	S369
Ribosomal protein S6 kinase alpha-3	P18654	S369
Ribosomal protein S6 kinase alpha-3 (Serine/threonine-protein kinase that acts downstream of ERK )	P18654	S386
Ribosomal protein S6 kinase alpha-4	Q9Z2B9	S196
Ribosomal protein S6 kinase alpha-4	Q9Z2B9	S324
Ribosomal protein S6 kinase alpha-5	Q8C050	S375
Ribosomal protein S6 kinase alpha-5	Q8C050	T645
Ribosomal protein S6 kinase beta-1	Q8BSK8	T444
Ribosomal protein S6 kinase beta-1 (Serine/threonine-protein kinase that acts downstream of mTOR signaling )	Q8BSK8	T412
RNA demethylase ALKBH5	Q3TSG4	S297
Secretory carrier-associated membrane protein 4	Q9JKV5	T194
Serine protease HTRA2, mitochondrial	Q9JIY5	S142
Serine protease HTRA2, mitochondrial	Q9JIY5	S400
Serine/arginine-rich splicing factor 1	Q6PDM2	S227
Serine/arginine-rich splicing factor 1	Q6PDM2	S234
Serine/arginine-rich splicing factor 2	Q62093	S130
Serine/arginine-rich splicing factor 2	Q62093	S121
Serine/arginine-rich splicing factor 3	P84104	S128
Serine/arginine-rich splicing factor 3	P84104	S140
Serine/arginine-rich splicing factor 4	Q8VE97	S190
Serine/arginine-rich splicing factor 4	Q8VE97	S78
Serine/arginine-rich splicing factor 5	O35326	S86
Serine/arginine-rich splicing factor 9	Q9D0B0	S217
Serine/threonine-protein kinase 25	Q99JT2	T178
Serine/threonine-protein kinase 31	Q99MW1	F449
Serine/threonine-protein kinase 38	Q91VJ4	T444
Serine/threonine-protein kinase 38	Q91VJ4	S281
Serine/threonine-protein kinase 38-like	Q7TSE6	S282
Serine/threonine-protein kinase 38-like	Q7TSE6	T442
Serine/threonine-protein kinase 4	Q9JI10	T180
Serine/threonine-protein kinase 4	Q9JI10	T117
Serine/threonine-protein kinase B-raf	P28028	S639
Serine/threonine-protein kinase B-raf	P28028	T636
Serine/threonine-protein kinase BRSK2	Q5RJI5	T189
Serine/threonine-protein kinase BRSK2	Q69Z98	T261
Serine/threonine-protein kinase Chk2	Q9Z265	T77
Serine/threonine-protein kinase Chk2	Q9Z265	T391
Serine/threonine-protein kinase D1	Q62101	S748
Serine/threonine-protein kinase D1 (Serine/threonine-protein kinase)	Q62101	S744
Serine/threonine-protein kinase LMTK2	Q3TYD6	S1418
Serine/threonine-protein kinase MARK2	Q05512	T208
Serine/threonine-protein kinase MARK2	Q05512	T593
Serine/threonine-protein kinase mTOR	Q9JLN9	S2481
Serine/threonine-protein kinase mTOR (Serine/threonine protein kinase )	Q9JLN9	S2448
Serine/threonine-protein kinase N1	P70268	T778
Serine/threonine-protein kinase N1	P70268	T782
Serine/threonine-protein kinase N2	Q8BWW9	T957
Serine/threonine-protein kinase Nek7	Q9ES74	Y97
Serine/threonine-protein kinase Nek9	Q8K1R7	T210
Serine/threonine-protein kinase Nek9	Q8K1R7	S949
Serine/threonine-protein kinase PAK 1	O88643	S199
Serine/threonine-protein kinase PAK 1 (Protein kinase involved in intracellular signaling pathways downstream of integrins and receptor-type kinases)	O88643	T423
Serine/threonine-protein kinase PAK 2	Q8CIN4	S20
Serine/threonine-protein kinase PAK 2	Q8CIN4	S141
Serine/threonine-protein kinase PAK 3	Q61036	S154
Serine/threonine-protein kinase PAK 3	Q61036	S259
Serine/threonine-protein kinase PAK 4	Q8BTW9	S476
Serine/threonine-protein kinase PAK 4	Q8BTW9	S99
Serine/threonine-protein kinase PAK 6	Q3ULB5	S561
Serine/threonine-protein kinase PAK 6	Q3ULB5	S328
Serine/threonine-protein kinase pim-1	F6XDQ5	S92
Serine/threonine-protein kinase pim-1	P06803	T107
Serine/threonine-protein kinase pim-2	Q62070	S263
Serine/threonine-protein kinase pim-2	Q62070	T254
Serine/threonine-protein kinase PINK1, mitochondrial	Q99MQ3	S227
Serine/threonine-protein kinase PINK1, mitochondrial (autophagy)	Q99MQ3	T256
Serine/threonine-protein kinase PRP4 homolog	Q61136	Y849
Serine/threonine-protein kinase Sgk1	Q9WVC6	S422
Serine/threonine-protein kinase Sgk1	Q9WVC6	T256
Serine/threonine-protein kinase Sgk3	Q9ERE3	T320
Serine/threonine-protein kinase Sgk3 (regulaiton of several ion channels)	Q9ERE3	S486
Serine/threonine-protein kinase SIK1	Q60670	S577
Serine/threonine-protein kinase SIK1	Q60670	T182
Serine/threonine-protein kinase SIK2	Q8CFH6	T175
Serine/threonine-protein kinase SIK2	Q8CFH6	S587
Serine/threonine-protein kinase STK11	Q9WTK7	T189
Serine/threonine-protein kinase STK11 (serine/threonine-protein kinase)	Q9WTK7	S307
Serine/threonine-protein kinase TAO1	Q5F2E8	T643
Serine/threonine-protein kinase TAO1	Q5F2E8	T785
Serine/threonine-protein kinase TBK1	Q9WUN2	S172
Serine/threonine-protein kinase TBK1	Q9WUN2	Y153
Serine/threonine-protein kinase ULK1	O70405	S757
Serine/threonine-protein kinase ULK1	O70405	S637
Serine/threonine-protein kinase WNK1	P83741	S382
Serine/threonine-protein kinase WNK1	P83741	T58
Serine/threonine-protein kinase WNK2	Q3UH66	S45
Serine/threonine-protein kinase WNK2	Q3UH66	Y442
Serine/threonine-protein kinase/endoribonuclease IRE1	Q9EQY0	S724
Serine/threonine-protein phosphatase 2A 56 kDa regulatory subunit alpha isoform	Q6PD03	S28
Serine/threonine-protein phosphatase 2A 56 kDa regulatory subunit alpha isoform	Q6PD03	S41
Serine/threonine-protein phosphatase 2A 56 kDa regulatory subunit delta isoform	Q91V89	S52
Serine/threonine-protein phosphatase 2A 56 kDa regulatory subunit delta isoform	Q91V89	S67
Serine/threonine-protein phosphatase 2A catalytic subunit alpha isoform	P63330	T304
Serine/threonine-protein phosphatase 2A catalytic subunit alpha isoform (major phosphatase for microtubule-associated proteins (MAPs))	P63330	Y307
Serine/threonine-protein phosphatase PP1-alpha catalytic subunit	P62137	T320
SH3 domain-containing RING finger protein 3	Q8C120	S726
SH3 domain-containing RING finger protein 3	Q8C120	T61
SHC-transforming protein 1	P98083	S36
SHC-transforming protein 1 (Signaling adapter that couples activated growth factor receptors to signaling pathways)	P98083	Y423
Short transient receptor potential channel 6	Q61143	T69
Short transient receptor potential channel 6	Q9QZC1	S251
Signal transducer and activator of transcription 1-alpha/beta	P42225	S727
Signal transducer and activator of transcription 1-alpha/beta (cellular responses to interferons (IFNs), cytokine KITLG/SCF and other cytokines and other growth factors)	P42225	Y701
Signal transducer and activator of transcription 3	P42227	Y705
Signal transducer and activator of transcription 3	P42227	S727
Signal transducer and activator of transcription 5B	P42232	Y699
Signal transducer and activator of transcription 5B	P42232	S730
Signal transducing adapter molecule 2	O88811	Y371
Signal transducing adapter molecule 2	O88811	Y291
Ski oncogene	Q60698	T455
Ski oncogene	Q60698	S512
Sodium- and chloride-dependent GABA transporter 1	P31648	Y107
Sodium- and chloride-dependent GABA transporter 1	P31648	Y317
Sodium/potassium-transporting ATPase subunit alpha-1 ( catalyzes the hydrolysis of ATP)	Q8VDN2	S943
Sodium-dependent serotonin transporter	Q60857	T276
Sodium-dependent serotonin transporter	Q60857	T616
Solute carrier family 12 member 5	Q91V14	T92
Solute carrier family 12 member 5 (Mediates electroneutral potassium-chloride cotransport in mature neurons)	Q91V14	S82
Solute carrier family 35 member G2	D3YVE8	Y38
Solute carrier family 35 member G2	D3YVE8	S409
Somatostatin receptor type 2	P30875	S343
Somatostatin receptor type 2	P30875	S341
Son of sevenless homolog 1	Q62245	T158
Son of sevenless homolog 1	Q62245	S1147
Sphingomyelin phosphodiesterase	Q04519	S506
Splicing factor 3B subunit 1	Q99NB9	T434
Splicing factor 3B subunit 1	Q99NB9	S259
Splicing factor 3B subunit 2	Q3UJB0	Y362
Splicing factor 3B subunit 2	Q3UJB0	Y575
Splicing factor 45	Q8JZX4	S222
Splicing factor 45	Q8JZX4	S202
Stathmin	P54227	S38
Stathmin (Involved in the regulation of the microtubule (MT) filament system by destabilizing microtubules)	P54227	S25
Stathmin-2	P55821	S62
Stathmin-2	P55821	S73
Stathmin-3	O70166	S60
Stathmin-3	O70166	S73
Steroidogenic acute regulatory protein, mitochondrial	P51557	S194
Steroidogenic acute regulatory protein, mitochondrial	P51557	S56
Sterol regulatory element-binding protein 1	Q9WTN3	S115
Sterol regulatory element-binding protein 1	Q9WTN3	T419
Sterol regulatory element-binding protein 2	Q3U1N2	S444
Stress-70 protein, mitochondrial	P38647	S65
Stress-70 protein, mitochondrial	P38647	T62
Succinate dehydrogenase [ubiquinone] flavoprotein subunit, mitochondrial	Q8K2B3	Y215
Suppressor of cytokine signaling 3	O35718	Y204
Suppressor of cytokine signaling 3 (negative regulation of cytokines that signal through the JAK/STAT pathway.)	O35718	Y221
Survival motor neuron protein	P97801	S25
Survival motor neuron protein	P97801	S28
Synapsin-1	O88935	S553
Synapsin-3	Q8JZP2	S469
Synaptic vesicular amine transporter	Q8BRU6	S18
Synaptosomal-associated protein 23	O09044	T24
Synaptosomal-associated protein 23	O09044	S23
Synaptosomal-associated protein 25	P60879	S187
Synaptosomal-associated protein 25	P60879	T138
Synaptotagmin-1	P46096	T128
Synaptotagmin-1	P46096	T201
Synaptotagmin-2	P46097	S381
Synaptotagmin-2	P46097	T128
Synaptotagmin-4	P40749	S135
Synphilin-1	Q99ME3	S555
Synphilin-1	Q99ME3	S210
Syntaxin-1A	O35526	S14
Syntaxin-1B	P61264	T196
Syntaxin-1B	P61264	S14
Syntaxin-binding protein 1	O08599	T574
Syntaxin-binding protein 1	O08599	Y145
Syntenin-1	O08992	Y57
Syntenin-1	O08992	Y51
TAR DNA-binding protein 43	Q921F2	S409
TAR DNA-binding protein 43 (DNA and RNA-binding protein which regulates transcription and splicing)	Q921F2	S410
Target of rapamycin complex subunit LST8	Q9DCJ1	T4
Target of rapamycin complex subunit LST8	Q9DCJ1	T214
T-cell surface glycoprotein CD3 gamma chain	P11942	S148
T-cell surface glycoprotein CD3 gamma chain	P11942	S145
T-cell surface glycoprotein CD5	P13379	Y452
T-cell surface glycoprotein CD5	P13379	Y464
T-cell-specific surface glycoprotein CD28	P31041	Y189
T-cell-specific surface glycoprotein CD28	P31041	Y207
T-complex protein 1 subunit alpha	P11983	S240
T-complex protein 1 subunit alpha	P11983	S537
T-complex protein 1 subunit gamma	P80318	T259
T-complex protein 1 subunit gamma	P80318	Y232
Telomere length regulation protein TEL2 homolog	Q9DC40	S488
Telomere length regulation protein TEL2 homolog (TOR signaling)	Q9DC40	S492
TGF-beta receptor type-1	Q64729	T204
TGF-beta receptor type-1	Q8K348	T190
TGF-beta receptor type-2	Q62312	Y449
TGF-beta receptor type-2	Q62312	Y284
TGF-beta-activated kinase 1 and MAP3K7-binding protein 1	Q8CF89	S421
TGF-beta-activated kinase 1 and MAP3K7-binding protein 1 (signaling intermediate between TGFB receptors and MAP3K7/TAK1)	Q8CF89	S436
TGF-beta-activated kinase 1 and MAP3K7-binding protein 3	Q571K4	S510
TGF-beta-activated kinase 1 and MAP3K7-binding protein 3	Q571K4	T408
Threonylcarbamoyladenosine tRNA methylthiotransferase	Q91WE6	T43
Threonylcarbamoyladenosine tRNA methylthiotransferase	Q91WE6	Y147
TLR4 interactor with leucine rich repeats	Q9DBY4	S156
TNF receptor-associated factor 2	P39429	S11
TNF receptor-associated factor 2	P39429	T117
Toll/interleukin-1 receptor domain-containing adapter protein	Q99JY1	Y106
Toll/interleukin-1 receptor domain-containing adapter protein	Q99JY1	Y126
Toll-interacting protein	Q9QZ06	Y83
Toll-like receptor 1	Q9EPQ1	S693
Toll-like receptor 3	Q99MB1	Y760
Toll-like receptor 3	Q99MB1	Y859
Toll-like receptor 5	Q9JLF7	T806
Toll-like receptor 5	Q9JLF7	Y799
Toll-like receptor 6	Q9EPW9	S649
Toll-like receptor 7	P58681	Y808
Toll-like receptor 8	P58682	Y877
Toll-like receptor 8	P58682	Y871
Tomoregulin-2	Q9QYM9	Y202
Transcription factor AP-1	P05627	S73
Transcription factor AP-1 (transcription factor)	P05627	S63
Transcription factor AP-2-beta	Q61313	S258
Transcription factor AP-2-beta	Q61313	Y26
Transcription factor Sp1	O89090	T455
Transcription factor Sp1 (Transcription factor that can activate or repress transcription in response to physiological and pathological stimuli)	O89090	T738
Transcriptional repressor CTCF	Q61164	S450
Transgelin-2	Q9WVA4	S163
Transgelin-2	Q9WVA4	S83
Transitional endoplasmic reticulum ATPase	Q01853	S748
Transitional endoplasmic reticulum ATPase (for the fragmentation of Golgi stacks)	Q01853	S352
Tuberin	Q61037	S939
Tuberin (Acts as a GTPase-activating protein (GAP))	Q61037	T1465
Tumor necrosis factor receptor superfamily member 16	Q9Z0W1	S296
Tumor necrosis factor receptor superfamily member 16	Q9Z0W1	S270
Tyrosine-protein kinase ABL1	P00520	Y393
Tyrosine-protein kinase ABL1	P00520	Y226
Tyrosine-protein kinase BTK	P35991	Y551
Tyrosine-protein kinase BTK	P35991	Y223
Tyrosine-protein kinase Fgr	P14234	Y197
Tyrosine-protein kinase Fgr	P14234	Y400
Tyrosine-protein kinase Fyn	P39688	Y420
Tyrosine-protein kinase Fyn	P39688	Y531
Tyrosine-protein kinase ITK/TSK	Q03526	Y517
Tyrosine-protein kinase ITK/TSK	Q03526	Y186
Tyrosine-protein kinase JAK1	P52332	Y1033
Tyrosine-protein kinase JAK1	P52332	Y1034
Tyrosine-protein kinase JAK2	Q62120	Y1008
Tyrosine-protein kinase JAK2 (Non-receptor tyrosine kinase)	Q62120	Y1007
Tyrosine-protein kinase Lck	P06240	Y505
Tyrosine-protein kinase Lck	P06240	Y394
Tyrosine-protein kinase Lyn	P25911	Y397
Tyrosine-protein kinase Lyn	P25911	Y508
Tyrosine-protein kinase ZAP-70	P43404	Y318
Tyrosine-protein kinase ZAP-70	P43404	Y492
Tyrosine-protein phosphatase non-receptor type 1	P35821	S50
Tyrosine-protein phosphatase non-receptor type 1	P35821	Y66
Tyrosine-protein phosphatase non-receptor type 11	P35235	Y546
Tyrosine-protein phosphatase non-receptor type 11	P35235	Y584
Tyrosine-protein phosphatase non-receptor type 5	P54830	S221
Tyrosine-protein phosphatase non-receptor type 5	P54830	T231
Tyrosine-protein phosphatase non-receptor type substrate 1	P97797	Y505
Tyrosine-protein phosphatase non-receptor type substrate 1	P97797	Y481
U1 small nuclear ribonucleoprotein 70 kDa	Q62376	S140
U1 small nuclear ribonucleoprotein 70 kDa	Q62376	S226
U4/U6 small nuclear ribonucleoprotein Prp3	Q922U1	T494
U4/U6 small nuclear ribonucleoprotein Prp3	Q922U1	A167
U4/U6 small nuclear ribonucleoprotein Prp31	Q8CCF0	S446
U4/U6 small nuclear ribonucleoprotein Prp31	Q8CCF0	S445
U4/U6 small nuclear ribonucleoprotein Prp4	Q9DAW6	Y31
U4/U6 small nuclear ribonucleoprotein Prp4	Q9DAW6	S33
U4/U6.U5 small nuclear ribonucleoprotein 27 kDa protein	Q8K194	S59
U4/U6.U5 small nuclear ribonucleoprotein 27 kDa protein	Q8K194	T60
U4/U6.U5 tri-snRNP-associated protein 1	Q9Z315	Y679
U4/U6.U5 tri-snRNP-associated protein 1	Q9Z315	Y718
U4/U6.U5 tri-snRNP-associated protein 2	Q3TIX9	S96
U4/U6.U5 tri-snRNP-associated protein 2	Q3TIX9	S46
Ubiquilin-2	Q9QZM0	T39
Ubiquitin carboxyl-terminal hydrolase 15	Q8R5H1	S678
Ubiquitin carboxyl-terminal hydrolase 28	O35927	S145
Ubiquitin carboxyl-terminal hydrolase 28	Q5I043	S720
Ubiquitin carboxyl-terminal hydrolase 30	Q3UN04	T335
Ubiquitin carboxyl-terminal hydrolase 30	Q3UN04	S364
Ubiquitin carboxyl-terminal hydrolase 37	Q8C0R0	S628
Ubiquitin carboxyl-terminal hydrolase BAP1	Q8CIE4	S325
Ubiquitin carboxyl-terminal hydrolase BAP1	Q99PU7	T273
Ubiquitin-conjugating enzyme E2 J1	Q9JJZ4	S184
Ubiquitin-conjugating enzyme E2 R1	Q8CFI2	S203
Ubiquitin-conjugating enzyme E2 R1	Q8CFI2	S230
Ubiquitin-conjugating enzyme E2 R2	Q6ZWZ2	S233
Ubiquitin-like modifier-activating enzyme 1	Q02053	S4
UMP-CMP kinase	Q9DBP5	Y49
UMP-CMP kinase	Q9DBP5	Y166
Unconventional myosin-VI	Q64331	S267
Unconventional myosin-VI	Q64331	S663
V(D)J recombination-activating protein 1	P15919	R529
V(D)J recombination-activating protein 2	P21784	S365
Vascular endothelial growth factor receptor 2	P35918	Y1173
Vascular endothelial growth factor receptor 2	P35918	Y1057
Vascular endothelial growth factor receptor 3	P35917	Y1337
Vasodilator-stimulated phosphoprotein	P70460	S235
Vasodilator-stimulated phosphoprotein	P70460	S153
Vinculin	Q64727	S290
