# Supplementary material for: A Progressive Loss of phosphoSer138-Profilin Aligns with Symptomatic Course in the R6/2 Mouse Model of Huntington’s Disease: Possible Sex-Dependent Signaling
Source: Cell Mol Neurobiol. 2020 Oct 27;42(3):871–88. doi: 10.1007/s10571-020-00984-2 (PMC8891113; doi:10.1007/s10571-020-00984-2)
Supplement: Supplementary file 10 — Supplementary file6 Supplementary Table 2 PIIKA-2 output with P and FC statistics (XLSX 462 kb) [file 10571_2020_984_MOESM10_ESM.xlsx]

## Sheet: 14F
Name	ID	Target	Fold change	p-value
[Pyruvate dehydrogenase (acetyl-transferring)] kinase isozyme 1, mitochondrial Y241	Q8BFP9	Y241	1.12237	0.29197
[Pyruvate dehydrogenase (acetyl-transferring)] kinase isozyme 1, mitochondrial Y242	Q8BFP9	Y242	-1.08763	0.27083
[Pyruvate dehydrogenase (acetyl-transferring)] kinase isozyme 4, mitochondrial S368	O70571	S368	1.01248	0.46524
[Pyruvate dehydrogenase (acetyl-transferring)] kinase isozyme 4, mitochondrial S381	O70571	S381	1.49809	0.0457
14-3-3 protein beta/alpha (Adapter protein) S186	Q9CQV8	S186	1.54735	0.03496
14-3-3 protein beta/alpha (Adapter protein) S60	Q9CQV8	S60	-1.43878	0.00913
14-3-3 protein epsilon (Adapter protein) Y214	P62259	Y214	1.19892	0.08569
14-3-3 protein sigma S186	O70456	S186	-1.14935	0.14159
14-3-3 protein sigma S74	O70456	S74	1.1709	0.16575
14-3-3 protein theta S232	P68254	S232	1.19371	0.10233
14-3-3 protein zeta/delta (Adapter protein) S58	P63101	S58	1.07882	0.32096
14-3-3 protein zeta/delta (Adapter protein) T232	P63101	T232	-1.03808	0.38948
1-phosphatidylinositol 3-phosphate 5-kinase S307	Q9Z1T6	S307	1.27885	0.05529
1-phosphatidylinositol 3-phosphate 5-kinase S318	Q9Z1T6	S318	1.05481	0.25993
1-phosphatidylinositol 4,5-bisphosphate phosphodiesterase beta-1 S887	Q9Z1B3	S887	-1.58377	0.00926
1-phosphatidylinositol 4,5-bisphosphate phosphodiesterase beta-1 S981	Q9Z1B3	S981	-2.20517	0
1-phosphatidylinositol 4,5-bisphosphate phosphodiesterase beta-3 S1105	P51432	S1105	1.16356	0.12086
1-phosphatidylinositol 4,5-bisphosphate phosphodiesterase beta-3 S537	P51432	S537	1.05611	0.35095
1-phosphatidylinositol 4,5-bisphosphate phosphodiesterase delta-1 S501	Q8R3B1	S501	1.63744	0.00384
1-phosphatidylinositol 4,5-bisphosphate phosphodiesterase delta-1 Y258	Q8R3B1	Y258	-1.00677	0.48899
1-phosphatidylinositol 4,5-bisphosphate phosphodiesterase epsilon-1 S1576	Q8K4S1	S1576	1.58142	0.00031
1-phosphatidylinositol 4,5-bisphosphate phosphodiesterase epsilon-1 Y1383	Q8K4S1	Y1383	1.71456	0.00115
1-phosphatidylinositol 4,5-bisphosphate phosphodiesterase eta-1 S59	Q4KWH5	S59	-1.21098	0.05778
1-phosphatidylinositol 4,5-bisphosphate phosphodiesterase eta-1 S628	Q4KWH5	S628	-1.10217	0.24045
1-phosphatidylinositol 4,5-bisphosphate phosphodiesterase gamma-1 (Mediates the production of the second messenger molecules diacylglycerol (DAG) and inositol 1,4,5-trisphosphate (IP3)) Y771	Q62077	Y771	1.2665	0.04276
1-phosphatidylinositol 4,5-bisphosphate phosphodiesterase gamma-1 (Mediates the production of the second messenger molecules diacylglycerol (DAG) and inositol 1,4,5-trisphosphate (IP3)) Y783	Q62077	Y783	1.68594	0.00024
1-phosphatidylinositol 4,5-bisphosphate phosphodiesterase gamma-2 (production of the second messenger molecules diacylglycerol (DAG) and inositol 1,4,5-trisphosphate (IP3)) Y753	Q8CIH5	Y753	1.46746	0.04961
1-phosphatidylinositol 4,5-bisphosphate phosphodiesterase gamma-2 (production of the second messenger molecules diacylglycerol (DAG) and inositol 1,4,5-trisphosphate (IP3)) Y759	Q8CIH5	Y759	1.15168	0.15011
26S protease regulatory subunit 8 S120	P62196	S120	-1.0666	0.40002
26S proteasome non-ATPase regulatory subunit 2 S711	Q8VDM4	S711	-1.83106	0.0393
26S proteasome non-ATPase regulatory subunit 2 Y906	Q8VDM4	Y906	-1.3434	0.19556
2-acylglycerol O-acyltransferase 1 S182	Q91ZV4	S182	1.28156	0.02077
2-acylglycerol O-acyltransferase 1 Y154	Q80W94	Y154	1.07068	0.20481
2-oxoglutarate dehydrogenase, mitochondrial S369	Q60597	S369	1.48429	0.03121
2-oxoglutarate dehydrogenase, mitochondrial Y555	Q60597	Y555	-1.14605	0.26275
3 beta-hydroxysteroid dehydrogenase/Delta 5---4-isomerase type 1 T260	P24815	T260	-1.01182	0.48003
3-ketoacyl-CoA thiolase, mitochondrial Y127	Q8BWT1	Y127	1.24555	0.07404
3-ketoacyl-CoA thiolase, mitochondrial Y20	Q8BWT1	Y20	-1.61319	0.00627
3-phosphoinositide-dependent protein kinase 1(Serine/threonine kinase which acts as a master kinase) S244	Q9Z2A0	S244	1.28507	0.02069
3-phosphoinositide-dependent protein kinase 1(Serine/threonine kinase which acts as a master kinase) Y376	Q9Z2A0	Y376	1.16429	0.31064
5-AMP-activated protein kinase catalytic subunit alpha-1 (Catalytic subunit of AMP-activated protein kinase (AMPK)-regulating energy metabolism) S486	Q5EG47	S486	1.1333	0.19196
5-AMP-activated protein kinase catalytic subunit alpha-1 (Catalytic subunit of AMP-activated protein kinase (AMPK)-regulating energy metabolism) T183	Q5EG47	T183	1.84005	0.00257
5-AMP-activated protein kinase subunit beta-1 S108	Q9R078	S108	-2.173	0
5-AMP-activated protein kinase subunit beta-1 S24	Q9R078	S24	-1.35608	0.01637
5-AMP-activated protein kinase subunit beta-2 S182	Q6PAM0	S182	-1.43275	0.04303
5-AMP-activated protein kinase subunit beta-2 S94	Q6PAM0	S94	-1.00732	0.47429
5-AMP-activated protein kinase subunit gamma-2 S131	Q91WG5	S131	1.12582	0.23516
5-AMP-activated protein kinase subunit gamma-2 T97	Q91WG5	T97	1.2047	0.04922
60 kDa heat shock protein, mitochondrial S410	P63038	S410	1.08931	0.23049
60 kDa heat shock protein, mitochondrial T113	P63038	T113	-1.04815	0.33452
60S acidic ribosomal protein P2 S102	P99027	S102	-1.21532	0.11437
60S acidic ribosomal protein P2 S105	P99027	S105	-1.22596	0.06522
6-phosphofructo-2-kinase/fructose-2,6-bisphosphatase 2 S35	P70265	S35	-1.07357	0.33911
6-phosphofructo-2-kinase/fructose-2,6-bisphosphatase 2 S469	P70265	S469	-1.64133	0.00358
6-phosphofructo-2-kinase/fructose-2,6-bisphosphatase 3 S490	A7UAK5	S490	1.00865	0.47047
6-phosphofructo-2-kinase/fructose-2,6-bisphosphatase 3 S507	A7UAK5	S507	-1.37777	0.01514
78 kDa glucose-regulated protein ( Involved in the correct folding of proteins and degradation of misfolded proteins ) T230	P20029	T230	-1.12799	0.28376
78 kDa glucose-regulated protein ( Involved in the correct folding of proteins and degradation of misfolded proteins ) T38	P20029	T38	1.27781	0.02439
Abelson tyrosine-protein kinase 2 Y261	Q4JIM5	Y261	-1.50693	0.00091
Acetyl-CoA carboxylase 1 S77	Q5SWU9	S77	-1.1471	0.2464
Acetyl-CoA carboxylase 1 S79	Q5SWU9	S79	-2.53019	0.00011
Acetyl-CoA carboxylase 2 S212	E9Q4Z2	S212	-1.6278	0.00295
Acetyl-CoA carboxylase 2 Y1479	E9Q4Z2	Y1479	-1.9601	0.00327
Actin, gamma-enteric smooth muscle Y242	P62737	Y242	1.01563	0.46639
Actin, gamma-enteric smooth muscle Y363	P63268	Y363	1.76861	7e-05
Acyl-CoA synthetase family member 3, mitochondrial Y355	Q3URE1	Y355	-1.0472	0.36694
Acyl-CoA synthetase family member 3, mitochondrial Y542	Q3URE1	Y542	-1.14929	0.19347
Adapter molecule crk S41	Q64010	S41	1.04402	0.38947
Adapter molecule crk Y221	Q64010	Y221	1.01387	0.45857
Akirin-2 S18	B1AXD8	S18	-1.63579	0.01013
Akirin-2 S21	B1AXD8	S21	-1.868	0.0028
AKT-interacting protein T190	Q64362	T190	1.11771	0.25958
ALK tyrosine kinase receptor Y1363	P97793	Y1363	-1.22541	0.16825
ALK tyrosine kinase receptor Y1592	P97793	Y1592	-1.42613	0.03232
Alpha-adducin (Membrane-cytoskeleton-associated protein) S714	Q9QYC0	S714	-1.77933	0.04259
Alpha-adducin (Membrane-cytoskeleton-associated protein) S724	Q9QYC0	S724	-1.94934	0.05486
Alpha-enolase (Multifunctional enzyme) S419	P17182	S419	-1.01253	0.44893
Alpha-enolase (Multifunctional enzyme) Y44	P17182	Y44	1.72892	5e-05
Alpha-synuclein (May be involved in the regulation of dopamine release and transport) S129	O55042	S129	-1.12644	0.28903
Alpha-synuclein (May be involved in the regulation of dopamine release and transport) Y125	O55042	Y125	1.25215	0.0622
Amphiphysin S276	Q7TQF7	S276	-1.15441	0.15698
Amphiphysin S285	Q7TQF7	S285	-1.01596	0.46841
Amyloid beta A4 precursor protein-binding family B member 1 S175	Q9QXJ1	S175	1.1505	0.20231
Amyloid beta A4 precursor protein-binding family B member 1 S287	Q9QXJ1	S287	1.08692	0.30214
Amyloid beta A4 protein T743	P12023	T743	-1.16824	0.27553
Amyloid beta A4 protein Y757	P12023	Y757	1.20336	0.1182
Annexin A1 (Calcium/phospholipid-binding protein which promotes membrane fusion) S27	P10107	S27	1.87599	0.00032
Annexin A1 (Calcium/phospholipid-binding protein which promotes membrane fusion) Y21	P10107	Y21	1.21543	0.1115
Annexin A3 S301	O35639	S301	1.17572	0.21436
Annexin A3 Y300	O35639	Y300	-1.57616	0.0044
AP-1 complex subunit gamma-1 Y525	P22892	Y525	1.38731	0.02505
AP-1 complex subunit gamma-1 Y55	P22892	Y55	1.61782	0.00043
AP-2 complex subunit alpha-1 S358	P17426	S358	1.05427	0.28392
AP-2 complex subunit alpha-1 S652	P17426	S652	1.14067	0.12888
AP-2 complex subunit alpha-2 S231	P17427	S231	1.32208	0.00705
AP-2 complex subunit alpha-2 S234	P17427	S234	1.39791	0.00788
AP-2 complex subunit beta (Component of the adaptor protein complex 2 (AP-2)) Y737	Q9DBG3	Y737	-1.02698	0.43962
AP-2 complex subunit mu (Component of the adaptor protein complex 2 (AP-2) T152	P84091	T152	-1.02812	0.4185
AP-2 complex subunit mu (Component of the adaptor protein complex 2 (AP-2) T156	P84091	T156	1.68804	0.02003
Apoptosis inhibitor 5 T18	O35841	T18	1.07565	0.30468
Apoptosis inhibitor 5 T399	O35841	T399	1.5828	0.01892
Apoptosis regulator BAX S184	Q07813	S184	2.1037	1e-05
Apoptosis regulator BAX T167	Q07813	T167	-1.41587	0.01191
Apoptosis regulator Bcl-2 (Suppresses apoptosis in a variety of cell systems) S84	P10417	S84	1.01267	0.47257
Apoptosis regulator Bcl-2 T524	Q8BZ03	T524	-1.81012	0.00078
Arachidonate 5-lipoxygenase S272	P48999	S272	1.23485	0.07861
Arachidonate 5-lipoxygenase S664	P48999	S664	1.26922	0.2176
ATP synthase subunit beta, mitochondrial T240	P56480	T240	1.0385	0.3962
ATP synthase subunit beta, mitochondrial Y499	P56480	Y499	1.41644	0.03798
ATP-dependent 6-phosphofructokinase, liver type T202	P12382	T202	-1.09131	0.30608
ATP-dependent 6-phosphofructokinase, liver type T304	P12382	T304	-2.10315	0.00051
ATP-dependent 6-phosphofructokinase, muscle type Y502	P47857	Y502	1.50817	0.00541
ATP-dependent 6-phosphofructokinase, muscle type Y576	P47857	Y576	1.37278	0.01259
ATP-dependent 6-phosphofructokinase, platelet type Y650	Q9WUA3	Y650	1.76732	0.00188
ATP-dependent 6-phosphofructokinase, platelet type Y653	Q9WUA3	Y653	-1.17113	0.169
Autophagy-related protein 13 S354	Q91YI1	S354	-1.01628	0.46546
Baculoviral IAP repeat-containing protein 3 T252	O08863	T252	-1.53529	1e-05
Baculoviral IAP repeat-containing protein 3 T406	Q62210	T406	1.32709	0.01573
B-cell linker protein (Functions as a central linker protein, downstream of the B-cell receptor (BCR),)	Q9QUN3	Y72	1.20474	0.11206
B-cell linker protein (Functions as a central linker protein, downstream of the B-cell receptor (BCR),) Y84	Q9QUN3	Y84	1.41967	0.00913
B-cell lymphoma/leukemia 10 S138	Q9Z0H7	S138	1.09949	0.22793
B-cell lymphoma/leukemia 10 S218	Q9Z0H7	S218	1.04884	0.38212
Bcl2-associated agonist of cell death (Promotes cell death) S112	Q61337	S112	-1.20141	0.09895
Bcl2-associated agonist of cell death (Promotes cell death) S136	Q61337	S136	-1.53609	0.00737
Bcl-2-like protein 1 S62	Q64373	S62	1.11863	0.21971
Bcl-2-like protein 1 T47	Q64373	T47	1.12357	0.08991
Bcl-2-like protein 11 (brain dev / apoptosis) S114	O54918	S114	-1.04197	0.41259
Bcl-2-like protein 11 (brain dev / apoptosis) S65	O54918	S65	1.59693	0.00029
BDNF/NT-3 growth factors receptor Y515	P15209	Y515	-1.15798	0.10963
BDNF/NT-3 growth factors receptor Y705	P15209	Y705	-1.01561	0.45112
Beta-1 adrenergic receptor S301	P34971	S301	-1.01416	0.46006
Beta-arrestin-1 S163	Q8BWG8	S163	-1.06092	0.35841
Beta-arrestin-1 S412	Q8BWG8	S412	-1.50989	0.07243
Beta-arrestin-2 T20	Q91YI4	T20	-1.17637	0.22109
Beta-arrestin-2 T383	Q91YI4	T383	-1.07821	0.3671
Brain-derived neurotrophic factor T64	P21237	T64	1.34969	0.04272
Brain-specific angiogenesis inhibitor 1-associated protein 2 S367	Q8BKX1	S367	-1.1132	0.21816
Brain-specific angiogenesis inhibitor 1-associated protein 2 T361	Q8BKX1	T361	1.13008	0.13428
Breakpoint cluster region protein Y178	Q6PAJ1	Y178	1.34388	0.07289
Breakpoint cluster region protein Y362	Q6PAJ1	Y362	1.10688	0.29373
Cactin S244	Q9CS00	S244	-1.23745	0.17056
Cactin S498	Q9CS00	S498	1.04451	0.35643
Cadherin-1 S846	P09803	S846	1.20705	0.10075
Cadherin-1 S849	P09803	S849	1.52992	0.01146
Calcium/calmodulin-dependent protein kinase kinase 1 S458	Q8VBY2	S458	-1.27054	0.13051
Calcium/calmodulin-dependent protein kinase kinase 1 S74	Q8VBY2	S74	1.08283	0.31332
Calcium/calmodulin-dependent protein kinase kinase 2 S511	Q8C078	S511	1.02157	0.45519
Calcium/calmodulin-dependent protein kinase kinase 2 Y183	Q8C078	Y183	1.55357	0.02747
Calcium/calmodulin-dependent protein kinase type 1 T177	Q91YS8	T177	-1.0837	0.30268
Calcium/calmodulin-dependent protein kinase type 1B T171	Q9QYK9	T171	-1.09013	0.25707
Calcium/calmodulin-dependent protein kinase type II subunit alpha T286	P11798	T286	1.39658	0.03407
Calcium/calmodulin-dependent protein kinase type II subunit alpha T305	P11798	T305	-1.78886	0.00312
Calcium/calmodulin-dependent protein kinase type II subunit delta S3	Q6PHZ2	S3	1.5345	0.00722
Calcium/calmodulin-dependent protein kinase type II subunit delta T287	Q6PHZ2	T287	-1.79941	0.01904
Calcium/calmodulin-dependent protein kinase type II subunit gamma (calcium/calmodulin-dependent protein kinase (CAMK) group) S280	P28652	S280	-1.28825	0.08236
Calcium/calmodulin-dependent protein kinase type II subunit gamma (calcium/calmodulin-dependent protein kinase (CAMK) group) T287	P28652	T287	-1.94393	0.00444
Calcium/calmodulin-dependent protein kinase type II subunit gamma T287	Q923T9	T287	-1.663	0.00524
Calcium/calmodulin-dependent protein kinase type IV P13	P08414	P13	1.06976	0.33026
Calcium/calmodulin-dependent protein kinase type IV T196	P08414	T196	1.21903	0.10899
Caldesmon S496	Q8VCQ8	S496	-1.08832	0.30815
Caldesmon S526	Q8VCQ8	S526	1.38392	0.00512
Calmodulin S82	Q9D6P8	S82	1.32831	0.04587
Calmodulin T80	P62204	T80	-1.5841	0.0006
Calnexin S582	P35564	S582	-1.10728	0.28601
Calpain-2 catalytic subunit S369	O08529	S369	-1.04717	0.40883
Calpain-2 catalytic subunit T370	O08529	T370	1.06853	0.31427
Calpain-7 Y620	Q9R1S8	Y620	-1.50186	0.0178
Calpain-7 Y667	Q9R1S8	Y667	1.35375	0.08139
Calpastatin T691	P51125	T691	1.14297	0.13746
Calpastatin Y559	P51125	Y559	1.53519	0.00675
Calponin-3 (capable of binding to actin, calmodulin) S293	Q9DAW9	S293	-1.55466	0.00761
Calponin-3 (capable of binding to actin, calmodulin) Y10	Q9DAW9	Y10	1.40664	0.03095
cAMP-dependent protein kinase catalytic subunit alpha (Phosphorylates a large number of substrates) S339	P05132	S339	-1.24247	0.07624
cAMP-dependent protein kinase catalytic subunit alpha (Phosphorylates a large number of substrates) T198	P05132	T198	1.37124	0.02241
cAMP-dependent protein kinase type I-alpha regulatory subunit S77	Q9DBC7	S77	-1.19453	0.12296
cAMP-dependent protein kinase type I-alpha regulatory subunit S83	Q9DBC7	S83	-1.33697	0.02585
cAMP-dependent protein kinase type I-beta regulatory subunit S83	P12849	S83	-1.16384	0.17681
cAMP-dependent protein kinase type I-beta regulatory subunit Y312	P12849	Y312	1.21763	0.07405
cAMP-dependent protein kinase type II-alpha regulatory subunit S283	Q99PM3	S283	-1.13974	0.18066
cAMP-dependent protein kinase type II-alpha regulatory subunit S96	P12367	S96	-1.59889	0.00752
cAMP-dependent protein kinase type II-beta regulatory subunit S112	P31324	S112	1.03083	0.40394
cAMP-responsive element modulator S284	P27699	S284	-2.53216	0
cAMP-responsive element modulator S290	P27699	S290	-1.04362	0.36781
Casein kinase I isoform alpha S218	Q8BK63	S218	1.02238	0.45092
Casein kinase I isoform alpha S242	Q8BK63	S242	-1.24425	0.01742
Casein kinase I isoform delta S331	Q9DC28	S331	2.44148	0
Casein kinase I isoform delta S406	Q9DC28	S406	1.1276	0.14897
Casein kinase I isoform epsilon T325	Q9JMK2	T325	1.94202	0.00023
Casein kinase I isoform epsilon T337	Q9JMK2	T337	1.52306	0.00113
Casein kinase I isoform gamma-1 S344	Q8BTH8	S344	-1.6148	0.00039
Casein kinase I isoform gamma-1 S361	Q8BTH8	S361	1.12017	0.24817
Casein kinase II subunit alpha S362	Q60737	S362	-1.19979	0.04053
Casein kinase II subunit alpha Y255	Q60737	Y255	1.33594	0.02124
Caspase recruitment domain-containing protein 11 S563	Q8CIS0	S563	-1.09414	0.26323
Caspase recruitment domain-containing protein 11 S564	Q8CIS0	S564	-1.10963	0.14526
Caspase recruitment domain-containing protein 9 T231	A2AIV8	T231	-1.50528	0.01229
Caspase recruitment domain-containing protein 9 T95	A2AIV8	T95	1.25043	0.04755
Caspase-1 S226	P29452	S226	-1.68432	0.01382
Caspase-1 S374	P29452	S374	-1.70874	0.01053
Caspase-2 S139	P29594	S139	-1.0108	0.47189
Caspase-2 S340	P29594	S340	1.1577	0.16103
Caspase-3 S150	P70677	S150	-1.48522	0.02803
Caspase-6 S239	O08738	S239	-1.08427	0.29315
Caspase-7 S239	P97864	S239	-1.40379	0.03227
Caspase-7 T173	P97864	T173	1.08596	0.32089
Caspase-8 S349	O89110	S349	-1.40727	0.00333
Caspase-8 Y450	O89110	Y450	1.53852	0.00199
Caspase-9 S221	Q8C3Q9	S221	1.08968	0.2471
Caspase-9 T163	Q8C3Q9	T163	1.27101	0.15645
Catalase S167	P24270	S167	-1.16617	0.18368
Catalase Y386	P24270	Y386	-1.01173	0.47726
Catenin beta-1 S33	Q02248	S33	1.02587	0.43246
Catenin beta-1 S37	Q02248	S37	1.21021	0.11957
Cathepsin B S169	P10605	S169	1.04854	0.44969
Cathepsin L1 Y295	P06797	Y295	1.23083	0.14859
Cathepsin O S306	Q8BM88	S306	-1.08642	0.26931
Cation-dependent mannose-6-phosphate receptor S268	P24668	S268	-1.14852	0.17938
Caveolin-1 Y14	P49817	Y14	1.52223	0.00224
Caveolin-1 Y25	P49817	Y25	-1.13887	0.21376
Caveolin-2 (May act as a scaffolding protein) Y19	Q9WVC3	Y19	1.04104	0.42352
Caveolin-2 (May act as a scaffolding protein) Y27	Q9WVC3	Y27	-1.11907	0.23649
C-C chemokine receptor type 5 S338	P51682	S338	-1.0961	0.28686
C-C chemokine receptor type 5 S351	P51682	S351	-1.72119	0.0379
CCAAT/enhancer-binding protein alpha S21	P53566	S21	-1.32796	0.04642
cGMP-dependent protein kinase 1 S65	P0C605	S65	1.12652	0.30944
cGMP-dependent protein kinase 1 T517	P0C605	T517	-2.82414	0
cGMP-inhibited 3,5-cyclic phosphodiesterase A S310	Q9Z0X4	S310	-1.45032	0.01736
cGMP-inhibited 3,5-cyclic phosphodiesterase A S425	Q9Z0X4	S425	-2.78617	2e-05
Claudin-12 S231	Q9ET43	S231	1.0355	0.41783
Complement component C7 A835	D3YXF5	A835	-1.11343	0.21413
Complement component C8 alpha chain Y341	Q8K182	Y341	1.07893	0.26714
Contactin-1 S916	P12960	S916	1.17204	0.12849
Contactin-1 Y769	P12960	Y769	1.14515	0.15112
Corticotropin-releasing factor receptor 1 T413	P35347	T413	1.00419	0.48812
Creatine kinase B-type S128	Q04447	S128	1.13704	0.19139
Creatine kinase B-type S309	Q04447	S309	-1.39191	0.19241
CREB-binding protein S1383	P45481	S1383	-1.42586	0.0928
CREB-binding protein S92	P45481	S92	-1.10114	0.30208
CREB-regulated transcription coactivator 2 S171	Q3U182	S171	-2.34827	0.00017
CREB-regulated transcription coactivator 2 S434	Q3U182	S434	2.0103	9e-05
Crk-like protein S42	P47941	S42	1.14756	0.17076
Crk-like protein Y207	P47941	Y207	1.02876	0.39823
CUGBP Elav-like family member 1 (mRNA binding protein) S28	P28659	S28	-1.10346	0.29362
CUGBP Elav-like family member 1 (mRNA binding protein) S302	P28659	S302	1.30312	0.0379
Cyclic AMP-dependent transcription factor ATF-1 S36	P81269	S36	1.08754	0.40863
Cyclic AMP-dependent transcription factor ATF-1 S63	P81269	S63	1.15171	0.18269
Cyclic AMP-dependent transcription factor ATF-2 (Transcriptional activator) T51	P16951	T51	1.03231	0.40878
Cyclic AMP-dependent transcription factor ATF-2 (Transcriptional activator) T53	P16951	T53	-1.07813	0.30603
Cyclic AMP-dependent transcription factor ATF-4 (trascriptional activator/binds CRE) S218	Q06507	S218	-1.11592	0.24709
Cyclic AMP-dependent transcription factor ATF-4 S665	Q64127	S665	1.37965	0.01585
Cyclic AMP-dependent transcription factor ATF-7 T51	Q8R0S1	T51	1.6914	5e-05
Cyclic AMP-dependent transcription factor ATF-7 T53	Q8R0S1	T53	-1.1781	0.18998
Cyclic AMP-responsive element-binding protein 1 (Phosphorylation-dependent transcription factor that stimulates transcription upon binding to the DNA cAMP response element (CRE)) S121	Q01147	S121	1.00962	0.4826
Cyclic AMP-responsive element-binding protein 1 (Phosphorylation-dependent transcription factor that stimulates transcription upon binding to the DNA cAMP response element (CRE)) S133	Q01147	S133	1.07859	0.3058
Cyclin-dependent kinase 1 (control of the eukaryotic cell cycle) T161	P11440	T161	1.33402	0.0947
Cyclin-dependent kinase 1 (control of the eukaryotic cell cycle) Y15	P11440	Y15	1.09132	0.33166
Cyclin-dependent kinase 11B S47	P24788	S47	1.1826	0.19469
Cyclin-dependent kinase 11B T740	P24788	T740	1.0406	0.39624
Cyclin-dependent kinase 12 S221	Q14AX6	S221	-2.31148	7e-05
Cyclin-dependent kinase 12 T1240	Q14AX6	T1240	1.06332	0.35843
Cyclin-dependent kinase 16 (vesicle-mediated transport processes and exocytosis) S119	Q04735	S119	1.28419	0.08788
Cyclin-dependent kinase 16 (vesicle-mediated transport processes and exocytosis) S12	Q04735	S12	-1.54148	0.011
Cyclin-dependent kinase 2 T160	P97377	T160	-1.56222	0.03829
Cyclin-dependent kinase 2 Y15	Q80YP0	Y15	1.12069	0.30246
Cyclin-dependent kinase 4 T172	P30285	T172	1.31976	0.0597
Cyclin-dependent kinase 5 (Proline-directed serine/threonine-protein kinase) S159	P49615	S159	-1.40912	0.03121
Cyclin-dependent kinase 5 (Proline-directed serine/threonine-protein kinase) Y15	P49615	Y15	-1.21816	0.11872
Cyclin-dependent kinase 5 activator 1 S8	P61809	S8	1.0325	0.32375
Cyclin-dependent kinase 5 activator 1 T138	P61809	T138	-1.08164	0.22912
Cyclin-dependent kinase 6 T177	Q64261	T177	-1.89262	0.00087
Cyclin-dependent kinase 6 Y24	Q64261	Y24	-1.24269	0.13632
Cyclin-dependent kinase 7 S164	Q03147	S164	1.18168	0.28228
Cyclin-dependent kinase 7 T170	Q03147	T170	1.0647	0.40553
Cyclin-dependent kinase 9 (Tyrosine-protein kinase ) S175	Q99J95	S175	1.29842	0.03889
Cyclin-dependent kinase 9 (Tyrosine-protein kinase ) T186	Q99J95	T186	-1.7966	0.00235
Cyclin-dependent kinases regulatory subunit 2 S51	P56390	S51	1.01149	0.47872
Cytochrome b-c1 complex subunit 1, mitochondrial Y459	Q9CZ13	Y459	1.21715	0.06051
Cytochrome b-c1 complex subunit 1, mitochondrial Y468	Q9CZ13	Y468	1.03566	0.40545
Cytoplasmic dynein 1 light intermediate chain 1 S398	Q8R1Q8	S398	-1.00771	0.47105
Cytoplasmic dynein 1 light intermediate chain 1 S405	Q8R1Q8	S405	1.11148	0.25512
Cytoplasmic tyrosine-protein kinase BMX Y40	P97504	Y40	-1.46367	0.12894
Cytoplasmic tyrosine-protein kinase BMX Y542	P97504	Y542	1.2133	0.14733
Cytosolic phospholipase A2 S505	P47713	S505	1.27264	0.1341
Cytosolic phospholipase A2 S726	P47713	S726	1.14157	0.20031
D(1A) dopamine receptor T360	Q61616	T360	4.29925	0
D(2) dopamine receptor S148	P61168	S148	1.12149	0.19074
D(2) dopamine receptor T134	P61168	T134	1.14395	0.28593
D(3) dopamine receptor S304	P30728	S304	1.13579	0.15206
D(3) dopamine receptor T225	P30728	T225	1.1951	0.07352
D(4) dopamine receptor S234	P51436	S234	1.04703	0.30706
Death domain-associated protein 6 (apoptosis resistance) S1129	Q9JLC4	S1129	-2.05877	0
Death domain-associated protein 6 S190	O35613	S190	1.37623	0.02887
Death-associated protein 1 (Negative regulator of autophagy) S3	Q91XC8	S3	1.14547	0.22551
Death-associated protein 1 (Negative regulator of autophagy) S51	Q91XC8	S51	-1.15123	0.16883
Death-associated protein kinase 1 (Calcium/calmodulin-dependent serine/threonine kinase) S308	Q80YE7	S308	-1.82971	0.00053
Death-associated protein kinase 1 (Calcium/calmodulin-dependent serine/threonine kinase) Y491	Q80YE7	Y491	-1.14189	0.27837
Death-associated protein kinase 3 T225	O54784	T225	-1.11607	0.26352
Death-associated protein kinase 3 T265	O54784	T265	-1.66457	0.00364
Dedicator of cytokinesis protein 6 S1227	Q8VDR9	S1227	1.10369	0.21821
DEP domain-containing mTOR-interacting protein (Negative regulator of the mTORC1 and mTORC2 signaling pathways) S287	Q570Y9	S287	1.03971	0.42004
DEP domain-containing mTOR-interacting protein (Negative regulator of the mTORC1 and mTORC2 signaling pathways) S298	Q570Y9	S298	-1.39139	0.00214
Desmin S12	P31001	S12	1.64422	0.00046
Desmin S13	P31001	S13	1.2591	0.04827
Diacylglycerol kinase alpha Y336	O88673	Y336	-1.52973	0.02359
Diacylglycerol kinase delta S66	E9PUQ8	S66	1.35021	0.06405
Diacylglycerol kinase delta S70	E9PUQ8	S70	1.78099	0
Dihydropyrimidinase-related protein 1 (Plays a role in axon guidance, invasive growth and cell migration) S522	P97427	S522	-1.24344	0.05219
Dihydropyrimidinase-related protein 1 (Plays a role in axon guidance, invasive growth and cell migration) T509	P97427	T509	1.17582	0.15592
Dihydropyrimidinase-related protein 2 (neural development) S522	O08553	S522	-1.28308	0.01116
Dihydropyrimidinase-related protein 2 (neural development) T514	O08553	T514	-1.42196	0.00098
Dihydropyrimidinase-related protein 3 ( role in axon guidance, neuronal growth ) S522	Q62188	S522	-1.1881	0.07922
Dihydropyrimidinase-related protein 3 ( role in axon guidance, neuronal growth ) T509	Q62188	T509	1.06412	0.16385
DnaJ homolog subfamily A member 1 S83	P63037	S83	1.22632	0.09076
DnaJ homolog subfamily A member 1 Y376	P63037	Y376	1.43213	0.00598
DnaJ homolog subfamily B member 1 P151	Q9QYJ3	P151	-1.00652	0.48191
DnaJ homolog subfamily B member 1 S171	Q9QYJ3	S171	-1.09765	0.24357
DnaJ homolog subfamily C member 1 T230	Q61712	T230	3.27831	0
DnaJ homolog subfamily C member 1 Y297	Q61712	Y297	-1.29819	0.07173
DnaJ homolog subfamily C member 2 S47	P54103	S47	1.10591	0.25031
DnaJ homolog subfamily C member 2 S60	P54103	S60	-1.08603	0.3031
Drebrin ( cytoplasmic actin-binding protein-role in the process of neuronal growth) S142	Q9QXS6	S142	-1.15357	0.2756
Drebrin ( cytoplasmic actin-binding protein-role in the process of neuronal growth) S658	Q9QXS6	S658	1.53203	0.00026
Dual adapter for phosphotyrosine and 3-phosphotyrosine and 3-phosphoinositide Y139	Q9QXT1	Y139	-1.42156	0.06589
Dual specificity mitogen-activated protein kinase kinase 1 S218	P31938	S218	1.1952	0.10258
Dual specificity mitogen-activated protein kinase kinase 1 S222	P31938	S222	-1.78778	1e-05
Dual specificity mitogen-activated protein kinase kinase 3 S218	O09110	S218	-1.88466	0.00272
Dual specificity mitogen-activated protein kinase kinase 3 T222	O09110	T222	-2.36255	5e-05
Dual specificity mitogen-activated protein kinase kinase 4 (Dual specificity protein kinase which acts as an essential component of the MAP kinase signal transduction pathway) S255	P47809	S255	1.47008	0.00366
Dual specificity mitogen-activated protein kinase kinase 4 (Dual specificity protein kinase which acts as an essential component of the MAP kinase signal transduction pathway) T259	P47809	T259	1.01021	0.47484
Dual specificity mitogen-activated protein kinase kinase 5 S311	Q9WVS7	S311	1.61935	0.01533
Dual specificity mitogen-activated protein kinase kinase 5 T315	Q9WVS7	T315	1.68189	0.00315
Dual specificity mitogen-activated protein kinase kinase 6 S207	P70236	S207	1.7473	0.0009
Dual specificity mitogen-activated protein kinase kinase 6 T211	P70236	T211	-1.24804	0.11551
Dual specificity protein phosphatase 1 S323	P28563	S323	1.02265	0.45487
Dual specificity protein phosphatase 1 S359	P28563	S359	1.14539	0.14812
Dual specificity protein phosphatase 10 L347	Q9ESS0	L347	-1.17426	0.18484
Dual specificity protein phosphatase 16 S441	Q6PCP3	S441	-1.05652	0.33371
Dual specificity protein phosphatase 5 S346	Q1HL35	S346	1.32701	0.09639
Dual specificity protein phosphatase 5 T321	Q1HL35	T321	1.11485	0.22423
Dual specificity protein phosphatase 6 (dual-specificity phosphoprotein phosphatase-MAPK/ERK2) S159	Q9DBB1	S159	1.26366	0.03682
Dual specificity protein phosphatase 6 (dual-specificity phosphoprotein phosphatase-MAPK/ERK2) S197	Q9DBB1	S197	1.12292	0.18631
Dual specificity tyrosine-phosphorylation-regulated kinase 1A S529	Q61214	S529	-1.45521	0.00421
Dual specificity tyrosine-phosphorylation-regulated kinase 1A Y145	Q61214	Y145	-1.6825	0.00096
Dual specificity tyrosine-phosphorylation-regulated kinase 2 S440	Q5U4C9	S440	-1.05776	0.29857
Dual specificity tyrosine-phosphorylation-regulated kinase 2 T104	Q5U4C9	T104	-1.19512	0.03931
Dynactin subunit 1 (cytoplasmic dynein-driven retrograde movement of vesicles ) S179	O08788	S179	1.15384	0.16402
Dynactin subunit 1 (cytoplasmic dynein-driven retrograde movement of vesicles ) S19	O08788	S19	1.0929	0.21195
Dynamin-1 (a microtubule-associated force-producing protein-GTPase activity) S778	P39053	S778	-1.10139	0.26866
Dynamin-1 (a microtubule-associated force-producing protein-GTPase activity) T780	P39053	T780	1.07408	0.31261
Dynamin-1-like protein S622	Q8K1M6	S622	-1.05059	0.25776
Dynamin-1-like protein S643	Q8K1M6	S643	-1.10961	0.28347
E3 ubiquitin-protein ligase BRE1A S172	Q5DTM8	S172	-1.20479	0.04231
E3 ubiquitin-protein ligase BRE1A S522	Q5DTM8	S522	1.02362	0.43532
E3 ubiquitin-protein ligase CBL Y737	P22682	Y737	-1.07281	0.36107
E3 ubiquitin-protein ligase CBL Y780	P22682	Y780	1.73557	9e-05
E3 ubiquitin-protein ligase CBL-B S282	Q3TTA7	S282	-2.53206	0.00303
E3 ubiquitin-protein ligase CBL-B Y363	Q3TTA7	Y363	-1.02996	0.42953
E3 ubiquitin-protein ligase CHIP S150	Q9WUD1	S150	-2.1989	0.00045
E3 ubiquitin-protein ligase CHIP Y50	Q9WUD1	Y50	-1.4766	0.04681
E3 ubiquitin-protein ligase HERC2 T4829	Q4U2R1	T4829	1.29316	0.07561
E3 ubiquitin-protein ligase HUWE1 S3696	Q7TMY8	S3696	-1.68253	0.00793
E3 ubiquitin-protein ligase HUWE1 S927	Q7TMY8	S927	1.00718	0.48137
E3 ubiquitin-protein ligase Mdm2 (E3 ubiquitin-protein ligase) S163	P23804	S163	-1.28614	0.05998
E3 ubiquitin-protein ligase Mdm2 (E3 ubiquitin-protein ligase) S394	P23804	S394	1.02094	0.45257
E3 ubiquitin-protein ligase NEDD4-like S371	Q8CFI0	S371	1.35748	0.01455
E3 ubiquitin-protein ligase NEDD4-like S477	Q8CFI0	S477	1.45563	0.01101
E3 ubiquitin-protein ligase NRDP1 S254	Q8BH75	S254	1.17821	0.07098
E3 ubiquitin-protein ligase parkin S295	Q9WVS6	S295	1.26971	0.14258
E3 ubiquitin-protein ligase parkin S65	Q9WVS6	S65	-1.79222	0.00062
E3 ubiquitin-protein ligase pellino homolog 1 S70	Q8C669	S70	-1.12545	0.25235
E3 ubiquitin-protein ligase pellino homolog 1 T288	Q8C669	T288	1.10844	0.32421
E3 ubiquitin-protein ligase pellino homolog 2 T289	Q8BST6	T289	1.26556	0.02082
E3 ubiquitin-protein ligase RBX1 Y106	P62878	Y106	2.25031	0.00111
E3 ubiquitin-protein ligase RFWD2 S389	Q9R1A8	S389	-1.46583	0.00638
E3 ubiquitin-protein ligase RNF103 S523	Q9R1W3	S523	-1.04247	0.33703
E3 ubiquitin-protein ligase RNF103 Y233	Q9R1W3	Y233	-1.21196	0.08207
E3 ubiquitin-protein ligase SH3RF1 S304	Q69ZI1	S304	-3.67645	1e-05
E3 ubiquitin-protein ligase SIAH1 S19	P61092	S19	-2.07012	0.00243
E3 ubiquitin-protein ligase SIAH1 Y100	P61092	Y100	1.26864	0.08356
E3 ubiquitin-protein ligase SIAH2 S29	Q06986	S29	1.3558	0.05433
E3 ubiquitin-protein ligase SIAH2 S69	Q06986	S69	-1.0174	0.45766
E3 ubiquitin-protein ligase Topors S718	Q80Z37	S718	1.38734	0.03699
E3 ubiquitin-protein ligase TRAF7 T73	Q922B6	T73	1.16935	0.19138
E3 ubiquitin-protein ligase TRAF7 Y67	F8WJF7	Y67	-1.08619	0.2828
E3 ubiquitin-protein ligase TRIM21 Y199	Q5ND52	Y199	-1.38839	0
E3 ubiquitin-protein ligase TRIM32 S653	Q8CH72	S653	-1.12245	0.15293
E3 ubiquitin-protein ligase TRIM36 Y178	Q80WG7	Y178	-1.30823	0.05088
E3 ubiquitin-protein ligase UHRF1 S303	Q8VDF2	S303	-1.98521	0.00139
E3 ubiquitin-protein ligase UHRF1 S95	Q8VDF2	S95	-1.14376	0.19341
E3 ubiquitin-protein ligase XIAP S429	Q60989	S429	-1.01313	0.47431
E3 ubiquitin-protein ligase XIAP S87	Q60989	S87	-1.51535	0.00017
Early endosome antigen 1 S23	Q8BL66	S23	-1.26128	1e-05
Early endosome antigen 1 T1392	Q8BL66	T1392	1.10935	0.16153
EF-hand domain-containing protein D2 (negative regulator of the canonical NF-kappa-B-activating branch) S74	Q9D8Y0	S74	-1.09336	0.26797
EF-hand domain-containing protein D2 (negative regulator of the canonical NF-kappa-B-activating branch) S76	Q9D8Y0	S76	-1.03536	0.41935
ELAV-like protein 1 S221	P70372	S221	1.63253	0.00046
ELAV-like protein 1 T118	P70372	T118	1.10069	0.29169
Elongation of very long chain fatty acids protein 5 P285	Q8BHI7	P285	-1.0537	0.38033
Elongation of very long chain fatty acids protein 5 S273	Q8BHI7	S273	-1.07973	0.3459
Endoplasmin S347	P08113	S347	1.05957	0.39111
Ephexin-1 Y537	Q8CHT1	Y537	1.25208	0.07665
Ephrin type-A receptor 1 S812	Q60750	S812	1.62558	0.00428
Ephrin type-A receptor 1 T806	Q60750	T806	1.30944	0.05506
Ephrin type-A receptor 3 Y596	P29319	Y596	1.56638	0.00356
Ephrin type-A receptor 3 Y602	P29319	Y602	-1.27634	0.0187
Ephrin type-A receptor 4 Y596	Q03137	Y596	1.22447	0.03463
Ephrin type-A receptor 4 Y602	Q03137	Y602	-1.00893	0.46963
Ephrin type-A receptor 7 Y597	Q61772	Y597	1.74052	0.00066
Ephrin type-A receptor 7 Y608	Q61772	Y608	1.01975	0.45239
Ephrin type-B receptor 1 Y594	Q8CBF3	Y594	-1.05018	0.36818
Ephrin type-B receptor 1 Y928	Q8CBF3	Y928	1.48911	0.03649
Ephrin type-B receptor 2 Y532	P54763	Y532	1.16605	0.20493
Ephrin type-B receptor 2 Y592	P54763	Y592	1.28205	0.06359
Ephrin type-B receptor 3 T786	P54754	T786	-1.27252	0.11781
Ephrin type-B receptor 3 Y609	P54754	Y609	1.53522	0.00666
Ephrin type-B receptor 4 Y590	P54761	Y590	-1.09389	0.22252
Ephrin type-B receptor 4 Y774	P54761	Y774	-1.17813	0.16951
Ephrin-B2 Y323	P52795	Y323	1.01971	0.43607
Ephrin-B2 Y328	P52795	Y328	1.2797	0.18273
Epidermal growth factor receptor (Receptor tyrosine kinase ) Y1092	Q01279	Y1092	-1.1027	0.21167
Epidermal growth factor receptor (Receptor tyrosine kinase ) Y1197	Q01279	Y1197	1.08092	0.27317
Epidermal growth factor receptor substrate 15-like 1 S229	Q60902	S229	1.05334	0.29246
Epidermal growth factor receptor substrate 15-like 1 S255	Q60902	S255	-1.2503	0
Epithelial discoidin domain-containing receptor 1 Y511	Q03146	Y511	1.084	0.27314
Epithelial discoidin domain-containing receptor 1 Y794	Q03146	Y794	-1.10567	0.24772
Estradiol 17-beta-dehydrogenase 8 S19	P50171	S19	1.34194	0.02852
Estradiol 17-beta-dehydrogenase 8 Y167	P50171	Y167	1.2756	0.04534
Eukaryotic elongation factor 2 kinase S358	O08796	S358	-1.07749	0.31521
Eukaryotic elongation factor 2 kinase S365	O08796	S365	-1.51864	0.00985
Eukaryotic translation initiation factor 2-alpha kinase 3 S1092	Q9Z2B5	S1092	-1.18698	0.09641
Eukaryotic translation initiation factor 2-alpha kinase 3 T980	Q9Z2B5	T980	-1.15467	0.12864
Eukaryotic translation initiation factor 4E-binding protein 1 T36	Q60876	T36	-1.4527	0.01409
Eukaryotic translation initiation factor 4E-binding protein 1 T45	Q60876	T45	-1.00079	0.49825
Excitatory amino acid transporter 1 S512	P56564	S512	-1.33715	0.02601
Excitatory amino acid transporter 1 Y523	P56564	Y523	1.12418	0.25628
Excitatory amino acid transporter 4 S26	O35544	S26	-1.54396	0.00613
Excitatory amino acid transporter 4 T34	O35544	T34	-1.64129	0.00161
Ezrin T567	P26040	T567	1.03292	0.40979
Ezrin Y146	P26040	Y146	-1.08788	0.29515
Fibroblast growth factor receptor 1 Y653	P16092	Y653	1.25736	0.11532
Fibroblast growth factor receptor 1 Y654	P16092	Y654	2.03411	7e-05
Fibroblast growth factor receptor 2 S780	E9Q7T0	S780	-1.06638	0.36814
Fibroblast growth factor receptor 2 Y769	P21803	Y769	-1.10457	0.24146
Fibroblast growth factor receptor 3 Y719	Q61851	Y719	1.38224	0.01733
Fibroblast growth factor receptor 3 Y755	Q61851	Y755	-1.11949	0.27806
Fibroblast growth factor receptor 4 Y639	Q03142	Y639	1.10694	0.25814
Fibroblast growth factor receptor 4 Y751	Q03142	Y751	1.91783	0.00128
Fibroblast growth factor receptor substrate 2 Y196	Q8C180	Y196	-1.10846	0.23318
Fibroblast growth factor receptor substrate 2 Y436	Q8C180	Y436	1.62706	0.00048
Focal adhesion kinase 1 (Non-receptor protein-tyrosine kinase) Y428	P34152	Y428	-1.14833	0.15682
Focal adhesion kinase 1 (Non-receptor protein-tyrosine kinase) Y963	P34152	Y963	-1.18292	0.11567
Forkhead box protein O1 (Transcription factor) S253	Q9R1E0	S253	1.04618	0.39906
Forkhead box protein O1 (Transcription factor) T24	Q9R1E0	T24	-1.00435	0.49152
Forkhead box protein O3 (Transcriptional activator which triggers apoptosis in the absence of survival factors) S252	Q9WVH4	S252	-1.07224	0.31659
Forkhead box protein O3 (Transcriptional activator which triggers apoptosis in the absence of survival factors) T32	Q9WVH4	T32	-1.19985	0.11873
Forkhead box protein O4 (Transcription factor) S197	Q9WVH3	S197	1.12497	0.26188
Forkhead box protein O4 (Transcription factor) T32	Q9WVH3	T32	-1.19327	0.17847
G protein-coupled receptor kinase 5 S484	Q8VEB1	S484	-1.20037	0.14848
G protein-coupled receptor kinase 5 T485	Q8VEB1	T485	1.01811	0.46104
G1/S-specific cyclin-D1 T286	P25322	T286	1.19721	0.15042
G1/S-specific cyclin-D1 T288	P25322	T288	1.66166	8e-05
G1/S-specific cyclin-E1 (protein folding) T182	V9GX52	T182	-1.18803	0.20067
G1/S-specific cyclin-E1 T74	Q61457	T74	1.4497	0.07298
Galactocerebrosidase S68	P54818	S68	1.26892	0.00908
Galactocerebrosidase T381	P54818	T381	1.00753	0.48017
Gamma-aminobutyric acid receptor subunit beta-3 S432	P63080	S432	-1.16663	0.22069
Gamma-aminobutyric acid receptor subunit beta-3 S433	P63080	S433	-3.43156	0
Gap junction alpha-1 protein (integral membrane protein of the connexin family) S279	P23242	S279	-1.11761	0.28006
Gap junction alpha-1 protein (integral membrane protein of the connexin family) S282	P23242	S282	1.75627	0.00076
Girdin (key modulator of Akt/mTOR) S1417	Q5SNZ0	S1417	-1.00775	0.4827
Glia maturation factor beta S72	Q9CQI3	S72	1.15111	0.33497
Glia maturation factor beta S83	Q9CQI3	S83	-1.58273	0.08553
Glial fibrillary acidic protein (a class-III intermediate filament, is a cell-specific marker that, during the development of the central nervous system) S8	P03995	S8	-1.13862	0.16415
Glial fibrillary acidic protein (a class-III intermediate filament, is a cell-specific marker that, during the development of the central nervous system) T7	P03995	T7	1.15384	0.06533
Glucose-6-phosphate isomerase S185	P06745	S185	-1.26586	0.0268
Glutamate receptor 1 (Ionotropic glutamate receptor) S849	P23818	S849	-1.03636	0.40416
Glutamate receptor 1 (Ionotropic glutamate receptor) S863	P23818	S863	-1.133	0.15216
Glutamate receptor 4 S862	Q9Z2W8	S862	1.21916	0.06407
Glutamate receptor ionotropic, delta-2 S663	Q61625	S663	1.56092	0.0014
Glutamate receptor ionotropic, delta-2 Y543	Q61625	Y543	-1.30273	0.07068
Glutamate receptor ionotropic, NMDA 1 S890	P35438	S890	-1.00352	0.49554
Glutamate receptor ionotropic, NMDA 1 S897	P35438	S897	-1.18969	0.23401
Glutamate receptor ionotropic, NMDA 2A Y1325	P35436	Y1325	-1.48436	0.05412
Glutamate receptor ionotropic, NMDA 2A Y1387	P35436	Y1387	1.13359	0.24112
Glutamate receptor ionotropic, NMDA 2B ( glutamate-gated ion channels with high calcium permeability) S1303	Q01097	S1303	-1.04237	0.37241
Glutamate receptor ionotropic, NMDA 2B ( glutamate-gated ion channels with high calcium permeability) S1323	Q01097	S1323	1.4986	0.02414
Glyceraldehyde-3-phosphate dehydrogenase T244	P16858	T244	1.12968	0.17095
Glyceraldehyde-3-phosphate dehydrogenase Y40	P16858	Y40	1.73231	4e-05
Glycogen synthase kinase-3 alpha S21	Q2NL51	S21	-1.10534	0.31169
Glycogen synthase kinase-3 alpha Y279	Q2NL51	Y279	1.36951	0.02555
Glycogen synthase kinase-3 beta S9	Q9WV60	S9	1.25365	0.10628
GRB2-associated-binding protein 1 (Adapter protein that plays a role in intracellular signaling cascades) Y628	Q9QYY0	Y628	-1.26322	0.123
GRB2-associated-binding protein 1 (Adapter protein that plays a role in intracellular signaling cascades) Y660	Q9QYY0	Y660	1.12726	0.18813
GRB2-associated-binding protein 2 (Adapter protein) Y603	Q9Z1S8	Y603	1.19825	0.08543
GRB2-associated-binding protein 2 (Adapter protein) Y632	Q9Z1S8	Y632	-1.04908	0.38267
Growth arrest and DNA damage-inducible protein GADD45 alpha S32	P48316	S32	1.29326	0.03539
Growth arrest and DNA damage-inducible protein GADD45 alpha Y41	P48316	Y41	1.22178	0.0771
Growth factor receptor-bound protein 10 S455	Q60760	S455	-1.2429	0.00288
Growth factor receptor-bound protein 10 S503	Q60760	S503	-1.10367	0.19553
Growth factor receptor-bound protein 2 Y209	Q60631	Y209	-1.05358	0.31901
Growth factor receptor-bound protein 2 Y7	Q60631	Y7	-1.92985	0
GTPase HRas T144	Q61411	T144	-1.16618	0.15394
GTPase HRas T148	Q61411	T148	-1.63987	0.00273
Guanine nucleotide-binding protein G(q) subunit alpha S154	P21279	S154	1.39565	0.04192
Guanine nucleotide-binding protein G(q) subunit alpha S53	P21278	S53	-1.29764	0.06102
Guanine nucleotide-binding protein subunit beta-2-like 1 Y228	P68040	Y228	-1.03313	0.39112
Guanine nucleotide-binding protein subunit beta-2-like 1 Y246	P68040	Y246	1.42015	0.00269
Heat shock 70 kDa protein 12A S24	Q8K0U4	S24	1.07044	0.32007
Heat shock 70 kDa protein 12A S573	Q8K0U4	S573	1.09644	0.2884
Heat shock 70 kDa protein 1A/1B H89	Q61696	H89	-1.3637	0.03167
Heat shock 70 kDa protein 1A/1B T636	Q61696	T636	1.33259	0.04318
Heat shock 70 kDa protein 4 S76	Q61316	S76	-1.46276	0.03302
Heat shock 70 kDa protein 4 Y336	Q61316	Y336	-1.86723	0.00033
Heat shock 70 kDa protein 4L S54	P48722	S54	-1.01158	0.46595
Heat shock 70 kDa protein 4L S74	P48722	S74	1.35974	0.05448
Heat shock factor protein 1 (DNA-binding protein that specifically binds heat shock promoter elements (HSE) and activates transcription) S303	P38532	S303	-1.51956	0.01314
Heat shock factor protein 1 (DNA-binding protein that specifically binds heat shock promoter elements (HSE) and activates transcription) S307	P38532	S307	1.06441	0.35056
Heat shock factor protein 4 S298	Q9R0L1	S298	1.36173	0.02593
Heat shock factor protein 4 T471	Q9R0L1	T471	1.64531	0
Heat shock protein 105 kDa S558	Q61699	S558	-1.00914	0.46366
Heat shock protein 105 kDa S810	Q61699	S810	-1.0261	0.39195
Heat shock protein beta-1 (Involved in stress resistance and actin organization) N82	P14602	N82	1.28827	0.03139
Heat shock protein beta-1 (Involved in stress resistance and actin organization) S86	P14602	S86	1.08768	0.28665
Heat shock protein beta-6 S16	Q5EBG6	S16	-1.25188	0.18327
Heat shock protein beta-8 S24	Q9JK92	S24	1.17257	0.07867
Heat shock protein beta-8 S27	Q9JK92	S27	-1.05799	0.33784
Heat shock protein HSP 90-alpha S231	P07901	S231	-1.08376	0.30733
Heat shock protein HSP 90-alpha S263	P07901	S263	-1.12144	0.17813
Heat shock protein HSP 90-beta (Molecular chaperone ) S226	P11499	S226	-1.00435	0.48821
Heat shock protein HSP 90-beta (Molecular chaperone ) S255	P11499	S255	1.18704	0.08887
Hematopoietic lineage cell-specific protein Y120	Q3UU41	Y120	1.2506	0.04476
Hematopoietic lineage cell-specific protein Y405	P49710	Y405	1.12915	0.14762
Hepatocyte growth factor receptor Y1232	P16056	Y1232	1.22909	0.12902
Hepatocyte growth factor receptor Y1233	P16056	Y1233	-1.12895	0.20042
Heterogeneous nuclear ribonucleoprotein H (component of the heterogeneous nuclear ribonucleoprotein (hnRNP) complexes ) S104	O35737	S104	-1.13412	0.19036
Heterogeneous nuclear ribonucleoprotein K (One of the major pre-mRNA-binding proteins) S284	P61979	S284	1.27716	0.03644
Heterogeneous nuclear ribonucleoprotein K (One of the major pre-mRNA-binding proteins) S353	P61979	S353	1.0887	0.27131
High affinity nerve growth factor receptor (Receptor tyrosine kinase involved in the development and the maturation of the central and peripheral nervous systems ) Y499	Q3UFB7	Y499	1.2243	0.09622
High affinity nerve growth factor receptor (Receptor tyrosine kinase involved in the development and the maturation of the central and peripheral nervous systems ) Y794	Q3UFB7	Y794	1.31936	0.03969
High mobility group protein B1 ( DNA binding protein) S35	P63158	S35	1.56252	0.00424
High mobility group protein B1 ( DNA binding protein) S39	P63158	S39	1.05756	0.38324
Histamine H1 receptor S399	P70174	S399	-2.58565	0.00015
Histamine H1 receptor T140	P70174	T140	-1.10706	0.34893
Histone acetyltransferase p300 S1833	B2RWS6	S1833	-1.76346	8e-05
Histone acetyltransferase p300 S89	B2RWS6	S89	-1.04976	0.35927
Histone deacetylase 1 S421	O09106	S421	1.23921	0.05761
Histone deacetylase 1 S423	O09106	S423	-1.09758	0.29595
Histone deacetylase 2 (transcriptional regulator of the histone deacetylase family) S394	P70288	S394	1.1282	0.19016
Histone deacetylase 2 (transcriptional regulator of the histone deacetylase family) S424	P70288	S424	1.01847	0.44254
Histone deacetylase 4 S245	Q6NZM9	S245	-1.31656	0.03051
Histone deacetylase 4 S629	Q6NZM9	S629	-1.17109	0.09829
Histone deacetylase 5 S250	Q9Z2V6	S250	-2.70004	1e-05
Histone deacetylase 5 S488	Q9Z2V6	S488	-1.6949	0.00918
Histone deacetylase 7 S178	Q8C2B3	S178	-1.50681	0.00126
Histone deacetylase 7 S479	Q8C2B3	S479	1.07902	0.2972
Histone deacetylase 8 S39	Q8VH37	S39	1.02071	0.45175
Homeobox protein Hox-A10 Y349	P31310	Y349	-1.22774	0.05471
Homeobox protein Hox-A10 Y366	P31310	Y366	1.1299	0.26238
Homeobox protein Hox-A9 S204	P09631	S204	-1.71232	0.0005
Homer protein homolog 3 S159	Q99JP6	S159	-1.20983	0.11861
Homer protein homolog 3 S179	Q99JP6	S179	1.21811	0.07509
Hsc70-interacting protein S348	Q99L47	S348	1.38696	0.07841
Hsc70-interacting protein S78	Q99L47	S78	1.35194	0.11466
Hsp90 co-chaperone Cdc37 S13	Q61081	S13	-1.02242	0.44147
Hsp90 co-chaperone Cdc37 Y299	Q61081	Y299	-1.14795	0.27204
Huntingtin S13	P42859	S13	1.02305	0.4232
Huntingtin S16	P42859	S16	-1.51345	0.00891
Huntingtin S398	P42859	S398	1.18192	0.20994
Huntingtin S408	P42859	S408	-1.04374	0.39982
Huntingtin S411	P42859	S411	1.12902	0.1779
Huntingtin-interacting protein 1 Y152	Q8VD75	Y152	1.13213	0.23549
Hypoxia-inducible factor 1-alpha S652	Q61221	S652	-1.333	0.03251
Hypoxia-inducible factor 1-alpha S654	Q61221	S654	-1.0431	0.22415
Importin-5 S72	Q8BKC5	S72	1.12347	0.1465
Importin-5 Y820	Q8BKC5	Y820	1.24521	0.09713
Inhibitor of nuclear factor kappa-B kinase subunit beta (mod Htt tox--atophagy) S176	Q60680	S176	1.0416	0.38814
Inhibitor of nuclear factor kappa-B kinase subunit beta (mod Htt tox--atophagy) S180	Q60680	S180	-1.09214	0.34217
Inhibitor of nuclear factor kappa-B kinase subunit beta S177	O88351	S177	-1.01392	0.45178
Inhibitor of nuclear factor kappa-B kinase subunit epsilon S172	Q9R0T8	S172	1.02548	0.41641
Inositol 1,4,5-trisphosphate receptor type 1 (Intracellular channel that mediates calcium release from ER) T799	P11881	T799	1.01058	0.47077
Inositol 1,4,5-trisphosphate receptor type 1 (Intracellular channel that mediates calcium release from ER) Y353	P11881	Y353	1.05629	0.37813
Inositol 1,4,5-trisphosphate receptor type 2 Y117	Q9Z329	Y117	1.7252	0.00713
Inositol 1,4,5-trisphosphate receptor type 2 Y903	Q9Z329	Y903	1.13525	0.30961
Inositol 1,4,5-trisphosphate receptor type 3 S916	P70227	S916	-1.52961	0.00204
Inositol 1,4,5-trisphosphate receptor type 3 S934	P70227	S934	1.16787	0.14063
Insulin receptor substrate 1 (NGF) S307	P35569	S307	1.35932	0.02624
Insulin receptor substrate 1 (NGF) S632	P35569	S632	-1.1815	0.2018
Insulin-like growth factor 1 receptor (Receptor tyrosine kinase) Y1163	Q60751	Y1163	1.86465	0.00125
Insulin-like growth factor 1 receptor (Receptor tyrosine kinase) Y1167	Q60751	Y1167	1.95757	0.0002
Insulin-like growth factor 2 mRNA-binding protein 1 S181	O88477	S181	-1.08204	0.31479
Insulin-like growth factor 2 mRNA-binding protein 1 T273	O88477	T273	-1.15591	0.09889
Insulin-like growth factor-binding protein 1 G48	Q9R1V4	G48	1.00993	0.47307
Insulin-like growth factor-binding protein 1 S157	P47876	S157	-1.05555	0.35096
Insulin-like growth factor-binding protein 3 S141	P47878	S141	1.02044	0.45441
Insulin-like growth factor-binding protein 3 S184	P47878	S184	1.40786	0.01687
Insulin-like growth factor-binding protein 5 S115	Q07079	S115	1.06357	0.33265
Insulin-like growth factor-binding protein 5 S267	Q07079	S267	-1.52744	0.00325
Insulin-like growth factor-binding protein 7 S252	Q61581	S252	-1.22587	0.23305
Insulin-like growth factor-binding protein 7 Y116	Q61581	Y116	-1.56843	0.0507
Integrin alpha-6 S187	Q61739	S187	-1.34495	0.02303
Integrin alpha-6 S278	Q61739	S278	-1.07278	0.29
Interferon alpha/beta receptor 1 S523	P33896	S523	1.24745	0.07416
Interferon alpha/beta receptor 1 S526	P33896	S526	1.01202	0.45604
Interferon regulatory factor 1 S216	P15314	S216	-1.02184	0.43041
Interferon regulatory factor 1 Y109	P15314	Y109	1.60883	1e-05
Interferon-induced, double-stranded RNA-activated protein kinase Y32	Q9Z1J2	Y32	-1.22837	0.11042
Interferon-induced, double-stranded RNA-activated protein kinase Y96	Q03963	Y96	1.56405	0.00492
Interleukin-23 receptor S177	Q8K4B4	S177	-1.2863	0.15549
Interleukin-6 receptor subunit beta S780	Q00560	S780	-1.08472	0.32581
Interleukin-6 receptor subunit beta Y757	Q00560	Y757	1.10274	0.20301
Interleukin-7 receptor subunit alpha Y449	P16872	Y449	1.33082	0.01677
Kinesin-1 heavy chain S825	Q61768	S825	-1.16886	0.06004
Kinesin-1 heavy chain Y277	Q61768	Y277	1.12129	0.15126
Kinesin-like protein KIF1A S290	P33173	S290	-1.48774	0.03133
Kinesin-like protein KIF1A S418	P33173	S418	-1.18726	0.07566
Leucine-rich repeat serine/threonine-protein kinase 2 (Positively regulates autophagy through a calcium-dependent activation of the CaMKK/AMPK signaling pathway) S910	Q5S006	S910	1.63678	0.00557
Leucine-rich repeat serine/threonine-protein kinase 2 (Positively regulates autophagy through a calcium-dependent activation of the CaMKK/AMPK signaling pathway) S935	Q5S006	S935	1.00729	0.48482
Leucine-rich repeat transmembrane protein FLRT3 S322	Q8BGT1	S322	-1.54473	0.03376
Leucine-rich repeat transmembrane protein FLRT3 S585	Q8BGT1	S585	1.37135	0.00965
Leukotriene A-4 hydrolase S416	P24527	S416	-1.05092	0.423
LIM domain kinase 2 (serine/threonine-specific phosphorylation of myelin basic protein) S283	O54785	S283	-1.65582	0.01777
LIM domain kinase 2 (serine/threonine-specific phosphorylation of myelin basic protein) T505	O54785	T505	-2.78771	0.00022
LIM/homeobox protein Lhx3 S74	P50481	S74	1.05168	0.40744
LIM/homeobox protein Lhx3 Y230	P50481	Y230	1.32436	0.13455
Linker for activation of T-cells family member 1 Y195	O54957	Y195	1.00415	0.48997
Linker for activation of T-cells family member 1 Y235	O54957	Y235	1.00269	0.49411
L-lactate dehydrogenase A chain V10	P06151	V10	1.10952	0.20948
L-lactate dehydrogenase B chain Y173	P16125	Y173	-1.04636	0.42166
L-lactate dehydrogenase B chain Y240	P16125	Y240	-1.46102	0.01011
Long-chain specific acyl-CoA dehydrogenase, mitochondrial T329	P51174	T329	1.28075	0.02055
Long-chain specific acyl-CoA dehydrogenase, mitochondrial Y411	P51174	Y411	1.01362	0.46245
Long-chain-fatty-acid--CoA ligase 5 S580	Q8JZR0	S580	1.02084	0.44778
Long-chain-fatty-acid--CoA ligase 5 Y96	Q8JZR0	Y96	-1.17255	0.14307
Long-chain-fatty-acid--CoA ligase 6 Y621	Q91WC3	Y621	-1.6144	0.0114
Lymphoid enhancer-binding factor 1 S59	P27782	S59	-1.37292	0.07205
Lymphoid enhancer-binding factor 1 T153	P27782	T153	1.0478	0.39311
Macrophage colony-stimulating factor 1 receptor Y706	P09581	Y706	-1.08467	0.3187
Macrophage colony-stimulating factor 1 receptor Y807	P09581	Y807	1.03267	0.42936
MAP kinase-activated protein kinase 2 (Stress-activated serine/threonine-protein kinase) T208	P49138	T208	1.22323	0.03342
MAP kinase-activated protein kinase 2 (Stress-activated serine/threonine-protein kinase) T320	P49138	T320	2.66335	9e-05
MAP kinase-activated protein kinase 3 S253	Q3UMW7	S253	-1.26827	0.06973
MAP kinase-activated protein kinase 3 T203	Q3UMW7	T203	-1.07798	0.39575
MAP kinase-activated protein kinase 5 S115	O54992	S115	-1.0395	0.41613
MAP kinase-activated protein kinase 5 T182	O54992	T182	-1.08951	0.35249
MAP kinase-interacting serine/threonine-protein kinase 1 T209	O08605	T209	1.46045	0.02047
MAP kinase-interacting serine/threonine-protein kinase 1 T214	O08605	T214	-1.16659	0.19589
MAP kinase-interacting serine/threonine-protein kinase 2 S431	Q8CDB0	S431	-1.2483	0.05046
MAP/microtubule affinity-regulating kinase 3 S219	Q8VHJ5	S219	-1.05937	0.3966
MAP/microtubule affinity-regulating kinase 3 T215	Q8VHJ5	T215	2.00436	0.00475
Mast/stem cell growth factor receptor Kit Y571	P05532	Y571	1.45283	0.01392
Mast/stem cell growth factor receptor Kit Y723	P05532	Y723	1.22523	0.08386
Medium-chain specific acyl-CoA dehydrogenase, mitochondrial T300	P45952	T300	1.21049	0.12222
Melanocortin receptor 4 S330	P56450	S330	-1.236	0.19624
Melanocortin receptor 4 T305	P41149	T305	-1.43153	0.05642
Membrane-associated phosphatidylinositol transfer protein 1 S895	O35954	S895	-1.32064	0.0866
Membrane-associated phosphatidylinositol transfer protein 1 T59	Q6ZPQ6	T59	-1.00114	0.49833
Metabotropic glutamate receptor 1 T188	P97772	T188	-1.31817	0.08053
Metabotropic glutamate receptor 1 T871	P97772	T871	-1.29641	0.00904
Metabotropic glutamate receptor 8 S862	Q68ED2	S862	-1.91416	0.02491
Microtubule-associated protein 1B S1775	P14873	S1775	-1.67947	0.00671
Microtubule-associated protein 1B T517	P14873	T517	1.98786	0
Microtubule-associated protein 2 S1680	P20357	S1680	-1.35684	0.14721
Microtubule-associated protein 2 S1711	P20357	S1711	-1.36233	0.04617
Microtubule-associated protein tau S494	P10637	S494	1.23189	0.06658
Mitochondrial import receptor subunit TOM70 S156	Q9CZW5	S156	1.21985	0.08258
Mitochondrial import receptor subunit TOM70 Y604	Q9CZW5	Y604	1.02703	0.41974
Mitochondrial Rho GTPase 1 S169	Q8BG51	S169	1.31822	0.07021
Mitofusin-2 (Essential transmembrane GTPase) S27	Q80U63	S27	1.4704	0.00592
Mitogen-activated protein kinase 11 T180	Q9WUI1	T180	-1.1095	0.2406
Mitogen-activated protein kinase 11 Y182	Q9WUI1	Y182	-1.28356	0.1098
Mitogen-activated protein kinase 13 T180	Q9Z1B7	T180	1.22612	0.13664
Mitogen-activated protein kinase 13 Y185	O08911	Y185	1.39416	0.00532
Mitogen-activated protein kinase 14 (Serine/threonine kinase) T180	P47811	T180	-1.1305	0.17676
Mitogen-activated protein kinase 14 (Serine/threonine kinase) Y182	P47811	Y182	1.24821	0.07557
Mitogen-activated protein kinase 15 T176	Q80Y86	T176	-1.21349	0.17053
Mitogen-activated protein kinase 15 Y178	Q80Y86	Y178	1.22212	0.09423
Mitogen-activated protein kinase 3 (Serine/threonine kinase-cell growth, adhesion, survival etc.) T183	P63085	T183	1.6585	0.01611
Mitogen-activated protein kinase 3 (Serine/threonine kinase-cell growth, adhesion, survival etc.) Y185	P63085	Y185	1.00758	0.47498
Mitogen-activated protein kinase 4 S186	Q6P5G0	S186	-1.00893	0.48125
Mitogen-activated protein kinase 6 S189	Q61532	S189	1.00212	0.49372
Mitogen-activated protein kinase 6 S687	Q61532	S687	-1.74219	0.00465
Mitogen-activated protein kinase 7 T219	Q9WVS8	T219	-1.1786	0.2554
Mitogen-activated protein kinase 7 Y221	Q9WVS8	Y221	1.16754	0.15096
Mitogen-activated protein kinase 8 T183	Q91Y86	T183	1.16686	0.30929
Mitogen-activated protein kinase 8 Y185	Q91Y86	Y185	-1.21997	0.08256
Mitogen-activated protein kinase 9 (Serine/threonine-protein kinase) T183	Q9WTU6	T183	1.40728	0.102
Mitogen-activated protein kinase 9 (Serine/threonine-protein kinase) Y185	Q9WTU6	Y185	-1.21436	0.11508
Mitogen-activated protein kinase kinase kinase 1 S71	P53349	S71	1.15115	0.25821
Mitogen-activated protein kinase kinase kinase 1 S792	P53349	S792	1.39777	0.00108
Mitogen-activated protein kinase kinase kinase 11 S282	Q80XI6	S282	-1.2985	0.09935
Mitogen-activated protein kinase kinase kinase 11 T278	Q80XI6	T278	1.72133	0.01446
Mitogen-activated protein kinase kinase kinase 14 T561	Q9WUL6	T561	-1.25996	0.15612
Mitogen-activated protein kinase kinase kinase 3 S526	Q61084	S526	-1.16275	0.06525
Mitogen-activated protein kinase kinase kinase 3 T516	Q61084	T516	1.33295	0.14237
Mitogen-activated protein kinase kinase kinase 4 T1483	O08648	T1483	1.06788	0.32254
Mitogen-activated protein kinase kinase kinase 5 (Serine/threonine kinase which acts as an essential component of the MAP kinase signal transduction pathway) S973	O35099	S973	-3.25501	0
Mitogen-activated protein kinase kinase kinase 5 T812	A2AQW0	T812	1.32475	0.04719
Mitogen-activated protein kinase kinase kinase 6 S965	Q9WTR2	S965	-1.18951	0.27714
Mitogen-activated protein kinase kinase kinase 6 T807	Q9WTR2	T807	1.58886	0.02503
Mitogen-activated protein kinase kinase kinase 7 (Serine/threonine kinase which acts as an essential component of the MAP kinase signal transduction pathway) T184	Q62073	T184	-1.02684	0.44481
Mitogen-activated protein kinase kinase kinase 7 (Serine/threonine kinase which acts as an essential component of the MAP kinase signal transduction pathway) T187	Q62073	T187	1.24404	0.09456
Mitogen-activated protein kinase kinase kinase 8 S400	Q07174	S400	-1.02271	0.45107
Mitogen-activated protein kinase kinase kinase 8 T290	Q07174	T290	1.55919	0.00106
Mitogen-activated protein kinase kinase kinase 9 T266	Q66L42	T266	-1.16643	0.11945
Mitogen-activated protein kinase kinase kinase kinase 4 S700	P97820	S700	1.13559	0.11209
Mitogen-activated protein kinase kinase kinase kinase 4 S700	P97820	S700	1.37124	0.00074
Mothers against decapentaplegic homolog 1 (Smad1) S206	P70340	S206	1.39121	0.00062
Mothers against decapentaplegic homolog 1 (Smad1) S465	P70340	S465	-1.05513	0.40091
Mothers against decapentaplegic homolog 2 S467	Q62432	S467	1.10341	0.27587
Mothers against decapentaplegic homolog 2 T220	Q62432	T220	1.18387	0.11774
Mothers against decapentaplegic homolog 3 S204	Q8BUN5	S204	1.10985	0.19725
Mothers against decapentaplegic homolog 3 S425	Q8BUN5	S425	-1.0178	0.45638
M-phase inducer phosphatase 1 S75	P48964	S75	1.35409	0.05063
M-phase inducer phosphatase 1 S81	P48964	S81	-1.24545	0.12321
Multidrug resistance-associated protein 1 T249	O35379	T249	1.05621	0.39598
Muscarinic acetylcholine receptor M2 S288	Q9ERZ4	S288	1.55718	0.00024
Muscarinic acetylcholine receptor M2 T310	Q9ERZ4	T310	1.01602	0.45921
Mu-type opioid receptor S375	P42866	S375	-1.05525	0.37072
Mu-type opioid receptor T370	P42866	T370	-1.32122	0.04705
Myelin basic protein (most abundant protein components of the myelin membrane in the CNS) T229	P04370	T229	-1.24274	0.12541
Myelin-associated neurite-outgrowth inhibitor T56	Q80XQ8	T56	1.65972	0.01138
Myosin light chain kinase, smooth muscle S1795	Q6PDN3	S1795	1.16933	0.19666
Myosin light chain kinase, smooth muscle S1801	Q6PDN3	S1801	1.15456	0.17546
Myosin light polypeptide 6 Y29	Q60605	Y29	1.74921	0.00157
Myosin light polypeptide 6 Y86	Q60605	Y86	1.37433	0.012
Myosin-6 S1896	Q02566	S1896	-1.05144	0.41615
Myosin-6 T1351	Q91Z83	T1351	-1.27343	0.03915
Myristoylated alanine-rich C-kinase substrate S152	P26645	S152	-1.52535	0.02559
Myristoylated alanine-rich C-kinase substrate S156	P26645	S156	-1.47578	0.1137
NACHT, LRR and PYD domains-containing protein 3 T229	Q8R4B8	T229	-1.55898	0.01323
NAD-dependent protein deacetylase sirtuin-1 S46	Q923E4	S46	-1.17662	0.15913
NAD-dependent protein deacetylase sirtuin-1 T522	Q923E4	T522	-1.08509	0.33846
NAD-dependent protein deacetylase sirtuin-2 S372	Q8VDQ8	S372	1.24104	0.03649
NAD-dependent protein deacetylase sirtuin-2 T101	Q8VDQ8	T101	-1.03272	0.39967
NAD-dependent protein deacetylase sirtuin-6 S10	P59941	S10	1.59722	0.00116
NAD-dependent protein deacylase sirtuin-5, mitochondrial T160	Q8K2C6	T160	-1.22574	0.17597
NAD-dependent protein deacylase sirtuin-5, mitochondrial Y76	Q8K2C6	Y76	-1.37382	0.03183
NADH dehydrogenase [ubiquinone] 1 alpha subcomplex subunit 13 K79	Q9ERS2	K79	-1.08354	0.27216
NADH dehydrogenase [ubiquinone] 1 alpha subcomplex subunit 4 Y63	Q62425	Y63	1.74212	0.04241
NADH dehydrogenase [ubiquinone] 1 alpha subcomplex subunit 4 Y66	Q62425	Y66	1.24757	0.17782
NADH dehydrogenase [ubiquinone] 1 alpha subcomplex subunit 9, mitochondrial S204	Q9DC69	S204	-1.26109	0.11897
NADH dehydrogenase [ubiquinone] 1 alpha subcomplex subunit 9, mitochondrial S78	Q9DC69	S78	-2.14	0.00119
NADH dehydrogenase [ubiquinone] flavoprotein 1, mitochondrial (Core subunit of the mitochondrial membrane respiratory chain NADH dehydrogenase) T383	Q91YT0	T383	-1.03247	0.40812
NADH dehydrogenase [ubiquinone] iron-sulfur protein 2, mitochondrial (Core subunit of the mitochondrial membrane respiratory chain NADH dehydrogenase) S364	Q91WD5	S364	-1.16286	0.18322
NADH dehydrogenase [ubiquinone] iron-sulfur protein 4, mitochondrial S173	Q9CXZ1	S173	1.23871	0.07937
Neural cell adhesion molecule 1 Y734	P13595	Y734	1.42569	0.15873
Neural cell adhesion molecule L1 (role in the development of the nervous system) S1184	P11627	S1184	1.17883	0.05474
Neural cell adhesion molecule L1 (role in the development of the nervous system) S1251	P11627	S1251	1.17745	0.24374
Neural Wiskott-Aldrich syndrome protein S480	Q91YD9	S480	-1.08602	0.24313
Neural Wiskott-Aldrich syndrome protein Y253	Q91YD9	Y253	-1.56551	0.00217
Neurexin-1-beta S1496	Q9CS84	S1496	-1.4986	0.00266
Neurexin-1-beta S1497	Q9CS84	S1497	-1.53634	0.0106
Neuronal acetylcholine receptor subunit alpha-4 S364	O70174	S364	-1.09983	0.29722
Neuronal acetylcholine receptor subunit alpha-4 S470	O70174	S470	-1.21675	0.10358
Neuronal acetylcholine receptor subunit alpha-7 Y386	P49582	Y386	-1.17723	0.23515
Neuronal acetylcholine receptor subunit alpha-7 Y442	P49582	Y442	-1.4209	0.01414
Neuronal membrane glycoprotein M6-a S256	P35802	S256	1.13303	0.22963
Neuronal membrane glycoprotein M6-a S267	P35802	S267	-1.12562	0.27191
Neuronal migration protein doublecortin S297	O88809	S297	-1.2721	0.05517
Neuronal migration protein doublecortin S47	O88809	S47	-1.0199	0.45156
Neuronal tyrosine-phosphorylated phosphoinositide-3-kinase adapter 2 Y300	Q8BM65	Y300	-1.08678	0.30159
Neuronal tyrosine-phosphorylated phosphoinositide-3-kinase adapter 2 Y300	Q8BM65	Y300	-1.07196	0.3272
Neutrophil cytosol factor 1 S329	Q09014	S329	1.1351	0.22091
Neutrophil cytosol factor 1 S370	Q09014	S370	-1.82128	0.00246
NF-kappa-B inhibitor alpha S32	Q9Z1E3	S32	1.20712	0.0756
NF-kappa-B inhibitor alpha S36	Q9Z1E3	S36	1.06994	0.31385
Nibrin (Enhances AKT1 phosphorylation possibly by association with the mTORC2 complex) S343	Q9R207	S343	1.57175	0.00502
Nitric oxide synthase, brain S847	Q9Z0J4	S847	1.53176	0.00571
Nitric oxide synthase, brain Y604	Q9Z0J4	Y604	-1.02764	0.43377
Nitric oxide synthase, inducible Y1049	P29477	Y1049	1.40818	0.02187
Nitric oxide synthase, inducible Y145	P29477	Y145	1.25656	0.05117
NT-3 growth factor receptor Y516	Q6VNS1	Y516	-1.12283	0.34779
NUAK family SNF1-like kinase 1 S601	Q641K5	S601	-2.03086	0.00147
NUAK family SNF1-like kinase 1 T212	Q641K5	T212	1.24242	0.12415
Nuclear factor erythroid 2-related factor 2 S40	Q60795	S40	1.31518	0.03895
Nuclear factor erythroid 2-related factor 2 Y568	Q60795	Y568	-1.13605	0.25879
Nuclear factor NF-kappa-B p100 subunit S865	Q9WTK5	S865	-1.3369	0.08724
Nuclear factor NF-kappa-B p100 subunit S869	Q9WTK5	S869	1.00261	0.49329
Nuclear factor NF-kappa-B p105 subunit S335	P25799	S335	1.15364	0.17839
Nuclear factor NF-kappa-B p105 subunit S930	P25799	S930	1.26137	0.03607
Nuclear factor of activated T-cells, cytoplasmic 1 S247	O88942	S247	-1.19547	0.11006
Nuclear factor of activated T-cells, cytoplasmic 1 S271	O88942	S271	-1.0285	0.39736
Nuclear factor of activated T-cells, cytoplasmic 3 S165	P97305	S165	1.17809	0.13459
Nuclear factor of activated T-cells, cytoplasmic 3 S180	P97305	S180	1.35855	0.02798
Nuclear receptor coactivator 1 S1191	P70365	S1191	1.47621	0.04715
Nuclear receptor coactivator 1 T1185	P70365	T1185	1.27468	0.06233
Nucleolar GTP-binding protein 1 S470	Q99ME9	S470	-1.18347	0.0753
Nucleolar GTP-binding protein 1 S578	Q99ME9	S578	1.23686	0.07563
Oxysterols receptor LXR-alpha S196	Q9Z0Y9	S196	-1.04916	0.38571
Paired box protein Pax-3 S205	P24610	S205	1.25801	0.07605
Paired mesoderm homeobox protein 2A S153	Q62066	S153	-1.27699	0.0199
Paired mesoderm homeobox protein 2A S208	Q62066	S208	1.21441	0.09412
Paxillin S130	Q8VI36	S130	-1.22012	0.08018
Paxillin Y118	Q8VI36	Y118	-1.00129	0.49642
Peptidyl-prolyl cis-trans isomerase FKBP10 S34	Q61576	S34	-1.35773	0.01662
Peptidyl-prolyl cis-trans isomerase FKBP5 Y54	Q64378	Y54	-1.29047	0.0936
Peptidyl-prolyl cis-trans isomerase FKBP7 Y68	O54998	Y68	1.05456	0.38098
Peroxisome proliferator-activated receptor alpha S21	P23204	S21	1.10302	0.22118
Peroxisome proliferator-activated receptor alpha S6	P23204	S6	-1.14105	0.1786
Peroxisome proliferator-activated receptor gamma coactivator 1-alpha (Involved in stress resistance and actin organization) S265	O70343	S265	1.0363	0.39919
Peroxisome proliferator-activated receptor gamma coactivator 1-alpha (Involved in stress resistance and actin organization) T262	O70343	T262	-1.23005	0.12984
Peroxisome proliferator-activated receptor gamma(Nuclear receptor that binds peroxisome proliferators) S112	P37238	S112	1.57405	0.04661
Peroxisome proliferator-activated receptor gamma(Nuclear receptor that binds peroxisome proliferators) S273	P37238	S273	-1.12029	0.26872
PGC-1 and ERR-induced regulator in muscle protein 1 V77	Q8BKT2	V77	1.07566	0.31974
PH domain leucine-rich repeat-containing protein phosphatase 1 S1315	Q8CHE4	S1315	1.40686	0.10556
PH domain leucine-rich repeat-containing protein phosphatase 1 T1319	Q8CHE4	T1319	-1.08381	0.28867
Phosphatidate phosphatase LPIN2 S106	Q99PI5	S106	1.6193	0.00208
Phosphatidate phosphatase LPIN2 S243	Q99PI5	S243	1.25718	0.00712
Phosphatidylinositol 3,4,5-trisphosphate 3-phosphatase and dual-specificity protein phosphatase PTEN S380	O08586	S380	-1.46991	0.0091
Phosphatidylinositol 3,4,5-trisphosphate 3-phosphatase and dual-specificity protein phosphatase PTEN T383	O08586	T383	1.36917	0.09691
Phosphatidylinositol 3,4,5-trisphosphate 5-phosphatase 2 S132	Q6P549	S132	1.08629	0.35315
Phosphatidylinositol 3,4,5-trisphosphate 5-phosphatase 2 Y987	Q6P549	Y987	-1.34094	0.00149
Phosphatidylinositol 3-kinase regulatory subunit alpha (Binds to activated (phosphorylated) protein-Tyr kinases, through its SH2 domain, and acts as an adapter) S608	P26450	S608	1.04911	0.36527
Phosphatidylinositol 3-kinase regulatory subunit alpha (Binds to activated (phosphorylated) protein-Tyr kinases, through its SH2 domain, and acts as an adapter) Y467	P26450	Y467	2.12566	9e-05
Phosphatidylinositol 3-kinase regulatory subunit beta Y458	O08908	Y458	1.35695	0.02141
Phosphatidylinositol 3-kinase regulatory subunit beta Y649	O08908	Y649	1.52603	0.00093
Phosphatidylinositol 4,5-bisphosphate 3-kinase catalytic subunit beta isoform S1064	Q8BTI9	S1064	-1.26927	0.07771
Phosphatidylinositol 4,5-bisphosphate 3-kinase catalytic subunit beta isoform T421	Q8BTI9	T421	-1.4206	0.04459
Phosphatidylinositol 4,5-bisphosphate 3-kinase catalytic subunit delta isoform Y440	O35904	Y440	-1.34279	0.02379
Phosphatidylinositol 4,5-bisphosphate 3-kinase catalytic subunit delta isoform Y523	O35904	Y523	1.35421	0.07382
Phosphatidylinositol 4,5-bisphosphate 3-kinase catalytic subunit gamma isoform S1101	Q9JHG7	S1101	-1.04746	0.40848
Phosphatidylinositol 4,5-bisphosphate 3-kinase catalytic subunit gamma isoform S582	Q9JHG7	S582	-1.10374	0.39757
Phosphatidylinositol 4-phosphate 3-kinase C2 domain-containing subunit alpha S261	Q61194	S261	1.1103	0.26275
Phosphatidylinositol 4-phosphate 5-kinase type-1 gamma S645	O70161	S645	1.09028	0.36928
Phosphatidylinositol 4-phosphate 5-kinase type-1 gamma Y644	O70161	Y644	-1.89338	3e-05
Phosphoglucomutase-1 T467	Q9D0F9	T467	-1.25051	0.10744
Phosphoglucomutase-2 S173	Q7TSV4	S173	1.12786	0.08821
Phosphoglucomutase-2 T27	Q7TSV4	T27	1.21207	0.08775
Phosphoglycerate kinase 1 Y76	P09411	Y76	1.71269	0.00097
Phosphoglycerate mutase 1 H11	Q9DBJ1	H11	1.18932	0.10744
Phosphoglycerate mutase 1 S23	Q9DBJ1	S23	-1.21357	0.16216
Phosphoinositide 3-kinase adapter protein 1 Y570	Q9EQ32	Y570	-2.00392	0.0128
Phosphoinositide 3-kinase adapter protein 1 Y694	Q9EQ32	Y694	-1.94777	0.00188
Phosphorylase b kinase regulatory subunit beta S693	Q7TSH2	S693	1.00236	0.49322
Phosphorylase b kinase regulatory subunit beta Y330	Q7TSH2	Y330	-1.18622	0.05468
Phytanoyl-CoA hydroxylase-interacting protein T192	Q8K0S0	T192	-1.20285	0.07602
Phytanoyl-CoA hydroxylase-interacting protein T59	Q8K0S0	T59	-1.37728	0.05337
Platelet-derived growth factor receptor alpha Y1018	P26618	Y1018	-1.16317	0.14797
Platelet-derived growth factor receptor alpha Y720	P26618	Y720	1.56457	0.00014
Platelet-derived growth factor receptor beta (Tyrosine-protein kinase that acts as cell-surface receptor for homodimeric PDGFB and PDGFD ) Y1008	P05622	Y1008	1.2628	0.12673
Platelet-derived growth factor receptor beta (Tyrosine-protein kinase that acts as cell-surface receptor for homodimeric PDGFB and PDGFD ) Y750	P05622	Y750	-1.05659	0.3508
Polyadenylate-binding protein 1 S342	P29341	S342	1.39057	0.04992
Polyadenylate-binding protein 1 S96	P29341	S96	-1.13806	0.25321
Potassium voltage-gated channel subfamily H member 2 S892	O35219	S892	-1.00617	0.48116
Potassium voltage-gated channel subfamily H member 2 T897	O35219	T897	-3.17027	0
Potassium voltage-gated channel subfamily KQT member 2 S52	Q9Z351	S52	-1.26337	0.05012
Potassium voltage-gated channel subfamily KQT member 2 T217	Q9Z351	T217	-1.04731	0.34691
Potassium voltage-gated channel subfamily KQT member 3 S579	Q8K3F6	S579	-1.70217	0.00017
Potassium voltage-gated channel subfamily KQT member 3 T247	Q8K3F6	T247	-1.29577	0.03617
Pre-mRNA-processing factor 19 S149	Q99KP6	S149	1.08358	0.23987
Pre-mRNA-processing factor 19 T193	Q99KP6	T193	-1.17493	0.08037
Presenilin-1 S353	P49769	S353	1.10767	0.26277
Presenilin-1 S357	P49769	S357	-1.01053	0.46654
Presenilin-2 S327	Q61144	S327	1.26971	0.05879
Presenilin-2 S330	Q61144	S330	-1.09685	0.28903
Probable ATP-dependent RNA helicase DDX5 (putative ATP-dependent RNA helicase) Y593	Q8BTS0	Y593	1.08416	0.33661
Probable ATP-dependent RNA helicase DDX5 S198	Q61656	S198	1.29897	0.01318
Profilin-1 (neural dev) S138	P62962	S138	2.69609	0.00072
Profilin-1 (neural dev) Y129	P62962	Y129	1.37037	0.16715
Programmed cell death 6-interacting protein Y319	Q9WU78	Y319	1.14553	0.25957
Programmed cell death protein 5 S119	P56812	S119	-1.18156	0.02616
Prohibitin Y114	P67778	Y114	1.18029	0.11137
Prohibitin Y259	P67778	Y259	1.30304	0.09131
Proline-rich AKT1 substrate 1 S184	Q9D1F4	S184	-1.37097	0.04546
Proline-rich AKT1 substrate 1 T247	Q9D1F4	T247	-1.28377	0.08023
Proline-serine-threonine phosphatase-interacting protein 1 T332	P97814	T332	1.40451	0.03991
Proline-serine-threonine phosphatase-interacting protein 1 Y119	P97814	Y119	1.10949	0.29891
Prolow-density lipoprotein receptor-related protein 1 Y4474	Q91ZX7	Y4474	1.29144	0.01709
Prolow-density lipoprotein receptor-related protein 1 Y4508	Q91ZX7	Y4508	1.29795	0.06542
Prostaglandin G/H synthase 2 Y120	Q05769	Y120	1.26653	0.02753
Prostaglandin G/H synthase 2 Y446	Q05769	Y446	1.68327	0.00103
Proteasome subunit beta type-4 S249	P99026	S249	1.22524	0.07081
Proteasome-associated protein ECM29 homolog T1146	Q6PDI5	T1146	-1.06106	0.37774
Proteasome-associated protein ECM29 homolog T831	Q6PDI5	T831	-1.23498	0.21334
Protein 4.1 Y375	P48193	Y375	1.00643	0.47769
Protein 4.1 Y654	P48193	Y654	1.34071	0.00516
Protein C-ets-1 S282	P27577	S282	1.41039	0.0136
Protein C-ets-1 T38	P27577	T38	-1.05513	0.27876
Protein disulfide-isomerase A3 T223	P27773	T223	-1.07761	0.3265
Protein disulfide-isomerase A3 Y67	P27773	Y67	1.01801	0.45248
Protein fosB S27	P13346	S27	1.20347	0.11869
Protein kinase C alpha type (Calcium-activated, phospholipid- and diacylglycerol (DAG)-dependent serine/threonine-protein kinase ) S657	P20444	S657	1.13676	0.2363
Protein kinase C alpha type (Calcium-activated, phospholipid- and diacylglycerol (DAG)-dependent serine/threonine-protein kinase ) T638	P20444	T638	-1.49244	0.00041
Protein kinase C beta type S661	P68404	S661	1.42416	0.0286
Protein kinase C beta type T642	P68404	T642	1.32524	0.09203
Protein kinase C delta type T505	P28867	T505	-1.07788	0.36121
Protein kinase C delta type Y311	P28867	Y311	-1.00422	0.4901
Protein kinase C epsilon type (Calcium-independent, phospholipid- and diacylglycerol (DAG)-dependent serine/threonine-protein kinase ) S729	P16054	S729	-1.00722	0.48543
Protein kinase C epsilon type (Calcium-independent, phospholipid- and diacylglycerol (DAG)-dependent serine/threonine-protein kinase ) T566	P16054	T566	2.32306	6e-05
Protein kinase C eta type S28	P23298	S28	-1.4543	0.03516
Protein kinase C eta type S32	P23298	S32	-1.35183	0.03684
Protein kinase C gamma type T514	P63318	T514	1.10011	0.32956
Protein kinase C iota type T411	Q62074	T411	-1.3006	0.11848
Protein kinase C iota type T563	Q62074	T563	1.39658	0.06131
Protein kinase C theta type S676	Q02111	S676	1.70442	0.02563
Protein kinase C theta type T538	Q02111	T538	-1.66179	0.0441
Protein kinase C zeta type (Calcium- and diacylglycerol-independent serine/threonine-protein kinase) T410	Q02956	T410	1.0708	0.35723
Protein kinase C zeta type (Calcium- and diacylglycerol-independent serine/threonine-protein kinase) T560	Q02956	T560	1.07771	0.31943
Protein lin-28 homolog A S120	Q8K3Y3	S120	1.13899	0.36756
Protein lin-28 homolog A S3	Q8K3Y3	S3	-1.84677	0.00212
Protein Mdm4 (Inhibits p53/TP53- and TP73/p73-mediated cell cycle arrest and apoptosis ) S341	O35618	S341	1.45331	0.00649
Protein Mdm4 (Inhibits p53/TP53- and TP73/p73-mediated cell cycle arrest and apoptosis ) S367	O35618	S367	1.45517	0.05422
Protein NDRG2 S350	Q9QYG0	S350	1.4307	0.02379
Protein NDRG2 T330	Q9QYG0	T330	1.13843	0.17544
Protein N-terminal glutamine amidohydrolase S173	Q80WB5	S173	1.11846	0.22026
Protein numb homolog S276	Q9QZS3	S276	1.74616	0.00481
Protein phosphatase 1 regulatory subunit 12A T694	Q9DBR7	T694	1.00705	0.48229
Protein phosphatase 1 regulatory subunit 12A T852	Q9DBR7	T852	-1.19702	0.13213
Protein phosphatase 1B S190	P49443	S190	-1.25114	0.05229
Protein polybromo-1 P27	Q8BSQ9	P27	1.20324	0.08199
Protein polybromo-1 S25	Q8BSQ9	S25	1.22832	0.05051
Proteinase-activated receptor 2 G386	P55086	G386	-1.0704	0.34571
Proteinase-activated receptor 2 S385	P55086	S385	1.22474	0.12742
Protein-tyrosine kinase 2-beta (Non-receptor protein-tyrosine kinase) Y402	Q9QVP9	Y402	1.42242	0.02045
Protein-tyrosine kinase 2-beta (Non-receptor protein-tyrosine kinase) Y580	Q9QVP9	Y580	1.08734	0.33956
Proto-oncogene c-Fos T232	P01101	T232	1.39441	0.00306
Proto-oncogene c-Fos T325	P01101	T325	1.74469	0.00016
Proto-oncogene tyrosine-protein kinase Src Y535	P05480	Y535	1.66403	5e-05
Pyruvate kinase PKM T454	P52480	T454	1.0382	0.40969
Pyruvate kinase PKM Y105	P52480	Y105	1.08061	0.31748
Rabphilin-3A S468	P47708	S468	1.08923	0.29843
Rabphilin-3A T47	P47708	T47	1.12857	0.26172
Rac GTPase-activating protein 1 S388	Q9WVM1	S388	-1.02006	0.43248
RAC-alpha serine/threonine-protein kinase (AKT1-survival,proliferationetc) S473	P31750	S473	2.04416	0.00069
RAC-alpha serine/threonine-protein kinase (AKT1-survival,proliferationetc) T308	P31750	T308	-1.07212	0.38434
RAC-beta serine/threonine-protein kinase (AKT2) S474	Q60823	S474	1.1751	0.26013
RAC-beta serine/threonine-protein kinase (AKT2) T309	Q60823	T309	1.00147	0.49621
RAC-gamma serine/threonine-protein kinase (AKT3) S472	Q9WUA6	S472	-1.70499	0.01027
RAC-gamma serine/threonine-protein kinase (AKT3) T305	Q9WUA6	T305	1.44796	0.03876
RAF proto-oncogene serine/threonine-protein kinase (Serine/threonine-protein kinase) S259	Q99N57	S259	1.00493	0.48816
RAF proto-oncogene serine/threonine-protein kinase (Serine/threonine-protein kinase) S338	Q99N57	S338	-1.30714	0.04023
Rap guanine nucleotide exchange factor 1 Y476	Q3UGX8	Y476	1.23208	0.06824
Rap guanine nucleotide exchange factor 2 S1253	Q8CHG7	S1253	1.06053	0.35661
Rap guanine nucleotide exchange factor 2 S960	Q8CHG7	S960	1.80348	0.00803
Rap1 GTPase-activating protein 1 S441	A2ALS5	S441	-1.32297	0.01909
Rap1 GTPase-activating protein 1 S499	A2ALS5	S499	-1.04462	0.39882
Rapamycin-insensitive companion of mTOR S1218	Q6QI06	S1218	-1.69722	0.00153
Rapamycin-insensitive companion of mTOR T1135	Q6QI06	T1135	1.09378	0.28908
Ras association domain-containing protein 5 T347	Q5EBH1	T347	1.34451	0.09008
Ras association domain-containing protein 8 S105	Q8CJ96	S105	-1.26795	0.03928
Ras association domain-containing protein 8 S322	Q8CJ96	S322	-1.72217	0.00016
Ras GTPase-activating-like protein IQGAP1 P1443	Q9JKF1	P1443	1.22012	0.14548
Ras GTPase-activating-like protein IQGAP1 S1441	Q9JKF1	S1441	-1.04305	0.30594
Ras-related C3 botulinum toxin substrate 1 S71	P60766	S71	-1.05306	0.36666
Ras-related C3 botulinum toxin substrate 1 T108	P63001	T108	-1.18237	0.06819
Ras-related protein Rab-10 S77	P61027	S77	-1.01684	0.45257
Ras-related protein Rab-10 T41	P61027	T41	1.05329	0.38061
Ras-related protein Rab-11A S177	P62492	S177	-1.22817	0.09327
Ras-related protein Rab-14 S56	Q91V41	S56	-1.28499	0.07894
Ras-related protein Rab-14 Y8	Q91V41	Y8	-1.624	0.06151
Ras-related protein Rab-4A S204	P56371	S204	-2.09099	0.00054
Ras-related protein Rab-5A S123	Q9CQD1	S123	-1.06706	0.39128
Ras-related protein Rab-5A S84	Q9CQD1	S84	1.24535	0.11895
Ras-related protein Rab-7a S17	P51150	S17	1.20421	0.12919
Ras-related protein Rab-7a S72	P51150	S72	-1.01954	0.45053
Receptor tyrosine-protein kinase erbB-4 Y1056	Q61527	Y1056	-1.17485	0.18547
Receptor tyrosine-protein kinase erbB-4 Y1242	Q61527	Y1242	1.13873	0.26019
Receptor-type tyrosine-protein kinase FLT3 Y592	Q00342	Y592	-1.27378	0.11549
Receptor-type tyrosine-protein kinase FLT3 Y600	Q00342	Y600	1.51499	0.01958
Receptor-type tyrosine-protein phosphatase C Y1204	P06800	Y1204	1.2287	0.21488
Regulatory-associated protein of mTOR (regulates cell growth and survival, and autophagy ) S792	Q8K4Q0	S792	1.1024	0.32656
Regulatory-associated protein of mTOR (regulates cell growth and survival, and autophagy ) S863	Q8K4Q0	S863	-1.41587	0.00093
Rho GDP-dissociation inhibitor 1 S174	Q99PT1	S174	1.04341	0.44761
Rho GDP-dissociation inhibitor 1 S34	Q99PT1	S34	1.12374	0.22834
Rho guanine nucleotide exchange factor 2 S885	Q60875	S885	-1.25675	0.15052
Rho guanine nucleotide exchange factor 2 Y893	Q60875	Y893	1.04698	0.40679
Rho-associated protein kinase 1 S1333	P70335	S1333	-1.25785	0.11113
Rho-associated protein kinase 1 T1334	P70335	T1334	1.18058	0.09326
Rho-associated protein kinase 2 (protein serine/threonine kinase activity) S1366	P70336	S1366	-1.08807	0.30623
Rho-associated protein kinase 2 (protein serine/threonine kinase activity) S1379	P70336	S1379	-1.25323	0.03246
Ribonuclease UK114 Y110	P52760	Y110	1.078	0.24331
Ribonuclease UK114 Y21	P52760	Y21	-1.17834	0.21539
Ribosomal protein S6 kinase alpha-1 (Serine/threonine-protein kinase that acts downstream of ERK) S369	P18653	S369	1.34679	0.00593
Ribosomal protein S6 kinase alpha-1 (Serine/threonine-protein kinase that acts downstream of ERK) T348	P18653	T348	1.01515	0.44263
Ribosomal protein S6 kinase alpha-3 (Serine/threonine-protein kinase that acts downstream of ERK ) S369	P18654	S369	-1.31827	0.05107
Ribosomal protein S6 kinase alpha-3 (Serine/threonine-protein kinase that acts downstream of ERK ) S386	P18654	S386	1.05684	0.36753
Ribosomal protein S6 kinase alpha-4 S196	Q9Z2B9	S196	1.34593	0.04005
Ribosomal protein S6 kinase alpha-4 S324	Q9Z2B9	S324	-1.09053	0.33137
Ribosomal protein S6 kinase alpha-5 S375	Q8C050	S375	-1.30028	0.07776
Ribosomal protein S6 kinase alpha-5 T645	Q8C050	T645	1.48814	0.0364
Ribosomal protein S6 kinase beta-1 (Serine/threonine-protein kinase that acts downstream of mTOR signaling ) T412	Q8BSK8	T412	-1.77612	0.00821
Ribosomal protein S6 kinase beta-1 (Serine/threonine-protein kinase that acts downstream of mTOR signaling ) T444	Q8BSK8	T444	1.32504	0.07927
RNA demethylase ALKBH5 S297	Q3TSG4	S297	-1.22588	0.11354
Secretory carrier-associated membrane protein 4 T194	Q9JKV5	T194	1.1466	0.18568
Serine protease HTRA2, mitochondrial S142	Q9JIY5	S142	1.02427	0.4635
Serine protease HTRA2, mitochondrial S400	Q9JIY5	S400	-1.13096	0.24074
Serine/arginine-rich splicing factor 1 S227	Q6PDM2	S227	-1.36247	0.12028
Serine/arginine-rich splicing factor 1 S234	Q6PDM2	S234	-1.14203	0.26009
Serine/arginine-rich splicing factor 2 S121	Q62093	S121	1.21645	0.22559
Serine/arginine-rich splicing factor 2 S130	Q62093	S130	1.01802	0.46258
Serine/arginine-rich splicing factor 3 S128	P84104	S128	1.1486	0.19103
Serine/arginine-rich splicing factor 3 S140	P84104	S140	-1.14875	0.1887
Serine/arginine-rich splicing factor 4 S190	Q8VE97	S190	-1.30864	0.03884
Serine/arginine-rich splicing factor 4 S78	Q8VE97	S78	-1.25813	0.17392
Serine/arginine-rich splicing factor 5 S86	O35326	S86	-1.97713	2e-05
Serine/arginine-rich splicing factor 9 S217	Q9D0B0	S217	-2.32956	0.00124
Serine/threonine-protein kinase 25 T178	Q99JT2	T178	1.44185	0.03831
Serine/threonine-protein kinase 31 F449	Q99MW1	F449	1.42106	0.01019
Serine/threonine-protein kinase 38 S281	Q91VJ4	S281	-1.39459	0.09498
Serine/threonine-protein kinase 38 T444	Q91VJ4	T444	1.27101	0.09174
Serine/threonine-protein kinase 38-like S282	Q7TSE6	S282	1.28246	0.09249
Serine/threonine-protein kinase 38-like T442	Q7TSE6	T442	1.03756	0.39562
Serine/threonine-protein kinase 4 T117	Q9JI10	T117	1.03915	0.39154
Serine/threonine-protein kinase 4 T180	Q9JI10	T180	-1.1694	0.18754
Serine/threonine-protein kinase B-raf S639	P28028	S639	1.16466	0.2447
Serine/threonine-protein kinase B-raf T636	P28028	T636	1.15889	0.22787
Serine/threonine-protein kinase BRSK2 T189	Q5RJI5	T189	1.28152	0.12173
Serine/threonine-protein kinase BRSK2 T261	Q69Z98	T261	-1.41536	0.06312
Serine/threonine-protein kinase Chk2 T391	Q9Z265	T391	-1.40355	0.02666
Serine/threonine-protein kinase Chk2 T77	Q9Z265	T77	1.22741	0.07363
Serine/threonine-protein kinase D1 (Serine/threonine-protein kinase) S744	Q62101	S744	-1.53377	0.03745
Serine/threonine-protein kinase D1 (Serine/threonine-protein kinase) S748	Q62101	S748	-1.15814	0.22276
Serine/threonine-protein kinase LMTK2 S1418	Q3TYD6	S1418	-1.0353	0.42333
Serine/threonine-protein kinase MARK2 T208	Q05512	T208	-1.69374	0.03039
Serine/threonine-protein kinase MARK2 T593	Q05512	T593	1.29418	0.17578
Serine/threonine-protein kinase mTOR (Serine/threonine protein kinase ) S2448	Q9JLN9	S2448	-1.12923	0.18816
Serine/threonine-protein kinase mTOR (Serine/threonine protein kinase ) S2481	Q9JLN9	S2481	1.67369	0.00042
Serine/threonine-protein kinase N1 T778	P70268	T778	1.48405	0.05149
Serine/threonine-protein kinase N1 T782	P70268	T782	1.43909	0.01846
Serine/threonine-protein kinase N2 T957	Q8BWW9	T957	1.51673	0.02331
Serine/threonine-protein kinase Nek7 Y97	Q9ES74	Y97	2.01866	0.00374
Serine/threonine-protein kinase Nek9 S949	Q8K1R7	S949	-1.20107	0.08309
Serine/threonine-protein kinase Nek9 T210	Q8K1R7	T210	1.27182	0.02253
Serine/threonine-protein kinase PAK 1 (Protein kinase involved in intracellular signaling pathways downstream of integrins and receptor-type kinases) S199	O88643	S199	-1.0232	0.43132
Serine/threonine-protein kinase PAK 1 (Protein kinase involved in intracellular signaling pathways downstream of integrins and receptor-type kinases) T423	O88643	T423	1.25763	0.07128
Serine/threonine-protein kinase PAK 2 S141	Q8CIN4	S141	-1.28382	0.00367
Serine/threonine-protein kinase PAK 2 S20	Q8CIN4	S20	-1.19355	0.03712
Serine/threonine-protein kinase PAK 3 S154	Q61036	S154	-1.27826	0.0534
Serine/threonine-protein kinase PAK 3 S259	Q61036	S259	-1.32994	0.00139
Serine/threonine-protein kinase PAK 4 S476	Q8BTW9	S476	-1.68029	0.01412
Serine/threonine-protein kinase PAK 4 S99	Q8BTW9	S99	-1.32632	0.08388
Serine/threonine-protein kinase PAK 6 S328	Q3ULB5	S328	1.06104	0.37012
Serine/threonine-protein kinase PAK 6 S561	Q3ULB5	S561	-1.28441	0.1348
Serine/threonine-protein kinase pim-1 S92	F6XDQ5	S92	1.50793	0.01926
Serine/threonine-protein kinase pim-1 T107	P06803	T107	1.37593	0.06128
Serine/threonine-protein kinase pim-2 S263	Q62070	S263	1.29082	0.13024
Serine/threonine-protein kinase pim-2 T254	Q62070	T254	1.50567	0.01617
Serine/threonine-protein kinase PINK1, mitochondrial (autophagy) S227	Q99MQ3	S227	-1.20652	0.15734
Serine/threonine-protein kinase PINK1, mitochondrial (autophagy) T256	Q99MQ3	T256	1.50157	0.00017
Serine/threonine-protein kinase PRP4 homolog Y849	Q61136	Y849	1.22333	0.12248
Serine/threonine-protein kinase Sgk1 S422	Q9WVC6	S422	-1.40729	0.02081
Serine/threonine-protein kinase Sgk1 T256	Q9WVC6	T256	-2.37361	4e-05
Serine/threonine-protein kinase Sgk3 (regulaiton of several ion channels) S486	Q9ERE3	S486	-1.02988	0.43806
Serine/threonine-protein kinase Sgk3 (regulaiton of several ion channels) T320	Q9ERE3	T320	-1.14876	0.10566
Serine/threonine-protein kinase SIK1 S577	Q60670	S577	-1.11404	0.20055
Serine/threonine-protein kinase SIK1 T182	Q60670	T182	1.84154	0.02221
Serine/threonine-protein kinase SIK2 S587	Q8CFH6	S587	-1.16189	0.16786
Serine/threonine-protein kinase SIK2 T175	Q8CFH6	T175	-1.06596	0.37837
Serine/threonine-protein kinase STK11 (serine/threonine-protein kinase) S307	Q9WTK7	S307	-3.81437	0
Serine/threonine-protein kinase STK11 (serine/threonine-protein kinase) T189	Q9WTK7	T189	-1.18336	0.21043
Serine/threonine-protein kinase TAO1 T643	Q5F2E8	T643	1.20263	0.10593
Serine/threonine-protein kinase TAO1 T785	Q5F2E8	T785	-1.11815	0.1672
Serine/threonine-protein kinase TBK1 S172	Q9WUN2	S172	-1.02061	0.45602
Serine/threonine-protein kinase TBK1 Y153	Q9WUN2	Y153	-1.08453	0.32995
Serine/threonine-protein kinase ULK1 S637	O70405	S637	-1.0937	0.28506
Serine/threonine-protein kinase ULK1 S757	O70405	S757	-1.11388	0.35362
Serine/threonine-protein kinase WNK1 S382	P83741	S382	-1.25838	0.09161
Serine/threonine-protein kinase WNK1 T58	P83741	T58	-1.53155	0.01424
Serine/threonine-protein kinase WNK2 S45	Q3UH66	S45	1.46129	0.04221
Serine/threonine-protein kinase WNK2 Y442	Q3UH66	Y442	-1.02343	0.41478
Serine/threonine-protein kinase/endoribonuclease IRE1 S724	Q9EQY0	S724	-1.43021	0.12119
Serine/threonine-protein phosphatase 2A 56 kDa regulatory subunit alpha isoform S28	Q6PD03	S28	-1.53036	0.00773
Serine/threonine-protein phosphatase 2A 56 kDa regulatory subunit alpha isoform S41	Q6PD03	S41	-1.16791	0.13532
Serine/threonine-protein phosphatase 2A 56 kDa regulatory subunit delta isoform S52	Q91V89	S52	1.01289	0.47154
Serine/threonine-protein phosphatase 2A 56 kDa regulatory subunit delta isoform S67	Q91V89	S67	1.87253	0.01237
Serine/threonine-protein phosphatase 2A catalytic subunit alpha isoform (major phosphatase for microtubule-associated proteins (MAPs)) T304	P63330	T304	-1.11483	0.2966
Serine/threonine-protein phosphatase 2A catalytic subunit alpha isoform (major phosphatase for microtubule-associated proteins (MAPs)) Y307	P63330	Y307	1.29953	0.04407
Serine/threonine-protein phosphatase PP1-alpha catalytic subunit T320	P62137	T320	1.1319	0.18805
SH3 domain-containing RING finger protein 3 S726	Q8C120	S726	-1.3671	0.02559
SH3 domain-containing RING finger protein 3 T61	Q8C120	T61	-1.43721	0.08597
SHC-transforming protein 1 (Signaling adapter that couples activated growth factor receptors to signaling pathways) S36	P98083	S36	-1.57262	0.00131
SHC-transforming protein 1 (Signaling adapter that couples activated growth factor receptors to signaling pathways) Y423	P98083	Y423	1.03758	0.41045
Short transient receptor potential channel 6 S251	Q9QZC1	S251	1.03243	0.43355
Short transient receptor potential channel 6 T69	Q61143	T69	-1.29108	0.08929
Signal transducer and activator of transcription 1-alpha/beta (cellular responses to interferons (IFNs), cytokine KITLG/SCF and other cytokines and other growth factors) S727	P42225	S727	-1.17847	0.07082
Signal transducer and activator of transcription 1-alpha/beta (cellular responses to interferons (IFNs), cytokine KITLG/SCF and other cytokines and other growth factors) Y701	P42225	Y701	1.16687	0.2186
Signal transducer and activator of transcription 3 S727	P42227	S727	-1.47106	0.02676
Signal transducer and activator of transcription 3 Y705	P42227	Y705	1.04142	0.36669
Signal transducer and activator of transcription 5B S730	P42232	S730	1.82304	0.00224
Signal transducer and activator of transcription 5B Y699	P42232	Y699	1.16374	0.1741
Signal transducing adapter molecule 2 Y291	O88811	Y291	-1.14537	0.20201
Signal transducing adapter molecule 2 Y371	O88811	Y371	1.14681	0.25499
Ski oncogene S512	Q60698	S512	-1.3686	0.01283
Ski oncogene T455	Q60698	T455	-1.26221	0.00129
Sodium- and chloride-dependent GABA transporter 1 Y107	P31648	Y107	1.27632	0.0746
Sodium- and chloride-dependent GABA transporter 1 Y317	P31648	Y317	-1.07897	0.296
Sodium/potassium-transporting ATPase subunit alpha-1 ( catalyzes the hydrolysis of ATP) S943	Q8VDN2	S943	-1.06148	0.35363
Sodium-dependent serotonin transporter T276	Q60857	T276	-1.08081	0.3224
Sodium-dependent serotonin transporter T616	Q60857	T616	-1.18481	0.2496
Solute carrier family 12 member 5 (Mediates electroneutral potassium-chloride cotransport in mature neurons) S82	Q91V14	S82	-1.26353	0.18596
Solute carrier family 12 member 5 (Mediates electroneutral potassium-chloride cotransport in mature neurons) T92	Q91V14	T92	2.09016	0
Solute carrier family 35 member G2 S409	D3YVE8	S409	1.3387	0.00161
Solute carrier family 35 member G2 Y38	D3YVE8	Y38	1.42205	0.0138
Somatostatin receptor type 2 S341	P30875	S341	-1.15014	0.2259
Somatostatin receptor type 2 S343	P30875	S343	-1.23041	0.05402
Son of sevenless homolog 1 S1147	Q62245	S1147	-1.19289	0.27337
Son of sevenless homolog 1 T158	Q62245	T158	-1.45982	0.03413
Sphingomyelin phosphodiesterase S506	Q04519	S506	-1.04618	0.40893
Splicing factor 3B subunit 1 S259	Q99NB9	S259	-1.254	0.04559
Splicing factor 3B subunit 1 T434	Q99NB9	T434	1.01433	0.41761
Splicing factor 3B subunit 2 Y362	Q3UJB0	Y362	-1.1501	0.2377
Splicing factor 3B subunit 2 Y575	Q3UJB0	Y575	-1.20195	0.082
Splicing factor 45 S202	Q8JZX4	S202	1.06328	0.3039
Splicing factor 45 S222	Q8JZX4	S222	-1.15922	0.17685
Stathmin (Involved in the regulation of the microtubule (MT) filament system by destabilizing microtubules) S25	P54227	S25	-1.01947	0.45708
Stathmin (Involved in the regulation of the microtubule (MT) filament system by destabilizing microtubules) S38	P54227	S38	1.07679	0.19094
Stathmin-2 S62	P55821	S62	-1.19761	0.11556
Stathmin-2 S73	P55821	S73	1.29613	0.08226
Stathmin-3 S60	O70166	S60	1.01991	0.45574
Stathmin-3 S73	O70166	S73	-1.01616	0.47219
Steroidogenic acute regulatory protein, mitochondrial S194	P51557	S194	-1.61424	0.03803
Steroidogenic acute regulatory protein, mitochondrial S56	P51557	S56	1.0474	0.34721
Sterol regulatory element-binding protein 1 S115	Q9WTN3	S115	1.81686	0.00026
Sterol regulatory element-binding protein 1 T419	Q9WTN3	T419	2.98891	0
Sterol regulatory element-binding protein 2 S444	Q3U1N2	S444	1.95914	8e-05
Stress-70 protein, mitochondrial S65	P38647	S65	1.84375	4e-05
Stress-70 protein, mitochondrial T62	P38647	T62	-1.4216	0.04617
Succinate dehydrogenase [ubiquinone] flavoprotein subunit, mitochondrial Y215	Q8K2B3	Y215	-1.13232	0.17201
Suppressor of cytokine signaling 3 (negative regulation of cytokines that signal through the JAK/STAT pathway.) Y204	O35718	Y204	1.00018	0.49945
Suppressor of cytokine signaling 3 (negative regulation of cytokines that signal through the JAK/STAT pathway.) Y221	O35718	Y221	1.26055	0.14076
Survival motor neuron protein S25	P97801	S25	1.48581	0.00126
Survival motor neuron protein S28	P97801	S28	1.04956	0.36555
Synapsin-1 S553	O88935	S553	-1.15041	0.15389
Synapsin-3 S469	Q8JZP2	S469	1.1678	0.15782
Synaptic vesicular amine transporter S18	Q8BRU6	S18	-1.03597	0.42793
Synaptosomal-associated protein 23 S23	O09044	S23	1.09087	0.23454
Synaptosomal-associated protein 23 T24	O09044	T24	1.10143	0.18466
Synaptosomal-associated protein 25 S187	P60879	S187	1.11656	0.23903
Synaptosomal-associated protein 25 T138	P60879	T138	1.52846	0.01655
Synaptotagmin-1 T128	P46096	T128	-1.1102	0.22481
Synaptotagmin-1 T201	P46096	T201	-1.0612	0.37578
Synaptotagmin-2 S381	P46097	S381	1.03557	0.39171
Synaptotagmin-2 T128	P46097	T128	1.46013	0.02904
Synaptotagmin-4 S135	P40749	S135	2.42779	0
Synphilin-1 S210	Q99ME3	S210	1.35395	0.02171
Synphilin-1 S555	Q99ME3	S555	-2.00676	0.01671
Syntaxin-1A S14	O35526	S14	-1.22698	0.09021
Syntaxin-1B S14	P61264	S14	1.0151	0.44182
Syntaxin-1B T196	P61264	T196	1.17508	0.1056
Syntaxin-binding protein 1 T574	O08599	T574	1.65727	0.00022
Syntaxin-binding protein 1 Y145	O08599	Y145	-1.04846	0.39998
Syntenin-1 Y51	O08992	Y51	2.09831	0.00239
Syntenin-1 Y57	O08992	Y57	1.17765	0.1647
TAR DNA-binding protein 43 (DNA and RNA-binding protein which regulates transcription and splicing) S409	Q921F2	S409	-1.38743	1e-05
TAR DNA-binding protein 43 (DNA and RNA-binding protein which regulates transcription and splicing) S410	Q921F2	S410	1.10023	0.18682
Target of rapamycin complex subunit LST8 T214	Q9DCJ1	T214	1.26815	0.03475
Target of rapamycin complex subunit LST8 T4	Q9DCJ1	T4	-1.64943	0.00288
T-cell surface glycoprotein CD3 gamma chain S145	P11942	S145	1.3594	0.03298
T-cell surface glycoprotein CD3 gamma chain S148	P11942	S148	1.10396	0.31198
T-cell surface glycoprotein CD5 Y452	P13379	Y452	-1.04381	0.36015
T-cell surface glycoprotein CD5 Y464	P13379	Y464	1.38571	0.07963
T-cell-specific surface glycoprotein CD28 Y189	P31041	Y189	1.04474	0.35921
T-cell-specific surface glycoprotein CD28 Y207	P31041	Y207	1.13022	0.1934
T-complex protein 1 subunit alpha S240	P11983	S240	-1.73533	0.0001
T-complex protein 1 subunit alpha S537	P11983	S537	-1.68106	0.02448
T-complex protein 1 subunit gamma T259	P80318	T259	-1.21699	0.13576
T-complex protein 1 subunit gamma Y232	P80318	Y232	-1.28251	0.10266
Telomere length regulation protein TEL2 homolog (TOR signaling) S488	Q9DC40	S488	1.15724	0.13038
Telomere length regulation protein TEL2 homolog (TOR signaling) S492	Q9DC40	S492	1.01743	0.46035
TGF-beta receptor type-1 T190	Q8K348	T190	1.42614	0.022
TGF-beta receptor type-1 T204	Q64729	T204	-1.02923	0.41436
TGF-beta receptor type-2 Y284	Q62312	Y284	1.03994	0.39294
TGF-beta receptor type-2 Y449	Q62312	Y449	-1.74344	0.07906
TGF-beta-activated kinase 1 and MAP3K7-binding protein 1 (signaling intermediate between TGFB receptors and MAP3K7/TAK1) S421	Q8CF89	S421	1.00873	0.4801
TGF-beta-activated kinase 1 and MAP3K7-binding protein 1 (signaling intermediate between TGFB receptors and MAP3K7/TAK1) S436	Q8CF89	S436	-1.31317	0.01231
TGF-beta-activated kinase 1 and MAP3K7-binding protein 3 S510	Q571K4	S510	1.71131	0.0112
TGF-beta-activated kinase 1 and MAP3K7-binding protein 3 T408	Q571K4	T408	-1.0344	0.25537
Threonylcarbamoyladenosine tRNA methylthiotransferase T43	Q91WE6	T43	-1.68221	0.01072
Threonylcarbamoyladenosine tRNA methylthiotransferase Y147	Q91WE6	Y147	-1.69282	0.00783
TLR4 interactor with leucine rich repeats S156	Q9DBY4	S156	1.23034	0.22703
TNF receptor-associated factor 2 S11	P39429	S11	1.14477	0.20328
TNF receptor-associated factor 2 T117	P39429	T117	1.1666	0.16392
Toll/interleukin-1 receptor domain-containing adapter protein Y106	Q99JY1	Y106	1.27246	0.04684
Toll/interleukin-1 receptor domain-containing adapter protein Y126	Q99JY1	Y126	1.86427	0.02335
Toll-interacting protein Y83	Q9QZ06	Y83	-1.26033	0.17658
Toll-like receptor 1 S693	Q9EPQ1	S693	-3.32384	3e-05
Toll-like receptor 3 Y760	Q99MB1	Y760	1.02676	0.43334
Toll-like receptor 3 Y859	Q99MB1	Y859	-1.20047	0.33105
Toll-like receptor 5 T806	Q9JLF7	T806	1.25092	0.14185
Toll-like receptor 5 Y799	Q9JLF7	Y799	-1.49473	0.01706
Toll-like receptor 6 S649	Q9EPW9	S649	-1.21724	0.1405
Toll-like receptor 7 Y808	P58681	Y808	-1.37206	0.03454
Toll-like receptor 8 Y871	P58682	Y871	1.22338	0.14429
Toll-like receptor 8 Y877	P58682	Y877	-1.07029	0.36117
Tomoregulin-2 Y202	Q9QYM9	Y202	1.49858	0.03303
Transcription factor AP-1 (transcription factor) S63	P05627	S63	1.37326	0.04295
Transcription factor AP-1 (transcription factor) S73	P05627	S73	-1.26892	0.19191
Transcription factor AP-2-beta S258	Q61313	S258	1.20734	0.14809
Transcription factor AP-2-beta Y26	Q61313	Y26	-1.52693	0.00817
Transcription factor Sp1 (Transcription factor that can activate or repress transcription in response to physiological and pathological stimuli) T455	O89090	T455	1.05912	0.36116
Transcription factor Sp1 (Transcription factor that can activate or repress transcription in response to physiological and pathological stimuli) T738	O89090	T738	1.17621	0.17143
Transcriptional repressor CTCF S450	Q61164	S450	-1.14655	0.30061
Transgelin-2 S163	Q9WVA4	S163	-1.06411	0.33946
Transgelin-2 S83	Q9WVA4	S83	-1.28135	0.03375
Transitional endoplasmic reticulum ATPase (for the fragmentation of Golgi stacks) S352	Q01853	S352	1.20319	0.04864
Transitional endoplasmic reticulum ATPase (for the fragmentation of Golgi stacks) S748	Q01853	S748	1.14468	0.25512
Tuberin (Acts as a GTPase-activating protein (GAP) S939	Q61037	S939	-1.07567	0.36396
Tuberin (Acts as a GTPase-activating protein (GAP) T1465	Q61037	T1465	-2.55989	0.00034
Tumor necrosis factor receptor superfamily member 16 S270	Q9Z0W1	S270	-1.38499	0.07493
Tumor necrosis factor receptor superfamily member 16 S296	Q9Z0W1	S296	1.68854	0.00044
Tyrosine-protein kinase ABL1 Y226	P00520	Y226	1.04556	0.35732
Tyrosine-protein kinase ABL1 Y393	P00520	Y393	-1.2494	0.04502
Tyrosine-protein kinase BTK Y223	P35991	Y223	-2.40833	0.00036
Tyrosine-protein kinase BTK Y551	P35991	Y551	1.02997	0.41642
Tyrosine-protein kinase Fgr Y197	P14234	Y197	-1.00899	0.47536
Tyrosine-protein kinase Fgr Y400	P14234	Y400	-1.10917	0.19793
Tyrosine-protein kinase Fyn Y420	P39688	Y420	-1.62356	0.00036
Tyrosine-protein kinase Fyn Y531	P39688	Y531	1.51274	0.00761
Tyrosine-protein kinase ITK/TSK Y186	Q03526	Y186	-1.18848	0.26484
Tyrosine-protein kinase ITK/TSK Y517	Q03526	Y517	-1.18637	0.14326
Tyrosine-protein kinase JAK1 Y1033	P52332	Y1033	1.25782	0.03403
Tyrosine-protein kinase JAK1 Y1034	P52332	Y1034	1.00458	0.48923
Tyrosine-protein kinase JAK2 (Non-receptor tyrosine kinase) Y1007	Q62120	Y1007	1.34711	0.13603
Tyrosine-protein kinase JAK2 (Non-receptor tyrosine kinase) Y1008	Q62120	Y1008	-1.20124	0.14679
Tyrosine-protein kinase Lck Y394	P06240	Y394	-1.03688	0.39876
Tyrosine-protein kinase Lck Y505	P06240	Y505	1.18194	0.13325
Tyrosine-protein kinase Lyn Y397	P25911	Y397	1.16878	0.19687
Tyrosine-protein kinase Lyn Y508	P25911	Y508	1.11653	0.25903
Tyrosine-protein kinase ZAP-70 Y318	P43404	Y318	1.00394	0.49042
Tyrosine-protein kinase ZAP-70 Y492	P43404	Y492	-1.01184	0.47175
Tyrosine-protein phosphatase non-receptor type 1 S50	P35821	S50	-1.08658	0.22975
Tyrosine-protein phosphatase non-receptor type 1 Y66	P35821	Y66	-1.58601	0.01439
Tyrosine-protein phosphatase non-receptor type 11 Y546	P35235	Y546	-1.04329	0.3998
Tyrosine-protein phosphatase non-receptor type 11 Y584	P35235	Y584	1.40403	0.03227
Tyrosine-protein phosphatase non-receptor type 5 S221	P54830	S221	1.94542	0
Tyrosine-protein phosphatase non-receptor type 5 T231	P54830	T231	1.00964	0.4763
Tyrosine-protein phosphatase non-receptor type substrate 1 Y481	P97797	Y481	-1.00093	0.49789
Tyrosine-protein phosphatase non-receptor type substrate 1 Y505	P97797	Y505	1.50805	0.01414
U1 small nuclear ribonucleoprotein 70 kDa S140	Q62376	S140	-1.53665	0.06257
U1 small nuclear ribonucleoprotein 70 kDa S226	Q62376	S226	1.19719	0.14775
U4/U6 small nuclear ribonucleoprotein Prp3 A167	Q922U1	A167	-1.23347	0.0014
U4/U6 small nuclear ribonucleoprotein Prp3 T494	Q922U1	T494	1.02378	0.41896
U4/U6 small nuclear ribonucleoprotein Prp31 S445	Q8CCF0	S445	-1.25208	0.06628
U4/U6 small nuclear ribonucleoprotein Prp31 S446	Q8CCF0	S446	1.00132	0.49519
U4/U6 small nuclear ribonucleoprotein Prp4 S33	Q9DAW6	S33	-1.71414	0.00155
U4/U6 small nuclear ribonucleoprotein Prp4 Y31	Q9DAW6	Y31	-1.15636	0.23629
U4/U6.U5 small nuclear ribonucleoprotein 27 kDa protein S59	Q8K194	S59	-1.33622	0.02065
U4/U6.U5 small nuclear ribonucleoprotein 27 kDa protein T60	Q8K194	T60	1.37717	0.00565
U4/U6.U5 tri-snRNP-associated protein 1 Y679	Q9Z315	Y679	1.02061	0.45364
U4/U6.U5 tri-snRNP-associated protein 1 Y718	Q9Z315	Y718	-1.11802	0.26006
U4/U6.U5 tri-snRNP-associated protein 2 S46	Q3TIX9	S46	-2.23148	2e-05
U4/U6.U5 tri-snRNP-associated protein 2 S96	Q3TIX9	S96	-1.05497	0.39253
Ubiquilin-2 T39	Q9QZM0	T39	-1.52629	0.15389
Ubiquitin carboxyl-terminal hydrolase 15 S678	Q8R5H1	S678	1.04208	0.40347
Ubiquitin carboxyl-terminal hydrolase 28 S145	O35927	S145	1.01294	0.46623
Ubiquitin carboxyl-terminal hydrolase 28 S720	Q5I043	S720	1.30199	0.01574
Ubiquitin carboxyl-terminal hydrolase 30 S364	Q3UN04	S364	-1.38604	0.08631
Ubiquitin carboxyl-terminal hydrolase 30 T335	Q3UN04	T335	1.19846	0.15345
Ubiquitin carboxyl-terminal hydrolase 37 S628	Q8C0R0	S628	1.07501	0.12173
Ubiquitin carboxyl-terminal hydrolase BAP1 S325	Q8CIE4	S325	-1.02001	0.44071
Ubiquitin carboxyl-terminal hydrolase BAP1 T273	Q99PU7	T273	1.68325	0.00488
Ubiquitin-conjugating enzyme E2 J1 S184	Q9JJZ4	S184	-1.46566	0.13992
Ubiquitin-conjugating enzyme E2 R1 S203	Q8CFI2	S203	-1.32914	0.0288
Ubiquitin-conjugating enzyme E2 R1 S230	Q8CFI2	S230	-1.30259	0.04647
Ubiquitin-conjugating enzyme E2 R2 S233	Q6ZWZ2	S233	-1.14681	0.11768
Ubiquitin-like modifier-activating enzyme 1 S4	Q02053	S4	-2.30536	1e-05
UMP-CMP kinase Y166	Q9DBP5	Y166	-1.86629	0.01319
UMP-CMP kinase Y49	Q9DBP5	Y49	-1.53854	0.0518
Unconventional myosin-VI S267	Q64331	S267	-1.27851	0.16581
Unconventional myosin-VI S663	Q64331	S663	1.95839	0.00451
V(D)J recombination-activating protein 1 R529	P15919	R529	1.04992	0.33671
V(D)J recombination-activating protein 2 S365	P21784	S365	1.54217	0.00056
Vascular endothelial growth factor receptor 2 Y1057	P35918	Y1057	1.21431	0.12632
Vascular endothelial growth factor receptor 2 Y1173	P35918	Y1173	-1.10269	0.27441
Vascular endothelial growth factor receptor 3 Y1337	P35917	Y1337	-1.03378	0.43229
Vasodilator-stimulated phosphoprotein S153	P70460	S153	1.2944	0.04478
Vasodilator-stimulated phosphoprotein S235	P70460	S235	-1.41046	0.00084
Vinculin S290	Q64727	S290	-1.14736	0.04329

## Sheet: 14M
Name	ID	Target	Fold change	p-value
[Pyruvate dehydrogenase (acetyl-transferring)] kinase isozyme 1, mitochondrial Y241	Q8BFP9	Y241	-2.24657	1e-05
[Pyruvate dehydrogenase (acetyl-transferring)] kinase isozyme 1, mitochondrial Y242	Q8BFP9	Y242	1.01501	0.46308
[Pyruvate dehydrogenase (acetyl-transferring)] kinase isozyme 4, mitochondrial S368	O70571	S368	1.09789	0.30283
[Pyruvate dehydrogenase (acetyl-transferring)] kinase isozyme 4, mitochondrial S381	O70571	S381	-1.24826	0.136
14-3-3 protein beta/alpha (Adapter protein) S186	Q9CQV8	S186	-1.40934	0.00337
14-3-3 protein beta/alpha (Adapter protein) S60	Q9CQV8	S60	1.44536	0.03882
14-3-3 protein epsilon (Adapter protein) Y214	P62259	Y214	1.16885	0.19169
14-3-3 protein sigma S186	O70456	S186	1.04031	0.42225
14-3-3 protein sigma S74	O70456	S74	-1.19484	0.14382
14-3-3 protein theta S232	P68254	S232	1.24946	0.15099
14-3-3 protein zeta/delta (Adapter protein) S58	P63101	S58	-1.13108	0.19061
14-3-3 protein zeta/delta (Adapter protein) T232	P63101	T232	1.20451	0.14314
1-phosphatidylinositol 3-phosphate 5-kinase S307	Q9Z1T6	S307	1.12856	0.20604
1-phosphatidylinositol 3-phosphate 5-kinase S318	Q9Z1T6	S318	1.10336	0.30054
1-phosphatidylinositol 4,5-bisphosphate phosphodiesterase beta-1 S887	Q9Z1B3	S887	-1.02265	0.43607
1-phosphatidylinositol 4,5-bisphosphate phosphodiesterase beta-1 S981	Q9Z1B3	S981	1.0296	0.43247
1-phosphatidylinositol 4,5-bisphosphate phosphodiesterase beta-3 S1105	P51432	S1105	1.1449	0.18192
1-phosphatidylinositol 4,5-bisphosphate phosphodiesterase beta-3 S537	P51432	S537	-1.15328	0.16065
1-phosphatidylinositol 4,5-bisphosphate phosphodiesterase delta-1 S501	Q8R3B1	S501	1.02358	0.45869
1-phosphatidylinositol 4,5-bisphosphate phosphodiesterase delta-1 Y258	Q8R3B1	Y258	-1.55117	0.00527
1-phosphatidylinositol 4,5-bisphosphate phosphodiesterase epsilon-1 S1576	Q8K4S1	S1576	-1.08977	0.3293
1-phosphatidylinositol 4,5-bisphosphate phosphodiesterase epsilon-1 Y1383	Q8K4S1	Y1383	-1.22527	0.07928
1-phosphatidylinositol 4,5-bisphosphate phosphodiesterase eta-1 S59	Q4KWH5	S59	-1.34001	0.07567
1-phosphatidylinositol 4,5-bisphosphate phosphodiesterase eta-1 S628	Q4KWH5	S628	-2.0253	4e-05
1-phosphatidylinositol 4,5-bisphosphate phosphodiesterase gamma-1 (Mediates the production of the second messenger molecules diacylglycerol (DAG) and inositol 1,4,5-trisphosphate (IP3)) Y771	Q62077	Y771	1.3781	0.02449
1-phosphatidylinositol 4,5-bisphosphate phosphodiesterase gamma-1 (Mediates the production of the second messenger molecules diacylglycerol (DAG) and inositol 1,4,5-trisphosphate (IP3)) Y783	Q62077	Y783	1.26058	0.07035
1-phosphatidylinositol 4,5-bisphosphate phosphodiesterase gamma-2 (production of the second messenger molecules diacylglycerol (DAG) and inositol 1,4,5-trisphosphate (IP3)) Y753	Q8CIH5	Y753	1.05242	0.39358
1-phosphatidylinositol 4,5-bisphosphate phosphodiesterase gamma-2 (production of the second messenger molecules diacylglycerol (DAG) and inositol 1,4,5-trisphosphate (IP3)) Y759	Q8CIH5	Y759	1.33493	0.04305
26S protease regulatory subunit 8 S120	P62196	S120	-1.58916	0.00145
26S proteasome non-ATPase regulatory subunit 2 S711	Q8VDM4	S711	-1.31985	0.02978
26S proteasome non-ATPase regulatory subunit 2 Y906	Q8VDM4	Y906	1.61891	0.03547
2-acylglycerol O-acyltransferase 1 S182	Q91ZV4	S182	-1.00037	0.4991
2-acylglycerol O-acyltransferase 1 Y154	Q80W94	Y154	1.13287	0.25156
2-oxoglutarate dehydrogenase, mitochondrial S369	Q60597	S369	-2.01983	0.00016
2-oxoglutarate dehydrogenase, mitochondrial Y555	Q60597	Y555	3.10265	6e-05
3 beta-hydroxysteroid dehydrogenase/Delta 5---4-isomerase type 1 T260	P24815	T260	-1.14504	0.33876
3-ketoacyl-CoA thiolase, mitochondrial Y127	Q8BWT1	Y127	-1.5718	0.00168
3-ketoacyl-CoA thiolase, mitochondrial Y20	Q8BWT1	Y20	-2.24916	2e-05
3-phosphoinositide-dependent protein kinase 1(Serine/threonine kinase which acts as a master kinase) S244	Q9Z2A0	S244	-1.05192	0.40082
3-phosphoinositide-dependent protein kinase 1(Serine/threonine kinase which acts as a master kinase) Y376	Q9Z2A0	Y376	-1.0204	0.4609
5-AMP-activated protein kinase catalytic subunit alpha-1 (Catalytic subunit of AMP-activated protein kinase (AMPK)-regulating energy metabolism) S486	Q5EG47	S486	1.06977	0.3317
5-AMP-activated protein kinase catalytic subunit alpha-1 (Catalytic subunit of AMP-activated protein kinase (AMPK)-regulating energy metabolism) T183	Q5EG47	T183	-1.31748	0.04636
5-AMP-activated protein kinase subunit beta-1 S108	Q9R078	S108	1.83192	0.00457
5-AMP-activated protein kinase subunit beta-1 S24	Q9R078	S24	1.2313	0.04023
5-AMP-activated protein kinase subunit beta-2 S182	Q6PAM0	S182	-1.23106	0.1468
5-AMP-activated protein kinase subunit beta-2 S94	Q6PAM0	S94	1.31185	0.06673
5-AMP-activated protein kinase subunit gamma-2 S131	Q91WG5	S131	-1.15025	0.1512
5-AMP-activated protein kinase subunit gamma-2 T97	Q91WG5	T97	-1.41105	0.00811
60 kDa heat shock protein, mitochondrial S410	P63038	S410	1.11501	0.2667
60 kDa heat shock protein, mitochondrial T113	P63038	T113	1.09169	0.30699
60S acidic ribosomal protein P2 S102	P99027	S102	1.02649	0.44911
60S acidic ribosomal protein P2 S105	P99027	S105	1.34564	0.08998
6-phosphofructo-2-kinase/fructose-2,6-bisphosphatase 2 S35	P70265	S35	-1.21756	0.11302
6-phosphofructo-2-kinase/fructose-2,6-bisphosphatase 2 S469	P70265	S469	1.81319	0.00018
6-phosphofructo-2-kinase/fructose-2,6-bisphosphatase 3 S490	A7UAK5	S490	1.05907	0.36683
6-phosphofructo-2-kinase/fructose-2,6-bisphosphatase 3 S507	A7UAK5	S507	1.00651	0.48299
78 kDa glucose-regulated protein ( Involved in the correct folding of proteins and degradation of misfolded proteins ) T230	P20029	T230	1.21352	0.08385
78 kDa glucose-regulated protein ( Involved in the correct folding of proteins and degradation of misfolded proteins ) T38	P20029	T38	-1.21006	0.1064
Abelson tyrosine-protein kinase 2 Y261	Q4JIM5	Y261	2.31054	8e-05
Acetyl-CoA carboxylase 1 S77	Q5SWU9	S77	1.96551	0.00038
Acetyl-CoA carboxylase 1 S79	Q5SWU9	S79	3.19615	0.00082
Acetyl-CoA carboxylase 2 S212	E9Q4Z2	S212	-1.45778	0.0028
Acetyl-CoA carboxylase 2 Y1479	E9Q4Z2	Y1479	1.13611	0.28653
Actin, gamma-enteric smooth muscle Y242	P62737	Y242	1.38213	0.0299
Actin, gamma-enteric smooth muscle Y363	P63268	Y363	1.28143	0.03374
Acyl-CoA synthetase family member 3, mitochondrial Y355	Q3URE1	Y355	1.04316	0.39245
Acyl-CoA synthetase family member 3, mitochondrial Y542	Q3URE1	Y542	1.26208	0.09425
Adapter molecule crk S41	Q64010	S41	1.06064	0.37357
Adapter molecule crk Y221	Q64010	Y221	-1.00876	0.47959
Akirin-2 S18	B1AXD8	S18	-1.17304	0.22957
Akirin-2 S21	B1AXD8	S21	1.3803	0.07443
AKT-interacting protein T190	Q64362	T190	1.53827	0.01602
ALK tyrosine kinase receptor Y1363	P97793	Y1363	-1.06332	0.40608
ALK tyrosine kinase receptor Y1592	P97793	Y1592	1.27601	0.05983
Alpha-adducin (Membrane-cytoskeleton-associated protein) S714	Q9QYC0	S714	-1.14155	0.24744
Alpha-adducin (Membrane-cytoskeleton-associated protein) S724	Q9QYC0	S724	-1.84017	0.00637
Alpha-enolase (Multifunctional enzyme) S419	P17182	S419	1.01542	0.45866
Alpha-enolase (Multifunctional enzyme) Y44	P17182	Y44	1.03844	0.40242
Alpha-synuclein (May be involved in the regulation of dopamine release and transport) S129	O55042	S129	1.03591	0.41137
Alpha-synuclein (May be involved in the regulation of dopamine release and transport) Y125	O55042	Y125	1.55368	0.03543
Amphiphysin S276	Q7TQF7	S276	1.34402	0.07237
Amphiphysin S285	Q7TQF7	S285	-1.0962	0.21623
Amyloid beta A4 precursor protein-binding family B member 1 S175	Q9QXJ1	S175	1.48102	0.01794
Amyloid beta A4 precursor protein-binding family B member 1 S287	Q9QXJ1	S287	-1.08708	0.31705
Amyloid beta A4 protein T743	P12023	T743	1.05636	0.38584
Amyloid beta A4 protein Y757	P12023	Y757	-1.14008	0.16877
Annexin A1 (Calcium/phospholipid-binding protein which promotes membrane fusion) S27	P10107	S27	-1.60563	0.00272
Annexin A1 (Calcium/phospholipid-binding protein which promotes membrane fusion) Y21	P10107	Y21	1.11327	0.28408
Annexin A3 S301	O35639	S301	1.04297	0.41963
Annexin A3 Y300	O35639	Y300	-1.00609	0.48808
AP-1 complex subunit gamma-1 Y525	P22892	Y525	1.01183	0.46468
AP-1 complex subunit gamma-1 Y55	P22892	Y55	-1.01671	0.46327
AP-2 complex subunit alpha-1 S358	P17426	S358	1.06115	0.37182
AP-2 complex subunit alpha-1 S652	P17426	S652	1.1859	0.18604
AP-2 complex subunit alpha-2 S231	P17427	S231	1.02461	0.45147
AP-2 complex subunit alpha-2 S234	P17427	S234	1.30964	0.04931
AP-2 complex subunit beta (Component of the adaptor protein complex 2 (AP-2)) Y737	Q9DBG3	Y737	1.08935	0.33543
AP-2 complex subunit mu (Component of the adaptor protein complex 2 (AP-2) T152	P84091	T152	1.28527	0.03969
AP-2 complex subunit mu (Component of the adaptor protein complex 2 (AP-2) T156	P84091	T156	1.00494	0.48888
Apoptosis inhibitor 5 T18	O35841	T18	1.05565	0.35046
Apoptosis inhibitor 5 T399	O35841	T399	1.09439	0.35249
Apoptosis regulator BAX S184	Q07813	S184	-2.02581	0.00066
Apoptosis regulator BAX T167	Q07813	T167	1.00055	0.49902
Apoptosis regulator Bcl-2 (Suppresses apoptosis in a variety of cell systems) S84	P10417	S84	-2.29013	0.0002
Apoptosis regulator Bcl-2 T524	Q8BZ03	T524	-1.0743	0.36016
Arachidonate 5-lipoxygenase S272	P48999	S272	-1.02192	0.45666
Arachidonate 5-lipoxygenase S664	P48999	S664	1.08368	0.35667
ATP synthase subunit beta, mitochondrial T240	P56480	T240	1.50098	0.00991
ATP synthase subunit beta, mitochondrial Y499	P56480	Y499	-1.07299	0.28404
ATP-dependent 6-phosphofructokinase, liver type T202	P12382	T202	1.29339	0.16238
ATP-dependent 6-phosphofructokinase, liver type T304	P12382	T304	1.96182	0.01313
ATP-dependent 6-phosphofructokinase, muscle type Y502	P47857	Y502	1.09399	0.26307
ATP-dependent 6-phosphofructokinase, muscle type Y576	P47857	Y576	-1.06429	0.3538
ATP-dependent 6-phosphofructokinase, platelet type Y650	Q9WUA3	Y650	1.26949	0.08728
ATP-dependent 6-phosphofructokinase, platelet type Y653	Q9WUA3	Y653	1.66754	0.00126
Autophagy-related protein 13 S354	Q91YI1	S354	1.10815	0.23883
Baculoviral IAP repeat-containing protein 3 T252	O08863	T252	1.61382	2e-05
Baculoviral IAP repeat-containing protein 3 T406	Q62210	T406	1.4525	0.01999
B-cell linker protein (Functions as a central linker protein, downstream of the B-cell receptor (BCR),)	Q9QUN3	Y72	1.10651	0.29718
B-cell linker protein (Functions as a central linker protein, downstream of the B-cell receptor (BCR),) Y84	Q9QUN3	Y84	-1.19168	0.18225
B-cell lymphoma/leukemia 10 S138	Q9Z0H7	S138	-1.11214	0.27206
B-cell lymphoma/leukemia 10 S218	Q9Z0H7	S218	-1.58459	0.00141
Bcl2-associated agonist of cell death (Promotes cell death) S112	Q61337	S112	1.03888	0.32605
Bcl2-associated agonist of cell death (Promotes cell death) S136	Q61337	S136	1.15605	0.20342
Bcl-2-like protein 1 S62	Q64373	S62	-1.19726	0.07969
Bcl-2-like protein 1 T47	Q64373	T47	-1.32528	0.01484
Bcl-2-like protein 11 (brain dev / apoptosis) S114	O54918	S114	-1.07394	0.33462
Bcl-2-like protein 11 (brain dev / apoptosis) S65	O54918	S65	1.06486	0.37813
BDNF/NT-3 growth factors receptor Y515	P15209	Y515	1.20198	0.08383
BDNF/NT-3 growth factors receptor Y705	P15209	Y705	1.01445	0.471
Beta-1 adrenergic receptor S301	P34971	S301	1.34468	0.0148
Beta-arrestin-1 S163	Q8BWG8	S163	1.18829	0.17493
Beta-arrestin-1 S412	Q8BWG8	S412	1.06071	0.39805
Beta-arrestin-2 T20	Q91YI4	T20	1.51799	0.0116
Beta-arrestin-2 T383	Q91YI4	T383	1.3544	0.05112
Brain-derived neurotrophic factor T64	P21237	T64	-1.25974	0.05195
Brain-specific angiogenesis inhibitor 1-associated protein 2 S367	Q8BKX1	S367	1.15616	0.16486
Brain-specific angiogenesis inhibitor 1-associated protein 2 T361	Q8BKX1	T361	1.28458	0.0342
Breakpoint cluster region protein Y178	Q6PAJ1	Y178	1.76425	0.00036
Breakpoint cluster region protein Y362	Q6PAJ1	Y362	1.10465	0.28559
Cactin S244	Q9CS00	S244	1.01432	0.47345
Cactin S498	Q9CS00	S498	-1.19839	0.19821
Cadherin-1 S846	P09803	S846	1.08571	0.24897
Cadherin-1 S849	P09803	S849	-1.08526	0.30303
Calcium/calmodulin-dependent protein kinase kinase 1 S458	Q8VBY2	S458	-1.51482	0
Calcium/calmodulin-dependent protein kinase kinase 1 S74	Q8VBY2	S74	1.08324	0.2653
Calcium/calmodulin-dependent protein kinase kinase 2 S511	Q8C078	S511	1.17293	0.15904
Calcium/calmodulin-dependent protein kinase kinase 2 Y183	Q8C078	Y183	-1.42664	0.01662
Calcium/calmodulin-dependent protein kinase type 1 T177	Q91YS8	T177	1.58914	0.00742
Calcium/calmodulin-dependent protein kinase type 1B T171	Q9QYK9	T171	1.23769	0.0658
Calcium/calmodulin-dependent protein kinase type II subunit alpha T286	P11798	T286	1.18556	0.06896
Calcium/calmodulin-dependent protein kinase type II subunit alpha T305	P11798	T305	1.20902	0.15029
Calcium/calmodulin-dependent protein kinase type II subunit delta S3	Q6PHZ2	S3	-1.26291	0.09684
Calcium/calmodulin-dependent protein kinase type II subunit delta T287	Q6PHZ2	T287	-1.07772	0.34457
Calcium/calmodulin-dependent protein kinase type II subunit gamma (calcium/calmodulin-dependent protein kinase (CAMK) group) S280	P28652	S280	1.66381	0.0051
Calcium/calmodulin-dependent protein kinase type II subunit gamma (calcium/calmodulin-dependent protein kinase (CAMK) group) T287	P28652	T287	-1.17727	0.26596
Calcium/calmodulin-dependent protein kinase type II subunit gamma T287	Q923T9	T287	-1.15092	0.24095
Calcium/calmodulin-dependent protein kinase type IV P13	P08414	P13	-1.03832	0.42847
Calcium/calmodulin-dependent protein kinase type IV T196	P08414	T196	1.26274	0.06754
Caldesmon S496	Q8VCQ8	S496	-1.59704	0.0029
Caldesmon S526	Q8VCQ8	S526	1.3399	0.00807
Calmodulin S82	Q9D6P8	S82	1.26115	0.06736
Calmodulin T80	P62204	T80	-1.93998	0.00034
Calnexin S582	P35564	S582	1.11528	0.24611
Calpain-2 catalytic subunit S369	O08529	S369	1.02254	0.44668
Calpain-2 catalytic subunit T370	O08529	T370	1.55515	0.03419
Calpain-7 Y620	Q9R1S8	Y620	1.77013	0.0001
Calpain-7 Y667	Q9R1S8	Y667	-1.01076	0.48651
Calpastatin T691	P51125	T691	-1.08869	0.29893
Calpastatin Y559	P51125	Y559	1.38695	0.0875
Calponin-3 (capable of binding to actin, calmodulin) S293	Q9DAW9	S293	1.66392	0.03088
Calponin-3 (capable of binding to actin, calmodulin) Y10	Q9DAW9	Y10	1.6477	0.00409
cAMP-dependent protein kinase catalytic subunit alpha (Phosphorylates a large number of substrates) S339	P05132	S339	1.46061	0.0411
cAMP-dependent protein kinase catalytic subunit alpha (Phosphorylates a large number of substrates) T198	P05132	T198	1.22297	0.13599
cAMP-dependent protein kinase type I-alpha regulatory subunit S77	Q9DBC7	S77	-1.38696	0.00535
cAMP-dependent protein kinase type I-alpha regulatory subunit S83	Q9DBC7	S83	1.27716	0.08418
cAMP-dependent protein kinase type I-beta regulatory subunit S83	P12849	S83	1.29122	0.06429
cAMP-dependent protein kinase type I-beta regulatory subunit Y312	P12849	Y312	-1.17082	0.21786
cAMP-dependent protein kinase type II-alpha regulatory subunit S283	Q99PM3	S283	1.31487	0.12933
cAMP-dependent protein kinase type II-alpha regulatory subunit S96	P12367	S96	1.55522	0.00323
cAMP-dependent protein kinase type II-beta regulatory subunit S112	P31324	S112	1.07192	0.33435
cAMP-responsive element modulator S284	P27699	S284	-1.1518	0.22979
cAMP-responsive element modulator S290	P27699	S290	-2.14516	2e-05
Casein kinase I isoform alpha S218	Q8BK63	S218	1.42126	0.04567
Casein kinase I isoform alpha S242	Q8BK63	S242	1.52795	0.0388
Casein kinase I isoform delta S331	Q9DC28	S331	1.0037	0.4905
Casein kinase I isoform delta S406	Q9DC28	S406	-1.00511	0.48359
Casein kinase I isoform epsilon T325	Q9JMK2	T325	1.32123	0.01965
Casein kinase I isoform epsilon T337	Q9JMK2	T337	1.34089	0.03036
Casein kinase I isoform gamma-1 S344	Q8BTH8	S344	1.11033	0.2728
Casein kinase I isoform gamma-1 S361	Q8BTH8	S361	1.18046	0.10851
Casein kinase II subunit alpha S362	Q60737	S362	-1.6008	0.00543
Casein kinase II subunit alpha Y255	Q60737	Y255	-2.44196	0
Caspase recruitment domain-containing protein 11 S563	Q8CIS0	S563	-1.09038	0.2648
Caspase recruitment domain-containing protein 11 S564	Q8CIS0	S564	1.16044	0.15903
Caspase recruitment domain-containing protein 9 T231	A2AIV8	T231	1.70083	0.03134
Caspase recruitment domain-containing protein 9 T95	A2AIV8	T95	-1.25391	0.11724
Caspase-1 S226	P29452	S226	-1.00918	0.48569
Caspase-1 S374	P29452	S374	-1.32779	0.01406
Caspase-2 S139	P29594	S139	-1.02549	0.43953
Caspase-2 S340	P29594	S340	1.25686	0.13327
Caspase-3 S150	P70677	S150	1.38531	0.08487
Caspase-6 S239	O08738	S239	1.11546	0.30749
Caspase-7 S239	P97864	S239	1.08484	0.33761
Caspase-7 T173	P97864	T173	-1.13765	0.22275
Caspase-8 S349	O89110	S349	1.10265	0.26466
Caspase-8 Y450	O89110	Y450	-1.00292	0.49542
Caspase-9 S221	Q8C3Q9	S221	1.323	0.01029
Caspase-9 T163	Q8C3Q9	T163	1.11386	0.15869
Catalase S167	P24270	S167	-1.26816	0.12945
Catalase Y386	P24270	Y386	1.00567	0.48848
Catenin beta-1 S33	Q02248	S33	-1.07007	0.30554
Catenin beta-1 S37	Q02248	S37	-1.06436	0.33525
Cathepsin B S169	P10605	S169	-1.41353	0.06631
Cathepsin L1 Y295	P06797	Y295	-1.52429	0.00254
Cathepsin O S306	Q8BM88	S306	1.16746	0.20839
Cation-dependent mannose-6-phosphate receptor S268	P24668	S268	1.0165	0.45731
Caveolin-1 Y14	P49817	Y14	-1.14105	0.19078
Caveolin-1 Y25	P49817	Y25	1.27262	0.10561
Caveolin-2 (May act as a scaffolding protein) Y19	Q9WVC3	Y19	1.10732	0.28562
Caveolin-2 (May act as a scaffolding protein) Y27	Q9WVC3	Y27	1.04583	0.38561
C-C chemokine receptor type 5 S338	P51682	S338	-1.06865	0.3655
C-C chemokine receptor type 5 S351	P51682	S351	-1.3577	0.1116
CCAAT/enhancer-binding protein alpha S21	P53566	S21	-1.2912	0.02642
cGMP-dependent protein kinase 1 S65	P0C605	S65	-1.59544	0.0154
cGMP-dependent protein kinase 1 T517	P0C605	T517	-1.69257	0.01955
cGMP-inhibited 3,5-cyclic phosphodiesterase A S310	Q9Z0X4	S310	-1.03385	0.42285
cGMP-inhibited 3,5-cyclic phosphodiesterase A S425	Q9Z0X4	S425	1.05303	0.37084
Claudin-12 S231	Q9ET43	S231	1.02352	0.45999
Complement component C7 A835	D3YXF5	A835	1.06163	0.33259
Complement component C8 alpha chain Y341	Q8K182	Y341	1.02768	0.416
Contactin-1 S916	P12960	S916	-1.03124	0.41043
Contactin-1 Y769	P12960	Y769	1.19286	0.06378
Corticotropin-releasing factor receptor 1 T413	P35347	T413	-1.24315	0.0867
Creatine kinase B-type S128	Q04447	S128	1.01413	0.46835
Creatine kinase B-type S309	Q04447	S309	-1.59068	0.00018
CREB-binding protein S1383	P45481	S1383	-1.24476	0.06338
CREB-binding protein S92	P45481	S92	-1.11428	0.18986
CREB-regulated transcription coactivator 2 S171	Q3U182	S171	1.3575	0.03251
CREB-regulated transcription coactivator 2 S434	Q3U182	S434	-1.32216	0.04983
Crk-like protein S42	P47941	S42	1.01861	0.43976
Crk-like protein Y207	P47941	Y207	-1.05305	0.4017
CUGBP Elav-like family member 1 (mRNA binding protein) S28	P28659	S28	1.07784	0.31191
CUGBP Elav-like family member 1 (mRNA binding protein) S302	P28659	S302	1.11943	0.22606
Cyclic AMP-dependent transcription factor ATF-1 S36	P81269	S36	-1.20738	0.06034
Cyclic AMP-dependent transcription factor ATF-1 S63	P81269	S63	-1.2003	0.16666
Cyclic AMP-dependent transcription factor ATF-2 (Transcriptional activator) T51	P16951	T51	1.20692	0.05827
Cyclic AMP-dependent transcription factor ATF-2 (Transcriptional activator) T53	P16951	T53	2.01065	0.00182
Cyclic AMP-dependent transcription factor ATF-4 (trascriptional activator/binds CRE) S218	Q06507	S218	1.103	0.27574
Cyclic AMP-dependent transcription factor ATF-4 S665	Q64127	S665	1.16007	0.17259
Cyclic AMP-dependent transcription factor ATF-7 T51	Q8R0S1	T51	1.14823	0.23908
Cyclic AMP-dependent transcription factor ATF-7 T53	Q8R0S1	T53	-1.44173	0.0197
Cyclic AMP-responsive element-binding protein 1 (Phosphorylation-dependent transcription factor that stimulates transcription upon binding to the DNA cAMP response element (CRE)) S121	Q01147	S121	-1.32418	0.01127
Cyclic AMP-responsive element-binding protein 1 (Phosphorylation-dependent transcription factor that stimulates transcription upon binding to the DNA cAMP response element (CRE)) S133	Q01147	S133	-1.37542	0.05874
Cyclin-dependent kinase 1 (control of the eukaryotic cell cycle) T161	P11440	T161	-1.36293	0.0747
Cyclin-dependent kinase 1 (control of the eukaryotic cell cycle) Y15	P11440	Y15	1.58693	0.01883
Cyclin-dependent kinase 11B S47	P24788	S47	1.30541	0.0591
Cyclin-dependent kinase 11B T740	P24788	T740	1.30093	0.06659
Cyclin-dependent kinase 12 S221	Q14AX6	S221	-1.10239	0.25275
Cyclin-dependent kinase 12 T1240	Q14AX6	T1240	-1.45226	1e-05
Cyclin-dependent kinase 16 (vesicle-mediated transport processes and exocytosis) S119	Q04735	S119	1.08427	0.28035
Cyclin-dependent kinase 16 (vesicle-mediated transport processes and exocytosis) S12	Q04735	S12	1.97166	7e-05
Cyclin-dependent kinase 2 T160	P97377	T160	-1.12363	0.20304
Cyclin-dependent kinase 2 Y15	Q80YP0	Y15	-1.12611	0.20549
Cyclin-dependent kinase 4 T172	P30285	T172	-1.5921	0.00039
Cyclin-dependent kinase 5 (Proline-directed serine/threonine-protein kinase) S159	P49615	S159	1.0656	0.3774
Cyclin-dependent kinase 5 (Proline-directed serine/threonine-protein kinase) Y15	P49615	Y15	1.02879	0.43244
Cyclin-dependent kinase 5 activator 1 S8	P61809	S8	1.06398	0.34293
Cyclin-dependent kinase 5 activator 1 T138	P61809	T138	2.53011	0
Cyclin-dependent kinase 6 T177	Q64261	T177	1.23489	0.1999
Cyclin-dependent kinase 6 Y24	Q64261	Y24	-1.49177	0.02262
Cyclin-dependent kinase 7 S164	Q03147	S164	1.06429	0.37834
Cyclin-dependent kinase 7 T170	Q03147	T170	1.16275	0.16342
Cyclin-dependent kinase 9 (Tyrosine-protein kinase ) S175	Q99J95	S175	-1.30627	0.0632
Cyclin-dependent kinase 9 (Tyrosine-protein kinase ) T186	Q99J95	T186	1.50284	0.01514
Cyclin-dependent kinases regulatory subunit 2 S51	P56390	S51	1.24992	0.11311
Cytochrome b-c1 complex subunit 1, mitochondrial Y459	Q9CZ13	Y459	-1.15082	0.14563
Cytochrome b-c1 complex subunit 1, mitochondrial Y468	Q9CZ13	Y468	1.27628	0.01651
Cytoplasmic dynein 1 light intermediate chain 1 S398	Q8R1Q8	S398	1.09717	0.22854
Cytoplasmic dynein 1 light intermediate chain 1 S405	Q8R1Q8	S405	1.21725	0.1135
Cytoplasmic tyrosine-protein kinase BMX Y40	P97504	Y40	-1.28245	0.13005
Cytoplasmic tyrosine-protein kinase BMX Y542	P97504	Y542	-1.07059	0.35036
Cytosolic phospholipase A2 S505	P47713	S505	1.46649	0.07134
Cytosolic phospholipase A2 S726	P47713	S726	1.13534	0.23847
D(1A) dopamine receptor T360	Q61616	T360	-1.43714	0.02294
D(2) dopamine receptor S148	P61168	S148	-1.08571	0.26885
D(2) dopamine receptor T134	P61168	T134	-1.36027	0.06368
D(3) dopamine receptor S304	P30728	S304	1.01536	0.46108
D(3) dopamine receptor T225	P30728	T225	-1.0213	0.45378
D(4) dopamine receptor S234	P51436	S234	1.12893	0.19957
Death domain-associated protein 6 (apoptosis resistance) S1129	Q9JLC4	S1129	1.01301	0.46764
Death domain-associated protein 6 S190	O35613	S190	1.0917	0.30152
Death-associated protein 1 (Negative regulator of autophagy) S3	Q91XC8	S3	1.30764	0.02769
Death-associated protein 1 (Negative regulator of autophagy) S51	Q91XC8	S51	-1.27518	0.01845
Death-associated protein kinase 1 (Calcium/calmodulin-dependent serine/threonine kinase) S308	Q80YE7	S308	1.04153	0.41251
Death-associated protein kinase 1 (Calcium/calmodulin-dependent serine/threonine kinase) Y491	Q80YE7	Y491	-3.92994	0
Death-associated protein kinase 3 T225	O54784	T225	-1.34462	0.01786
Death-associated protein kinase 3 T265	O54784	T265	1.0854	0.2892
Dedicator of cytokinesis protein 6 S1227	Q8VDR9	S1227	1.50407	0.00833
DEP domain-containing mTOR-interacting protein (Negative regulator of the mTORC1 and mTORC2 signaling pathways) S287	Q570Y9	S287	1.25625	0.09409
DEP domain-containing mTOR-interacting protein (Negative regulator of the mTORC1 and mTORC2 signaling pathways) S298	Q570Y9	S298	1.04845	0.32894
Desmin S12	P31001	S12	-1.03358	0.41119
Desmin S13	P31001	S13	1.17314	0.15865
Diacylglycerol kinase alpha Y336	O88673	Y336	1.00469	0.49178
Diacylglycerol kinase delta S66	E9PUQ8	S66	-1.38429	0.09916
Diacylglycerol kinase delta S70	E9PUQ8	S70	-1.30546	0.08244
Dihydropyrimidinase-related protein 1 (Plays a role in axon guidance, invasive growth and cell migration) S522	P97427	S522	-1.30027	0.0363
Dihydropyrimidinase-related protein 1 (Plays a role in axon guidance, invasive growth and cell migration) T509	P97427	T509	-2.04238	0.0001
Dihydropyrimidinase-related protein 2 (neural development) S522	O08553	S522	-2.76793	0
Dihydropyrimidinase-related protein 2 (neural development) T514	O08553	T514	-1.29259	0.03305
Dihydropyrimidinase-related protein 3 ( role in axon guidance, neuronal growth ) S522	Q62188	S522	-1.03974	0.38016
Dihydropyrimidinase-related protein 3 ( role in axon guidance, neuronal growth ) T509	Q62188	T509	-1.02178	0.42813
DnaJ homolog subfamily A member 1 S83	P63037	S83	1.0705	0.33042
DnaJ homolog subfamily A member 1 Y376	P63037	Y376	-1.09281	0.3233
DnaJ homolog subfamily B member 1 P151	Q9QYJ3	P151	1.13245	0.21756
DnaJ homolog subfamily B member 1 S171	Q9QYJ3	S171	1.66121	0.00393
DnaJ homolog subfamily C member 1 T230	Q61712	T230	-1.66136	0.01564
DnaJ homolog subfamily C member 1 Y297	Q61712	Y297	1.46388	0.02797
DnaJ homolog subfamily C member 2 S47	P54103	S47	1.23084	0.08994
DnaJ homolog subfamily C member 2 S60	P54103	S60	-1.12363	0.16999
Drebrin ( cytoplasmic actin-binding protein-role in the process of neuronal growth) S142	Q9QXS6	S142	-1.38499	0.01511
Drebrin ( cytoplasmic actin-binding protein-role in the process of neuronal growth) S658	Q9QXS6	S658	1.26889	0.0424
Dual adapter for phosphotyrosine and 3-phosphotyrosine and 3-phosphoinositide Y139	Q9QXT1	Y139	-1.02708	0.43882
Dual specificity mitogen-activated protein kinase kinase 1 S218	P31938	S218	1.38623	0.09846
Dual specificity mitogen-activated protein kinase kinase 1 S222	P31938	S222	1.03164	0.43899
Dual specificity mitogen-activated protein kinase kinase 3 S218	O09110	S218	1.29938	0.0671
Dual specificity mitogen-activated protein kinase kinase 3 T222	O09110	T222	1.84382	0.00159
Dual specificity mitogen-activated protein kinase kinase 4 (Dual specificity protein kinase which acts as an essential component of the MAP kinase signal transduction pathway) S255	P47809	S255	1.05349	0.36953
Dual specificity mitogen-activated protein kinase kinase 4 (Dual specificity protein kinase which acts as an essential component of the MAP kinase signal transduction pathway) T259	P47809	T259	1.12401	0.28178
Dual specificity mitogen-activated protein kinase kinase 5 S311	Q9WVS7	S311	-3.69763	0
Dual specificity mitogen-activated protein kinase kinase 5 T315	Q9WVS7	T315	1.44806	0.05021
Dual specificity mitogen-activated protein kinase kinase 6 S207	P70236	S207	1.04039	0.39411
Dual specificity mitogen-activated protein kinase kinase 6 T211	P70236	T211	1.21689	0.13045
Dual specificity protein phosphatase 1 S323	P28563	S323	-1.8379	0.00181
Dual specificity protein phosphatase 1 S359	P28563	S359	-1.19923	0.09587
Dual specificity protein phosphatase 10 L347	Q9ESS0	L347	1.37592	0.03441
Dual specificity protein phosphatase 16 S441	Q6PCP3	S441	-1.05483	0.34521
Dual specificity protein phosphatase 5 S346	Q1HL35	S346	-1.96193	0
Dual specificity protein phosphatase 5 T321	Q1HL35	T321	-1.35174	0.00787
Dual specificity protein phosphatase 6 (dual-specificity phosphoprotein phosphatase-MAPK/ERK2) S159	Q9DBB1	S159	-1.32998	0.0173
Dual specificity protein phosphatase 6 (dual-specificity phosphoprotein phosphatase-MAPK/ERK2) S197	Q9DBB1	S197	-1.02935	0.40806
Dual specificity tyrosine-phosphorylation-regulated kinase 1A S529	Q61214	S529	1.31794	0.03489
Dual specificity tyrosine-phosphorylation-regulated kinase 1A Y145	Q61214	Y145	1.15725	0.22248
Dual specificity tyrosine-phosphorylation-regulated kinase 2 S440	Q5U4C9	S440	1.18821	0.05672
Dual specificity tyrosine-phosphorylation-regulated kinase 2 T104	Q5U4C9	T104	1.24545	0.04186
Dynactin subunit 1 (cytoplasmic dynein-driven retrograde movement of vesicles ) S179	O08788	S179	-1.06799	0.28424
Dynactin subunit 1 (cytoplasmic dynein-driven retrograde movement of vesicles ) S19	O08788	S19	1.0792	0.295
Dynamin-1 (a microtubule-associated force-producing protein-GTPase activity) S778	P39053	S778	1.1085	0.28711
Dynamin-1 (a microtubule-associated force-producing protein-GTPase activity) T780	P39053	T780	-1.11568	0.23136
Dynamin-1-like protein S622	Q8K1M6	S622	-1.29904	0.01016
Dynamin-1-like protein S643	Q8K1M6	S643	1.47401	0.0219
E3 ubiquitin-protein ligase BRE1A S172	Q5DTM8	S172	-1.12865	0.21658
E3 ubiquitin-protein ligase BRE1A S522	Q5DTM8	S522	-1.73898	0.00055
E3 ubiquitin-protein ligase CBL Y737	P22682	Y737	1.10096	0.31855
E3 ubiquitin-protein ligase CBL Y780	P22682	Y780	1.30202	0.06159
E3 ubiquitin-protein ligase CBL-B S282	Q3TTA7	S282	-1.53202	0.09733
E3 ubiquitin-protein ligase CBL-B Y363	Q3TTA7	Y363	1.2086	0.09696
E3 ubiquitin-protein ligase CHIP S150	Q9WUD1	S150	-1.10161	0.33896
E3 ubiquitin-protein ligase CHIP Y50	Q9WUD1	Y50	1.09648	0.33585
E3 ubiquitin-protein ligase HERC2 T4829	Q4U2R1	T4829	-1.24306	0.16434
E3 ubiquitin-protein ligase HUWE1 S3696	Q7TMY8	S3696	1.11298	0.21104
E3 ubiquitin-protein ligase HUWE1 S927	Q7TMY8	S927	1.13915	0.26345
E3 ubiquitin-protein ligase Mdm2 (E3 ubiquitin-protein ligase) S163	P23804	S163	1.05768	0.35926
E3 ubiquitin-protein ligase Mdm2 (E3 ubiquitin-protein ligase) S394	P23804	S394	1.69635	0.00038
E3 ubiquitin-protein ligase NEDD4-like S371	Q8CFI0	S371	-1.0883	0.27731
E3 ubiquitin-protein ligase NEDD4-like S477	Q8CFI0	S477	1.23438	0.06217
E3 ubiquitin-protein ligase NRDP1 S254	Q8BH75	S254	1.23729	0.06849
E3 ubiquitin-protein ligase parkin S295	Q9WVS6	S295	-1.74232	0.0071
E3 ubiquitin-protein ligase parkin S65	Q9WVS6	S65	-1.00027	0.49946
E3 ubiquitin-protein ligase pellino homolog 1 S70	Q8C669	S70	1.18417	0.16183
E3 ubiquitin-protein ligase pellino homolog 1 T288	Q8C669	T288	-1.24154	0.11995
E3 ubiquitin-protein ligase pellino homolog 2 T289	Q8BST6	T289	-1.09877	0.31953
E3 ubiquitin-protein ligase RBX1 Y106	P62878	Y106	-1.70279	0.01079
E3 ubiquitin-protein ligase RFWD2 S389	Q9R1A8	S389	-1.25311	0.09906
E3 ubiquitin-protein ligase RNF103 S523	Q9R1W3	S523	1.05382	0.36281
E3 ubiquitin-protein ligase RNF103 Y233	Q9R1W3	Y233	-1.17784	0.1779
E3 ubiquitin-protein ligase SH3RF1 S304	Q69ZI1	S304	1.0389	0.44935
E3 ubiquitin-protein ligase SIAH1 S19	P61092	S19	-1.07586	0.33665
E3 ubiquitin-protein ligase SIAH1 Y100	P61092	Y100	1.49057	0.00545
E3 ubiquitin-protein ligase SIAH2 S29	Q06986	S29	-1.31952	0.05039
E3 ubiquitin-protein ligase SIAH2 S69	Q06986	S69	-1.64153	6e-05
E3 ubiquitin-protein ligase Topors S718	Q80Z37	S718	-1.23895	0.07197
E3 ubiquitin-protein ligase TRAF7 T73	Q922B6	T73	-1.63461	0.02916
E3 ubiquitin-protein ligase TRAF7 Y67	F8WJF7	Y67	1.2846	0.03841
E3 ubiquitin-protein ligase TRIM21 Y199	Q5ND52	Y199	-1.34097	0.03875
E3 ubiquitin-protein ligase TRIM32 S653	Q8CH72	S653	1.30167	0.04853
E3 ubiquitin-protein ligase TRIM36 Y178	Q80WG7	Y178	1.26831	0.08354
E3 ubiquitin-protein ligase UHRF1 S303	Q8VDF2	S303	-1.32434	0.06898
E3 ubiquitin-protein ligase UHRF1 S95	Q8VDF2	S95	-1.02294	0.44579
E3 ubiquitin-protein ligase XIAP S429	Q60989	S429	1.42227	0.04674
E3 ubiquitin-protein ligase XIAP S87	Q60989	S87	1.43475	0.00193
Early endosome antigen 1 S23	Q8BL66	S23	1.25556	0.04514
Early endosome antigen 1 T1392	Q8BL66	T1392	1.00628	0.48357
EF-hand domain-containing protein D2 (negative regulator of the canonical NF-kappa-B-activating branch) S74	Q9D8Y0	S74	1.16571	0.20286
EF-hand domain-containing protein D2 (negative regulator of the canonical NF-kappa-B-activating branch) S76	Q9D8Y0	S76	1.03755	0.42628
ELAV-like protein 1 S221	P70372	S221	-1.32458	0.05595
ELAV-like protein 1 T118	P70372	T118	1.02344	0.42927
Elongation of very long chain fatty acids protein 5 P285	Q8BHI7	P285	-1.13981	0.18182
Elongation of very long chain fatty acids protein 5 S273	Q8BHI7	S273	-1.06525	0.37379
Endoplasmin S347	P08113	S347	-1.18036	0.21095
Ephexin-1 Y537	Q8CHT1	Y537	1.16574	0.14392
Ephrin type-A receptor 1 S812	Q60750	S812	-1.20624	0.16329
Ephrin type-A receptor 1 T806	Q60750	T806	-1.91612	2e-05
Ephrin type-A receptor 3 Y596	P29319	Y596	-1.041	0.4016
Ephrin type-A receptor 3 Y602	P29319	Y602	-1.29389	0.05213
Ephrin type-A receptor 4 Y596	Q03137	Y596	1.1093	0.29211
Ephrin type-A receptor 4 Y602	Q03137	Y602	-1.26255	0.0516
Ephrin type-A receptor 7 Y597	Q61772	Y597	1.17093	0.17702
Ephrin type-A receptor 7 Y608	Q61772	Y608	-1.08725	0.33268
Ephrin type-B receptor 1 Y594	Q8CBF3	Y594	1.27927	0.03034
Ephrin type-B receptor 1 Y928	Q8CBF3	Y928	1.10447	0.31207
Ephrin type-B receptor 2 Y532	P54763	Y532	-1.20354	0.12491
Ephrin type-B receptor 2 Y592	P54763	Y592	-1.09316	0.23983
Ephrin type-B receptor 3 T786	P54754	T786	1.30865	0.08881
Ephrin type-B receptor 3 Y609	P54754	Y609	1.08939	0.34635
Ephrin type-B receptor 4 Y590	P54761	Y590	-1.12348	0.29148
Ephrin type-B receptor 4 Y774	P54761	Y774	1.40924	0.01967
Ephrin-B2 Y323	P52795	Y323	-1.01699	0.4593
Ephrin-B2 Y328	P52795	Y328	-1.3628	0.04108
Epidermal growth factor receptor (Receptor tyrosine kinase ) Y1092	Q01279	Y1092	-1.14155	0.18971
Epidermal growth factor receptor (Receptor tyrosine kinase ) Y1197	Q01279	Y1197	1.19317	0.18088
Epidermal growth factor receptor substrate 15-like 1 S229	Q60902	S229	1.33704	0.01011
Epidermal growth factor receptor substrate 15-like 1 S255	Q60902	S255	-1.1745	0.11308
Epithelial discoidin domain-containing receptor 1 Y511	Q03146	Y511	-1.03978	0.36759
Epithelial discoidin domain-containing receptor 1 Y794	Q03146	Y794	1.46036	0.00863
Estradiol 17-beta-dehydrogenase 8 S19	P50171	S19	-1.05766	0.38603
Estradiol 17-beta-dehydrogenase 8 Y167	P50171	Y167	1.05683	0.36286
Eukaryotic elongation factor 2 kinase S358	O08796	S358	-1.00269	0.49542
Eukaryotic elongation factor 2 kinase S365	O08796	S365	1.18516	0.13539
Eukaryotic translation initiation factor 2-alpha kinase 3 S1092	Q9Z2B5	S1092	-1.37367	0.03208
Eukaryotic translation initiation factor 2-alpha kinase 3 T980	Q9Z2B5	T980	1.13211	0.19622
Eukaryotic translation initiation factor 4E-binding protein 1 T36	Q60876	T36	1.07907	0.34139
Eukaryotic translation initiation factor 4E-binding protein 1 T45	Q60876	T45	1.28469	0.05382
Excitatory amino acid transporter 1 S512	P56564	S512	1.27071	0.09815
Excitatory amino acid transporter 1 Y523	P56564	Y523	1.14241	0.2132
Excitatory amino acid transporter 4 S26	O35544	S26	1.25746	0.04487
Excitatory amino acid transporter 4 T34	O35544	T34	1.61118	0.06892
Ezrin T567	P26040	T567	1.07853	0.29059
Ezrin Y146	P26040	Y146	1.09765	0.26009
Fibroblast growth factor receptor 1 Y653	P16092	Y653	1.11151	0.29716
Fibroblast growth factor receptor 1 Y654	P16092	Y654	-1.00649	0.48783
Fibroblast growth factor receptor 2 S780	E9Q7T0	S780	-1.87956	0.00291
Fibroblast growth factor receptor 2 Y769	P21803	Y769	-1.04716	0.39246
Fibroblast growth factor receptor 3 Y719	Q61851	Y719	1.34028	0.05584
Fibroblast growth factor receptor 3 Y755	Q61851	Y755	-1.19816	0.10836
Fibroblast growth factor receptor 4 Y639	Q03142	Y639	1.29901	0.05988
Fibroblast growth factor receptor 4 Y751	Q03142	Y751	-1.04092	0.41919
Fibroblast growth factor receptor substrate 2 Y196	Q8C180	Y196	1.11336	0.26093
Fibroblast growth factor receptor substrate 2 Y436	Q8C180	Y436	1.2916	0.09561
Focal adhesion kinase 1 (Non-receptor protein-tyrosine kinase) Y428	P34152	Y428	1.24179	0.12711
Focal adhesion kinase 1 (Non-receptor protein-tyrosine kinase) Y963	P34152	Y963	1.33323	0.07382
Forkhead box protein O1 (Transcription factor) S253	Q9R1E0	S253	1.44294	0.02131
Forkhead box protein O1 (Transcription factor) T24	Q9R1E0	T24	1.32195	0.0499
Forkhead box protein O3 (Transcriptional activator which triggers apoptosis in the absence of survival factors) S252	Q9WVH4	S252	-1.11318	0.24269
Forkhead box protein O3 (Transcriptional activator which triggers apoptosis in the absence of survival factors) T32	Q9WVH4	T32	-1.00675	0.48748
Forkhead box protein O4 (Transcription factor) S197	Q9WVH3	S197	1.56454	0.00274
Forkhead box protein O4 (Transcription factor) T32	Q9WVH3	T32	1.13035	0.17738
G protein-coupled receptor kinase 5 S484	Q8VEB1	S484	1.49636	0.01014
G protein-coupled receptor kinase 5 T485	Q8VEB1	T485	1.3689	0.04381
G1/S-specific cyclin-D1 T286	P25322	T286	1.1147	0.23986
G1/S-specific cyclin-D1 T288	P25322	T288	1.0755	0.31282
G1/S-specific cyclin-E1 (protein folding) T182	V9GX52	T182	-1.12267	0.19034
G1/S-specific cyclin-E1 T74	Q61457	T74	-1.01083	0.4764
Galactocerebrosidase S68	P54818	S68	-1.11944	0.18147
Galactocerebrosidase T381	P54818	T381	1.13391	0.20418
Gamma-aminobutyric acid receptor subunit beta-3 S432	P63080	S432	1.50903	0.02184
Gamma-aminobutyric acid receptor subunit beta-3 S433	P63080	S433	1.50771	0.03735
Gap junction alpha-1 protein (integral membrane protein of the connexin family) S279	P23242	S279	1.06366	0.39824
Gap junction alpha-1 protein (integral membrane protein of the connexin family) S282	P23242	S282	-1.33845	0.11072
Girdin (key modulator of Akt/mTOR) S1417	Q5SNZ0	S1417	-1.45111	0.02544
Glia maturation factor beta S72	Q9CQI3	S72	-1.43193	0.04495
Glia maturation factor beta S83	Q9CQI3	S83	-2.44018	0.00044
Glial fibrillary acidic protein (a class-III intermediate filament, is a cell-specific marker that, during the development of the central nervous system) S8	P03995	S8	-1.43912	0.01987
Glial fibrillary acidic protein (a class-III intermediate filament, is a cell-specific marker that, during the development of the central nervous system) T7	P03995	T7	-1.16608	0.14582
Glucose-6-phosphate isomerase S185	P06745	S185	-1.01947	0.45504
Glutamate receptor 1 (Ionotropic glutamate receptor) S849	P23818	S849	-1.10285	0.26611
Glutamate receptor 1 (Ionotropic glutamate receptor) S863	P23818	S863	1.03437	0.40297
Glutamate receptor 4 S862	Q9Z2W8	S862	-1.1686	0.17667
Glutamate receptor ionotropic, delta-2 S663	Q61625	S663	1.00214	0.49589
Glutamate receptor ionotropic, delta-2 Y543	Q61625	Y543	1.42178	0.02221
Glutamate receptor ionotropic, NMDA 1 S890	P35438	S890	-1.40144	0.03141
Glutamate receptor ionotropic, NMDA 1 S897	P35438	S897	1.44141	0.01551
Glutamate receptor ionotropic, NMDA 2A Y1325	P35436	Y1325	1.52777	0.01604
Glutamate receptor ionotropic, NMDA 2A Y1387	P35436	Y1387	-1.04109	0.41293
Glutamate receptor ionotropic, NMDA 2B ( glutamate-gated ion channels with high calcium permeability) S1303	Q01097	S1303	1.29921	0.06892
Glutamate receptor ionotropic, NMDA 2B ( glutamate-gated ion channels with high calcium permeability) S1323	Q01097	S1323	-1.60861	0.02409
Glyceraldehyde-3-phosphate dehydrogenase T244	P16858	T244	1.27906	0.05856
Glyceraldehyde-3-phosphate dehydrogenase Y40	P16858	Y40	1.28862	0.05186
Glycogen synthase kinase-3 alpha S21	Q2NL51	S21	1.31352	0.04553
Glycogen synthase kinase-3 alpha Y279	Q2NL51	Y279	-1.00926	0.47832
Glycogen synthase kinase-3 beta S9	Q9WV60	S9	1.0734	0.26637
GRB2-associated-binding protein 1 (Adapter protein that plays a role in intracellular signaling cascades) Y628	Q9QYY0	Y628	1.16221	0.2502
GRB2-associated-binding protein 1 (Adapter protein that plays a role in intracellular signaling cascades) Y660	Q9QYY0	Y660	1.39956	0.04666
GRB2-associated-binding protein 2 (Adapter protein) Y603	Q9Z1S8	Y603	1.14808	0.21047
GRB2-associated-binding protein 2 (Adapter protein) Y632	Q9Z1S8	Y632	-1.03746	0.38425
Growth arrest and DNA damage-inducible protein GADD45 alpha S32	P48316	S32	1.66259	0.00129
Growth arrest and DNA damage-inducible protein GADD45 alpha Y41	P48316	Y41	-1.4035	0.02189
Growth factor receptor-bound protein 10 S455	Q60760	S455	1.16222	0.06798
Growth factor receptor-bound protein 10 S503	Q60760	S503	1.71472	0.00337
Growth factor receptor-bound protein 2 Y209	Q60631	Y209	1.01281	0.47682
Growth factor receptor-bound protein 2 Y7	Q60631	Y7	-1.01463	0.4711
GTPase HRas T144	Q61411	T144	1.18657	0.11787
GTPase HRas T148	Q61411	T148	-1.08263	0.29555
Guanine nucleotide-binding protein G(q) subunit alpha S154	P21279	S154	-1.09215	0.29616
Guanine nucleotide-binding protein G(q) subunit alpha S53	P21278	S53	-1.05277	0.35185
Guanine nucleotide-binding protein subunit beta-2-like 1 Y228	P68040	Y228	1.15296	0.17853
Guanine nucleotide-binding protein subunit beta-2-like 1 Y246	P68040	Y246	1.34762	0.059
Heat shock 70 kDa protein 12A S24	Q8K0U4	S24	1.0131	0.47244
Heat shock 70 kDa protein 12A S573	Q8K0U4	S573	1.08629	0.25742
Heat shock 70 kDa protein 1A/1B H89	Q61696	H89	-1.01149	0.4755
Heat shock 70 kDa protein 1A/1B T636	Q61696	T636	1.01677	0.46121
Heat shock 70 kDa protein 4 S76	Q61316	S76	1.61303	0.00067
Heat shock 70 kDa protein 4 Y336	Q61316	Y336	-1.28487	0.10227
Heat shock 70 kDa protein 4L S54	P48722	S54	-1.10724	0.32351
Heat shock 70 kDa protein 4L S74	P48722	S74	-1.13048	0.24798
Heat shock factor protein 1 (DNA-binding protein that specifically binds heat shock promoter elements (HSE) and activates transcription) S303	P38532	S303	-1.05026	0.37337
Heat shock factor protein 1 (DNA-binding protein that specifically binds heat shock promoter elements (HSE) and activates transcription) S307	P38532	S307	1.11442	0.17103
Heat shock factor protein 4 S298	Q9R0L1	S298	-1.00282	0.49234
Heat shock factor protein 4 T471	Q9R0L1	T471	1.19099	0.14766
Heat shock protein 105 kDa S558	Q61699	S558	-1.17819	0.14513
Heat shock protein 105 kDa S810	Q61699	S810	-1.24332	0.18466
Heat shock protein beta-1 (Involved in stress resistance and actin organization) N82	P14602	N82	1.21994	0.0778
Heat shock protein beta-1 (Involved in stress resistance and actin organization) S86	P14602	S86	-1.27777	0.06936
Heat shock protein beta-6 S16	Q5EBG6	S16	-1.34874	0.05899
Heat shock protein beta-8 S24	Q9JK92	S24	1.0673	0.2938
Heat shock protein beta-8 S27	Q9JK92	S27	1.13076	0.26394
Heat shock protein HSP 90-alpha S231	P07901	S231	-1.01741	0.45617
Heat shock protein HSP 90-alpha S263	P07901	S263	1.00705	0.47978
Heat shock protein HSP 90-beta (Molecular chaperone ) S226	P11499	S226	1.2409	0.10862
Heat shock protein HSP 90-beta (Molecular chaperone ) S255	P11499	S255	1.86983	0.00064
Hematopoietic lineage cell-specific protein Y120	Q3UU41	Y120	1.13787	0.25015
Hematopoietic lineage cell-specific protein Y405	P49710	Y405	-1.02585	0.44362
Hepatocyte growth factor receptor Y1232	P16056	Y1232	-1.0294	0.42715
Hepatocyte growth factor receptor Y1233	P16056	Y1233	1.0261	0.4473
Heterogeneous nuclear ribonucleoprotein H (component of the heterogeneous nuclear ribonucleoprotein (hnRNP) complexes ) S104	O35737	S104	-1.41983	0.00199
Heterogeneous nuclear ribonucleoprotein K (One of the major pre-mRNA-binding proteins) S284	P61979	S284	1.05094	0.39318
Heterogeneous nuclear ribonucleoprotein K (One of the major pre-mRNA-binding proteins) S353	P61979	S353	1.24365	0.07647
High affinity nerve growth factor receptor (Receptor tyrosine kinase involved in the development and the maturation of the central and peripheral nervous systems ) Y499	Q3UFB7	Y499	1.08341	0.34276
High affinity nerve growth factor receptor (Receptor tyrosine kinase involved in the development and the maturation of the central and peripheral nervous systems ) Y794	Q3UFB7	Y794	-1.48836	0.00819
High mobility group protein B1 ( DNA binding protein) S35	P63158	S35	1.10454	0.30303
High mobility group protein B1 ( DNA binding protein) S39	P63158	S39	-1.22566	0.17869
Histamine H1 receptor S399	P70174	S399	1.6768	0.01219
Histamine H1 receptor T140	P70174	T140	1.58681	0.01439
Histone acetyltransferase p300 S1833	B2RWS6	S1833	-1.27955	0.0469
Histone acetyltransferase p300 S89	B2RWS6	S89	1.13615	0.23178
Histone deacetylase 1 S421	O09106	S421	1.08481	0.30312
Histone deacetylase 1 S423	O09106	S423	1.39363	0.0959
Histone deacetylase 2 (transcriptional regulator of the histone deacetylase family) S394	P70288	S394	1.04469	0.40856
Histone deacetylase 2 (transcriptional regulator of the histone deacetylase family) S424	P70288	S424	-1.03381	0.40228
Histone deacetylase 4 S245	Q6NZM9	S245	-1.06559	0.35847
Histone deacetylase 4 S629	Q6NZM9	S629	-1.04403	0.36366
Histone deacetylase 5 S250	Q9Z2V6	S250	1.07314	0.33476
Histone deacetylase 5 S488	Q9Z2V6	S488	1.05475	0.36295
Histone deacetylase 7 S178	Q8C2B3	S178	1.1103	0.20953
Histone deacetylase 7 S479	Q8C2B3	S479	1.17893	0.12278
Histone deacetylase 8 S39	Q8VH37	S39	1.52127	0.03672
Homeobox protein Hox-A10 Y349	P31310	Y349	1.01204	0.48092
Homeobox protein Hox-A10 Y366	P31310	Y366	1.10016	0.30345
Homeobox protein Hox-A9 S204	P09631	S204	1.41274	0.01222
Homer protein homolog 3 S159	Q99JP6	S159	1.09901	0.32379
Homer protein homolog 3 S179	Q99JP6	S179	-1.36974	0.04314
Hsc70-interacting protein S348	Q99L47	S348	-1.0086	0.48555
Hsc70-interacting protein S78	Q99L47	S78	1.11207	0.29224
Hsp90 co-chaperone Cdc37 S13	Q61081	S13	-1.10554	0.2842
Hsp90 co-chaperone Cdc37 Y299	Q61081	Y299	-1.04421	0.40767
Huntingtin S13	P42859	S13	-1.51603	0.00226
Huntingtin S16	P42859	S16	-1.11684	0.25301
Huntingtin S398	P42859	S398	-2.07349	0.00306
Huntingtin S408	P42859	S408	-1.14798	0.13069
Huntingtin S411	P42859	S411	1.44344	0.00702
Huntingtin-interacting protein 1 Y152	Q8VD75	Y152	-1.3307	0.02303
Hypoxia-inducible factor 1-alpha S652	Q61221	S652	1.08973	0.19758
Hypoxia-inducible factor 1-alpha S654	Q61221	S654	1.40298	0.04792
Importin-5 S72	Q8BKC5	S72	1.1924	0.10202
Importin-5 Y820	Q8BKC5	Y820	1.28187	0.03327
Inhibitor of nuclear factor kappa-B kinase subunit beta (mod Htt tox--atophagy) S176	Q60680	S176	1.67876	0.02772
Inhibitor of nuclear factor kappa-B kinase subunit beta (mod Htt tox--atophagy) S180	Q60680	S180	-1.00201	0.49672
Inhibitor of nuclear factor kappa-B kinase subunit beta S177	O88351	S177	1.13503	0.29574
Inhibitor of nuclear factor kappa-B kinase subunit epsilon S172	Q9R0T8	S172	1.05228	0.3573
Inositol 1,4,5-trisphosphate receptor type 1 (Intracellular channel that mediates calcium release from ER) T799	P11881	T799	1.35522	0.03561
Inositol 1,4,5-trisphosphate receptor type 1 (Intracellular channel that mediates calcium release from ER) Y353	P11881	Y353	-1.36354	0.06167
Inositol 1,4,5-trisphosphate receptor type 2 Y117	Q9Z329	Y117	1.04135	0.42209
Inositol 1,4,5-trisphosphate receptor type 2 Y903	Q9Z329	Y903	-1.49036	0.01807
Inositol 1,4,5-trisphosphate receptor type 3 S916	P70227	S916	-1.36363	0.00877
Inositol 1,4,5-trisphosphate receptor type 3 S934	P70227	S934	-1.25494	0.08871
Insulin receptor substrate 1 (NGF) S307	P35569	S307	1.05194	0.31702
Insulin receptor substrate 1 (NGF) S632	P35569	S632	-1.39785	0.03032
Insulin-like growth factor 1 receptor (Receptor tyrosine kinase) Y1163	Q60751	Y1163	-1.83475	1e-05
Insulin-like growth factor 1 receptor (Receptor tyrosine kinase) Y1167	Q60751	Y1167	-1.72661	0.00015
Insulin-like growth factor 2 mRNA-binding protein 1 S181	O88477	S181	-1.00199	0.495
Insulin-like growth factor 2 mRNA-binding protein 1 T273	O88477	T273	1.03164	0.43296
Insulin-like growth factor-binding protein 1 G48	Q9R1V4	G48	1.03192	0.39433
Insulin-like growth factor-binding protein 1 S157	P47876	S157	1.17325	0.19864
Insulin-like growth factor-binding protein 3 S141	P47878	S141	-1.26602	0.09219
Insulin-like growth factor-binding protein 3 S184	P47878	S184	1.02205	0.44822
Insulin-like growth factor-binding protein 5 S115	Q07079	S115	1.03241	0.4372
Insulin-like growth factor-binding protein 5 S267	Q07079	S267	1.46582	0.04042
Insulin-like growth factor-binding protein 7 S252	Q61581	S252	1.90658	0.00143
Insulin-like growth factor-binding protein 7 Y116	Q61581	Y116	-1.19025	0.21349
Integrin alpha-6 S187	Q61739	S187	1.02428	0.44937
Integrin alpha-6 S278	Q61739	S278	1.21661	0.21117
Interferon alpha/beta receptor 1 S523	P33896	S523	-1.23137	0.06362
Interferon alpha/beta receptor 1 S526	P33896	S526	1.14026	0.2153
Interferon regulatory factor 1 S216	P15314	S216	1.22028	0.14423
Interferon regulatory factor 1 Y109	P15314	Y109	-1.33296	0.0418
Interferon-induced, double-stranded RNA-activated protein kinase Y32	Q9Z1J2	Y32	1.05168	0.40779
Interferon-induced, double-stranded RNA-activated protein kinase Y96	Q03963	Y96	1.20806	0.05146
Interleukin-23 receptor S177	Q8K4B4	S177	1.28452	0.06505
Interleukin-6 receptor subunit beta S780	Q00560	S780	-1.18487	0.04171
Interleukin-6 receptor subunit beta Y757	Q00560	Y757	1.26594	0.04263
Interleukin-7 receptor subunit alpha Y449	P16872	Y449	-1.05087	0.41536
Kinesin-1 heavy chain S825	Q61768	S825	1.3753	0.0242
Kinesin-1 heavy chain Y277	Q61768	Y277	1.39688	0.03086
Kinesin-like protein KIF1A S290	P33173	S290	1.05735	0.37295
Kinesin-like protein KIF1A S418	P33173	S418	1.17096	0.18553
Leucine-rich repeat serine/threonine-protein kinase 2 (Positively regulates autophagy through a calcium-dependent activation of the CaMKK/AMPK signaling pathway) S910	Q5S006	S910	-1.40861	0.02187
Leucine-rich repeat serine/threonine-protein kinase 2 (Positively regulates autophagy through a calcium-dependent activation of the CaMKK/AMPK signaling pathway) S935	Q5S006	S935	-1.8308	9e-05
Leucine-rich repeat transmembrane protein FLRT3 S322	Q8BGT1	S322	-1.23088	0.08996
Leucine-rich repeat transmembrane protein FLRT3 S585	Q8BGT1	S585	1.03948	0.39304
Leukotriene A-4 hydrolase S416	P24527	S416	-1.05963	0.37561
LIM domain kinase 2 (serine/threonine-specific phosphorylation of myelin basic protein) S283	O54785	S283	1.22904	0.12301
LIM domain kinase 2 (serine/threonine-specific phosphorylation of myelin basic protein) T505	O54785	T505	1.76986	0.00011
LIM/homeobox protein Lhx3 S74	P50481	S74	1.36917	0.07606
LIM/homeobox protein Lhx3 Y230	P50481	Y230	-1.10993	0.27808
Linker for activation of T-cells family member 1 Y195	O54957	Y195	1.54339	0.00892
Linker for activation of T-cells family member 1 Y235	O54957	Y235	-1.0773	0.31904
L-lactate dehydrogenase A chain V10	P06151	V10	1.1445	0.17546
L-lactate dehydrogenase B chain Y173	P16125	Y173	-1.20409	0.19966
L-lactate dehydrogenase B chain Y240	P16125	Y240	1.04113	0.39895
Long-chain specific acyl-CoA dehydrogenase, mitochondrial T329	P51174	T329	1.6676	0.00869
Long-chain specific acyl-CoA dehydrogenase, mitochondrial Y411	P51174	Y411	1.43243	0.00786
Long-chain-fatty-acid--CoA ligase 5 S580	Q8JZR0	S580	1.12626	0.20256
Long-chain-fatty-acid--CoA ligase 5 Y96	Q8JZR0	Y96	1.01297	0.47011
Long-chain-fatty-acid--CoA ligase 6 Y621	Q91WC3	Y621	1.13278	0.29263
Lymphoid enhancer-binding factor 1 S59	P27782	S59	-1.86535	0.00018
Lymphoid enhancer-binding factor 1 T153	P27782	T153	1.07678	0.32324
Macrophage colony-stimulating factor 1 receptor Y706	P09581	Y706	1.17332	0.26598
Macrophage colony-stimulating factor 1 receptor Y807	P09581	Y807	-1.08839	0.33129
MAP kinase-activated protein kinase 2 (Stress-activated serine/threonine-protein kinase) T208	P49138	T208	1.16362	0.19321
MAP kinase-activated protein kinase 2 (Stress-activated serine/threonine-protein kinase) T320	P49138	T320	-1.81338	0.00025
MAP kinase-activated protein kinase 3 S253	Q3UMW7	S253	-1.30819	0.00694
MAP kinase-activated protein kinase 3 T203	Q3UMW7	T203	-1.02702	0.41926
MAP kinase-activated protein kinase 5 S115	O54992	S115	1.13926	0.23115
MAP kinase-activated protein kinase 5 T182	O54992	T182	1.26703	0.1606
MAP kinase-interacting serine/threonine-protein kinase 1 T209	O08605	T209	1.28043	0.16072
MAP kinase-interacting serine/threonine-protein kinase 1 T214	O08605	T214	1.20669	0.16574
MAP kinase-interacting serine/threonine-protein kinase 2 S431	Q8CDB0	S431	1.75113	0.01732
MAP/microtubule affinity-regulating kinase 3 S219	Q8VHJ5	S219	-1.09528	0.37447
MAP/microtubule affinity-regulating kinase 3 T215	Q8VHJ5	T215	-1.14612	0.24066
Mast/stem cell growth factor receptor Kit Y571	P05532	Y571	1.016	0.47074
Mast/stem cell growth factor receptor Kit Y723	P05532	Y723	1.13014	0.23188
Medium-chain specific acyl-CoA dehydrogenase, mitochondrial T300	P45952	T300	1.31899	0.08949
Melanocortin receptor 4 S330	P56450	S330	-1.14315	0.23445
Melanocortin receptor 4 T305	P41149	T305	-1.13287	0.28381
Membrane-associated phosphatidylinositol transfer protein 1 S895	O35954	S895	-1.97839	0.0013
Membrane-associated phosphatidylinositol transfer protein 1 T59	Q6ZPQ6	T59	-1.17864	0.28671
Metabotropic glutamate receptor 1 T188	P97772	T188	-1.5007	0.00223
Metabotropic glutamate receptor 1 T871	P97772	T871	1.00231	0.49422
Metabotropic glutamate receptor 8 S862	Q68ED2	S862	1.42825	0.07319
Microtubule-associated protein 1B S1775	P14873	S1775	1.00049	0.49879
Microtubule-associated protein 1B T517	P14873	T517	-1.1862	0.17141
Microtubule-associated protein 2 S1680	P20357	S1680	1.11994	0.34628
Microtubule-associated protein 2 S1711	P20357	S1711	-1.0399	0.40888
Microtubule-associated protein tau S494	P10637	S494	1.10081	0.30557
Mitochondrial import receptor subunit TOM70 S156	Q9CZW5	S156	1.4411	0.03212
Mitochondrial import receptor subunit TOM70 Y604	Q9CZW5	Y604	1.01307	0.46518
Mitochondrial Rho GTPase 1 S169	Q8BG51	S169	-1.66232	0.01768
Mitofusin-2 (Essential transmembrane GTPase) S27	Q80U63	S27	-1.03767	0.42021
Mitogen-activated protein kinase 11 T180	Q9WUI1	T180	-1.02722	0.42574
Mitogen-activated protein kinase 11 Y182	Q9WUI1	Y182	1.50622	0.00393
Mitogen-activated protein kinase 13 T180	Q9Z1B7	T180	1.11105	0.28268
Mitogen-activated protein kinase 13 Y185	O08911	Y185	-1.13839	0.26761
Mitogen-activated protein kinase 14 (Serine/threonine kinase) T180	P47811	T180	-1.0848	0.27611
Mitogen-activated protein kinase 14 (Serine/threonine kinase) Y182	P47811	Y182	1.04477	0.39573
Mitogen-activated protein kinase 15 T176	Q80Y86	T176	1.31107	0.05796
Mitogen-activated protein kinase 15 Y178	Q80Y86	Y178	-1.1949	0.19277
Mitogen-activated protein kinase 3 (Serine/threonine kinase-cell growth, adhesion, survival etc.) T183	P63085	T183	-1.05709	0.41693
Mitogen-activated protein kinase 3 (Serine/threonine kinase-cell growth, adhesion, survival etc.) Y185	P63085	Y185	1.18485	0.2408
Mitogen-activated protein kinase 4 S186	Q6P5G0	S186	-1.21035	0.13351
Mitogen-activated protein kinase 6 S189	Q61532	S189	-1.24197	0.08954
Mitogen-activated protein kinase 6 S687	Q61532	S687	-1.085	0.34946
Mitogen-activated protein kinase 7 T219	Q9WVS8	T219	-1.65121	0.00068
Mitogen-activated protein kinase 7 Y221	Q9WVS8	Y221	1.20269	0.17851
Mitogen-activated protein kinase 8 T183	Q91Y86	T183	1.09788	0.28766
Mitogen-activated protein kinase 8 Y185	Q91Y86	Y185	-1.26308	0.16203
Mitogen-activated protein kinase 9 (Serine/threonine-protein kinase) T183	Q9WTU6	T183	1.11733	0.2607
Mitogen-activated protein kinase 9 (Serine/threonine-protein kinase) Y185	Q9WTU6	Y185	1.02187	0.44937
Mitogen-activated protein kinase kinase kinase 1 S71	P53349	S71	-1.14802	0.16421
Mitogen-activated protein kinase kinase kinase 1 S792	P53349	S792	1.00378	0.48658
Mitogen-activated protein kinase kinase kinase 11 S282	Q80XI6	S282	1.10976	0.24012
Mitogen-activated protein kinase kinase kinase 11 T278	Q80XI6	T278	-1.03539	0.41153
Mitogen-activated protein kinase kinase kinase 14 T561	Q9WUL6	T561	-1.18916	0.14202
Mitogen-activated protein kinase kinase kinase 3 S526	Q61084	S526	1.36679	0.0098
Mitogen-activated protein kinase kinase kinase 3 T516	Q61084	T516	-1.24211	0.02305
Mitogen-activated protein kinase kinase kinase 4 T1483	O08648	T1483	-1.20143	0.01837
Mitogen-activated protein kinase kinase kinase 5 (Serine/threonine kinase which acts as an essential component of the MAP kinase signal transduction pathway) S973	O35099	S973	1.81194	0
Mitogen-activated protein kinase kinase kinase 5 T812	A2AQW0	T812	1.05354	0.42108
Mitogen-activated protein kinase kinase kinase 6 S965	Q9WTR2	S965	1.08148	0.38665
Mitogen-activated protein kinase kinase kinase 6 T807	Q9WTR2	T807	-1.57824	0.0023
Mitogen-activated protein kinase kinase kinase 7 (Serine/threonine kinase which acts as an essential component of the MAP kinase signal transduction pathway) T184	Q62073	T184	-1.18135	0.12994
Mitogen-activated protein kinase kinase kinase 7 (Serine/threonine kinase which acts as an essential component of the MAP kinase signal transduction pathway) T187	Q62073	T187	1.35664	0.05198
Mitogen-activated protein kinase kinase kinase 8 S400	Q07174	S400	1.34943	0.02821
Mitogen-activated protein kinase kinase kinase 8 T290	Q07174	T290	-1.21022	0.13906
Mitogen-activated protein kinase kinase kinase 9 T266	Q66L42	T266	-1.80996	0.00013
Mitogen-activated protein kinase kinase kinase kinase 4 S700	P97820	S700	-1.50298	0.01763
Mitogen-activated protein kinase kinase kinase kinase 4 S700	P97820	S700	-1.02663	0.43705
Mothers against decapentaplegic homolog 1 (Smad1) S206	P70340	S206	1.02017	0.44816
Mothers against decapentaplegic homolog 1 (Smad1) S465	P70340	S465	-1.21544	0.11394
Mothers against decapentaplegic homolog 2 S467	Q62432	S467	-1.02331	0.43562
Mothers against decapentaplegic homolog 2 T220	Q62432	T220	1.17709	0.17218
Mothers against decapentaplegic homolog 3 S204	Q8BUN5	S204	1.13483	0.20622
Mothers against decapentaplegic homolog 3 S425	Q8BUN5	S425	-1.24819	0.09569
M-phase inducer phosphatase 1 S75	P48964	S75	-1.1847	0.16875
M-phase inducer phosphatase 1 S81	P48964	S81	-1.04655	0.36758
Multidrug resistance-associated protein 1 T249	O35379	T249	-1.19406	0.09848
Muscarinic acetylcholine receptor M2 S288	Q9ERZ4	S288	1.08311	0.34744
Muscarinic acetylcholine receptor M2 T310	Q9ERZ4	T310	-1.13881	0.18046
Mu-type opioid receptor S375	P42866	S375	1.3595	0.03731
Mu-type opioid receptor T370	P42866	T370	1.12161	0.2225
Myelin basic protein (most abundant protein components of the myelin membrane in the CNS) T229	P04370	T229	-1.13985	0.16692
Myelin-associated neurite-outgrowth inhibitor T56	Q80XQ8	T56	-1.54155	0.03168
Myosin light chain kinase, smooth muscle S1795	Q6PDN3	S1795	-1.49076	0.00461
Myosin light chain kinase, smooth muscle S1801	Q6PDN3	S1801	-1.47125	0.01124
Myosin light polypeptide 6 Y29	Q60605	Y29	-1.41861	0.01872
Myosin light polypeptide 6 Y86	Q60605	Y86	1.01443	0.46964
Myosin-6 S1896	Q02566	S1896	1.16989	0.19365
Myosin-6 T1351	Q91Z83	T1351	-1.00724	0.48361
Myristoylated alanine-rich C-kinase substrate S152	P26645	S152	1.25401	0.14063
Myristoylated alanine-rich C-kinase substrate S156	P26645	S156	1.30291	0.16271
NACHT, LRR and PYD domains-containing protein 3 T229	Q8R4B8	T229	-1.67767	0.00186
NAD-dependent protein deacetylase sirtuin-1 S46	Q923E4	S46	-1.15345	0.18339
NAD-dependent protein deacetylase sirtuin-1 T522	Q923E4	T522	-1.31299	0.07513
NAD-dependent protein deacetylase sirtuin-2 S372	Q8VDQ8	S372	1.4036	0.01566
NAD-dependent protein deacetylase sirtuin-2 T101	Q8VDQ8	T101	-1.72847	0.00359
NAD-dependent protein deacetylase sirtuin-6 S10	P59941	S10	-1.04068	0.42037
NAD-dependent protein deacylase sirtuin-5, mitochondrial T160	Q8K2C6	T160	1.42096	0.07443
NAD-dependent protein deacylase sirtuin-5, mitochondrial Y76	Q8K2C6	Y76	1.37895	0.06723
NADH dehydrogenase [ubiquinone] 1 alpha subcomplex subunit 13 K79	Q9ERS2	K79	1.20157	0.17547
NADH dehydrogenase [ubiquinone] 1 alpha subcomplex subunit 4 Y63	Q62425	Y63	-1.08707	0.3654
NADH dehydrogenase [ubiquinone] 1 alpha subcomplex subunit 4 Y66	Q62425	Y66	-1.06486	0.34384
NADH dehydrogenase [ubiquinone] 1 alpha subcomplex subunit 9, mitochondrial S204	Q9DC69	S204	1.34992	0.02937
NADH dehydrogenase [ubiquinone] 1 alpha subcomplex subunit 9, mitochondrial S78	Q9DC69	S78	1.39913	0.0406
NADH dehydrogenase [ubiquinone] flavoprotein 1, mitochondrial (Core subunit of the mitochondrial membrane respiratory chain NADH dehydrogenase) T383	Q91YT0	T383	1.16685	0.22617
NADH dehydrogenase [ubiquinone] iron-sulfur protein 2, mitochondrial (Core subunit of the mitochondrial membrane respiratory chain NADH dehydrogenase) S364	Q91WD5	S364	-1.29501	0.02787
NADH dehydrogenase [ubiquinone] iron-sulfur protein 4, mitochondrial S173	Q9CXZ1	S173	1.25923	0.04024
Neural cell adhesion molecule 1 Y734	P13595	Y734	-1.91516	0.00091
Neural cell adhesion molecule L1 (role in the development of the nervous system) S1184	P11627	S1184	-1.12787	0.26631
Neural cell adhesion molecule L1 (role in the development of the nervous system) S1251	P11627	S1251	-1.00323	0.4926
Neural Wiskott-Aldrich syndrome protein S480	Q91YD9	S480	1.02676	0.44479
Neural Wiskott-Aldrich syndrome protein Y253	Q91YD9	Y253	1.20325	0.06702
Neurexin-1-beta S1496	Q9CS84	S1496	-1.43468	0.00216
Neurexin-1-beta S1497	Q9CS84	S1497	-1.40896	0.06539
Neuronal acetylcholine receptor subunit alpha-4 S364	O70174	S364	-1.20033	0.13593
Neuronal acetylcholine receptor subunit alpha-4 S470	O70174	S470	1.10043	0.30859
Neuronal acetylcholine receptor subunit alpha-7 Y386	P49582	Y386	1.74626	0.00367
Neuronal acetylcholine receptor subunit alpha-7 Y442	P49582	Y442	1.88265	0.0005
Neuronal membrane glycoprotein M6-a S256	P35802	S256	1.18885	0.1303
Neuronal membrane glycoprotein M6-a S267	P35802	S267	-1.22324	0.13304
Neuronal migration protein doublecortin S297	O88809	S297	-1.18286	0.23597
Neuronal migration protein doublecortin S47	O88809	S47	-1.27118	0.10599
Neuronal tyrosine-phosphorylated phosphoinositide-3-kinase adapter 2 Y300	Q8BM65	Y300	1.1281	0.20952
Neuronal tyrosine-phosphorylated phosphoinositide-3-kinase adapter 2 Y300	Q8BM65	Y300	1.26537	0.12505
Neutrophil cytosol factor 1 S329	Q09014	S329	1.4212	0.00967
Neutrophil cytosol factor 1 S370	Q09014	S370	1.3344	0.02991
NF-kappa-B inhibitor alpha S32	Q9Z1E3	S32	1.05643	0.38079
NF-kappa-B inhibitor alpha S36	Q9Z1E3	S36	1.38184	0.00974
Nibrin (Enhances AKT1 phosphorylation possibly by association with the mTORC2 complex) S343	Q9R207	S343	-1.01311	0.47442
Nitric oxide synthase, brain S847	Q9Z0J4	S847	1.16419	0.15256
Nitric oxide synthase, brain Y604	Q9Z0J4	Y604	-1.13071	0.19235
Nitric oxide synthase, inducible Y1049	P29477	Y1049	-1.07286	0.31268
Nitric oxide synthase, inducible Y145	P29477	Y145	1.40835	0.03045
NT-3 growth factor receptor Y516	Q6VNS1	Y516	1.74078	0.00572
NUAK family SNF1-like kinase 1 S601	Q641K5	S601	-1.49661	0.03984
NUAK family SNF1-like kinase 1 T212	Q641K5	T212	1.16629	0.19833
Nuclear factor erythroid 2-related factor 2 S40	Q60795	S40	-1.55437	0.01219
Nuclear factor erythroid 2-related factor 2 Y568	Q60795	Y568	-1.17343	0.11542
Nuclear factor NF-kappa-B p100 subunit S865	Q9WTK5	S865	-1.07734	0.2864
Nuclear factor NF-kappa-B p100 subunit S869	Q9WTK5	S869	1.66066	0.00405
Nuclear factor NF-kappa-B p105 subunit S335	P25799	S335	-1.10417	0.19186
Nuclear factor NF-kappa-B p105 subunit S930	P25799	S930	1.23397	0.11407
Nuclear factor of activated T-cells, cytoplasmic 1 S247	O88942	S247	1.13192	0.24887
Nuclear factor of activated T-cells, cytoplasmic 1 S271	O88942	S271	-1.0817	0.32297
Nuclear factor of activated T-cells, cytoplasmic 3 S165	P97305	S165	1.1994	0.15684
Nuclear factor of activated T-cells, cytoplasmic 3 S180	P97305	S180	1.16792	0.11268
Nuclear receptor coactivator 1 S1191	P70365	S1191	1.03835	0.41777
Nuclear receptor coactivator 1 T1185	P70365	T1185	-1.38746	0.03778
Nucleolar GTP-binding protein 1 S470	Q99ME9	S470	1.32158	0.02236
Nucleolar GTP-binding protein 1 S578	Q99ME9	S578	1.11234	0.28787
Oxysterols receptor LXR-alpha S196	Q9Z0Y9	S196	-1.3095	0.0695
Paired box protein Pax-3 S205	P24610	S205	-1.17093	0.1534
Paired mesoderm homeobox protein 2A S153	Q62066	S153	-1.1	0.2215
Paired mesoderm homeobox protein 2A S208	Q62066	S208	-1.2775	0.06783
Paxillin S130	Q8VI36	S130	1.8221	0.00041
Paxillin Y118	Q8VI36	Y118	1.06879	0.32256
Peptidyl-prolyl cis-trans isomerase FKBP10 S34	Q61576	S34	-2.13501	0.00071
Peptidyl-prolyl cis-trans isomerase FKBP5 Y54	Q64378	Y54	1.11734	0.26184
Peptidyl-prolyl cis-trans isomerase FKBP7 Y68	O54998	Y68	1.0507	0.4159
Peroxisome proliferator-activated receptor alpha S21	P23204	S21	1.04508	0.36745
Peroxisome proliferator-activated receptor alpha S6	P23204	S6	1.06285	0.39482
Peroxisome proliferator-activated receptor gamma coactivator 1-alpha (Involved in stress resistance and actin organization) S265	O70343	S265	-1.73721	0.00757
Peroxisome proliferator-activated receptor gamma coactivator 1-alpha (Involved in stress resistance and actin organization) T262	O70343	T262	-1.43294	0.00927
Peroxisome proliferator-activated receptor gamma(Nuclear receptor that binds peroxisome proliferators) S112	P37238	S112	-1.74027	0.02577
Peroxisome proliferator-activated receptor gamma(Nuclear receptor that binds peroxisome proliferators) S273	P37238	S273	1.09756	0.31328
PGC-1 and ERR-induced regulator in muscle protein 1 V77	Q8BKT2	V77	1.27117	0.14005
PH domain leucine-rich repeat-containing protein phosphatase 1 S1315	Q8CHE4	S1315	1.14037	0.16556
PH domain leucine-rich repeat-containing protein phosphatase 1 T1319	Q8CHE4	T1319	-1.17522	0.14817
Phosphatidate phosphatase LPIN2 S106	Q99PI5	S106	-1.56702	0.0042
Phosphatidate phosphatase LPIN2 S243	Q99PI5	S243	-1.15522	0.18319
Phosphatidylinositol 3,4,5-trisphosphate 3-phosphatase and dual-specificity protein phosphatase PTEN S380	O08586	S380	1.27014	0.16312
Phosphatidylinositol 3,4,5-trisphosphate 3-phosphatase and dual-specificity protein phosphatase PTEN T383	O08586	T383	1.19921	0.18152
Phosphatidylinositol 3,4,5-trisphosphate 5-phosphatase 2 S132	Q6P549	S132	1.17291	0.1896
Phosphatidylinositol 3,4,5-trisphosphate 5-phosphatase 2 Y987	Q6P549	Y987	-1.0007	0.4984
Phosphatidylinositol 3-kinase regulatory subunit alpha (Binds to activated (phosphorylated) protein-Tyr kinases, through its SH2 domain, and acts as an adapter) S608	P26450	S608	1.25368	0.08132
Phosphatidylinositol 3-kinase regulatory subunit alpha (Binds to activated (phosphorylated) protein-Tyr kinases, through its SH2 domain, and acts as an adapter) Y467	P26450	Y467	1.12538	0.23798
Phosphatidylinositol 3-kinase regulatory subunit beta Y458	O08908	Y458	-1.29852	0.0578
Phosphatidylinositol 3-kinase regulatory subunit beta Y649	O08908	Y649	-1.01596	0.46697
Phosphatidylinositol 4,5-bisphosphate 3-kinase catalytic subunit beta isoform S1064	Q8BTI9	S1064	1.32402	0.06515
Phosphatidylinositol 4,5-bisphosphate 3-kinase catalytic subunit beta isoform T421	Q8BTI9	T421	1.1618	0.23607
Phosphatidylinositol 4,5-bisphosphate 3-kinase catalytic subunit delta isoform Y440	O35904	Y440	-1.27774	0.08394
Phosphatidylinositol 4,5-bisphosphate 3-kinase catalytic subunit delta isoform Y523	O35904	Y523	1.23882	0.11495
Phosphatidylinositol 4,5-bisphosphate 3-kinase catalytic subunit gamma isoform S1101	Q9JHG7	S1101	1.1768	0.26505
Phosphatidylinositol 4,5-bisphosphate 3-kinase catalytic subunit gamma isoform S582	Q9JHG7	S582	-1.63629	0.01338
Phosphatidylinositol 4-phosphate 3-kinase C2 domain-containing subunit alpha S261	Q61194	S261	-1.1488	0.17902
Phosphatidylinositol 4-phosphate 5-kinase type-1 gamma S645	O70161	S645	1.17841	0.13467
Phosphatidylinositol 4-phosphate 5-kinase type-1 gamma Y644	O70161	Y644	-1.05942	0.36708
Phosphoglucomutase-1 T467	Q9D0F9	T467	1.01415	0.46752
Phosphoglucomutase-2 S173	Q7TSV4	S173	1.15773	0.15961
Phosphoglucomutase-2 T27	Q7TSV4	T27	1.27935	0.03655
Phosphoglycerate kinase 1 Y76	P09411	Y76	1.016	0.44731
Phosphoglycerate mutase 1 H11	Q9DBJ1	H11	1.18077	0.13047
Phosphoglycerate mutase 1 S23	Q9DBJ1	S23	1.55302	0.03152
Phosphoinositide 3-kinase adapter protein 1 Y570	Q9EQ32	Y570	1.34665	0.063
Phosphoinositide 3-kinase adapter protein 1 Y694	Q9EQ32	Y694	-1.13734	0.14819
Phosphorylase b kinase regulatory subunit beta S693	Q7TSH2	S693	1.17447	0.11491
Phosphorylase b kinase regulatory subunit beta Y330	Q7TSH2	Y330	1.31153	0.06002
Phytanoyl-CoA hydroxylase-interacting protein T192	Q8K0S0	T192	-1.07713	0.37106
Phytanoyl-CoA hydroxylase-interacting protein T59	Q8K0S0	T59	1.30722	0.08074
Platelet-derived growth factor receptor alpha Y1018	P26618	Y1018	1.0062	0.4813
Platelet-derived growth factor receptor alpha Y720	P26618	Y720	1.12275	0.26301
Platelet-derived growth factor receptor beta (Tyrosine-protein kinase that acts as cell-surface receptor for homodimeric PDGFB and PDGFD ) Y1008	P05622	Y1008	1.02758	0.42857
Platelet-derived growth factor receptor beta (Tyrosine-protein kinase that acts as cell-surface receptor for homodimeric PDGFB and PDGFD ) Y750	P05622	Y750	-1.1138	0.2638
Polyadenylate-binding protein 1 S342	P29341	S342	-2.17891	0.00064
Polyadenylate-binding protein 1 S96	P29341	S96	1.01707	0.45988
Potassium voltage-gated channel subfamily H member 2 S892	O35219	S892	-1.11373	0.29735
Potassium voltage-gated channel subfamily H member 2 T897	O35219	T897	1.46235	0.03049
Potassium voltage-gated channel subfamily KQT member 2 S52	Q9Z351	S52	-1.03805	0.41165
Potassium voltage-gated channel subfamily KQT member 2 T217	Q9Z351	T217	1.12686	0.24968
Potassium voltage-gated channel subfamily KQT member 3 S579	Q8K3F6	S579	1.35077	0.03672
Potassium voltage-gated channel subfamily KQT member 3 T247	Q8K3F6	T247	1.09345	0.32311
Pre-mRNA-processing factor 19 S149	Q99KP6	S149	1.67499	0.01223
Pre-mRNA-processing factor 19 T193	Q99KP6	T193	1.15554	0.224
Presenilin-1 S353	P49769	S353	-1.04944	0.39761
Presenilin-1 S357	P49769	S357	1.00844	0.47897
Presenilin-2 S327	Q61144	S327	1.39834	0.02093
Presenilin-2 S330	Q61144	S330	1.76742	0.00096
Probable ATP-dependent RNA helicase DDX5 (putative ATP-dependent RNA helicase) Y593	Q8BTS0	Y593	1.00315	0.49272
Probable ATP-dependent RNA helicase DDX5 S198	Q61656	S198	-1.11693	0.22376
Profilin-1 (neural dev) S138	P62962	S138	1.69087	0.02062
Profilin-1 (neural dev) Y129	P62962	Y129	-2.31121	0.00017
Programmed cell death 6-interacting protein Y319	Q9WU78	Y319	-1.07391	0.29089
Programmed cell death protein 5 S119	P56812	S119	-1.22889	0.01509
Prohibitin Y114	P67778	Y114	1.30539	0.04341
Prohibitin Y259	P67778	Y259	1.34978	0.02298
Proline-rich AKT1 substrate 1 S184	Q9D1F4	S184	1.23043	0.11651
Proline-rich AKT1 substrate 1 T247	Q9D1F4	T247	1.04126	0.39733
Proline-serine-threonine phosphatase-interacting protein 1 T332	P97814	T332	-1.09756	0.23214
Proline-serine-threonine phosphatase-interacting protein 1 Y119	P97814	Y119	1.1434	0.21862
Prolow-density lipoprotein receptor-related protein 1 Y4474	Q91ZX7	Y4474	1.31109	0.03622
Prolow-density lipoprotein receptor-related protein 1 Y4508	Q91ZX7	Y4508	1.20696	0.1291
Prostaglandin G/H synthase 2 Y120	Q05769	Y120	1.16956	0.15271
Prostaglandin G/H synthase 2 Y446	Q05769	Y446	1.0955	0.2867
Proteasome subunit beta type-4 S249	P99026	S249	-1.58634	0.00302
Proteasome-associated protein ECM29 homolog T1146	Q6PDI5	T1146	1.8629	0.00103
Proteasome-associated protein ECM29 homolog T831	Q6PDI5	T831	-1.14959	0.29524
Protein 4.1 Y375	P48193	Y375	1.03631	0.41075
Protein 4.1 Y654	P48193	Y654	-1.38812	0.00748
Protein C-ets-1 S282	P27577	S282	-1.28187	0.04333
Protein C-ets-1 T38	P27577	T38	1.40402	0.03158
Protein disulfide-isomerase A3 T223	P27773	T223	1.187	0.19728
Protein disulfide-isomerase A3 Y67	P27773	Y67	-1.39276	0.06287
Protein fosB S27	P13346	S27	1.12651	0.19274
Protein kinase C alpha type (Calcium-activated, phospholipid- and diacylglycerol (DAG)-dependent serine/threonine-protein kinase ) S657	P20444	S657	-1.0029	0.49472
Protein kinase C alpha type (Calcium-activated, phospholipid- and diacylglycerol (DAG)-dependent serine/threonine-protein kinase ) T638	P20444	T638	-1.27842	0.02995
Protein kinase C beta type S661	P68404	S661	-1.27916	0.06072
Protein kinase C beta type T642	P68404	T642	-1.3585	0.02259
Protein kinase C delta type T505	P28867	T505	-1.19587	0.18729
Protein kinase C delta type Y311	P28867	Y311	1.24573	0.13333
Protein kinase C epsilon type (Calcium-independent, phospholipid- and diacylglycerol (DAG)-dependent serine/threonine-protein kinase ) S729	P16054	S729	-1.10993	0.30618
Protein kinase C epsilon type (Calcium-independent, phospholipid- and diacylglycerol (DAG)-dependent serine/threonine-protein kinase ) T566	P16054	T566	1.36187	0.13979
Protein kinase C eta type S28	P23298	S28	1.2644	0.05284
Protein kinase C eta type S32	P23298	S32	1.79447	0.00149
Protein kinase C gamma type T514	P63318	T514	1.37276	0.04177
Protein kinase C iota type T411	Q62074	T411	1.18049	0.13472
Protein kinase C iota type T563	Q62074	T563	1.04964	0.38331
Protein kinase C theta type S676	Q02111	S676	-1.70053	0.00733
Protein kinase C theta type T538	Q02111	T538	-1.30067	0.15111
Protein kinase C zeta type (Calcium- and diacylglycerol-independent serine/threonine-protein kinase) T410	Q02956	T410	1.05518	0.36757
Protein kinase C zeta type (Calcium- and diacylglycerol-independent serine/threonine-protein kinase) T560	Q02956	T560	1.07183	0.31969
Protein lin-28 homolog A S120	Q8K3Y3	S120	-1.45239	0.03138
Protein lin-28 homolog A S3	Q8K3Y3	S3	-1.16549	0.13859
Protein Mdm4 (Inhibits p53/TP53- and TP73/p73-mediated cell cycle arrest and apoptosis ) S341	O35618	S341	1.17617	0.20959
Protein Mdm4 (Inhibits p53/TP53- and TP73/p73-mediated cell cycle arrest and apoptosis ) S367	O35618	S367	1.38139	0.08925
Protein NDRG2 S350	Q9QYG0	S350	1.0047	0.48621
Protein NDRG2 T330	Q9QYG0	T330	1.03855	0.4126
Protein N-terminal glutamine amidohydrolase S173	Q80WB5	S173	1.04275	0.43413
Protein numb homolog S276	Q9QZS3	S276	1.42286	0.02663
Protein phosphatase 1 regulatory subunit 12A T694	Q9DBR7	T694	1.31184	0.0651
Protein phosphatase 1 regulatory subunit 12A T852	Q9DBR7	T852	1.45901	0.006
Protein phosphatase 1B S190	P49443	S190	-1.11469	0.2677
Protein polybromo-1 P27	Q8BSQ9	P27	1.09178	0.26153
Protein polybromo-1 S25	Q8BSQ9	S25	1.07094	0.32852
Proteinase-activated receptor 2 G386	P55086	G386	-1.22408	0.11341
Proteinase-activated receptor 2 S385	P55086	S385	-1.10415	0.28365
Protein-tyrosine kinase 2-beta (Non-receptor protein-tyrosine kinase) Y402	Q9QVP9	Y402	1.0559	0.37096
Protein-tyrosine kinase 2-beta (Non-receptor protein-tyrosine kinase) Y580	Q9QVP9	Y580	-1.70425	0.00104
Proto-oncogene c-Fos T232	P01101	T232	-1.40221	0.00914
Proto-oncogene c-Fos T325	P01101	T325	1.11237	0.28416
Proto-oncogene tyrosine-protein kinase Src Y535	P05480	Y535	-1.0432	0.42217
Pyruvate kinase PKM T454	P52480	T454	1.03344	0.42451
Pyruvate kinase PKM Y105	P52480	Y105	1.97062	4e-05
Rabphilin-3A S468	P47708	S468	1.4218	0.00581
Rabphilin-3A T47	P47708	T47	1.67836	0.00408
Rac GTPase-activating protein 1 S388	Q9WVM1	S388	1.41535	0.04294
RAC-alpha serine/threonine-protein kinase (AKT1-survival,proliferationetc) S473	P31750	S473	1.05031	0.40964
RAC-alpha serine/threonine-protein kinase (AKT1-survival,proliferationetc) T308	P31750	T308	1.1786	0.20615
RAC-beta serine/threonine-protein kinase (AKT2) S474	Q60823	S474	1.16312	0.1571
RAC-beta serine/threonine-protein kinase (AKT2) T309	Q60823	T309	-1.73229	0.01916
RAC-gamma serine/threonine-protein kinase (AKT3) S472	Q9WUA6	S472	-1.23514	0.12999
RAC-gamma serine/threonine-protein kinase (AKT3) T305	Q9WUA6	T305	-1.43806	0.06496
RAF proto-oncogene serine/threonine-protein kinase (Serine/threonine-protein kinase) S259	Q99N57	S259	1.10491	0.32091
RAF proto-oncogene serine/threonine-protein kinase (Serine/threonine-protein kinase) S338	Q99N57	S338	-1.17024	0.15766
Rap guanine nucleotide exchange factor 1 Y476	Q3UGX8	Y476	1.12495	0.22063
Rap guanine nucleotide exchange factor 2 S1253	Q8CHG7	S1253	1.14935	0.23254
Rap guanine nucleotide exchange factor 2 S960	Q8CHG7	S960	1.21445	0.09865
Rap1 GTPase-activating protein 1 S441	A2ALS5	S441	1.39873	0.02216
Rap1 GTPase-activating protein 1 S499	A2ALS5	S499	1.38716	0.04315
Rapamycin-insensitive companion of mTOR S1218	Q6QI06	S1218	1.83132	0.00302
Rapamycin-insensitive companion of mTOR T1135	Q6QI06	T1135	-1.09222	0.2817
Ras association domain-containing protein 5 T347	Q5EBH1	T347	-1.03525	0.38874
Ras association domain-containing protein 8 S105	Q8CJ96	S105	-1.16099	0.15617
Ras association domain-containing protein 8 S322	Q8CJ96	S322	1.39813	0.03628
Ras GTPase-activating-like protein IQGAP1 P1443	Q9JKF1	P1443	1.22314	0.13068
Ras GTPase-activating-like protein IQGAP1 S1441	Q9JKF1	S1441	-1.00071	0.4983
Ras-related C3 botulinum toxin substrate 1 S71	P60766	S71	1.51419	0.01162
Ras-related C3 botulinum toxin substrate 1 T108	P63001	T108	1.06563	0.33774
Ras-related protein Rab-10 S77	P61027	S77	-1.2044	0.08892
Ras-related protein Rab-10 T41	P61027	T41	-1.04824	0.37244
Ras-related protein Rab-11A S177	P62492	S177	1.31643	0.06932
Ras-related protein Rab-14 S56	Q91V41	S56	1.55322	0.00637
Ras-related protein Rab-14 Y8	Q91V41	Y8	1.12654	0.31255
Ras-related protein Rab-4A S204	P56371	S204	1.09448	0.33357
Ras-related protein Rab-5A S123	Q9CQD1	S123	1.17952	0.21513
Ras-related protein Rab-5A S84	Q9CQD1	S84	1.00081	0.49796
Ras-related protein Rab-7a S17	P51150	S17	1.07466	0.33488
Ras-related protein Rab-7a S72	P51150	S72	2.09028	8e-05
Receptor tyrosine-protein kinase erbB-4 Y1056	Q61527	Y1056	-1.2827	0.12409
Receptor tyrosine-protein kinase erbB-4 Y1242	Q61527	Y1242	1.12542	0.28676
Receptor-type tyrosine-protein kinase FLT3 Y592	Q00342	Y592	-1.23027	0.12575
Receptor-type tyrosine-protein kinase FLT3 Y600	Q00342	Y600	-1.54969	0.02265
Receptor-type tyrosine-protein phosphatase C Y1204	P06800	Y1204	-1.74017	0.00022
Regulatory-associated protein of mTOR (regulates cell growth and survival, and autophagy ) S792	Q8K4Q0	S792	-1.13509	0.20489
Regulatory-associated protein of mTOR (regulates cell growth and survival, and autophagy ) S863	Q8K4Q0	S863	-1.18475	0.08795
Rho GDP-dissociation inhibitor 1 S174	Q99PT1	S174	-1.67989	1e-05
Rho GDP-dissociation inhibitor 1 S34	Q99PT1	S34	-1.3111	0.0713
Rho guanine nucleotide exchange factor 2 S885	Q60875	S885	-1.5426	0.09782
Rho guanine nucleotide exchange factor 2 Y893	Q60875	Y893	-1.8616	0.0085
Rho-associated protein kinase 1 S1333	P70335	S1333	-1.23716	0.08108
Rho-associated protein kinase 1 T1334	P70335	T1334	1.15698	0.14979
Rho-associated protein kinase 2 (protein serine/threonine kinase activity) S1366	P70336	S1366	1.30651	0.07673
Rho-associated protein kinase 2 (protein serine/threonine kinase activity) S1379	P70336	S1379	1.17634	0.15426
Ribonuclease UK114 Y110	P52760	Y110	1.45677	0.00622
Ribonuclease UK114 Y21	P52760	Y21	1.05673	0.28179
Ribosomal protein S6 kinase alpha-1 (Serine/threonine-protein kinase that acts downstream of ERK) S369	P18653	S369	1.19704	0.18072
Ribosomal protein S6 kinase alpha-1 (Serine/threonine-protein kinase that acts downstream of ERK) T348	P18653	T348	1.13001	0.24659
Ribosomal protein S6 kinase alpha-3 (Serine/threonine-protein kinase that acts downstream of ERK ) S369	P18654	S369	2.03466	3e-05
Ribosomal protein S6 kinase alpha-3 (Serine/threonine-protein kinase that acts downstream of ERK ) S386	P18654	S386	-1.04081	0.41954
Ribosomal protein S6 kinase alpha-4 S196	Q9Z2B9	S196	-1.15845	0.14669
Ribosomal protein S6 kinase alpha-4 S324	Q9Z2B9	S324	-1.00325	0.49363
Ribosomal protein S6 kinase alpha-5 S375	Q8C050	S375	1.1184	0.27593
Ribosomal protein S6 kinase alpha-5 T645	Q8C050	T645	1.00478	0.49256
Ribosomal protein S6 kinase beta-1 (Serine/threonine-protein kinase that acts downstream of mTOR signaling ) T412	Q8BSK8	T412	-1.14131	0.23002
Ribosomal protein S6 kinase beta-1 (Serine/threonine-protein kinase that acts downstream of mTOR signaling ) T444	Q8BSK8	T444	-1.16723	0.15989
RNA demethylase ALKBH5 S297	Q3TSG4	S297	-1.05364	0.36955
Secretory carrier-associated membrane protein 4 T194	Q9JKV5	T194	1.19403	0.10291
Serine protease HTRA2, mitochondrial S142	Q9JIY5	S142	-1.31537	0.10694
Serine protease HTRA2, mitochondrial S400	Q9JIY5	S400	-1.18893	0.10066
Serine/arginine-rich splicing factor 1 S227	Q6PDM2	S227	1.87254	0.00126
Serine/arginine-rich splicing factor 1 S234	Q6PDM2	S234	-1.27364	0.09902
Serine/arginine-rich splicing factor 2 S121	Q62093	S121	-1.12288	0.22552
Serine/arginine-rich splicing factor 2 S130	Q62093	S130	-1.0107	0.47926
Serine/arginine-rich splicing factor 3 S128	P84104	S128	1.21077	0.10696
Serine/arginine-rich splicing factor 3 S140	P84104	S140	1.93087	0.00033
Serine/arginine-rich splicing factor 4 S190	Q8VE97	S190	1.83996	1e-05
Serine/arginine-rich splicing factor 4 S78	Q8VE97	S78	1.54533	0.00592
Serine/arginine-rich splicing factor 5 S86	O35326	S86	2.15025	9e-05
Serine/arginine-rich splicing factor 9 S217	Q9D0B0	S217	-1.28243	0.18194
Serine/threonine-protein kinase 25 T178	Q99JT2	T178	-1.98472	0
Serine/threonine-protein kinase 31 F449	Q99MW1	F449	1.25296	0.08676
Serine/threonine-protein kinase 38 S281	Q91VJ4	S281	1.49911	0.00808
Serine/threonine-protein kinase 38 T444	Q91VJ4	T444	-1.05583	0.33216
Serine/threonine-protein kinase 38-like S282	Q7TSE6	S282	-1.81111	0.00245
Serine/threonine-protein kinase 38-like T442	Q7TSE6	T442	-1.4678	0.00046
Serine/threonine-protein kinase 4 T117	Q9JI10	T117	1.31012	0.09809
Serine/threonine-protein kinase 4 T180	Q9JI10	T180	1.22512	0.18014
Serine/threonine-protein kinase B-raf S639	P28028	S639	1.34854	0.02291
Serine/threonine-protein kinase B-raf T636	P28028	T636	1.2314	0.13309
Serine/threonine-protein kinase BRSK2 T189	Q5RJI5	T189	-2.1001	0.00018
Serine/threonine-protein kinase BRSK2 T261	Q69Z98	T261	1.0804	0.31554
Serine/threonine-protein kinase Chk2 T391	Q9Z265	T391	-1.18017	0.18758
Serine/threonine-protein kinase Chk2 T77	Q9Z265	T77	1.36845	0.12342
Serine/threonine-protein kinase D1 (Serine/threonine-protein kinase) S744	Q62101	S744	-1.0386	0.41197
Serine/threonine-protein kinase D1 (Serine/threonine-protein kinase) S748	Q62101	S748	-1.365	0.02237
Serine/threonine-protein kinase LMTK2 S1418	Q3TYD6	S1418	1.27045	0.09303
Serine/threonine-protein kinase MARK2 T208	Q05512	T208	1.09956	0.23615
Serine/threonine-protein kinase MARK2 T593	Q05512	T593	-1.62533	0.00155
Serine/threonine-protein kinase mTOR (Serine/threonine protein kinase ) S2448	Q9JLN9	S2448	-1.68236	0.00028
Serine/threonine-protein kinase mTOR (Serine/threonine protein kinase ) S2481	Q9JLN9	S2481	1.09215	0.34961
Serine/threonine-protein kinase N1 T778	P70268	T778	1.16237	0.2575
Serine/threonine-protein kinase N1 T782	P70268	T782	1.03659	0.40048
Serine/threonine-protein kinase N2 T957	Q8BWW9	T957	-1.21346	0.10079
Serine/threonine-protein kinase Nek7 Y97	Q9ES74	Y97	-2.0323	0.00025
Serine/threonine-protein kinase Nek9 S949	Q8K1R7	S949	1.00869	0.47595
Serine/threonine-protein kinase Nek9 T210	Q8K1R7	T210	-1.13466	0.21882
Serine/threonine-protein kinase PAK 1 (Protein kinase involved in intracellular signaling pathways downstream of integrins and receptor-type kinases) S199	O88643	S199	-1.55473	0.00487
Serine/threonine-protein kinase PAK 1 (Protein kinase involved in intracellular signaling pathways downstream of integrins and receptor-type kinases) T423	O88643	T423	1.01341	0.4786
Serine/threonine-protein kinase PAK 2 S141	Q8CIN4	S141	1.15319	0.20553
Serine/threonine-protein kinase PAK 2 S20	Q8CIN4	S20	-1.33083	0.11693
Serine/threonine-protein kinase PAK 3 S154	Q61036	S154	-1.1604	0.23391
Serine/threonine-protein kinase PAK 3 S259	Q61036	S259	1.17674	0.11767
Serine/threonine-protein kinase PAK 4 S476	Q8BTW9	S476	1.28706	0.07892
Serine/threonine-protein kinase PAK 4 S99	Q8BTW9	S99	1.49546	0.01874
Serine/threonine-protein kinase PAK 6 S328	Q3ULB5	S328	-1.0334	0.42286
Serine/threonine-protein kinase PAK 6 S561	Q3ULB5	S561	-1.25191	0.13138
Serine/threonine-protein kinase pim-1 S92	F6XDQ5	S92	1.22894	0.13659
Serine/threonine-protein kinase pim-1 T107	P06803	T107	1.53292	0.0158
Serine/threonine-protein kinase pim-2 S263	Q62070	S263	-1.24728	0.15003
Serine/threonine-protein kinase pim-2 T254	Q62070	T254	-1.57848	0.00898
Serine/threonine-protein kinase PINK1, mitochondrial (autophagy) S227	Q99MQ3	S227	-1.84806	3e-05
Serine/threonine-protein kinase PINK1, mitochondrial (autophagy) T256	Q99MQ3	T256	-1.20107	0.06025
Serine/threonine-protein kinase PRP4 homolog Y849	Q61136	Y849	1.29335	0.06268
Serine/threonine-protein kinase Sgk1 S422	Q9WVC6	S422	1.55071	0.00533
Serine/threonine-protein kinase Sgk1 T256	Q9WVC6	T256	-1.07852	0.37836
Serine/threonine-protein kinase Sgk3 (regulaiton of several ion channels) S486	Q9ERE3	S486	-1.6461	0.00802
Serine/threonine-protein kinase Sgk3 (regulaiton of several ion channels) T320	Q9ERE3	T320	1.13042	0.24778
Serine/threonine-protein kinase SIK1 S577	Q60670	S577	1.18091	0.16271
Serine/threonine-protein kinase SIK1 T182	Q60670	T182	-2.09403	5e-05
Serine/threonine-protein kinase SIK2 S587	Q8CFH6	S587	-1.1739	0.11375
Serine/threonine-protein kinase SIK2 T175	Q8CFH6	T175	1.19115	0.17615
Serine/threonine-protein kinase STK11 (serine/threonine-protein kinase) S307	Q9WTK7	S307	-1.11878	0.34134
Serine/threonine-protein kinase STK11 (serine/threonine-protein kinase) T189	Q9WTK7	T189	-1.16048	0.11145
Serine/threonine-protein kinase TAO1 T643	Q5F2E8	T643	-1.29642	0.09565
Serine/threonine-protein kinase TAO1 T785	Q5F2E8	T785	-1.45	0.04249
Serine/threonine-protein kinase TBK1 S172	Q9WUN2	S172	1.25857	0.04675
Serine/threonine-protein kinase TBK1 Y153	Q9WUN2	Y153	1.45249	0.01467
Serine/threonine-protein kinase ULK1 S637	O70405	S637	1.33197	0.02429
Serine/threonine-protein kinase ULK1 S757	O70405	S757	1.14416	0.20049
Serine/threonine-protein kinase WNK1 S382	P83741	S382	1.12148	0.23396
Serine/threonine-protein kinase WNK1 T58	P83741	T58	1.16974	0.19107
Serine/threonine-protein kinase WNK2 S45	Q3UH66	S45	1.65034	0.01261
Serine/threonine-protein kinase WNK2 Y442	Q3UH66	Y442	-1.04517	0.36763
Serine/threonine-protein kinase/endoribonuclease IRE1 S724	Q9EQY0	S724	-1.1074	0.37196
Serine/threonine-protein phosphatase 2A 56 kDa regulatory subunit alpha isoform S28	Q6PD03	S28	-1.03435	0.37975
Serine/threonine-protein phosphatase 2A 56 kDa regulatory subunit alpha isoform S41	Q6PD03	S41	1.67015	0.00342
Serine/threonine-protein phosphatase 2A 56 kDa regulatory subunit delta isoform S52	Q91V89	S52	1.37892	0.04136
Serine/threonine-protein phosphatase 2A 56 kDa regulatory subunit delta isoform S67	Q91V89	S67	1.85054	0.00212
Serine/threonine-protein phosphatase 2A catalytic subunit alpha isoform (major phosphatase for microtubule-associated proteins (MAPs)) T304	P63330	T304	-1.11774	0.3103
Serine/threonine-protein phosphatase 2A catalytic subunit alpha isoform (major phosphatase for microtubule-associated proteins (MAPs)) Y307	P63330	Y307	-1.00294	0.49464
Serine/threonine-protein phosphatase PP1-alpha catalytic subunit T320	P62137	T320	-1.36992	0.04089
SH3 domain-containing RING finger protein 3 S726	Q8C120	S726	1.39842	0.09735
SH3 domain-containing RING finger protein 3 T61	Q8C120	T61	1.09865	0.36135
SHC-transforming protein 1 (Signaling adapter that couples activated growth factor receptors to signaling pathways) S36	P98083	S36	-1.1331	0.17173
SHC-transforming protein 1 (Signaling adapter that couples activated growth factor receptors to signaling pathways) Y423	P98083	Y423	-1.17654	0.21411
Short transient receptor potential channel 6 S251	Q9QZC1	S251	-1.10078	0.21564
Short transient receptor potential channel 6 T69	Q61143	T69	-1.42065	0.00184
Signal transducer and activator of transcription 1-alpha/beta (cellular responses to interferons (IFNs), cytokine KITLG/SCF and other cytokines and other growth factors) S727	P42225	S727	-1.05835	0.29448
Signal transducer and activator of transcription 1-alpha/beta (cellular responses to interferons (IFNs), cytokine KITLG/SCF and other cytokines and other growth factors) Y701	P42225	Y701	-1.03569	0.397
Signal transducer and activator of transcription 3 S727	P42227	S727	-1.3539	0.01869
Signal transducer and activator of transcription 3 Y705	P42227	Y705	-1.2415	0.16331
Signal transducer and activator of transcription 5B S730	P42232	S730	1.0442	0.39855
Signal transducer and activator of transcription 5B Y699	P42232	Y699	-1.34244	0.02939
Signal transducing adapter molecule 2 Y291	O88811	Y291	1.04979	0.39174
Signal transducing adapter molecule 2 Y371	O88811	Y371	1.02297	0.46475
Ski oncogene S512	Q60698	S512	1.5718	0.01411
Ski oncogene T455	Q60698	T455	1.05445	0.31713
Sodium- and chloride-dependent GABA transporter 1 Y107	P31648	Y107	-1.15741	0.19476
Sodium- and chloride-dependent GABA transporter 1 Y317	P31648	Y317	1.30855	0.09911
Sodium/potassium-transporting ATPase subunit alpha-1 ( catalyzes the hydrolysis of ATP) S943	Q8VDN2	S943	1.7601	0.00109
Sodium-dependent serotonin transporter T276	Q60857	T276	1.34284	0.02423
Sodium-dependent serotonin transporter T616	Q60857	T616	1.38899	0.06851
Solute carrier family 12 member 5 (Mediates electroneutral potassium-chloride cotransport in mature neurons) S82	Q91V14	S82	-1.38413	0.00327
Solute carrier family 12 member 5 (Mediates electroneutral potassium-chloride cotransport in mature neurons) T92	Q91V14	T92	1.00011	0.49962
Solute carrier family 35 member G2 S409	D3YVE8	S409	-1.27502	0.07739
Solute carrier family 35 member G2 Y38	D3YVE8	Y38	1.1114	0.33915
Somatostatin receptor type 2 S341	P30875	S341	1.1083	0.23688
Somatostatin receptor type 2 S343	P30875	S343	-1.25098	0.10225
Son of sevenless homolog 1 S1147	Q62245	S1147	1.10934	0.30944
Son of sevenless homolog 1 T158	Q62245	T158	-1.34748	0.02793
Sphingomyelin phosphodiesterase S506	Q04519	S506	1.12337	0.20145
Splicing factor 3B subunit 1 S259	Q99NB9	S259	1.00804	0.47826
Splicing factor 3B subunit 1 T434	Q99NB9	T434	-1.28806	0.0197
Splicing factor 3B subunit 2 Y362	Q3UJB0	Y362	-1.57069	0.00154
Splicing factor 3B subunit 2 Y575	Q3UJB0	Y575	-1.24053	0.07142
Splicing factor 45 S202	Q8JZX4	S202	1.37605	0.07076
Splicing factor 45 S222	Q8JZX4	S222	1.16594	0.20408
Stathmin (Involved in the regulation of the microtubule (MT) filament system by destabilizing microtubules) S25	P54227	S25	1.12792	0.31056
Stathmin (Involved in the regulation of the microtubule (MT) filament system by destabilizing microtubules) S38	P54227	S38	1.30387	0.13519
Stathmin-2 S62	P55821	S62	-1.37955	0.03645
Stathmin-2 S73	P55821	S73	-1.97006	5e-05
Stathmin-3 S60	O70166	S60	1.33842	0.09975
Stathmin-3 S73	O70166	S73	-1.0588	0.42596
Steroidogenic acute regulatory protein, mitochondrial S194	P51557	S194	1.02681	0.46398
Steroidogenic acute regulatory protein, mitochondrial S56	P51557	S56	1.04436	0.38417
Sterol regulatory element-binding protein 1 S115	Q9WTN3	S115	-1.10157	0.26608
Sterol regulatory element-binding protein 1 T419	Q9WTN3	T419	-1.60369	0.00334
Sterol regulatory element-binding protein 2 S444	Q3U1N2	S444	-1.14439	0.23695
Stress-70 protein, mitochondrial S65	P38647	S65	1.21293	0.04462
Stress-70 protein, mitochondrial T62	P38647	T62	1.12031	0.24143
Succinate dehydrogenase [ubiquinone] flavoprotein subunit, mitochondrial Y215	Q8K2B3	Y215	-1.85368	0.001
Suppressor of cytokine signaling 3 (negative regulation of cytokines that signal through the JAK/STAT pathway.) Y204	O35718	Y204	-1.00902	0.48017
Suppressor of cytokine signaling 3 (negative regulation of cytokines that signal through the JAK/STAT pathway.) Y221	O35718	Y221	1.36053	0.1378
Survival motor neuron protein S25	P97801	S25	1.28086	0.04454
Survival motor neuron protein S28	P97801	S28	-1.21557	0.14008
Synapsin-1 S553	O88935	S553	1.22737	0.10287
Synapsin-3 S469	Q8JZP2	S469	-1.32924	0.04739
Synaptic vesicular amine transporter S18	Q8BRU6	S18	-1.15155	0.18589
Synaptosomal-associated protein 23 S23	O09044	S23	-1.07864	0.31305
Synaptosomal-associated protein 23 T24	O09044	T24	1.26655	0.0741
Synaptosomal-associated protein 25 S187	P60879	S187	1.01443	0.45868
Synaptosomal-associated protein 25 T138	P60879	T138	1.30056	0.08382
Synaptotagmin-1 T128	P46096	T128	1.19185	0.09056
Synaptotagmin-1 T201	P46096	T201	-1.20768	0.19517
Synaptotagmin-2 S381	P46097	S381	1.10068	0.25456
Synaptotagmin-2 T128	P46097	T128	1.25123	0.08859
Synaptotagmin-4 S135	P40749	S135	1.09844	0.24693
Synphilin-1 S210	Q99ME3	S210	-1.12648	0.2103
Synphilin-1 S555	Q99ME3	S555	2.16973	0.02339
Syntaxin-1A S14	O35526	S14	1.24133	0.06875
Syntaxin-1B S14	P61264	S14	1.08157	0.31817
Syntaxin-1B T196	P61264	T196	1.17243	0.2375
Syntaxin-binding protein 1 T574	O08599	T574	1.40455	0.04318
Syntaxin-binding protein 1 Y145	O08599	Y145	1.16115	0.23853
Syntenin-1 Y51	O08992	Y51	1.25183	0.20335
Syntenin-1 Y57	O08992	Y57	1.02872	0.41415
TAR DNA-binding protein 43 (DNA and RNA-binding protein which regulates transcription and splicing) S409	Q921F2	S409	-1.38467	0.031
TAR DNA-binding protein 43 (DNA and RNA-binding protein which regulates transcription and splicing) S410	Q921F2	S410	-1.47635	0.00645
Target of rapamycin complex subunit LST8 T214	Q9DCJ1	T214	1.07088	0.27816
Target of rapamycin complex subunit LST8 T4	Q9DCJ1	T4	2.0254	0.0022
T-cell surface glycoprotein CD3 gamma chain S145	P11942	S145	1.27839	0.03209
T-cell surface glycoprotein CD3 gamma chain S148	P11942	S148	-1.23764	0.06889
T-cell surface glycoprotein CD5 Y452	P13379	Y452	1.06927	0.35148
T-cell surface glycoprotein CD5 Y464	P13379	Y464	1.01083	0.47526
T-cell-specific surface glycoprotein CD28 Y189	P31041	Y189	1.39317	0.00931
T-cell-specific surface glycoprotein CD28 Y207	P31041	Y207	-1.20485	0.1223
T-complex protein 1 subunit alpha S240	P11983	S240	-1.67109	0.00848
T-complex protein 1 subunit alpha S537	P11983	S537	1.18677	0.30901
T-complex protein 1 subunit gamma T259	P80318	T259	-1.1588	0.15436
T-complex protein 1 subunit gamma Y232	P80318	Y232	1.50607	0.00477
Telomere length regulation protein TEL2 homolog (TOR signaling) S488	Q9DC40	S488	1.79055	0.00011
Telomere length regulation protein TEL2 homolog (TOR signaling) S492	Q9DC40	S492	1.70592	0.00749
TGF-beta receptor type-1 T190	Q8K348	T190	1.04216	0.41251
TGF-beta receptor type-1 T204	Q64729	T204	1.09064	0.25078
TGF-beta receptor type-2 Y284	Q62312	Y284	-1.01551	0.46791
TGF-beta receptor type-2 Y449	Q62312	Y449	-1.94268	0.00332
TGF-beta-activated kinase 1 and MAP3K7-binding protein 1 (signaling intermediate between TGFB receptors and MAP3K7/TAK1) S421	Q8CF89	S421	1.17421	0.19655
TGF-beta-activated kinase 1 and MAP3K7-binding protein 1 (signaling intermediate between TGFB receptors and MAP3K7/TAK1) S436	Q8CF89	S436	1.14165	0.16569
TGF-beta-activated kinase 1 and MAP3K7-binding protein 3 S510	Q571K4	S510	-1.33203	0.07829
TGF-beta-activated kinase 1 and MAP3K7-binding protein 3 T408	Q571K4	T408	-1.21133	0.04076
Threonylcarbamoyladenosine tRNA methylthiotransferase T43	Q91WE6	T43	1.64469	0.00511
Threonylcarbamoyladenosine tRNA methylthiotransferase Y147	Q91WE6	Y147	1.49246	0.05664
TLR4 interactor with leucine rich repeats S156	Q9DBY4	S156	1.23123	0.14218
TNF receptor-associated factor 2 S11	P39429	S11	1.0382	0.4016
TNF receptor-associated factor 2 T117	P39429	T117	1.29751	0.06387
Toll/interleukin-1 receptor domain-containing adapter protein Y106	Q99JY1	Y106	1.06843	0.33303
Toll/interleukin-1 receptor domain-containing adapter protein Y126	Q99JY1	Y126	-1.9424	0
Toll-interacting protein Y83	Q9QZ06	Y83	-1.07961	0.30658
Toll-like receptor 1 S693	Q9EPQ1	S693	1.18103	0.28623
Toll-like receptor 3 Y760	Q99MB1	Y760	1.10577	0.28552
Toll-like receptor 3 Y859	Q99MB1	Y859	-2.32585	0.0002
Toll-like receptor 5 T806	Q9JLF7	T806	-1.05233	0.38346
Toll-like receptor 5 Y799	Q9JLF7	Y799	-1.38975	0.0279
Toll-like receptor 6 S649	Q9EPW9	S649	-1.09762	0.25038
Toll-like receptor 7 Y808	P58681	Y808	1.17336	0.22286
Toll-like receptor 8 Y871	P58682	Y871	-1.22939	0.15832
Toll-like receptor 8 Y877	P58682	Y877	-1.12732	0.26102
Tomoregulin-2 Y202	Q9QYM9	Y202	1.07224	0.34941
Transcription factor AP-1 (transcription factor) S63	P05627	S63	-1.00472	0.4934
Transcription factor AP-1 (transcription factor) S73	P05627	S73	-1.93151	3e-05
Transcription factor AP-2-beta S258	Q61313	S258	-1.35637	0.0873
Transcription factor AP-2-beta Y26	Q61313	Y26	1.03168	0.42406
Transcription factor Sp1 (Transcription factor that can activate or repress transcription in response to physiological and pathological stimuli) T455	O89090	T455	1.31693	0.05662
Transcription factor Sp1 (Transcription factor that can activate or repress transcription in response to physiological and pathological stimuli) T738	O89090	T738	-1.02939	0.43711
Transcriptional repressor CTCF S450	Q61164	S450	-1.09431	0.30615
Transgelin-2 S163	Q9WVA4	S163	-1.316	0.01306
Transgelin-2 S83	Q9WVA4	S83	-1.37441	0.04251
Transitional endoplasmic reticulum ATPase (for the fragmentation of Golgi stacks) S352	Q01853	S352	1.25997	0.03577
Transitional endoplasmic reticulum ATPase (for the fragmentation of Golgi stacks) S748	Q01853	S748	-1.01667	0.45922
Tuberin (Acts as a GTPase-activating protein (GAP) S939	Q61037	S939	-1.45134	0.03349
Tuberin (Acts as a GTPase-activating protein (GAP) T1465	Q61037	T1465	1.42177	0.00499
Tumor necrosis factor receptor superfamily member 16 S270	Q9Z0W1	S270	1.25923	0.10306
Tumor necrosis factor receptor superfamily member 16 S296	Q9Z0W1	S296	1.69262	0.00282
Tyrosine-protein kinase ABL1 Y226	P00520	Y226	1.23912	0.15756
Tyrosine-protein kinase ABL1 Y393	P00520	Y393	1.39295	0.01713
Tyrosine-protein kinase BTK Y223	P35991	Y223	1.03473	0.44825
Tyrosine-protein kinase BTK Y551	P35991	Y551	-1.06988	0.33197
Tyrosine-protein kinase Fgr Y197	P14234	Y197	1.26979	0.10598
Tyrosine-protein kinase Fgr Y400	P14234	Y400	1.08099	0.27382
Tyrosine-protein kinase Fyn Y420	P39688	Y420	1.40056	0.05056
Tyrosine-protein kinase Fyn Y531	P39688	Y531	-1.14825	0.16712
Tyrosine-protein kinase ITK/TSK Y186	Q03526	Y186	-1.94755	0.00025
Tyrosine-protein kinase ITK/TSK Y517	Q03526	Y517	1.21608	0.15298
Tyrosine-protein kinase JAK1 Y1033	P52332	Y1033	1.21486	0.15001
Tyrosine-protein kinase JAK1 Y1034	P52332	Y1034	1.19587	0.12506
Tyrosine-protein kinase JAK2 (Non-receptor tyrosine kinase) Y1007	Q62120	Y1007	-1.46604	0.08949
Tyrosine-protein kinase JAK2 (Non-receptor tyrosine kinase) Y1008	Q62120	Y1008	-1.14384	0.21927
Tyrosine-protein kinase Lck Y394	P06240	Y394	1.33908	0.06732
Tyrosine-protein kinase Lck Y505	P06240	Y505	1.09907	0.29552
Tyrosine-protein kinase Lyn Y397	P25911	Y397	1.09941	0.2401
Tyrosine-protein kinase Lyn Y508	P25911	Y508	1.09239	0.31599
Tyrosine-protein kinase ZAP-70 Y318	P43404	Y318	-1.13273	0.09338
Tyrosine-protein kinase ZAP-70 Y492	P43404	Y492	1.79946	0.0006
Tyrosine-protein phosphatase non-receptor type 1 S50	P35821	S50	1.09984	0.29855
Tyrosine-protein phosphatase non-receptor type 1 Y66	P35821	Y66	1.65314	0.00051
Tyrosine-protein phosphatase non-receptor type 11 Y546	P35235	Y546	1.01618	0.46186
Tyrosine-protein phosphatase non-receptor type 11 Y584	P35235	Y584	1.13444	0.20498
Tyrosine-protein phosphatase non-receptor type 5 S221	P54830	S221	1.38352	0.00213
Tyrosine-protein phosphatase non-receptor type 5 T231	P54830	T231	1.01348	0.47295
Tyrosine-protein phosphatase non-receptor type substrate 1 Y481	P97797	Y481	1.36285	0.0079
Tyrosine-protein phosphatase non-receptor type substrate 1 Y505	P97797	Y505	1.07622	0.26931
U1 small nuclear ribonucleoprotein 70 kDa S140	Q62376	S140	-1.32354	0.10751
U1 small nuclear ribonucleoprotein 70 kDa S226	Q62376	S226	1.39224	0.0658
U4/U6 small nuclear ribonucleoprotein Prp3 A167	Q922U1	A167	1.0099	0.45589
U4/U6 small nuclear ribonucleoprotein Prp3 T494	Q922U1	T494	1.58164	0.00038
U4/U6 small nuclear ribonucleoprotein Prp31 S445	Q8CCF0	S445	-1.14219	0.16164
U4/U6 small nuclear ribonucleoprotein Prp31 S446	Q8CCF0	S446	1.13011	0.24087
U4/U6 small nuclear ribonucleoprotein Prp4 S33	Q9DAW6	S33	-1.4234	0.08484
U4/U6 small nuclear ribonucleoprotein Prp4 Y31	Q9DAW6	Y31	1.10717	0.32522
U4/U6.U5 small nuclear ribonucleoprotein 27 kDa protein S59	Q8K194	S59	1.23017	0.10982
U4/U6.U5 small nuclear ribonucleoprotein 27 kDa protein T60	Q8K194	T60	-1.20265	0.10524
U4/U6.U5 tri-snRNP-associated protein 1 Y679	Q9Z315	Y679	1.24174	0.09552
U4/U6.U5 tri-snRNP-associated protein 1 Y718	Q9Z315	Y718	-1.07703	0.32296
U4/U6.U5 tri-snRNP-associated protein 2 S46	Q3TIX9	S46	-1.47273	0.04639
U4/U6.U5 tri-snRNP-associated protein 2 S96	Q3TIX9	S96	1.84257	0.00083
Ubiquilin-2 T39	Q9QZM0	T39	-1.65661	0.00328
Ubiquitin carboxyl-terminal hydrolase 15 S678	Q8R5H1	S678	1.14951	0.26529
Ubiquitin carboxyl-terminal hydrolase 28 S145	O35927	S145	1.29779	0.05558
Ubiquitin carboxyl-terminal hydrolase 28 S720	Q5I043	S720	-1.16484	0.11605
Ubiquitin carboxyl-terminal hydrolase 30 S364	Q3UN04	S364	-1.71372	0.00894
Ubiquitin carboxyl-terminal hydrolase 30 T335	Q3UN04	T335	1.33533	0.05135
Ubiquitin carboxyl-terminal hydrolase 37 S628	Q8C0R0	S628	-1.0913	0.24629
Ubiquitin carboxyl-terminal hydrolase BAP1 S325	Q8CIE4	S325	1.10763	0.26281
Ubiquitin carboxyl-terminal hydrolase BAP1 T273	Q99PU7	T273	-1.28354	0.00966
Ubiquitin-conjugating enzyme E2 J1 S184	Q9JJZ4	S184	-2.57603	0
Ubiquitin-conjugating enzyme E2 R1 S203	Q8CFI2	S203	1.20266	0.12942
Ubiquitin-conjugating enzyme E2 R1 S230	Q8CFI2	S230	1.64053	0.00196
Ubiquitin-conjugating enzyme E2 R2 S233	Q6ZWZ2	S233	1.53968	0.01377
Ubiquitin-like modifier-activating enzyme 1 S4	Q02053	S4	1.87582	0.00133
UMP-CMP kinase Y166	Q9DBP5	Y166	1.31442	0.04299
UMP-CMP kinase Y49	Q9DBP5	Y49	-1.31603	0.18422
Unconventional myosin-VI S267	Q64331	S267	-1.68511	7e-05
Unconventional myosin-VI S663	Q64331	S663	-1.16679	0.04279
V(D)J recombination-activating protein 1 R529	P15919	R529	-1.00542	0.48183
V(D)J recombination-activating protein 2 S365	P21784	S365	1.37854	0.01134
Vascular endothelial growth factor receptor 2 Y1057	P35918	Y1057	1.19539	0.15988
Vascular endothelial growth factor receptor 2 Y1173	P35918	Y1173	1.29709	0.0688
Vascular endothelial growth factor receptor 3 Y1337	P35917	Y1337	-1.13503	0.27176
Vasodilator-stimulated phosphoprotein S153	P70460	S153	-1.12855	0.18958
Vasodilator-stimulated phosphoprotein S235	P70460	S235	1.03421	0.39795
Vinculin S290	Q64727	S290	-1.91328	5e-05

## Sheet: 3F
Name	ID	Target	Fold change	p-value
[Pyruvate dehydrogenase (acetyl-transferring)] kinase isozyme 1, mitochondrial Y241	Q8BFP9	Y241	2.81501	0.00499
[Pyruvate dehydrogenase (acetyl-transferring)] kinase isozyme 1, mitochondrial Y242	Q8BFP9	Y242	1.41879	0.12437
[Pyruvate dehydrogenase (acetyl-transferring)] kinase isozyme 4, mitochondrial S368	O70571	S368	-1.44121	0.04482
[Pyruvate dehydrogenase (acetyl-transferring)] kinase isozyme 4, mitochondrial S381	O70571	S381	1.87032	0.03854
14-3-3 protein beta/alpha (Adapter protein) S186	Q9CQV8	S186	-1.33951	0.13045
14-3-3 protein beta/alpha (Adapter protein) S60	Q9CQV8	S60	-1.03934	0.412
14-3-3 protein epsilon (Adapter protein) Y214	P62259	Y214	-1.07064	0.35992
14-3-3 protein sigma S186	O70456	S186	1.82107	0.02585
14-3-3 protein sigma S74	O70456	S74	1.19643	0.19025
14-3-3 protein theta S232	P68254	S232	-1.28532	0.05977
14-3-3 protein zeta/delta (Adapter protein) S58	P63101	S58	-1.22067	0.20197
14-3-3 protein zeta/delta (Adapter protein) T232	P63101	T232	-1.28209	0.1127
1-phosphatidylinositol 3-phosphate 5-kinase S307	Q9Z1T6	S307	1.54047	0.02135
1-phosphatidylinositol 3-phosphate 5-kinase S318	Q9Z1T6	S318	1.00047	0.49899
1-phosphatidylinositol 4,5-bisphosphate phosphodiesterase beta-1 S887	Q9Z1B3	S887	1.3127	0.14503
1-phosphatidylinositol 4,5-bisphosphate phosphodiesterase beta-1 S981	Q9Z1B3	S981	1.60422	0.03771
1-phosphatidylinositol 4,5-bisphosphate phosphodiesterase beta-3 S1105	P51432	S1105	-1.27613	0.11811
1-phosphatidylinositol 4,5-bisphosphate phosphodiesterase beta-3 S537	P51432	S537	1.04788	0.39701
1-phosphatidylinositol 4,5-bisphosphate phosphodiesterase delta-1 S501	Q8R3B1	S501	-1.52775	0.10146
1-phosphatidylinositol 4,5-bisphosphate phosphodiesterase delta-1 Y258	Q8R3B1	Y258	-1.07329	0.41997
1-phosphatidylinositol 4,5-bisphosphate phosphodiesterase epsilon-1 S1576	Q8K4S1	S1576	-1.12497	0.2644
1-phosphatidylinositol 4,5-bisphosphate phosphodiesterase epsilon-1 Y1383	Q8K4S1	Y1383	1.9326	0.00446
1-phosphatidylinositol 4,5-bisphosphate phosphodiesterase eta-1 S59	Q4KWH5	S59	1.38628	0.14218
1-phosphatidylinositol 4,5-bisphosphate phosphodiesterase eta-1 S628	Q4KWH5	S628	1.42678	0.20113
1-phosphatidylinositol 4,5-bisphosphate phosphodiesterase gamma-1 (Mediates the production of the second messenger molecules diacylglycerol (DAG) and inositol 1,4,5-trisphosphate (IP3)) Y771	Q62077	Y771	1.1449	0.26769
1-phosphatidylinositol 4,5-bisphosphate phosphodiesterase gamma-1 (Mediates the production of the second messenger molecules diacylglycerol (DAG) and inositol 1,4,5-trisphosphate (IP3)) Y783	Q62077	Y783	-1.5762	0.00491
1-phosphatidylinositol 4,5-bisphosphate phosphodiesterase gamma-2 (production of the second messenger molecules diacylglycerol (DAG) and inositol 1,4,5-trisphosphate (IP3)) Y753	Q8CIH5	Y753	-1.10822	0.27147
1-phosphatidylinositol 4,5-bisphosphate phosphodiesterase gamma-2 (production of the second messenger molecules diacylglycerol (DAG) and inositol 1,4,5-trisphosphate (IP3)) Y759	Q8CIH5	Y759	-1.27713	0.10121
26S protease regulatory subunit 8 S120	P62196	S120	4.84913	0.00018
26S proteasome non-ATPase regulatory subunit 2 S711	Q8VDM4	S711	-1.86059	0.17156
26S proteasome non-ATPase regulatory subunit 2 Y906	Q8VDM4	Y906	2.3053	0.09015
2-acylglycerol O-acyltransferase 1 S182	Q91ZV4	S182	-1.11586	0.26532
2-acylglycerol O-acyltransferase 1 Y154	Q80W94	Y154	-1.15913	0.25083
2-oxoglutarate dehydrogenase, mitochondrial S369	Q60597	S369	1.49564	0.01537
2-oxoglutarate dehydrogenase, mitochondrial Y555	Q60597	Y555	-1.2881	0.28246
3 beta-hydroxysteroid dehydrogenase/Delta 5---4-isomerase type 1 T260	P24815	T260	-1.152	0.35366
3-ketoacyl-CoA thiolase, mitochondrial Y127	Q8BWT1	Y127	1.0282	0.45002
3-ketoacyl-CoA thiolase, mitochondrial Y20	Q8BWT1	Y20	-1.08249	0.37813
3-phosphoinositide-dependent protein kinase 1(Serine/threonine kinase which acts as a master kinase) S244	Q9Z2A0	S244	-1.40439	0.04127
3-phosphoinositide-dependent protein kinase 1(Serine/threonine kinase which acts as a master kinase) Y376	Q9Z2A0	Y376	-1.20495	0.27791
5-AMP-activated protein kinase catalytic subunit alpha-1 (Catalytic subunit of AMP-activated protein kinase (AMPK)-regulating energy metabolism) S486	Q5EG47	S486	1.05735	0.38658
5-AMP-activated protein kinase catalytic subunit alpha-1 (Catalytic subunit of AMP-activated protein kinase (AMPK)-regulating energy metabolism) T183	Q5EG47	T183	1.11454	0.3098
5-AMP-activated protein kinase subunit beta-1 S108	Q9R078	S108	-1.98144	0.00252
5-AMP-activated protein kinase subunit beta-1 S24	Q9R078	S24	-1.8208	0.0003
5-AMP-activated protein kinase subunit beta-2 S182	Q6PAM0	S182	1.2396	0.20409
5-AMP-activated protein kinase subunit beta-2 S94	Q6PAM0	S94	1.25411	0.1057
5-AMP-activated protein kinase subunit gamma-2 S131	Q91WG5	S131	1.46968	0.06939
5-AMP-activated protein kinase subunit gamma-2 T97	Q91WG5	T97	1.13692	0.29518
60 kDa heat shock protein, mitochondrial S410	P63038	S410	1.53888	0.02464
60 kDa heat shock protein, mitochondrial T113	P63038	T113	-2.12056	0.01499
60S acidic ribosomal protein P2 S102	P99027	S102	-1.01281	0.47837
60S acidic ribosomal protein P2 S105	P99027	S105	1.13105	0.22628
6-phosphofructo-2-kinase/fructose-2,6-bisphosphatase 2 S35	P70265	S35	1.36897	0.08138
6-phosphofructo-2-kinase/fructose-2,6-bisphosphatase 2 S469	P70265	S469	-1.01256	0.48086
6-phosphofructo-2-kinase/fructose-2,6-bisphosphatase 3 S490	A7UAK5	S490	1.02161	0.45436
6-phosphofructo-2-kinase/fructose-2,6-bisphosphatase 3 S507	A7UAK5	S507	1.33256	0.05635
78 kDa glucose-regulated protein ( Involved in the correct folding of proteins and degradation of misfolded proteins ) T230	P20029	T230	-1.00097	0.49885
78 kDa glucose-regulated protein ( Involved in the correct folding of proteins and degradation of misfolded proteins ) T38	P20029	T38	1.50075	0.00788
Abelson tyrosine-protein kinase 2 Y261	Q4JIM5	Y261	-1.16695	0.3988
Acetyl-CoA carboxylase 1 S77	Q5SWU9	S77	1.37393	0.20462
Acetyl-CoA carboxylase 1 S79	Q5SWU9	S79	-1.07423	0.40423
Acetyl-CoA carboxylase 2 S212	E9Q4Z2	S212	2.12024	0.02234
Acetyl-CoA carboxylase 2 Y1479	E9Q4Z2	Y1479	-1.49108	0.09303
Actin, gamma-enteric smooth muscle Y242	P62737	Y242	2.52865	0.00402
Actin, gamma-enteric smooth muscle Y363	P63268	Y363	-1.03748	0.41893
Acyl-CoA synthetase family member 3, mitochondrial Y355	Q3URE1	Y355	2.72569	0.00173
Acyl-CoA synthetase family member 3, mitochondrial Y542	Q3URE1	Y542	1.12145	0.31663
Adapter molecule crk S41	Q64010	S41	1.13828	0.24406
Adapter molecule crk Y221	Q64010	Y221	-1.04453	0.43559
Akirin-2 S18	B1AXD8	S18	1.28056	0.10653
Akirin-2 S21	B1AXD8	S21	-1.26864	0.20536
AKT-interacting protein T190	Q64362	T190	1.5229	0.05119
ALK tyrosine kinase receptor Y1363	P97793	Y1363	1.82709	0.0047
ALK tyrosine kinase receptor Y1592	P97793	Y1592	1.77555	0.02578
Alpha-adducin (Membrane-cytoskeleton-associated protein) S714	Q9QYC0	S714	1.57775	0.13685
Alpha-adducin (Membrane-cytoskeleton-associated protein) S724	Q9QYC0	S724	3.33425	0.01436
Alpha-enolase (Multifunctional enzyme) S419	P17182	S419	-1.1959	0.18418
Alpha-enolase (Multifunctional enzyme) Y44	P17182	Y44	-1.26987	0.21381
Alpha-synuclein (May be involved in the regulation of dopamine release and transport) S129	O55042	S129	1.05784	0.37637
Alpha-synuclein (May be involved in the regulation of dopamine release and transport) Y125	O55042	Y125	-1.03593	0.453
Amphiphysin S276	Q7TQF7	S276	-1.04873	0.41966
Amphiphysin S285	Q7TQF7	S285	-1.00886	0.48761
Amyloid beta A4 precursor protein-binding family B member 1 S175	Q9QXJ1	S175	1.37354	0.06625
Amyloid beta A4 precursor protein-binding family B member 1 S287	Q9QXJ1	S287	1.11054	0.27049
Amyloid beta A4 protein T743	P12023	T743	2.03743	0.02638
Amyloid beta A4 protein Y757	P12023	Y757	1.44442	0.06037
Annexin A1 (Calcium/phospholipid-binding protein which promotes membrane fusion) S27	P10107	S27	-1.00619	0.49217
Annexin A1 (Calcium/phospholipid-binding protein which promotes membrane fusion) Y21	P10107	Y21	1.33577	0.13409
Annexin A3 S301	O35639	S301	-1.06152	0.41925
Annexin A3 Y300	O35639	Y300	-1.03682	0.44086
AP-1 complex subunit gamma-1 Y525	P22892	Y525	-1.68835	0.00562
AP-1 complex subunit gamma-1 Y55	P22892	Y55	-1.00692	0.48965
AP-2 complex subunit alpha-1 S358	P17426	S358	-1.148	0.21998
AP-2 complex subunit alpha-1 S652	P17426	S652	1.36755	0.06451
AP-2 complex subunit alpha-2 S231	P17427	S231	1.09474	0.32776
AP-2 complex subunit alpha-2 S234	P17427	S234	-1.36195	0.11013
AP-2 complex subunit beta (Component of the adaptor protein complex 2 (AP-2)) Y737	Q9DBG3	Y737	1.88745	0.00497
AP-2 complex subunit mu (Component of the adaptor protein complex 2 (AP-2) T152	P84091	T152	2.08817	0.002
AP-2 complex subunit mu (Component of the adaptor protein complex 2 (AP-2) T156	P84091	T156	1.25596	0.21974
Apoptosis inhibitor 5 T18	O35841	T18	1.21957	0.19195
Apoptosis inhibitor 5 T399	O35841	T399	1.08622	0.40958
Apoptosis regulator BAX S184	Q07813	S184	-1.18891	0.24864
Apoptosis regulator BAX T167	Q07813	T167	-1.26015	0.1792
Apoptosis regulator Bcl-2 (Suppresses apoptosis in a variety of cell systems) S84	P10417	S84	1.36853	0.14882
Apoptosis regulator Bcl-2 T524	Q8BZ03	T524	1.09277	0.34501
Arachidonate 5-lipoxygenase S272	P48999	S272	1.52119	0.04248
Arachidonate 5-lipoxygenase S664	P48999	S664	1.84304	0.07864
ATP synthase subunit beta, mitochondrial T240	P56480	T240	2.01533	0.00102
ATP synthase subunit beta, mitochondrial Y499	P56480	Y499	-1.32181	0.09872
ATP-dependent 6-phosphofructokinase, liver type T202	P12382	T202	1.67123	0.07071
ATP-dependent 6-phosphofructokinase, liver type T304	P12382	T304	1.24174	0.3575
ATP-dependent 6-phosphofructokinase, muscle type Y502	P47857	Y502	1.42111	0.0739
ATP-dependent 6-phosphofructokinase, muscle type Y576	P47857	Y576	1.23116	0.23699
ATP-dependent 6-phosphofructokinase, platelet type Y650	Q9WUA3	Y650	-1.11947	0.29514
ATP-dependent 6-phosphofructokinase, platelet type Y653	Q9WUA3	Y653	1.82118	0.00633
Autophagy-related protein 13 S354	Q91YI1	S354	1.08483	0.40699
Baculoviral IAP repeat-containing protein 3 T252	O08863	T252	-1.8232	0.01543
Baculoviral IAP repeat-containing protein 3 T406	Q62210	T406	1.13294	0.27855
B-cell linker protein (Functions as a central linker protein, downstream of the B-cell receptor (BCR),)	Q9QUN3	Y72	1.35829	0.04021
B-cell linker protein (Functions as a central linker protein, downstream of the B-cell receptor (BCR),) Y84	Q9QUN3	Y84	1.56025	0.02333
B-cell lymphoma/leukemia 10 S138	Q9Z0H7	S138	-1.11731	0.26446
B-cell lymphoma/leukemia 10 S218	Q9Z0H7	S218	-1.05268	0.39256
Bcl2-associated agonist of cell death (Promotes cell death) S112	Q61337	S112	1.4042	0.07207
Bcl2-associated agonist of cell death (Promotes cell death) S136	Q61337	S136	1.33676	0.1343
Bcl-2-like protein 1 S62	Q64373	S62	-1.01316	0.47298
Bcl-2-like protein 1 T47	Q64373	T47	1.36287	0.11937
Bcl-2-like protein 11 (brain dev / apoptosis) S114	O54918	S114	1.91288	0.00521
Bcl-2-like protein 11 (brain dev / apoptosis) S65	O54918	S65	-1.20216	0.2934
BDNF/NT-3 growth factors receptor Y515	P15209	Y515	1.25268	0.08328
BDNF/NT-3 growth factors receptor Y705	P15209	Y705	-1.04674	0.40415
Beta-1 adrenergic receptor S301	P34971	S301	1.08772	0.34329
Beta-arrestin-1 S163	Q8BWG8	S163	-1.49525	0.09387
Beta-arrestin-1 S412	Q8BWG8	S412	-1.59437	0.21629
Beta-arrestin-2 T20	Q91YI4	T20	-1.16244	0.2873
Beta-arrestin-2 T383	Q91YI4	T383	1.60703	0.01533
Brain-derived neurotrophic factor T64	P21237	T64	1.77742	0.01118
Brain-specific angiogenesis inhibitor 1-associated protein 2 S367	Q8BKX1	S367	1.37892	0.07064
Brain-specific angiogenesis inhibitor 1-associated protein 2 T361	Q8BKX1	T361	1.07832	0.37198
Breakpoint cluster region protein Y178	Q6PAJ1	Y178	1.90257	0.00153
Breakpoint cluster region protein Y362	Q6PAJ1	Y362	1.27698	0.21996
Cactin S244	Q9CS00	S244	1.94284	0.0485
Cactin S498	Q9CS00	S498	1.10038	0.34831
Cadherin-1 S846	P09803	S846	-1.12626	0.32843
Cadherin-1 S849	P09803	S849	1.05305	0.40884
Calcium/calmodulin-dependent protein kinase kinase 1 S458	Q8VBY2	S458	1.85246	0.02896
Calcium/calmodulin-dependent protein kinase kinase 1 S74	Q8VBY2	S74	1.54725	0.01386
Calcium/calmodulin-dependent protein kinase kinase 2 S511	Q8C078	S511	1.07123	0.3972
Calcium/calmodulin-dependent protein kinase kinase 2 Y183	Q8C078	Y183	-1.39455	0.09529
Calcium/calmodulin-dependent protein kinase type 1 T177	Q91YS8	T177	2.57254	0.00065
Calcium/calmodulin-dependent protein kinase type 1B T171	Q9QYK9	T171	-1.14979	0.22339
Calcium/calmodulin-dependent protein kinase type II subunit alpha T286	P11798	T286	1.04101	0.41649
Calcium/calmodulin-dependent protein kinase type II subunit alpha T305	P11798	T305	-1.06944	0.39425
Calcium/calmodulin-dependent protein kinase type II subunit delta S3	Q6PHZ2	S3	1.78744	0.00366
Calcium/calmodulin-dependent protein kinase type II subunit delta T287	Q6PHZ2	T287	3.63961	1e-05
Calcium/calmodulin-dependent protein kinase type II subunit gamma (calcium/calmodulin-dependent protein kinase (CAMK) group) S280	P28652	S280	1.15706	0.23907
Calcium/calmodulin-dependent protein kinase type II subunit gamma (calcium/calmodulin-dependent protein kinase (CAMK) group) T287	P28652	T287	1.40697	0.11677
Calcium/calmodulin-dependent protein kinase type II subunit gamma T287	Q923T9	T287	1.73514	0.05821
Calcium/calmodulin-dependent protein kinase type IV P13	P08414	P13	1.38975	0.17329
Calcium/calmodulin-dependent protein kinase type IV T196	P08414	T196	-1.28418	0.12911
Caldesmon S496	Q8VCQ8	S496	-1.04261	0.43491
Caldesmon S526	Q8VCQ8	S526	1.39756	0.06309
Calmodulin S82	Q9D6P8	S82	1.35684	0.04421
Calmodulin T80	P62204	T80	1.107	0.32977
Calnexin S582	P35564	S582	-1.04664	0.4158
Calpain-2 catalytic subunit S369	O08529	S369	-1.05555	0.39877
Calpain-2 catalytic subunit T370	O08529	T370	1.02547	0.43812
Calpain-7 Y620	Q9R1S8	Y620	-1.08002	0.38863
Calpain-7 Y667	Q9R1S8	Y667	1.19817	0.21915
Calpastatin T691	P51125	T691	-1.06999	0.36966
Calpastatin Y559	P51125	Y559	1.44819	0.03059
Calponin-3 (capable of binding to actin, calmodulin) S293	Q9DAW9	S293	-1.50665	0.08944
Calponin-3 (capable of binding to actin, calmodulin) Y10	Q9DAW9	Y10	-1.00005	0.49992
cAMP-dependent protein kinase catalytic subunit alpha (Phosphorylates a large number of substrates) S339	P05132	S339	1.68579	0.00583
cAMP-dependent protein kinase catalytic subunit alpha (Phosphorylates a large number of substrates) T198	P05132	T198	1.22084	0.28145
cAMP-dependent protein kinase type I-alpha regulatory subunit S77	Q9DBC7	S77	1.60638	0.06178
cAMP-dependent protein kinase type I-alpha regulatory subunit S83	Q9DBC7	S83	-1.12291	0.32104
cAMP-dependent protein kinase type I-beta regulatory subunit S83	P12849	S83	2.28193	0.00046
cAMP-dependent protein kinase type I-beta regulatory subunit Y312	P12849	Y312	1.67198	0.04292
cAMP-dependent protein kinase type II-alpha regulatory subunit S283	Q99PM3	S283	1.13275	0.21745
cAMP-dependent protein kinase type II-alpha regulatory subunit S96	P12367	S96	1.02171	0.45575
cAMP-dependent protein kinase type II-beta regulatory subunit S112	P31324	S112	1.17122	0.21595
cAMP-responsive element modulator S284	P27699	S284	-1.09264	0.39554
cAMP-responsive element modulator S290	P27699	S290	1.11795	0.35994
Casein kinase I isoform alpha S218	Q8BK63	S218	2.11197	0.00184
Casein kinase I isoform alpha S242	Q8BK63	S242	-1.64054	0.01467
Casein kinase I isoform delta S331	Q9DC28	S331	1.38424	0.08949
Casein kinase I isoform delta S406	Q9DC28	S406	1.52111	0.02709
Casein kinase I isoform epsilon T325	Q9JMK2	T325	1.12006	0.25985
Casein kinase I isoform epsilon T337	Q9JMK2	T337	1.28257	0.07426
Casein kinase I isoform gamma-1 S344	Q8BTH8	S344	-1.68824	0.00343
Casein kinase I isoform gamma-1 S361	Q8BTH8	S361	-1.23157	0.20357
Casein kinase II subunit alpha S362	Q60737	S362	-1.28478	0.12701
Casein kinase II subunit alpha Y255	Q60737	Y255	-1.12176	0.2802
Caspase recruitment domain-containing protein 11 S563	Q8CIS0	S563	1.06045	0.35857
Caspase recruitment domain-containing protein 11 S564	Q8CIS0	S564	-1.54056	0.00598
Caspase recruitment domain-containing protein 9 T231	A2AIV8	T231	1.16218	0.27224
Caspase recruitment domain-containing protein 9 T95	A2AIV8	T95	-1.34436	0.04611
Caspase-1 S226	P29452	S226	1.09451	0.36249
Caspase-1 S374	P29452	S374	-1.25336	0.22617
Caspase-2 S139	P29594	S139	1.10156	0.33173
Caspase-2 S340	P29594	S340	-1.17032	0.20918
Caspase-3 S150	P70677	S150	1.11354	0.31658
Caspase-6 S239	O08738	S239	-2.44283	0.00151
Caspase-7 S239	P97864	S239	1.06986	0.41283
Caspase-7 T173	P97864	T173	-1.75526	0.0106
Caspase-8 S349	O89110	S349	-1.20214	0.26909
Caspase-8 Y450	O89110	Y450	-1.53641	0.08735
Caspase-9 S221	Q8C3Q9	S221	1.04431	0.42648
Caspase-9 T163	Q8C3Q9	T163	1.17463	0.26146
Catalase S167	P24270	S167	-1.41964	0.11021
Catalase Y386	P24270	Y386	1.41411	0.08613
Catenin beta-1 S33	Q02248	S33	-1.22777	0.14516
Catenin beta-1 S37	Q02248	S37	1.34686	0.10294
Cathepsin B S169	P10605	S169	-1.01462	0.4876
Cathepsin L1 Y295	P06797	Y295	1.54564	0.09022
Cathepsin O S306	Q8BM88	S306	-1.24694	0.18811
Cation-dependent mannose-6-phosphate receptor S268	P24668	S268	-1.04855	0.42212
Caveolin-1 Y14	P49817	Y14	-1.24689	0.19146
Caveolin-1 Y25	P49817	Y25	1.02897	0.45191
Caveolin-2 (May act as a scaffolding protein) Y19	Q9WVC3	Y19	1.15453	0.27549
Caveolin-2 (May act as a scaffolding protein) Y27	Q9WVC3	Y27	1.5836	0.04074
C-C chemokine receptor type 5 S338	P51682	S338	-1.08583	0.35753
C-C chemokine receptor type 5 S351	P51682	S351	-1.81715	0.00202
CCAAT/enhancer-binding protein alpha S21	P53566	S21	-1.28677	0.16899
cGMP-dependent protein kinase 1 S65	P0C605	S65	-1.37947	0.03068
cGMP-dependent protein kinase 1 T517	P0C605	T517	1.10977	0.34449
cGMP-inhibited 3,5-cyclic phosphodiesterase A S310	Q9Z0X4	S310	1.1131	0.26412
cGMP-inhibited 3,5-cyclic phosphodiesterase A S425	Q9Z0X4	S425	-1.22175	0.20492
Claudin-12 S231	Q9ET43	S231	-1.23181	0.15623
Complement component C7 A835	D3YXF5	A835	1.35372	0.07439
Complement component C8 alpha chain Y341	Q8K182	Y341	1.25831	0.06507
Contactin-1 S916	P12960	S916	-1.05847	0.41297
Contactin-1 Y769	P12960	Y769	1.17462	0.19937
Corticotropin-releasing factor receptor 1 T413	P35347	T413	-1.21278	0.18427
Creatine kinase B-type S128	Q04447	S128	-1.26017	0.1551
Creatine kinase B-type S309	Q04447	S309	-1.00151	0.49887
CREB-binding protein S1383	P45481	S1383	1.45746	0.0542
CREB-binding protein S92	P45481	S92	1.15089	0.31814
CREB-regulated transcription coactivator 2 S171	Q3U182	S171	-1.24804	0.21122
CREB-regulated transcription coactivator 2 S434	Q3U182	S434	-1.00674	0.48909
Crk-like protein S42	P47941	S42	-1.19891	0.20334
Crk-like protein Y207	P47941	Y207	-1.32697	0.09476
CUGBP Elav-like family member 1 (mRNA binding protein) S28	P28659	S28	1.12961	0.30808
CUGBP Elav-like family member 1 (mRNA binding protein) S302	P28659	S302	-1.04659	0.42357
Cyclic AMP-dependent transcription factor ATF-1 S36	P81269	S36	3.82427	0.00025
Cyclic AMP-dependent transcription factor ATF-1 S63	P81269	S63	1.88574	0.02608
Cyclic AMP-dependent transcription factor ATF-2 (Transcriptional activator) T51	P16951	T51	-1.02524	0.43822
Cyclic AMP-dependent transcription factor ATF-2 (Transcriptional activator) T53	P16951	T53	1.52841	0.11146
Cyclic AMP-dependent transcription factor ATF-4 (trascriptional activator/binds CRE) S218	Q06507	S218	2.3888	0.00028
Cyclic AMP-dependent transcription factor ATF-4 S665	Q64127	S665	1.34814	0.07502
Cyclic AMP-dependent transcription factor ATF-7 T51	Q8R0S1	T51	-1.20669	0.22694
Cyclic AMP-dependent transcription factor ATF-7 T53	Q8R0S1	T53	1.89523	0.0877
Cyclic AMP-responsive element-binding protein 1 (Phosphorylation-dependent transcription factor that stimulates transcription upon binding to the DNA cAMP response element (CRE)) S121	Q01147	S121	1.35602	0.1181
Cyclic AMP-responsive element-binding protein 1 (Phosphorylation-dependent transcription factor that stimulates transcription upon binding to the DNA cAMP response element (CRE)) S133	Q01147	S133	-1.29149	0.09449
Cyclin-dependent kinase 1 (control of the eukaryotic cell cycle) T161	P11440	T161	1.15981	0.33597
Cyclin-dependent kinase 1 (control of the eukaryotic cell cycle) Y15	P11440	Y15	1.00668	0.49166
Cyclin-dependent kinase 11B S47	P24788	S47	-1.12249	0.30707
Cyclin-dependent kinase 11B T740	P24788	T740	1.37906	0.11127
Cyclin-dependent kinase 12 S221	Q14AX6	S221	-1.18452	0.28562
Cyclin-dependent kinase 12 T1240	Q14AX6	T1240	1.19472	0.23417
Cyclin-dependent kinase 16 (vesicle-mediated transport processes and exocytosis) S119	Q04735	S119	1.49823	0.02182
Cyclin-dependent kinase 16 (vesicle-mediated transport processes and exocytosis) S12	Q04735	S12	-1.30565	0.107
Cyclin-dependent kinase 2 T160	P97377	T160	1.06303	0.42634
Cyclin-dependent kinase 2 Y15	Q80YP0	Y15	2.1912	0.0005
Cyclin-dependent kinase 4 T172	P30285	T172	-1.1327	0.40613
Cyclin-dependent kinase 5 (Proline-directed serine/threonine-protein kinase) S159	P49615	S159	-1.04372	0.42914
Cyclin-dependent kinase 5 (Proline-directed serine/threonine-protein kinase) Y15	P49615	Y15	1.14519	0.28881
Cyclin-dependent kinase 5 activator 1 S8	P61809	S8	1.11624	0.27509
Cyclin-dependent kinase 5 activator 1 T138	P61809	T138	1.50637	0.00552
Cyclin-dependent kinase 6 T177	Q64261	T177	1.05427	0.40026
Cyclin-dependent kinase 6 Y24	Q64261	Y24	1.69635	0.07818
Cyclin-dependent kinase 7 S164	Q03147	S164	1.54892	0.0926
Cyclin-dependent kinase 7 T170	Q03147	T170	-1.26241	0.12425
Cyclin-dependent kinase 9 (Tyrosine-protein kinase ) S175	Q99J95	S175	1.39484	0.10501
Cyclin-dependent kinase 9 (Tyrosine-protein kinase ) T186	Q99J95	T186	1.1752	0.31766
Cyclin-dependent kinases regulatory subunit 2 S51	P56390	S51	1.68402	0.02936
Cytochrome b-c1 complex subunit 1, mitochondrial Y459	Q9CZ13	Y459	-1.02678	0.44714
Cytochrome b-c1 complex subunit 1, mitochondrial Y468	Q9CZ13	Y468	1.0731	0.34977
Cytoplasmic dynein 1 light intermediate chain 1 S398	Q8R1Q8	S398	1.08281	0.34953
Cytoplasmic dynein 1 light intermediate chain 1 S405	Q8R1Q8	S405	-1.13801	0.23531
Cytoplasmic tyrosine-protein kinase BMX Y40	P97504	Y40	-1.18093	0.22087
Cytoplasmic tyrosine-protein kinase BMX Y542	P97504	Y542	-1.20568	0.18105
Cytosolic phospholipase A2 S505	P47713	S505	1.41414	0.18471
Cytosolic phospholipase A2 S726	P47713	S726	2.10177	2e-05
D(1A) dopamine receptor T360	Q61616	T360	-1.34667	0.03516
D(2) dopamine receptor S148	P61168	S148	-1.01282	0.4729
D(2) dopamine receptor T134	P61168	T134	-1	0.5
D(3) dopamine receptor S304	P30728	S304	-1.0535	0.411
D(3) dopamine receptor T225	P30728	T225	-1.4171	0.05449
D(4) dopamine receptor S234	P51436	S234	1.07318	0.34544
Death domain-associated protein 6 (apoptosis resistance) S1129	Q9JLC4	S1129	-1.15437	0.20525
Death domain-associated protein 6 S190	O35613	S190	1.05403	0.40504
Death-associated protein 1 (Negative regulator of autophagy) S3	Q91XC8	S3	1.96982	0.00018
Death-associated protein 1 (Negative regulator of autophagy) S51	Q91XC8	S51	1.17631	0.20124
Death-associated protein kinase 1 (Calcium/calmodulin-dependent serine/threonine kinase) S308	Q80YE7	S308	-1.00786	0.49133
Death-associated protein kinase 1 (Calcium/calmodulin-dependent serine/threonine kinase) Y491	Q80YE7	Y491	5.6246	0.0003
Death-associated protein kinase 3 T225	O54784	T225	1.50336	0.04573
Death-associated protein kinase 3 T265	O54784	T265	1.20952	0.2785
Dedicator of cytokinesis protein 6 S1227	Q8VDR9	S1227	-1.87566	0.00318
DEP domain-containing mTOR-interacting protein (Negative regulator of the mTORC1 and mTORC2 signaling pathways) S287	Q570Y9	S287	1.29012	0.1279
DEP domain-containing mTOR-interacting protein (Negative regulator of the mTORC1 and mTORC2 signaling pathways) S298	Q570Y9	S298	-1.05713	0.42713
Desmin S12	P31001	S12	1.67378	0.00992
Desmin S13	P31001	S13	-1.53591	0.00989
Diacylglycerol kinase alpha Y336	O88673	Y336	4.33027	0.00053
Diacylglycerol kinase delta S66	E9PUQ8	S66	1.84253	0.00687
Diacylglycerol kinase delta S70	E9PUQ8	S70	1.41523	0.15166
Dihydropyrimidinase-related protein 1 (Plays a role in axon guidance, invasive growth and cell migration) S522	P97427	S522	1.36163	0.09028
Dihydropyrimidinase-related protein 1 (Plays a role in axon guidance, invasive growth and cell migration) T509	P97427	T509	-1.24349	0.20099
Dihydropyrimidinase-related protein 2 (neural development) S522	O08553	S522	-1.64057	0.00759
Dihydropyrimidinase-related protein 2 (neural development) T514	O08553	T514	-2.48829	0.00116
Dihydropyrimidinase-related protein 3 ( role in axon guidance, neuronal growth ) S522	Q62188	S522	-1.04558	0.42021
Dihydropyrimidinase-related protein 3 ( role in axon guidance, neuronal growth ) T509	Q62188	T509	1.01795	0.47453
DnaJ homolog subfamily A member 1 S83	P63037	S83	1.26131	0.12449
DnaJ homolog subfamily A member 1 Y376	P63037	Y376	-1.292	0.11862
DnaJ homolog subfamily B member 1 P151	Q9QYJ3	P151	-1.29272	0.07261
DnaJ homolog subfamily B member 1 S171	Q9QYJ3	S171	-1.02001	0.46834
DnaJ homolog subfamily C member 1 T230	Q61712	T230	1.09012	0.37845
DnaJ homolog subfamily C member 1 Y297	Q61712	Y297	-1.96218	0.00156
DnaJ homolog subfamily C member 2 S47	P54103	S47	1.64819	0.0178
DnaJ homolog subfamily C member 2 S60	P54103	S60	-1.37044	0.06727
Drebrin ( cytoplasmic actin-binding protein-role in the process of neuronal growth) S142	Q9QXS6	S142	2.27986	0.05944
Drebrin ( cytoplasmic actin-binding protein-role in the process of neuronal growth) S658	Q9QXS6	S658	1.15613	0.23166
Dual adapter for phosphotyrosine and 3-phosphotyrosine and 3-phosphoinositide Y139	Q9QXT1	Y139	1.44481	0.0426
Dual specificity mitogen-activated protein kinase kinase 1 S218	P31938	S218	-1.49878	0.18871
Dual specificity mitogen-activated protein kinase kinase 1 S222	P31938	S222	1.12064	0.27243
Dual specificity mitogen-activated protein kinase kinase 3 S218	O09110	S218	-2.30573	0.00039
Dual specificity mitogen-activated protein kinase kinase 3 T222	O09110	T222	-1.00644	0.48931
Dual specificity mitogen-activated protein kinase kinase 4 (Dual specificity protein kinase which acts as an essential component of the MAP kinase signal transduction pathway) S255	P47809	S255	-1.06302	0.41448
Dual specificity mitogen-activated protein kinase kinase 4 (Dual specificity protein kinase which acts as an essential component of the MAP kinase signal transduction pathway) T259	P47809	T259	1.23313	0.26094
Dual specificity mitogen-activated protein kinase kinase 5 S311	Q9WVS7	S311	1.12208	0.33229
Dual specificity mitogen-activated protein kinase kinase 5 T315	Q9WVS7	T315	1.17079	0.29242
Dual specificity mitogen-activated protein kinase kinase 6 S207	P70236	S207	1.31723	0.15244
Dual specificity mitogen-activated protein kinase kinase 6 T211	P70236	T211	1.1997	0.16576
Dual specificity protein phosphatase 1 S323	P28563	S323	1.40795	0.06703
Dual specificity protein phosphatase 1 S359	P28563	S359	1.75432	0.00285
Dual specificity protein phosphatase 10 L347	Q9ESS0	L347	1.16834	0.24188
Dual specificity protein phosphatase 16 S441	Q6PCP3	S441	-1.36547	0.09924
Dual specificity protein phosphatase 5 S346	Q1HL35	S346	1.74019	0.00883
Dual specificity protein phosphatase 5 T321	Q1HL35	T321	-1.16933	0.29218
Dual specificity protein phosphatase 6 (dual-specificity phosphoprotein phosphatase-MAPK/ERK2) S159	Q9DBB1	S159	1.24536	0.1246
Dual specificity protein phosphatase 6 (dual-specificity phosphoprotein phosphatase-MAPK/ERK2) S197	Q9DBB1	S197	1.16079	0.19888
Dual specificity tyrosine-phosphorylation-regulated kinase 1A S529	Q61214	S529	1.37005	0.06969
Dual specificity tyrosine-phosphorylation-regulated kinase 1A Y145	Q61214	Y145	1.8729	0.01464
Dual specificity tyrosine-phosphorylation-regulated kinase 2 S440	Q5U4C9	S440	1.49078	0.023
Dual specificity tyrosine-phosphorylation-regulated kinase 2 T104	Q5U4C9	T104	1.11952	0.32383
Dynactin subunit 1 (cytoplasmic dynein-driven retrograde movement of vesicles ) S179	O08788	S179	1.0318	0.43942
Dynactin subunit 1 (cytoplasmic dynein-driven retrograde movement of vesicles ) S19	O08788	S19	-1.16387	0.23444
Dynamin-1 (a microtubule-associated force-producing protein-GTPase activity) S778	P39053	S778	1.03356	0.44076
Dynamin-1 (a microtubule-associated force-producing protein-GTPase activity) T780	P39053	T780	1.43526	0.06403
Dynamin-1-like protein S622	Q8K1M6	S622	1.30651	0.13313
Dynamin-1-like protein S643	Q8K1M6	S643	-1.29367	0.09115
E3 ubiquitin-protein ligase BRE1A S172	Q5DTM8	S172	-1.1011	0.35826
E3 ubiquitin-protein ligase BRE1A S522	Q5DTM8	S522	1.50096	0.09763
E3 ubiquitin-protein ligase CBL Y737	P22682	Y737	-1.29586	0.13175
E3 ubiquitin-protein ligase CBL Y780	P22682	Y780	1.26743	0.1864
E3 ubiquitin-protein ligase CBL-B S282	Q3TTA7	S282	1.84708	0.04873
E3 ubiquitin-protein ligase CBL-B Y363	Q3TTA7	Y363	1.29635	0.15831
E3 ubiquitin-protein ligase CHIP S150	Q9WUD1	S150	1.15956	0.31672
E3 ubiquitin-protein ligase CHIP Y50	Q9WUD1	Y50	1.31712	0.11999
E3 ubiquitin-protein ligase HERC2 T4829	Q4U2R1	T4829	-1.02922	0.44804
E3 ubiquitin-protein ligase HUWE1 S3696	Q7TMY8	S3696	2.38067	0.00149
E3 ubiquitin-protein ligase HUWE1 S927	Q7TMY8	S927	2.24642	0.00156
E3 ubiquitin-protein ligase Mdm2 (E3 ubiquitin-protein ligase) S163	P23804	S163	-1.18894	0.27293
E3 ubiquitin-protein ligase Mdm2 (E3 ubiquitin-protein ligase) S394	P23804	S394	1.40503	0.0401
E3 ubiquitin-protein ligase NEDD4-like S371	Q8CFI0	S371	1.53588	0.03264
E3 ubiquitin-protein ligase NEDD4-like S477	Q8CFI0	S477	1.68412	0.00643
E3 ubiquitin-protein ligase NRDP1 S254	Q8BH75	S254	-1.30475	0.12817
E3 ubiquitin-protein ligase parkin S295	Q9WVS6	S295	1.63084	0.09732
E3 ubiquitin-protein ligase parkin S65	Q9WVS6	S65	1.19627	0.27065
E3 ubiquitin-protein ligase pellino homolog 1 S70	Q8C669	S70	2.05479	0.00207
E3 ubiquitin-protein ligase pellino homolog 1 T288	Q8C669	T288	1.52651	0.08894
E3 ubiquitin-protein ligase pellino homolog 2 T289	Q8BST6	T289	-1.11127	0.32551
E3 ubiquitin-protein ligase RBX1 Y106	P62878	Y106	1.56065	0.09122
E3 ubiquitin-protein ligase RFWD2 S389	Q9R1A8	S389	1.37222	0.06171
E3 ubiquitin-protein ligase RNF103 S523	Q9R1W3	S523	1.76533	0.01111
E3 ubiquitin-protein ligase RNF103 Y233	Q9R1W3	Y233	-1.80493	0.01103
E3 ubiquitin-protein ligase SH3RF1 S304	Q69ZI1	S304	1.25885	0.24675
E3 ubiquitin-protein ligase SIAH1 S19	P61092	S19	-1.1086	0.32604
E3 ubiquitin-protein ligase SIAH1 Y100	P61092	Y100	1.02231	0.44552
E3 ubiquitin-protein ligase SIAH2 S29	Q06986	S29	1.08628	0.3592
E3 ubiquitin-protein ligase SIAH2 S69	Q06986	S69	1.28854	0.13753
E3 ubiquitin-protein ligase Topors S718	Q80Z37	S718	1.07145	0.41768
E3 ubiquitin-protein ligase TRAF7 T73	Q922B6	T73	1.75307	0.03223
E3 ubiquitin-protein ligase TRAF7 Y67	F8WJF7	Y67	1.26887	0.15067
E3 ubiquitin-protein ligase TRIM21 Y199	Q5ND52	Y199	-1.19319	0.16513
E3 ubiquitin-protein ligase TRIM32 S653	Q8CH72	S653	1.36656	0.06316
E3 ubiquitin-protein ligase TRIM36 Y178	Q80WG7	Y178	1.35046	0.05637
E3 ubiquitin-protein ligase UHRF1 S303	Q8VDF2	S303	-1.01826	0.46822
E3 ubiquitin-protein ligase UHRF1 S95	Q8VDF2	S95	1.15195	0.26096
E3 ubiquitin-protein ligase XIAP S429	Q60989	S429	1.4589	0.04333
E3 ubiquitin-protein ligase XIAP S87	Q60989	S87	1.35046	0.06678
Early endosome antigen 1 S23	Q8BL66	S23	-1.45405	0.12924
Early endosome antigen 1 T1392	Q8BL66	T1392	1.11909	0.32056
EF-hand domain-containing protein D2 (negative regulator of the canonical NF-kappa-B-activating branch) S74	Q9D8Y0	S74	1.165	0.26774
EF-hand domain-containing protein D2 (negative regulator of the canonical NF-kappa-B-activating branch) S76	Q9D8Y0	S76	1.12952	0.26489
ELAV-like protein 1 S221	P70372	S221	1.13931	0.31983
ELAV-like protein 1 T118	P70372	T118	1.03559	0.43493
Elongation of very long chain fatty acids protein 5 P285	Q8BHI7	P285	-1.363	0.03876
Elongation of very long chain fatty acids protein 5 S273	Q8BHI7	S273	-1.37581	0.06358
Endoplasmin S347	P08113	S347	-1.20605	0.18786
Ephexin-1 Y537	Q8CHT1	Y537	1.18363	0.22299
Ephrin type-A receptor 1 S812	Q60750	S812	1.1014	0.28305
Ephrin type-A receptor 1 T806	Q60750	T806	1.95421	0.00763
Ephrin type-A receptor 3 Y596	P29319	Y596	1.43028	0.10141
Ephrin type-A receptor 3 Y602	P29319	Y602	-1.00275	0.49572
Ephrin type-A receptor 4 Y596	Q03137	Y596	2.01379	0.00383
Ephrin type-A receptor 4 Y602	Q03137	Y602	-1.57759	0.02313
Ephrin type-A receptor 7 Y597	Q61772	Y597	1.25729	0.14377
Ephrin type-A receptor 7 Y608	Q61772	Y608	1.15213	0.23981
Ephrin type-B receptor 1 Y594	Q8CBF3	Y594	1.67125	0.02116
Ephrin type-B receptor 1 Y928	Q8CBF3	Y928	1.44217	0.08155
Ephrin type-B receptor 2 Y532	P54763	Y532	1.74955	0.00383
Ephrin type-B receptor 2 Y592	P54763	Y592	1.39417	0.13474
Ephrin type-B receptor 3 T786	P54754	T786	-1.14392	0.25893
Ephrin type-B receptor 3 Y609	P54754	Y609	-1.16766	0.29553
Ephrin type-B receptor 4 Y590	P54761	Y590	1.17395	0.25283
Ephrin type-B receptor 4 Y774	P54761	Y774	-1.76861	0.00591
Ephrin-B2 Y323	P52795	Y323	-1.59415	0.03383
Ephrin-B2 Y328	P52795	Y328	1.58821	0.15047
Epidermal growth factor receptor (Receptor tyrosine kinase ) Y1092	Q01279	Y1092	-2.25585	0.00023
Epidermal growth factor receptor (Receptor tyrosine kinase ) Y1197	Q01279	Y1197	1.04513	0.41107
Epidermal growth factor receptor substrate 15-like 1 S229	Q60902	S229	-1.04693	0.39066
Epidermal growth factor receptor substrate 15-like 1 S255	Q60902	S255	1.07281	0.41715
Epithelial discoidin domain-containing receptor 1 Y511	Q03146	Y511	-1.66543	0.01418
Epithelial discoidin domain-containing receptor 1 Y794	Q03146	Y794	-1.0343	0.44424
Estradiol 17-beta-dehydrogenase 8 S19	P50171	S19	-1.26382	0.16884
Estradiol 17-beta-dehydrogenase 8 Y167	P50171	Y167	-1.26222	0.08697
Eukaryotic elongation factor 2 kinase S358	O08796	S358	-1.55501	0.02497
Eukaryotic elongation factor 2 kinase S365	O08796	S365	-1.2601	0.09125
Eukaryotic translation initiation factor 2-alpha kinase 3 S1092	Q9Z2B5	S1092	1.06794	0.35217
Eukaryotic translation initiation factor 2-alpha kinase 3 T980	Q9Z2B5	T980	-1.0933	0.29004
Eukaryotic translation initiation factor 4E-binding protein 1 T36	Q60876	T36	-1.28903	0.1586
Eukaryotic translation initiation factor 4E-binding protein 1 T45	Q60876	T45	-1.03061	0.45255
Excitatory amino acid transporter 1 S512	P56564	S512	1.87292	0.01208
Excitatory amino acid transporter 1 Y523	P56564	Y523	1.62784	0.01221
Excitatory amino acid transporter 4 S26	O35544	S26	1.01697	0.47049
Excitatory amino acid transporter 4 T34	O35544	T34	-1.43938	0.09115
Ezrin T567	P26040	T567	1.36329	0.13668
Ezrin Y146	P26040	Y146	-1.56023	0.01289
Fibroblast growth factor receptor 1 Y653	P16092	Y653	-1.55015	0.05879
Fibroblast growth factor receptor 1 Y654	P16092	Y654	3.38525	0.00122
Fibroblast growth factor receptor 2 S780	E9Q7T0	S780	2.6207	0.00018
Fibroblast growth factor receptor 2 Y769	P21803	Y769	1.65989	0.00862
Fibroblast growth factor receptor 3 Y719	Q61851	Y719	1.10976	0.34309
Fibroblast growth factor receptor 3 Y755	Q61851	Y755	1.19692	0.26124
Fibroblast growth factor receptor 4 Y639	Q03142	Y639	-1.71452	0.00069
Fibroblast growth factor receptor 4 Y751	Q03142	Y751	1.33646	0.14038
Fibroblast growth factor receptor substrate 2 Y196	Q8C180	Y196	1.00646	0.48686
Fibroblast growth factor receptor substrate 2 Y436	Q8C180	Y436	2.00139	0.00197
Focal adhesion kinase 1 (Non-receptor protein-tyrosine kinase) Y428	P34152	Y428	1.30673	0.12417
Focal adhesion kinase 1 (Non-receptor protein-tyrosine kinase) Y963	P34152	Y963	-1.0101	0.48263
Forkhead box protein O1 (Transcription factor) S253	Q9R1E0	S253	1.00527	0.49124
Forkhead box protein O1 (Transcription factor) T24	Q9R1E0	T24	1.0365	0.43228
Forkhead box protein O3 (Transcriptional activator which triggers apoptosis in the absence of survival factors) S252	Q9WVH4	S252	1.42227	0.07766
Forkhead box protein O3 (Transcriptional activator which triggers apoptosis in the absence of survival factors) T32	Q9WVH4	T32	1.66975	0.0433
Forkhead box protein O4 (Transcription factor) S197	Q9WVH3	S197	-1.16647	0.20551
Forkhead box protein O4 (Transcription factor) T32	Q9WVH3	T32	-1.33518	0.08298
G protein-coupled receptor kinase 5 S484	Q8VEB1	S484	1.12882	0.28257
G protein-coupled receptor kinase 5 T485	Q8VEB1	T485	-1.34609	0.16707
G1/S-specific cyclin-D1 T286	P25322	T286	1.57342	0.06532
G1/S-specific cyclin-D1 T288	P25322	T288	-1.29169	0.14877
G1/S-specific cyclin-E1 (protein folding) T182	V9GX52	T182	1.31465	0.06964
G1/S-specific cyclin-E1 T74	Q61457	T74	1.91932	0.00276
Galactocerebrosidase S68	P54818	S68	-1.05491	0.41787
Galactocerebrosidase T381	P54818	T381	1.81745	0.00125
Gamma-aminobutyric acid receptor subunit beta-3 S432	P63080	S432	-1.13454	0.33395
Gamma-aminobutyric acid receptor subunit beta-3 S433	P63080	S433	-1.13164	0.35608
Gap junction alpha-1 protein (integral membrane protein of the connexin family) S279	P23242	S279	-1.06534	0.40989
Gap junction alpha-1 protein (integral membrane protein of the connexin family) S282	P23242	S282	1.50497	0.14086
Girdin (key modulator of Akt/mTOR) S1417	Q5SNZ0	S1417	1.76334	0.05129
Glia maturation factor beta S72	Q9CQI3	S72	-1.06219	0.43366
Glia maturation factor beta S83	Q9CQI3	S83	1.06795	0.44359
Glial fibrillary acidic protein (a class-III intermediate filament, is a cell-specific marker that, during the development of the central nervous system) S8	P03995	S8	-1.43204	0.05314
Glial fibrillary acidic protein (a class-III intermediate filament, is a cell-specific marker that, during the development of the central nervous system) T7	P03995	T7	1.10762	0.29481
Glucose-6-phosphate isomerase S185	P06745	S185	-1.51533	0.03135
Glutamate receptor 1 (Ionotropic glutamate receptor) S849	P23818	S849	1.20485	0.25648
Glutamate receptor 1 (Ionotropic glutamate receptor) S863	P23818	S863	-1.31627	0.08576
Glutamate receptor 4 S862	Q9Z2W8	S862	1.00064	0.49883
Glutamate receptor ionotropic, delta-2 S663	Q61625	S663	-1.17517	0.25394
Glutamate receptor ionotropic, delta-2 Y543	Q61625	Y543	1.20414	0.24276
Glutamate receptor ionotropic, NMDA 1 S890	P35438	S890	1.35447	0.2319
Glutamate receptor ionotropic, NMDA 1 S897	P35438	S897	1.0567	0.41149
Glutamate receptor ionotropic, NMDA 2A Y1325	P35436	Y1325	-1.49074	0.0391
Glutamate receptor ionotropic, NMDA 2A Y1387	P35436	Y1387	1.18435	0.24595
Glutamate receptor ionotropic, NMDA 2B ( glutamate-gated ion channels with high calcium permeability) S1303	Q01097	S1303	1.14417	0.21641
Glutamate receptor ionotropic, NMDA 2B ( glutamate-gated ion channels with high calcium permeability) S1323	Q01097	S1323	1.66963	0.04729
Glyceraldehyde-3-phosphate dehydrogenase T244	P16858	T244	1.04488	0.4059
Glyceraldehyde-3-phosphate dehydrogenase Y40	P16858	Y40	-1.04515	0.41743
Glycogen synthase kinase-3 alpha S21	Q2NL51	S21	1.15255	0.28655
Glycogen synthase kinase-3 alpha Y279	Q2NL51	Y279	-1.55708	0.01232
Glycogen synthase kinase-3 beta S9	Q9WV60	S9	1.028	0.45476
GRB2-associated-binding protein 1 (Adapter protein that plays a role in intracellular signaling cascades) Y628	Q9QYY0	Y628	1.1524	0.2782
GRB2-associated-binding protein 1 (Adapter protein that plays a role in intracellular signaling cascades) Y660	Q9QYY0	Y660	-1.09007	0.32572
GRB2-associated-binding protein 2 (Adapter protein) Y603	Q9Z1S8	Y603	-1.08216	0.36023
GRB2-associated-binding protein 2 (Adapter protein) Y632	Q9Z1S8	Y632	-1.23428	0.13216
Growth arrest and DNA damage-inducible protein GADD45 alpha S32	P48316	S32	-1.00761	0.48583
Growth arrest and DNA damage-inducible protein GADD45 alpha Y41	P48316	Y41	3.97441	0.00019
Growth factor receptor-bound protein 10 S455	Q60760	S455	2.15239	0.01294
Growth factor receptor-bound protein 10 S503	Q60760	S503	1.37994	0.04561
Growth factor receptor-bound protein 2 Y209	Q60631	Y209	1.037	0.42243
Growth factor receptor-bound protein 2 Y7	Q60631	Y7	1.05489	0.38687
GTPase HRas T144	Q61411	T144	1.53421	0.05018
GTPase HRas T148	Q61411	T148	1.25232	0.22864
Guanine nucleotide-binding protein G(q) subunit alpha S154	P21279	S154	1.17405	0.33604
Guanine nucleotide-binding protein G(q) subunit alpha S53	P21278	S53	1.07717	0.38117
Guanine nucleotide-binding protein subunit beta-2-like 1 Y228	P68040	Y228	-1.14478	0.26921
Guanine nucleotide-binding protein subunit beta-2-like 1 Y246	P68040	Y246	1.26982	0.06292
Heat shock 70 kDa protein 12A S24	Q8K0U4	S24	1.4456	0.04318
Heat shock 70 kDa protein 12A S573	Q8K0U4	S573	1.50159	0.09292
Heat shock 70 kDa protein 1A/1B H89	Q61696	H89	1.46661	0.11255
Heat shock 70 kDa protein 1A/1B T636	Q61696	T636	2.51687	0.00051
Heat shock 70 kDa protein 4 S76	Q61316	S76	1.86651	0.04269
Heat shock 70 kDa protein 4 Y336	Q61316	Y336	-1.33151	0.18454
Heat shock 70 kDa protein 4L S54	P48722	S54	1.54679	0.03871
Heat shock 70 kDa protein 4L S74	P48722	S74	1.99968	0.01689
Heat shock factor protein 1 (DNA-binding protein that specifically binds heat shock promoter elements (HSE) and activates transcription) S303	P38532	S303	1.64003	0.01533
Heat shock factor protein 1 (DNA-binding protein that specifically binds heat shock promoter elements (HSE) and activates transcription) S307	P38532	S307	-1.08815	0.36589
Heat shock factor protein 4 S298	Q9R0L1	S298	-1.21955	0.2243
Heat shock factor protein 4 T471	Q9R0L1	T471	1.23534	0.18601
Heat shock protein 105 kDa S558	Q61699	S558	1.62139	0.04398
Heat shock protein 105 kDa S810	Q61699	S810	1.52242	0.05923
Heat shock protein beta-1 (Involved in stress resistance and actin organization) N82	P14602	N82	-1.32202	0.0795
Heat shock protein beta-1 (Involved in stress resistance and actin organization) S86	P14602	S86	1.23352	0.18945
Heat shock protein beta-6 S16	Q5EBG6	S16	1.03102	0.44404
Heat shock protein beta-8 S24	Q9JK92	S24	-1.91725	0.00021
Heat shock protein beta-8 S27	Q9JK92	S27	-1.69852	0.00553
Heat shock protein HSP 90-alpha S231	P07901	S231	-1.1577	0.24729
Heat shock protein HSP 90-alpha S263	P07901	S263	1.28135	0.13128
Heat shock protein HSP 90-beta (Molecular chaperone ) S226	P11499	S226	-1.04453	0.41905
Heat shock protein HSP 90-beta (Molecular chaperone ) S255	P11499	S255	1.27465	0.14161
Hematopoietic lineage cell-specific protein Y120	Q3UU41	Y120	1.14956	0.2895
Hematopoietic lineage cell-specific protein Y405	P49710	Y405	-1.13055	0.28231
Hepatocyte growth factor receptor Y1232	P16056	Y1232	1.34815	0.14265
Hepatocyte growth factor receptor Y1233	P16056	Y1233	1.34394	0.17693
Heterogeneous nuclear ribonucleoprotein H (component of the heterogeneous nuclear ribonucleoprotein (hnRNP) complexes ) S104	O35737	S104	-1.01482	0.47431
Heterogeneous nuclear ribonucleoprotein K (One of the major pre-mRNA-binding proteins) S284	P61979	S284	1.00984	0.47184
Heterogeneous nuclear ribonucleoprotein K (One of the major pre-mRNA-binding proteins) S353	P61979	S353	1.11807	0.31707
High affinity nerve growth factor receptor (Receptor tyrosine kinase involved in the development and the maturation of the central and peripheral nervous systems ) Y499	Q3UFB7	Y499	-1.24619	0.19949
High affinity nerve growth factor receptor (Receptor tyrosine kinase involved in the development and the maturation of the central and peripheral nervous systems ) Y794	Q3UFB7	Y794	1.2173	0.21237
High mobility group protein B1 ( DNA binding protein) S35	P63158	S35	1.86818	0.00506
High mobility group protein B1 ( DNA binding protein) S39	P63158	S39	-1.38106	0.11864
Histamine H1 receptor S399	P70174	S399	-1.00668	0.48857
Histamine H1 receptor T140	P70174	T140	-2.12993	0.0016
Histone acetyltransferase p300 S1833	B2RWS6	S1833	1.04897	0.38892
Histone acetyltransferase p300 S89	B2RWS6	S89	-1.12152	0.25936
Histone deacetylase 1 S421	O09106	S421	-1.66615	0.0118
Histone deacetylase 1 S423	O09106	S423	1.53618	0.02232
Histone deacetylase 2 (transcriptional regulator of the histone deacetylase family) S394	P70288	S394	1.11316	0.28805
Histone deacetylase 2 (transcriptional regulator of the histone deacetylase family) S424	P70288	S424	-1.04068	0.4246
Histone deacetylase 4 S245	Q6NZM9	S245	-1.04429	0.42644
Histone deacetylase 4 S629	Q6NZM9	S629	1.04468	0.40179
Histone deacetylase 5 S250	Q9Z2V6	S250	-1.52754	0.02846
Histone deacetylase 5 S488	Q9Z2V6	S488	-1.17734	0.21101
Histone deacetylase 7 S178	Q8C2B3	S178	1.62219	0.03967
Histone deacetylase 7 S479	Q8C2B3	S479	1.34998	0.07054
Histone deacetylase 8 S39	Q8VH37	S39	1.15805	0.1539
Homeobox protein Hox-A10 Y349	P31310	Y349	1.2813	0.05096
Homeobox protein Hox-A10 Y366	P31310	Y366	1.28431	0.15592
Homeobox protein Hox-A9 S204	P09631	S204	-1.02032	0.46565
Homer protein homolog 3 S159	Q99JP6	S159	1.01343	0.46856
Homer protein homolog 3 S179	Q99JP6	S179	1.51961	0.05686
Hsc70-interacting protein S348	Q99L47	S348	-1.51059	0.06106
Hsc70-interacting protein S78	Q99L47	S78	1.02575	0.46123
Hsp90 co-chaperone Cdc37 S13	Q61081	S13	-1.5785	0.01622
Hsp90 co-chaperone Cdc37 Y299	Q61081	Y299	-1.27818	0.14137
Huntingtin S13	P42859	S13	-1.14339	0.29966
Huntingtin S16	P42859	S16	1.92701	0.00387
Huntingtin S398	P42859	S398	1.39882	0.07893
Huntingtin S408	P42859	S408	1.58505	0.00516
Huntingtin S411	P42859	S411	1.03171	0.43934
Huntingtin-interacting protein 1 Y152	Q8VD75	Y152	1.85472	0.10186
Hypoxia-inducible factor 1-alpha S652	Q61221	S652	1.78061	0.07436
Hypoxia-inducible factor 1-alpha S654	Q61221	S654	2.06434	0.02351
Importin-5 S72	Q8BKC5	S72	1.48559	0.14837
Importin-5 Y820	Q8BKC5	Y820	-1.20516	0.20312
Inhibitor of nuclear factor kappa-B kinase subunit beta (mod Htt tox--atophagy) S176	Q60680	S176	1.79939	0.01275
Inhibitor of nuclear factor kappa-B kinase subunit beta (mod Htt tox--atophagy) S180	Q60680	S180	1.28496	0.14542
Inhibitor of nuclear factor kappa-B kinase subunit beta S177	O88351	S177	1.12409	0.33942
Inhibitor of nuclear factor kappa-B kinase subunit epsilon S172	Q9R0T8	S172	-1.01595	0.46423
Inositol 1,4,5-trisphosphate receptor type 1 (Intracellular channel that mediates calcium release from ER) T799	P11881	T799	1.40096	0.04388
Inositol 1,4,5-trisphosphate receptor type 1 (Intracellular channel that mediates calcium release from ER) Y353	P11881	Y353	1.97401	0.01979
Inositol 1,4,5-trisphosphate receptor type 2 Y117	Q9Z329	Y117	1.04917	0.43132
Inositol 1,4,5-trisphosphate receptor type 2 Y903	Q9Z329	Y903	1.05018	0.4396
Inositol 1,4,5-trisphosphate receptor type 3 S916	P70227	S916	-1.48491	0.02353
Inositol 1,4,5-trisphosphate receptor type 3 S934	P70227	S934	1.07405	0.32966
Insulin receptor substrate 1 (NGF) S307	P35569	S307	-1.22002	0.16679
Insulin receptor substrate 1 (NGF) S632	P35569	S632	-1.0038	0.49328
Insulin-like growth factor 1 receptor (Receptor tyrosine kinase) Y1163	Q60751	Y1163	1.46173	0.05429
Insulin-like growth factor 1 receptor (Receptor tyrosine kinase) Y1167	Q60751	Y1167	1.11088	0.29075
Insulin-like growth factor 2 mRNA-binding protein 1 S181	O88477	S181	-1.02604	0.45603
Insulin-like growth factor 2 mRNA-binding protein 1 T273	O88477	T273	1.137	0.34384
Insulin-like growth factor-binding protein 1 G48	Q9R1V4	G48	1.1173	0.30275
Insulin-like growth factor-binding protein 1 S157	P47876	S157	1.42048	0.03468
Insulin-like growth factor-binding protein 3 S141	P47878	S141	-1.24164	0.19292
Insulin-like growth factor-binding protein 3 S184	P47878	S184	1.16741	0.19919
Insulin-like growth factor-binding protein 5 S115	Q07079	S115	1.51947	0.02148
Insulin-like growth factor-binding protein 5 S267	Q07079	S267	1.21627	0.23126
Insulin-like growth factor-binding protein 7 S252	Q61581	S252	-1.04553	0.43741
Insulin-like growth factor-binding protein 7 Y116	Q61581	Y116	1.44603	0.12209
Integrin alpha-6 S187	Q61739	S187	1.04415	0.43928
Integrin alpha-6 S278	Q61739	S278	1.07214	0.38083
Interferon alpha/beta receptor 1 S523	P33896	S523	1.10444	0.31949
Interferon alpha/beta receptor 1 S526	P33896	S526	1.02039	0.4573
Interferon regulatory factor 1 S216	P15314	S216	1.23449	0.20887
Interferon regulatory factor 1 Y109	P15314	Y109	-1.26425	0.13982
Interferon-induced, double-stranded RNA-activated protein kinase Y32	Q9Z1J2	Y32	-1.19921	0.20914
Interferon-induced, double-stranded RNA-activated protein kinase Y96	Q03963	Y96	-1.11344	0.31241
Interleukin-23 receptor S177	Q8K4B4	S177	-1.07416	0.32558
Interleukin-6 receptor subunit beta S780	Q00560	S780	-1.22507	0.17794
Interleukin-6 receptor subunit beta Y757	Q00560	Y757	-1.15774	0.31496
Interleukin-7 receptor subunit alpha Y449	P16872	Y449	1.04674	0.43483
Kinesin-1 heavy chain S825	Q61768	S825	-1.07907	0.36004
Kinesin-1 heavy chain Y277	Q61768	Y277	-1.11619	0.23803
Kinesin-like protein KIF1A S290	P33173	S290	1.25657	0.13405
Kinesin-like protein KIF1A S418	P33173	S418	1.02447	0.44487
Leucine-rich repeat serine/threonine-protein kinase 2 (Positively regulates autophagy through a calcium-dependent activation of the CaMKK/AMPK signaling pathway) S910	Q5S006	S910	1.49413	0.12004
Leucine-rich repeat serine/threonine-protein kinase 2 (Positively regulates autophagy through a calcium-dependent activation of the CaMKK/AMPK signaling pathway) S935	Q5S006	S935	-1.48035	0.13988
Leucine-rich repeat transmembrane protein FLRT3 S322	Q8BGT1	S322	-1.12577	0.28612
Leucine-rich repeat transmembrane protein FLRT3 S585	Q8BGT1	S585	-1.62523	0.02134
Leukotriene A-4 hydrolase S416	P24527	S416	-1.9392	0.04248
LIM domain kinase 2 (serine/threonine-specific phosphorylation of myelin basic protein) S283	O54785	S283	-1.37113	0.07268
LIM domain kinase 2 (serine/threonine-specific phosphorylation of myelin basic protein) T505	O54785	T505	1.79326	0.00039
LIM/homeobox protein Lhx3 S74	P50481	S74	-1.13782	0.34012
LIM/homeobox protein Lhx3 Y230	P50481	Y230	1.04901	0.41266
Linker for activation of T-cells family member 1 Y195	O54957	Y195	1.38307	0.08266
Linker for activation of T-cells family member 1 Y235	O54957	Y235	1.87882	0.00456
L-lactate dehydrogenase A chain V10	P06151	V10	1.13709	0.29743
L-lactate dehydrogenase B chain Y173	P16125	Y173	1.90048	0.03897
L-lactate dehydrogenase B chain Y240	P16125	Y240	-1.19196	0.25521
Long-chain specific acyl-CoA dehydrogenase, mitochondrial T329	P51174	T329	1.19853	0.17455
Long-chain specific acyl-CoA dehydrogenase, mitochondrial Y411	P51174	Y411	1.0161	0.46894
Long-chain-fatty-acid--CoA ligase 5 S580	Q8JZR0	S580	1.35054	0.13452
Long-chain-fatty-acid--CoA ligase 5 Y96	Q8JZR0	Y96	-1.03361	0.46142
Long-chain-fatty-acid--CoA ligase 6 Y621	Q91WC3	Y621	1.07117	0.3842
Lymphoid enhancer-binding factor 1 S59	P27782	S59	2.18409	0.00243
Lymphoid enhancer-binding factor 1 T153	P27782	T153	-1.12439	0.34858
Macrophage colony-stimulating factor 1 receptor Y706	P09581	Y706	1.10911	0.37835
Macrophage colony-stimulating factor 1 receptor Y807	P09581	Y807	1.59838	0.06491
MAP kinase-activated protein kinase 2 (Stress-activated serine/threonine-protein kinase) T208	P49138	T208	1.13524	0.28388
MAP kinase-activated protein kinase 2 (Stress-activated serine/threonine-protein kinase) T320	P49138	T320	2.08973	0.00527
MAP kinase-activated protein kinase 3 S253	Q3UMW7	S253	-1.10242	0.30263
MAP kinase-activated protein kinase 3 T203	Q3UMW7	T203	1.72859	0.04659
MAP kinase-activated protein kinase 5 S115	O54992	S115	1.03257	0.41723
MAP kinase-activated protein kinase 5 T182	O54992	T182	1.28856	0.20039
MAP kinase-interacting serine/threonine-protein kinase 1 T209	O08605	T209	1.29976	0.20746
MAP kinase-interacting serine/threonine-protein kinase 1 T214	O08605	T214	-1.30094	0.13133
MAP kinase-interacting serine/threonine-protein kinase 2 S431	Q8CDB0	S431	1.42624	0.08445
MAP/microtubule affinity-regulating kinase 3 S219	Q8VHJ5	S219	2.06827	0.0099
MAP/microtubule affinity-regulating kinase 3 T215	Q8VHJ5	T215	1.1191	0.33752
Mast/stem cell growth factor receptor Kit Y571	P05532	Y571	-1.11281	0.3454
Mast/stem cell growth factor receptor Kit Y723	P05532	Y723	-1.41924	0.0144
Medium-chain specific acyl-CoA dehydrogenase, mitochondrial T300	P45952	T300	1.01355	0.47717
Melanocortin receptor 4 S330	P56450	S330	2.19146	5e-05
Melanocortin receptor 4 T305	P41149	T305	2.39014	0.00059
Membrane-associated phosphatidylinositol transfer protein 1 S895	O35954	S895	1.58533	0.0095
Membrane-associated phosphatidylinositol transfer protein 1 T59	Q6ZPQ6	T59	1.68538	0.04145
Metabotropic glutamate receptor 1 T188	P97772	T188	3.62487	0.00209
Metabotropic glutamate receptor 1 T871	P97772	T871	1.80058	0.01168
Metabotropic glutamate receptor 8 S862	Q68ED2	S862	1.19991	0.32948
Microtubule-associated protein 1B S1775	P14873	S1775	1.05709	0.42426
Microtubule-associated protein 1B T517	P14873	T517	1.04348	0.44036
Microtubule-associated protein 2 S1680	P20357	S1680	-1.02754	0.46606
Microtubule-associated protein 2 S1711	P20357	S1711	1.94139	0.01186
Microtubule-associated protein tau S494	P10637	S494	-1.19861	0.24864
Mitochondrial import receptor subunit TOM70 S156	Q9CZW5	S156	-1.52404	0.06571
Mitochondrial import receptor subunit TOM70 Y604	Q9CZW5	Y604	1.16079	0.26367
Mitochondrial Rho GTPase 1 S169	Q8BG51	S169	-1.24737	0.25515
Mitofusin-2 (Essential transmembrane GTPase) S27	Q80U63	S27	1.15314	0.32841
Mitogen-activated protein kinase 11 T180	Q9WUI1	T180	-1.1686	0.28716
Mitogen-activated protein kinase 11 Y182	Q9WUI1	Y182	-1.50506	0.03131
Mitogen-activated protein kinase 13 T180	Q9Z1B7	T180	-1.10257	0.26344
Mitogen-activated protein kinase 13 Y185	O08911	Y185	-1.37994	0.14359
Mitogen-activated protein kinase 14 (Serine/threonine kinase) T180	P47811	T180	1.26928	0.17529
Mitogen-activated protein kinase 14 (Serine/threonine kinase) Y182	P47811	Y182	1.26579	0.20768
Mitogen-activated protein kinase 15 T176	Q80Y86	T176	1.15687	0.23015
Mitogen-activated protein kinase 15 Y178	Q80Y86	Y178	-1.32109	0.03242
Mitogen-activated protein kinase 3 (Serine/threonine kinase-cell growth, adhesion, survival etc.) T183	P63085	T183	1.03518	0.45084
Mitogen-activated protein kinase 3 (Serine/threonine kinase-cell growth, adhesion, survival etc.) Y185	P63085	Y185	1.04993	0.42431
Mitogen-activated protein kinase 4 S186	Q6P5G0	S186	-1.39169	0.0996
Mitogen-activated protein kinase 6 S189	Q61532	S189	-1.07489	0.40655
Mitogen-activated protein kinase 6 S687	Q61532	S687	1.14342	0.29336
Mitogen-activated protein kinase 7 T219	Q9WVS8	T219	2.38039	0.00017
Mitogen-activated protein kinase 7 Y221	Q9WVS8	Y221	-1.1584	0.26616
Mitogen-activated protein kinase 8 T183	Q91Y86	T183	1.12771	0.38782
Mitogen-activated protein kinase 8 Y185	Q91Y86	Y185	1.2255	0.15977
Mitogen-activated protein kinase 9 (Serine/threonine-protein kinase) T183	Q9WTU6	T183	1.54631	0.03548
Mitogen-activated protein kinase 9 (Serine/threonine-protein kinase) Y185	Q9WTU6	Y185	-1.09751	0.3703
Mitogen-activated protein kinase kinase kinase 1 S71	P53349	S71	1.00873	0.48583
Mitogen-activated protein kinase kinase kinase 1 S792	P53349	S792	-1.54514	0.00722
Mitogen-activated protein kinase kinase kinase 11 S282	Q80XI6	S282	1.13052	0.27937
Mitogen-activated protein kinase kinase kinase 11 T278	Q80XI6	T278	-1.21908	0.2639
Mitogen-activated protein kinase kinase kinase 14 T561	Q9WUL6	T561	1.48967	0.05561
Mitogen-activated protein kinase kinase kinase 3 S526	Q61084	S526	1.38921	0.06059
Mitogen-activated protein kinase kinase kinase 3 T516	Q61084	T516	-1.33714	0.20345
Mitogen-activated protein kinase kinase kinase 4 T1483	O08648	T1483	-1.16894	0.29532
Mitogen-activated protein kinase kinase kinase 5 (Serine/threonine kinase which acts as an essential component of the MAP kinase signal transduction pathway) S973	O35099	S973	1.65694	0.03684
Mitogen-activated protein kinase kinase kinase 5 T812	A2AQW0	T812	1.39924	0.16078
Mitogen-activated protein kinase kinase kinase 6 S965	Q9WTR2	S965	1.07893	0.34927
Mitogen-activated protein kinase kinase kinase 6 T807	Q9WTR2	T807	-1.09562	0.3939
Mitogen-activated protein kinase kinase kinase 7 (Serine/threonine kinase which acts as an essential component of the MAP kinase signal transduction pathway) T184	Q62073	T184	1.6113	0.0276
Mitogen-activated protein kinase kinase kinase 7 (Serine/threonine kinase which acts as an essential component of the MAP kinase signal transduction pathway) T187	Q62073	T187	-1.01065	0.48004
Mitogen-activated protein kinase kinase kinase 8 S400	Q07174	S400	-1.04766	0.39864
Mitogen-activated protein kinase kinase kinase 8 T290	Q07174	T290	-1.4333	0.07003
Mitogen-activated protein kinase kinase kinase 9 T266	Q66L42	T266	1.03992	0.44002
Mitogen-activated protein kinase kinase kinase kinase 4 S700	P97820	S700	-1.44476	0.03352
Mitogen-activated protein kinase kinase kinase kinase 4 S700	P97820	S700	-1.00787	0.48439
Mothers against decapentaplegic homolog 1 (Smad1) S206	P70340	S206	-1.10838	0.3025
Mothers against decapentaplegic homolog 1 (Smad1) S465	P70340	S465	-1.10668	0.32801
Mothers against decapentaplegic homolog 2 S467	Q62432	S467	-1.2228	0.10659
Mothers against decapentaplegic homolog 2 T220	Q62432	T220	1.41771	0.08164
Mothers against decapentaplegic homolog 3 S204	Q8BUN5	S204	-1.12663	0.31572
Mothers against decapentaplegic homolog 3 S425	Q8BUN5	S425	-1.04673	0.41363
M-phase inducer phosphatase 1 S75	P48964	S75	1.18787	0.21939
M-phase inducer phosphatase 1 S81	P48964	S81	-1.02058	0.46049
Multidrug resistance-associated protein 1 T249	O35379	T249	1.43577	0.06835
Muscarinic acetylcholine receptor M2 S288	Q9ERZ4	S288	-1.0351	0.41197
Muscarinic acetylcholine receptor M2 T310	Q9ERZ4	T310	-1.16215	0.2245
Mu-type opioid receptor S375	P42866	S375	2.05592	0.00071
Mu-type opioid receptor T370	P42866	T370	1.4085	0.08058
Myelin basic protein (most abundant protein components of the myelin membrane in the CNS) T229	P04370	T229	-2.0918	0.00509
Myelin-associated neurite-outgrowth inhibitor T56	Q80XQ8	T56	1.2546	0.29726
Myosin light chain kinase, smooth muscle S1795	Q6PDN3	S1795	-1.27906	0.25489
Myosin light chain kinase, smooth muscle S1801	Q6PDN3	S1801	1.33425	0.1258
Myosin light polypeptide 6 Y29	Q60605	Y29	1.11608	0.32471
Myosin light polypeptide 6 Y86	Q60605	Y86	1.94628	0.0025
Myosin-6 S1896	Q02566	S1896	1.03643	0.44617
Myosin-6 T1351	Q91Z83	T1351	1.05143	0.38697
Myristoylated alanine-rich C-kinase substrate S152	P26645	S152	1.21082	0.28306
Myristoylated alanine-rich C-kinase substrate S156	P26645	S156	1.4476	0.12213
NACHT, LRR and PYD domains-containing protein 3 T229	Q8R4B8	T229	-1.22471	0.19966
NAD-dependent protein deacetylase sirtuin-1 S46	Q923E4	S46	1.17278	0.23808
NAD-dependent protein deacetylase sirtuin-1 T522	Q923E4	T522	1.23495	0.19136
NAD-dependent protein deacetylase sirtuin-2 S372	Q8VDQ8	S372	1.05433	0.37736
NAD-dependent protein deacetylase sirtuin-2 T101	Q8VDQ8	T101	-1.06065	0.40259
NAD-dependent protein deacetylase sirtuin-6 S10	P59941	S10	-1.01053	0.48835
NAD-dependent protein deacylase sirtuin-5, mitochondrial T160	Q8K2C6	T160	1.09775	0.39354
NAD-dependent protein deacylase sirtuin-5, mitochondrial Y76	Q8K2C6	Y76	1.33036	0.11224
NADH dehydrogenase [ubiquinone] 1 alpha subcomplex subunit 13 K79	Q9ERS2	K79	-1.17943	0.23277
NADH dehydrogenase [ubiquinone] 1 alpha subcomplex subunit 4 Y63	Q62425	Y63	1.39181	0.2492
NADH dehydrogenase [ubiquinone] 1 alpha subcomplex subunit 4 Y66	Q62425	Y66	-1.49775	0.07781
NADH dehydrogenase [ubiquinone] 1 alpha subcomplex subunit 9, mitochondrial S204	Q9DC69	S204	1.47445	0.13949
NADH dehydrogenase [ubiquinone] 1 alpha subcomplex subunit 9, mitochondrial S78	Q9DC69	S78	-1.37725	0.14467
NADH dehydrogenase [ubiquinone] flavoprotein 1, mitochondrial (Core subunit of the mitochondrial membrane respiratory chain NADH dehydrogenase) T383	Q91YT0	T383	1.67035	0.01804
NADH dehydrogenase [ubiquinone] iron-sulfur protein 2, mitochondrial (Core subunit of the mitochondrial membrane respiratory chain NADH dehydrogenase) S364	Q91WD5	S364	-1.25057	0.19071
NADH dehydrogenase [ubiquinone] iron-sulfur protein 4, mitochondrial S173	Q9CXZ1	S173	1.44467	0.0154
Neural cell adhesion molecule 1 Y734	P13595	Y734	2.30282	0.00194
Neural cell adhesion molecule L1 (role in the development of the nervous system) S1184	P11627	S1184	1.29016	0.1052
Neural cell adhesion molecule L1 (role in the development of the nervous system) S1251	P11627	S1251	1.04084	0.44118
Neural Wiskott-Aldrich syndrome protein S480	Q91YD9	S480	-1.3144	0.07081
Neural Wiskott-Aldrich syndrome protein Y253	Q91YD9	Y253	1.25022	0.21626
Neurexin-1-beta S1496	Q9CS84	S1496	-1.14108	0.29917
Neurexin-1-beta S1497	Q9CS84	S1497	-1.38122	0.12431
Neuronal acetylcholine receptor subunit alpha-4 S364	O70174	S364	-1.51614	0.0485
Neuronal acetylcholine receptor subunit alpha-4 S470	O70174	S470	1.39212	0.10372
Neuronal acetylcholine receptor subunit alpha-7 Y386	P49582	Y386	1.75362	0.0019
Neuronal acetylcholine receptor subunit alpha-7 Y442	P49582	Y442	-1.22393	0.12707
Neuronal membrane glycoprotein M6-a S256	P35802	S256	1.07851	0.35602
Neuronal membrane glycoprotein M6-a S267	P35802	S267	-1.15854	0.27061
Neuronal migration protein doublecortin S297	O88809	S297	-1.40903	0.04188
Neuronal migration protein doublecortin S47	O88809	S47	1.34505	0.08193
Neuronal tyrosine-phosphorylated phosphoinositide-3-kinase adapter 2 Y300	Q8BM65	Y300	1.22705	0.17362
Neuronal tyrosine-phosphorylated phosphoinositide-3-kinase adapter 2 Y300	Q8BM65	Y300	1.71947	0.0114
Neutrophil cytosol factor 1 S329	Q09014	S329	-1.06842	0.38204
Neutrophil cytosol factor 1 S370	Q09014	S370	1.08866	0.31996
NF-kappa-B inhibitor alpha S32	Q9Z1E3	S32	-1.04977	0.37229
NF-kappa-B inhibitor alpha S36	Q9Z1E3	S36	-1.05765	0.39894
Nibrin (Enhances AKT1 phosphorylation possibly by association with the mTORC2 complex) S343	Q9R207	S343	1.19107	0.20568
Nitric oxide synthase, brain S847	Q9Z0J4	S847	1.27705	0.09585
Nitric oxide synthase, brain Y604	Q9Z0J4	Y604	-1.31273	0.09437
Nitric oxide synthase, inducible Y1049	P29477	Y1049	2.16118	0.02302
Nitric oxide synthase, inducible Y145	P29477	Y145	1.47961	0.0734
NT-3 growth factor receptor Y516	Q6VNS1	Y516	1.80619	0.043
NUAK family SNF1-like kinase 1 S601	Q641K5	S601	-1.19497	0.28403
NUAK family SNF1-like kinase 1 T212	Q641K5	T212	-1.65357	0.01224
Nuclear factor erythroid 2-related factor 2 S40	Q60795	S40	1.61727	0.00995
Nuclear factor erythroid 2-related factor 2 Y568	Q60795	Y568	1.17252	0.23481
Nuclear factor NF-kappa-B p100 subunit S865	Q9WTK5	S865	1.81634	0.00648
Nuclear factor NF-kappa-B p100 subunit S869	Q9WTK5	S869	1.41123	0.06374
Nuclear factor NF-kappa-B p105 subunit S335	P25799	S335	1.19088	0.20811
Nuclear factor NF-kappa-B p105 subunit S930	P25799	S930	-1.05018	0.37716
Nuclear factor of activated T-cells, cytoplasmic 1 S247	O88942	S247	-1.43001	0.07541
Nuclear factor of activated T-cells, cytoplasmic 1 S271	O88942	S271	-1.8392	0.03485
Nuclear factor of activated T-cells, cytoplasmic 3 S165	P97305	S165	-1.09777	0.3569
Nuclear factor of activated T-cells, cytoplasmic 3 S180	P97305	S180	1.29498	0.11427
Nuclear receptor coactivator 1 S1191	P70365	S1191	1.02755	0.45641
Nuclear receptor coactivator 1 T1185	P70365	T1185	1.01372	0.48134
Nucleolar GTP-binding protein 1 S470	Q99ME9	S470	1.07298	0.36337
Nucleolar GTP-binding protein 1 S578	Q99ME9	S578	1.15504	0.29449
Oxysterols receptor LXR-alpha S196	Q9Z0Y9	S196	-1.02289	0.44016
Paired box protein Pax-3 S205	P24610	S205	-1.5162	0.04112
Paired mesoderm homeobox protein 2A S153	Q62066	S153	1.12217	0.2918
Paired mesoderm homeobox protein 2A S208	Q62066	S208	-1.42504	0.03871
Paxillin S130	Q8VI36	S130	1.36991	0.11696
Paxillin Y118	Q8VI36	Y118	-1.16897	0.26808
Peptidyl-prolyl cis-trans isomerase FKBP10 S34	Q61576	S34	1.10438	0.31609
Peptidyl-prolyl cis-trans isomerase FKBP5 Y54	Q64378	Y54	1.01382	0.47868
Peptidyl-prolyl cis-trans isomerase FKBP7 Y68	O54998	Y68	1.31721	0.10735
Peroxisome proliferator-activated receptor alpha S21	P23204	S21	-1.01108	0.47779
Peroxisome proliferator-activated receptor alpha S6	P23204	S6	1.13358	0.24994
Peroxisome proliferator-activated receptor gamma coactivator 1-alpha (Involved in stress resistance and actin organization) S265	O70343	S265	1.1487	0.33522
Peroxisome proliferator-activated receptor gamma coactivator 1-alpha (Involved in stress resistance and actin organization) T262	O70343	T262	1.10449	0.34785
Peroxisome proliferator-activated receptor gamma(Nuclear receptor that binds peroxisome proliferators) S112	P37238	S112	1.35464	0.22377
Peroxisome proliferator-activated receptor gamma(Nuclear receptor that binds peroxisome proliferators) S273	P37238	S273	-1.18459	0.26813
PGC-1 and ERR-induced regulator in muscle protein 1 V77	Q8BKT2	V77	-1.32646	0.09992
PH domain leucine-rich repeat-containing protein phosphatase 1 S1315	Q8CHE4	S1315	1.31638	0.15577
PH domain leucine-rich repeat-containing protein phosphatase 1 T1319	Q8CHE4	T1319	-1.12697	0.23909
Phosphatidate phosphatase LPIN2 S106	Q99PI5	S106	-1.21843	0.214
Phosphatidate phosphatase LPIN2 S243	Q99PI5	S243	-1.47849	0.02881
Phosphatidylinositol 3,4,5-trisphosphate 3-phosphatase and dual-specificity protein phosphatase PTEN S380	O08586	S380	1.13628	0.27746
Phosphatidylinositol 3,4,5-trisphosphate 3-phosphatase and dual-specificity protein phosphatase PTEN T383	O08586	T383	-1.06623	0.36652
Phosphatidylinositol 3,4,5-trisphosphate 5-phosphatase 2 S132	Q6P549	S132	1.35375	0.17246
Phosphatidylinositol 3,4,5-trisphosphate 5-phosphatase 2 Y987	Q6P549	Y987	-1.19765	0.23973
Phosphatidylinositol 3-kinase regulatory subunit alpha (Binds to activated (phosphorylated) protein-Tyr kinases, through its SH2 domain, and acts as an adapter) S608	P26450	S608	1.35629	0.15054
Phosphatidylinositol 3-kinase regulatory subunit alpha (Binds to activated (phosphorylated) protein-Tyr kinases, through its SH2 domain, and acts as an adapter) Y467	P26450	Y467	-1.17715	0.21891
Phosphatidylinositol 3-kinase regulatory subunit beta Y458	O08908	Y458	-1.05373	0.38756
Phosphatidylinositol 3-kinase regulatory subunit beta Y649	O08908	Y649	1.0969	0.30995
Phosphatidylinositol 4,5-bisphosphate 3-kinase catalytic subunit beta isoform S1064	Q8BTI9	S1064	-1.42664	0.04476
Phosphatidylinositol 4,5-bisphosphate 3-kinase catalytic subunit beta isoform T421	Q8BTI9	T421	1.17416	0.26277
Phosphatidylinositol 4,5-bisphosphate 3-kinase catalytic subunit delta isoform Y440	O35904	Y440	1.26559	0.1337
Phosphatidylinositol 4,5-bisphosphate 3-kinase catalytic subunit delta isoform Y523	O35904	Y523	2.06166	0.0182
Phosphatidylinositol 4,5-bisphosphate 3-kinase catalytic subunit gamma isoform S1101	Q9JHG7	S1101	1.31572	0.19088
Phosphatidylinositol 4,5-bisphosphate 3-kinase catalytic subunit gamma isoform S582	Q9JHG7	S582	3.2098	0.0011
Phosphatidylinositol 4-phosphate 3-kinase C2 domain-containing subunit alpha S261	Q61194	S261	1.28731	0.17278
Phosphatidylinositol 4-phosphate 5-kinase type-1 gamma S645	O70161	S645	2.30571	0.00567
Phosphatidylinositol 4-phosphate 5-kinase type-1 gamma Y644	O70161	Y644	-1.01225	0.47932
Phosphoglucomutase-1 T467	Q9D0F9	T467	1.63702	0.00689
Phosphoglucomutase-2 S173	Q7TSV4	S173	-1.09885	0.37245
Phosphoglucomutase-2 T27	Q7TSV4	T27	-1.18452	0.16476
Phosphoglycerate kinase 1 Y76	P09411	Y76	1.87509	0.00607
Phosphoglycerate mutase 1 H11	Q9DBJ1	H11	-1.27169	0.17331
Phosphoglycerate mutase 1 S23	Q9DBJ1	S23	1.94041	0.01352
Phosphoinositide 3-kinase adapter protein 1 Y570	Q9EQ32	Y570	2.98415	5e-05
Phosphoinositide 3-kinase adapter protein 1 Y694	Q9EQ32	Y694	1.89773	0.00739
Phosphorylase b kinase regulatory subunit beta S693	Q7TSH2	S693	1.1584	0.30046
Phosphorylase b kinase regulatory subunit beta Y330	Q7TSH2	Y330	-1.39133	0.0584
Phytanoyl-CoA hydroxylase-interacting protein T192	Q8K0S0	T192	1.71763	0.0678
Phytanoyl-CoA hydroxylase-interacting protein T59	Q8K0S0	T59	1.81024	0.02782
Platelet-derived growth factor receptor alpha Y1018	P26618	Y1018	1.78854	0.00139
Platelet-derived growth factor receptor alpha Y720	P26618	Y720	1.85585	0.00324
Platelet-derived growth factor receptor beta (Tyrosine-protein kinase that acts as cell-surface receptor for homodimeric PDGFB and PDGFD ) Y1008	P05622	Y1008	1.00734	0.48506
Platelet-derived growth factor receptor beta (Tyrosine-protein kinase that acts as cell-surface receptor for homodimeric PDGFB and PDGFD ) Y750	P05622	Y750	1.29112	0.14263
Polyadenylate-binding protein 1 S342	P29341	S342	1.00566	0.49277
Polyadenylate-binding protein 1 S96	P29341	S96	-1.03428	0.45362
Potassium voltage-gated channel subfamily H member 2 S892	O35219	S892	-2.18429	0.01084
Potassium voltage-gated channel subfamily H member 2 T897	O35219	T897	-1.55482	0.00782
Potassium voltage-gated channel subfamily KQT member 2 S52	Q9Z351	S52	1.06983	0.35669
Potassium voltage-gated channel subfamily KQT member 2 T217	Q9Z351	T217	-1.39824	0.02738
Potassium voltage-gated channel subfamily KQT member 3 S579	Q8K3F6	S579	-1.19956	0.17818
Potassium voltage-gated channel subfamily KQT member 3 T247	Q8K3F6	T247	-1.50961	0.02625
Pre-mRNA-processing factor 19 S149	Q99KP6	S149	-1.01843	0.46337
Pre-mRNA-processing factor 19 T193	Q99KP6	T193	1.29158	0.11304
Presenilin-1 S353	P49769	S353	1.07196	0.36567
Presenilin-1 S357	P49769	S357	-1.27352	0.12344
Presenilin-2 S327	Q61144	S327	-1.22869	0.11912
Presenilin-2 S330	Q61144	S330	1.27895	0.10907
Probable ATP-dependent RNA helicase DDX5 (putative ATP-dependent RNA helicase) Y593	Q8BTS0	Y593	-1.22522	0.16522
Probable ATP-dependent RNA helicase DDX5 S198	Q61656	S198	1.16366	0.25379
Profilin-1 (neural dev) S138	P62962	S138	2.60999	0.01637
Profilin-1 (neural dev) Y129	P62962	Y129	-1.23483	0.31907
Programmed cell death 6-interacting protein Y319	Q9WU78	Y319	1.3446	0.18874
Programmed cell death protein 5 S119	P56812	S119	1.12462	0.35492
Prohibitin Y114	P67778	Y114	-1.66329	0.00703
Prohibitin Y259	P67778	Y259	-1.36003	0.02162
Proline-rich AKT1 substrate 1 S184	Q9D1F4	S184	-1.64724	0.02433
Proline-rich AKT1 substrate 1 T247	Q9D1F4	T247	1.00957	0.48394
Proline-serine-threonine phosphatase-interacting protein 1 T332	P97814	T332	-1.18432	0.24898
Proline-serine-threonine phosphatase-interacting protein 1 Y119	P97814	Y119	1.34087	0.08872
Prolow-density lipoprotein receptor-related protein 1 Y4474	Q91ZX7	Y4474	-1.34458	0.06048
Prolow-density lipoprotein receptor-related protein 1 Y4508	Q91ZX7	Y4508	1.38581	0.0924
Prostaglandin G/H synthase 2 Y120	Q05769	Y120	1.11448	0.33193
Prostaglandin G/H synthase 2 Y446	Q05769	Y446	1.20871	0.19389
Proteasome subunit beta type-4 S249	P99026	S249	1.01718	0.46976
Proteasome-associated protein ECM29 homolog T1146	Q6PDI5	T1146	2.13041	0.00817
Proteasome-associated protein ECM29 homolog T831	Q6PDI5	T831	1.87136	0.02199
Protein 4.1 Y375	P48193	Y375	-1.72401	0.03823
Protein 4.1 Y654	P48193	Y654	-1.23565	0.0881
Protein C-ets-1 S282	P27577	S282	1.93298	0.01275
Protein C-ets-1 T38	P27577	T38	1.37198	0.14494
Protein disulfide-isomerase A3 T223	P27773	T223	1.77301	0.03607
Protein disulfide-isomerase A3 Y67	P27773	Y67	1.30716	0.21203
Protein fosB S27	P13346	S27	-1.5989	0.06578
Protein kinase C alpha type (Calcium-activated, phospholipid- and diacylglycerol (DAG)-dependent serine/threonine-protein kinase ) S657	P20444	S657	1.49221	0.04029
Protein kinase C alpha type (Calcium-activated, phospholipid- and diacylglycerol (DAG)-dependent serine/threonine-protein kinase ) T638	P20444	T638	1.35429	0.09487
Protein kinase C beta type S661	P68404	S661	1.50905	0.04828
Protein kinase C beta type T642	P68404	T642	-1.30384	0.26977
Protein kinase C delta type T505	P28867	T505	2.10504	0.02766
Protein kinase C delta type Y311	P28867	Y311	-1.01716	0.47137
Protein kinase C epsilon type (Calcium-independent, phospholipid- and diacylglycerol (DAG)-dependent serine/threonine-protein kinase ) S729	P16054	S729	1.02457	0.46533
Protein kinase C epsilon type (Calcium-independent, phospholipid- and diacylglycerol (DAG)-dependent serine/threonine-protein kinase ) T566	P16054	T566	1.90477	0.01011
Protein kinase C eta type S28	P23298	S28	-1.06365	0.41118
Protein kinase C eta type S32	P23298	S32	-1.07001	0.39399
Protein kinase C gamma type T514	P63318	T514	1.09602	0.33722
Protein kinase C iota type T411	Q62074	T411	-1.13338	0.31287
Protein kinase C iota type T563	Q62074	T563	1.25594	0.14185
Protein kinase C theta type S676	Q02111	S676	1.07376	0.40853
Protein kinase C theta type T538	Q02111	T538	-1.79587	0.00449
Protein kinase C zeta type (Calcium- and diacylglycerol-independent serine/threonine-protein kinase) T410	Q02956	T410	1.24731	0.17596
Protein kinase C zeta type (Calcium- and diacylglycerol-independent serine/threonine-protein kinase) T560	Q02956	T560	1.11722	0.31489
Protein lin-28 homolog A S120	Q8K3Y3	S120	1.22108	0.37714
Protein lin-28 homolog A S3	Q8K3Y3	S3	-2.4982	0.01007
Protein Mdm4 (Inhibits p53/TP53- and TP73/p73-mediated cell cycle arrest and apoptosis ) S341	O35618	S341	-1.36922	0.09525
Protein Mdm4 (Inhibits p53/TP53- and TP73/p73-mediated cell cycle arrest and apoptosis ) S367	O35618	S367	-1.47035	0.08314
Protein NDRG2 S350	Q9QYG0	S350	-1.00185	0.4951
Protein NDRG2 T330	Q9QYG0	T330	1.68939	0.00907
Protein N-terminal glutamine amidohydrolase S173	Q80WB5	S173	1.62865	0.01343
Protein numb homolog S276	Q9QZS3	S276	-1.03327	0.43976
Protein phosphatase 1 regulatory subunit 12A T694	Q9DBR7	T694	1.59478	0.01564
Protein phosphatase 1 regulatory subunit 12A T852	Q9DBR7	T852	1.31102	0.10153
Protein phosphatase 1B S190	P49443	S190	1.37594	0.09274
Protein polybromo-1 P27	Q8BSQ9	P27	-1.6968	0.01464
Protein polybromo-1 S25	Q8BSQ9	S25	1.04929	0.40985
Proteinase-activated receptor 2 G386	P55086	G386	1.21732	0.13087
Proteinase-activated receptor 2 S385	P55086	S385	1.41667	0.07298
Protein-tyrosine kinase 2-beta (Non-receptor protein-tyrosine kinase) Y402	Q9QVP9	Y402	-1.4079	0.06977
Protein-tyrosine kinase 2-beta (Non-receptor protein-tyrosine kinase) Y580	Q9QVP9	Y580	1.31713	0.08581
Proto-oncogene c-Fos T232	P01101	T232	-2.02882	0.00283
Proto-oncogene c-Fos T325	P01101	T325	-1.03154	0.45087
Proto-oncogene tyrosine-protein kinase Src Y535	P05480	Y535	1.10673	0.36038
Pyruvate kinase PKM T454	P52480	T454	1.05901	0.40003
Pyruvate kinase PKM Y105	P52480	Y105	1.18586	0.23079
Rabphilin-3A S468	P47708	S468	1.48437	0.06278
Rabphilin-3A T47	P47708	T47	1.28661	0.14438
Rac GTPase-activating protein 1 S388	Q9WVM1	S388	1.53388	0.00612
RAC-alpha serine/threonine-protein kinase (AKT1-survival,proliferationetc) S473	P31750	S473	-1.33754	0.12778
RAC-alpha serine/threonine-protein kinase (AKT1-survival,proliferationetc) T308	P31750	T308	1.37921	0.08253
RAC-beta serine/threonine-protein kinase (AKT2) S474	Q60823	S474	1.17185	0.21246
RAC-beta serine/threonine-protein kinase (AKT2) T309	Q60823	T309	-1.06722	0.39377
RAC-gamma serine/threonine-protein kinase (AKT3) S472	Q9WUA6	S472	1.25623	0.20191
RAC-gamma serine/threonine-protein kinase (AKT3) T305	Q9WUA6	T305	-1.07505	0.3925
RAF proto-oncogene serine/threonine-protein kinase (Serine/threonine-protein kinase) S259	Q99N57	S259	1.10793	0.28025
RAF proto-oncogene serine/threonine-protein kinase (Serine/threonine-protein kinase) S338	Q99N57	S338	-1.3765	0.03775
Rap guanine nucleotide exchange factor 1 Y476	Q3UGX8	Y476	2.30114	0.01679
Rap guanine nucleotide exchange factor 2 S1253	Q8CHG7	S1253	1.295	0.19346
Rap guanine nucleotide exchange factor 2 S960	Q8CHG7	S960	1.84838	0.00044
Rap1 GTPase-activating protein 1 S441	A2ALS5	S441	-1.18755	0.20469
Rap1 GTPase-activating protein 1 S499	A2ALS5	S499	-1.59088	0.00811
Rapamycin-insensitive companion of mTOR S1218	Q6QI06	S1218	1.22143	0.05757
Rapamycin-insensitive companion of mTOR T1135	Q6QI06	T1135	-1.1838	0.18851
Ras association domain-containing protein 5 T347	Q5EBH1	T347	2.48721	0.00451
Ras association domain-containing protein 8 S105	Q8CJ96	S105	-1.00458	0.49388
Ras association domain-containing protein 8 S322	Q8CJ96	S322	-1.05401	0.40476
Ras GTPase-activating-like protein IQGAP1 P1443	Q9JKF1	P1443	-1.00291	0.49193
Ras GTPase-activating-like protein IQGAP1 S1441	Q9JKF1	S1441	-1.55884	0.00201
Ras-related C3 botulinum toxin substrate 1 S71	P60766	S71	1.26997	0.19603
Ras-related C3 botulinum toxin substrate 1 T108	P63001	T108	1.27587	0.26986
Ras-related protein Rab-10 S77	P61027	S77	1.44604	0.10072
Ras-related protein Rab-10 T41	P61027	T41	-1.03864	0.42917
Ras-related protein Rab-11A S177	P62492	S177	1.07256	0.39323
Ras-related protein Rab-14 S56	Q91V41	S56	1.57618	0.02151
Ras-related protein Rab-14 Y8	Q91V41	Y8	2.37536	0.00133
Ras-related protein Rab-4A S204	P56371	S204	1.63872	0.00463
Ras-related protein Rab-5A S123	Q9CQD1	S123	1.06798	0.41686
Ras-related protein Rab-5A S84	Q9CQD1	S84	1.06955	0.40658
Ras-related protein Rab-7a S17	P51150	S17	-1.32807	0.11873
Ras-related protein Rab-7a S72	P51150	S72	-1.2999	0.21267
Receptor tyrosine-protein kinase erbB-4 Y1056	Q61527	Y1056	1.05354	0.42108
Receptor tyrosine-protein kinase erbB-4 Y1242	Q61527	Y1242	1.77375	0.00856
Receptor-type tyrosine-protein kinase FLT3 Y592	Q00342	Y592	2.8641	0.00547
Receptor-type tyrosine-protein kinase FLT3 Y600	Q00342	Y600	2.52015	0.00728
Receptor-type tyrosine-protein phosphatase C Y1204	P06800	Y1204	1.30983	0.11451
Regulatory-associated protein of mTOR (regulates cell growth and survival, and autophagy ) S792	Q8K4Q0	S792	-1.38063	0.1153
Regulatory-associated protein of mTOR (regulates cell growth and survival, and autophagy ) S863	Q8K4Q0	S863	-1.43712	0.01744
Rho GDP-dissociation inhibitor 1 S174	Q99PT1	S174	1.8667	0.15076
Rho GDP-dissociation inhibitor 1 S34	Q99PT1	S34	-1.42369	0.13968
Rho guanine nucleotide exchange factor 2 S885	Q60875	S885	1.28423	0.29503
Rho guanine nucleotide exchange factor 2 Y893	Q60875	Y893	-1.24871	0.15036
Rho-associated protein kinase 1 S1333	P70335	S1333	-1.04991	0.40671
Rho-associated protein kinase 1 T1334	P70335	T1334	1.34772	0.08952
Rho-associated protein kinase 2 (protein serine/threonine kinase activity) S1366	P70336	S1366	1.3325	0.09513
Rho-associated protein kinase 2 (protein serine/threonine kinase activity) S1379	P70336	S1379	1.10758	0.33114
Ribonuclease UK114 Y110	P52760	Y110	1.25793	0.14452
Ribonuclease UK114 Y21	P52760	Y21	1.33477	0.1149
Ribosomal protein S6 kinase alpha-1 (Serine/threonine-protein kinase that acts downstream of ERK) S369	P18653	S369	1.18674	0.17279
Ribosomal protein S6 kinase alpha-1 (Serine/threonine-protein kinase that acts downstream of ERK) T348	P18653	T348	1.34473	0.06915
Ribosomal protein S6 kinase alpha-3 (Serine/threonine-protein kinase that acts downstream of ERK ) S369	P18654	S369	1.2577	0.16673
Ribosomal protein S6 kinase alpha-3 (Serine/threonine-protein kinase that acts downstream of ERK ) S386	P18654	S386	1.06459	0.40038
Ribosomal protein S6 kinase alpha-4 S196	Q9Z2B9	S196	-1.43553	0.01106
Ribosomal protein S6 kinase alpha-4 S324	Q9Z2B9	S324	-1.569	0.02648
Ribosomal protein S6 kinase alpha-5 S375	Q8C050	S375	-1.96859	0.00039
Ribosomal protein S6 kinase alpha-5 T645	Q8C050	T645	1.80705	0.1342
Ribosomal protein S6 kinase beta-1 (Serine/threonine-protein kinase that acts downstream of mTOR signaling ) T412	Q8BSK8	T412	-1.00253	0.49766
Ribosomal protein S6 kinase beta-1 (Serine/threonine-protein kinase that acts downstream of mTOR signaling ) T444	Q8BSK8	T444	1.33737	0.05498
RNA demethylase ALKBH5 S297	Q3TSG4	S297	1.32517	0.0789
Secretory carrier-associated membrane protein 4 T194	Q9JKV5	T194	1.44909	0.07475
Serine protease HTRA2, mitochondrial S142	Q9JIY5	S142	-1.04744	0.46737
Serine protease HTRA2, mitochondrial S400	Q9JIY5	S400	1.02365	0.4782
Serine/arginine-rich splicing factor 1 S227	Q6PDM2	S227	1.79043	0.03783
Serine/arginine-rich splicing factor 1 S234	Q6PDM2	S234	1.37813	0.12338
Serine/arginine-rich splicing factor 2 S121	Q62093	S121	2.18718	0.00475
Serine/arginine-rich splicing factor 2 S130	Q62093	S130	-1.56981	0.01017
Serine/arginine-rich splicing factor 3 S128	P84104	S128	-1.86389	0.00261
Serine/arginine-rich splicing factor 3 S140	P84104	S140	-1.02353	0.44964
Serine/arginine-rich splicing factor 4 S190	Q8VE97	S190	-1.00837	0.48367
Serine/arginine-rich splicing factor 4 S78	Q8VE97	S78	1.25823	0.15422
Serine/arginine-rich splicing factor 5 S86	O35326	S86	-1.38882	0.04941
Serine/arginine-rich splicing factor 9 S217	Q9D0B0	S217	-1.03693	0.46246
Serine/threonine-protein kinase 25 T178	Q99JT2	T178	1.16596	0.2922
Serine/threonine-protein kinase 31 F449	Q99MW1	F449	-1.27336	0.19266
Serine/threonine-protein kinase 38 S281	Q91VJ4	S281	1.17035	0.24502
Serine/threonine-protein kinase 38 T444	Q91VJ4	T444	1.0505	0.39434
Serine/threonine-protein kinase 38-like S282	Q7TSE6	S282	1.52232	0.0983
Serine/threonine-protein kinase 38-like T442	Q7TSE6	T442	1.56691	0.08743
Serine/threonine-protein kinase 4 T117	Q9JI10	T117	1.35762	0.1271
Serine/threonine-protein kinase 4 T180	Q9JI10	T180	2.14192	0.00712
Serine/threonine-protein kinase B-raf S639	P28028	S639	1.10061	0.3281
Serine/threonine-protein kinase B-raf T636	P28028	T636	-1.85997	0.02034
Serine/threonine-protein kinase BRSK2 T189	Q5RJI5	T189	1.65314	0.02773
Serine/threonine-protein kinase BRSK2 T261	Q69Z98	T261	1.79011	0.0036
Serine/threonine-protein kinase Chk2 T391	Q9Z265	T391	1.18403	0.20441
Serine/threonine-protein kinase Chk2 T77	Q9Z265	T77	-1.18195	0.22784
Serine/threonine-protein kinase D1 (Serine/threonine-protein kinase) S744	Q62101	S744	1.2943	0.10136
Serine/threonine-protein kinase D1 (Serine/threonine-protein kinase) S748	Q62101	S748	-1.07247	0.37047
Serine/threonine-protein kinase LMTK2 S1418	Q3TYD6	S1418	1.16466	0.24941
Serine/threonine-protein kinase MARK2 T208	Q05512	T208	-1.0917	0.36075
Serine/threonine-protein kinase MARK2 T593	Q05512	T593	-1.06172	0.39441
Serine/threonine-protein kinase mTOR (Serine/threonine protein kinase ) S2448	Q9JLN9	S2448	-1.42443	0.0653
Serine/threonine-protein kinase mTOR (Serine/threonine protein kinase ) S2481	Q9JLN9	S2481	-1.36102	0.10687
Serine/threonine-protein kinase N1 T778	P70268	T778	2.02342	0.0218
Serine/threonine-protein kinase N1 T782	P70268	T782	1.00656	0.48288
Serine/threonine-protein kinase N2 T957	Q8BWW9	T957	1.14917	0.3291
Serine/threonine-protein kinase Nek7 Y97	Q9ES74	Y97	1.2001	0.17071
Serine/threonine-protein kinase Nek9 S949	Q8K1R7	S949	1.02913	0.45337
Serine/threonine-protein kinase Nek9 T210	Q8K1R7	T210	1.23278	0.15528
Serine/threonine-protein kinase PAK 1 (Protein kinase involved in intracellular signaling pathways downstream of integrins and receptor-type kinases) S199	O88643	S199	-1.18481	0.22812
Serine/threonine-protein kinase PAK 1 (Protein kinase involved in intracellular signaling pathways downstream of integrins and receptor-type kinases) T423	O88643	T423	1.5976	0.0416
Serine/threonine-protein kinase PAK 2 S141	Q8CIN4	S141	-1.10008	0.308
Serine/threonine-protein kinase PAK 2 S20	Q8CIN4	S20	-1.04107	0.44066
Serine/threonine-protein kinase PAK 3 S154	Q61036	S154	1.4079	0.16453
Serine/threonine-protein kinase PAK 3 S259	Q61036	S259	1.35911	0.06751
Serine/threonine-protein kinase PAK 4 S476	Q8BTW9	S476	1.36717	0.17886
Serine/threonine-protein kinase PAK 4 S99	Q8BTW9	S99	-1.1396	0.28134
Serine/threonine-protein kinase PAK 6 S328	Q3ULB5	S328	1.48921	0.0053
Serine/threonine-protein kinase PAK 6 S561	Q3ULB5	S561	1.53366	0.05619
Serine/threonine-protein kinase pim-1 S92	F6XDQ5	S92	-2.11539	0.01817
Serine/threonine-protein kinase pim-1 T107	P06803	T107	-1.2228	0.28449
Serine/threonine-protein kinase pim-2 S263	Q62070	S263	1.48846	0.05293
Serine/threonine-protein kinase pim-2 T254	Q62070	T254	2.08959	0.02695
Serine/threonine-protein kinase PINK1, mitochondrial (autophagy) S227	Q99MQ3	S227	1.54838	0.04685
Serine/threonine-protein kinase PINK1, mitochondrial (autophagy) T256	Q99MQ3	T256	1.11963	0.29292
Serine/threonine-protein kinase PRP4 homolog Y849	Q61136	Y849	-1.00601	0.48733
Serine/threonine-protein kinase Sgk1 S422	Q9WVC6	S422	-1.34134	0.12076
Serine/threonine-protein kinase Sgk1 T256	Q9WVC6	T256	-1.05452	0.38525
Serine/threonine-protein kinase Sgk3 (regulaiton of several ion channels) S486	Q9ERE3	S486	-1.18587	0.2688
Serine/threonine-protein kinase Sgk3 (regulaiton of several ion channels) T320	Q9ERE3	T320	1.45705	0.06528
Serine/threonine-protein kinase SIK1 S577	Q60670	S577	1.4969	0.0227
Serine/threonine-protein kinase SIK1 T182	Q60670	T182	1.87381	0.02271
Serine/threonine-protein kinase SIK2 S587	Q8CFH6	S587	1.27634	0.18134
Serine/threonine-protein kinase SIK2 T175	Q8CFH6	T175	1.62101	0.00864
Serine/threonine-protein kinase STK11 (serine/threonine-protein kinase) S307	Q9WTK7	S307	2.10246	0.01219
Serine/threonine-protein kinase STK11 (serine/threonine-protein kinase) T189	Q9WTK7	T189	1.10211	0.3171
Serine/threonine-protein kinase TAO1 T643	Q5F2E8	T643	1.1577	0.27942
Serine/threonine-protein kinase TAO1 T785	Q5F2E8	T785	-1.22704	0.16231
Serine/threonine-protein kinase TBK1 S172	Q9WUN2	S172	1.21421	0.22506
Serine/threonine-protein kinase TBK1 Y153	Q9WUN2	Y153	1.06507	0.41351
Serine/threonine-protein kinase ULK1 S637	O70405	S637	-1.15893	0.29147
Serine/threonine-protein kinase ULK1 S757	O70405	S757	3.70636	4e-05
Serine/threonine-protein kinase WNK1 S382	P83741	S382	1.89361	0.03642
Serine/threonine-protein kinase WNK1 T58	P83741	T58	1.15224	0.27169
Serine/threonine-protein kinase WNK2 S45	Q3UH66	S45	1.67673	0.05307
Serine/threonine-protein kinase WNK2 Y442	Q3UH66	Y442	1.11528	0.34927
Serine/threonine-protein kinase/endoribonuclease IRE1 S724	Q9EQY0	S724	2.47444	0.00026
Serine/threonine-protein phosphatase 2A 56 kDa regulatory subunit alpha isoform S28	Q6PD03	S28	-1.00684	0.48355
Serine/threonine-protein phosphatase 2A 56 kDa regulatory subunit alpha isoform S41	Q6PD03	S41	1.37773	0.10178
Serine/threonine-protein phosphatase 2A 56 kDa regulatory subunit delta isoform S52	Q91V89	S52	-1.35329	0.09233
Serine/threonine-protein phosphatase 2A 56 kDa regulatory subunit delta isoform S67	Q91V89	S67	2.17262	0.06595
Serine/threonine-protein phosphatase 2A catalytic subunit alpha isoform (major phosphatase for microtubule-associated proteins (MAPs)) T304	P63330	T304	2.07159	0.03137
Serine/threonine-protein phosphatase 2A catalytic subunit alpha isoform (major phosphatase for microtubule-associated proteins (MAPs)) Y307	P63330	Y307	1.0966	0.33771
Serine/threonine-protein phosphatase PP1-alpha catalytic subunit T320	P62137	T320	1.24144	0.13445
SH3 domain-containing RING finger protein 3 S726	Q8C120	S726	-1.11578	0.35787
SH3 domain-containing RING finger protein 3 T61	Q8C120	T61	-1.99205	0.03952
SHC-transforming protein 1 (Signaling adapter that couples activated growth factor receptors to signaling pathways) S36	P98083	S36	1.14791	0.30802
SHC-transforming protein 1 (Signaling adapter that couples activated growth factor receptors to signaling pathways) Y423	P98083	Y423	-1.13041	0.3081
Short transient receptor potential channel 6 S251	Q9QZC1	S251	-1.0181	0.46998
Short transient receptor potential channel 6 T69	Q61143	T69	-1.15442	0.26274
Signal transducer and activator of transcription 1-alpha/beta (cellular responses to interferons (IFNs), cytokine KITLG/SCF and other cytokines and other growth factors) S727	P42225	S727	1.14536	0.26682
Signal transducer and activator of transcription 1-alpha/beta (cellular responses to interferons (IFNs), cytokine KITLG/SCF and other cytokines and other growth factors) Y701	P42225	Y701	1.32174	0.13887
Signal transducer and activator of transcription 3 S727	P42227	S727	1.24213	0.21002
Signal transducer and activator of transcription 3 Y705	P42227	Y705	1.30333	0.21067
Signal transducer and activator of transcription 5B S730	P42232	S730	3.03962	0.0001
Signal transducer and activator of transcription 5B Y699	P42232	Y699	1.89181	0.00218
Signal transducing adapter molecule 2 Y291	O88811	Y291	1.11021	0.36113
Signal transducing adapter molecule 2 Y371	O88811	Y371	-1.04966	0.43539
Ski oncogene S512	Q60698	S512	2.20253	0.00614
Ski oncogene T455	Q60698	T455	-1.23974	0.15362
Sodium- and chloride-dependent GABA transporter 1 Y107	P31648	Y107	1.33325	0.11047
Sodium- and chloride-dependent GABA transporter 1 Y317	P31648	Y317	1.52237	0.03808
Sodium/potassium-transporting ATPase subunit alpha-1 ( catalyzes the hydrolysis of ATP) S943	Q8VDN2	S943	1.51714	0.01863
Sodium-dependent serotonin transporter T276	Q60857	T276	-1.30943	0.17354
Sodium-dependent serotonin transporter T616	Q60857	T616	1.13835	0.40841
Solute carrier family 12 member 5 (Mediates electroneutral potassium-chloride cotransport in mature neurons) S82	Q91V14	S82	1.40312	0.21114
Solute carrier family 12 member 5 (Mediates electroneutral potassium-chloride cotransport in mature neurons) T92	Q91V14	T92	-1.271	0.14229
Solute carrier family 35 member G2 S409	D3YVE8	S409	1.5573	0.01445
Solute carrier family 35 member G2 Y38	D3YVE8	Y38	1.51479	0.09937
Somatostatin receptor type 2 S341	P30875	S341	1.21674	0.17577
Somatostatin receptor type 2 S343	P30875	S343	1.02323	0.45296
Son of sevenless homolog 1 S1147	Q62245	S1147	1.10033	0.4356
Son of sevenless homolog 1 T158	Q62245	T158	-1.55233	0.07042
Sphingomyelin phosphodiesterase S506	Q04519	S506	2.64303	0.00022
Splicing factor 3B subunit 1 S259	Q99NB9	S259	1.07562	0.38173
Splicing factor 3B subunit 1 T434	Q99NB9	T434	-1.41993	0.05798
Splicing factor 3B subunit 2 Y362	Q3UJB0	Y362	2.30666	0.00241
Splicing factor 3B subunit 2 Y575	Q3UJB0	Y575	1.47282	0.03124
Splicing factor 45 S202	Q8JZX4	S202	-1.00537	0.48694
Splicing factor 45 S222	Q8JZX4	S222	-1.07076	0.38305
Stathmin (Involved in the regulation of the microtubule (MT) filament system by destabilizing microtubules) S25	P54227	S25	1.18278	0.24833
Stathmin (Involved in the regulation of the microtubule (MT) filament system by destabilizing microtubules) S38	P54227	S38	1.18499	0.25125
Stathmin-2 S62	P55821	S62	-1.15118	0.32197
Stathmin-2 S73	P55821	S73	1.70807	0.04935
Stathmin-3 S60	O70166	S60	1.21662	0.31413
Stathmin-3 S73	O70166	S73	-1.87497	0.05533
Steroidogenic acute regulatory protein, mitochondrial S194	P51557	S194	-1.68754	0.07114
Steroidogenic acute regulatory protein, mitochondrial S56	P51557	S56	-1.35646	0.0342
Sterol regulatory element-binding protein 1 S115	Q9WTN3	S115	-1.22627	0.16421
Sterol regulatory element-binding protein 1 T419	Q9WTN3	T419	-1.06497	0.41832
Sterol regulatory element-binding protein 2 S444	Q3U1N2	S444	-1.15275	0.33004
Stress-70 protein, mitochondrial S65	P38647	S65	-1.19165	0.2328
Stress-70 protein, mitochondrial T62	P38647	T62	1.5039	0.0603
Succinate dehydrogenase [ubiquinone] flavoprotein subunit, mitochondrial Y215	Q8K2B3	Y215	1.37216	0.14166
Suppressor of cytokine signaling 3 (negative regulation of cytokines that signal through the JAK/STAT pathway.) Y204	O35718	Y204	-2.35467	0.0039
Suppressor of cytokine signaling 3 (negative regulation of cytokines that signal through the JAK/STAT pathway.) Y221	O35718	Y221	-1.65044	0.07789
Survival motor neuron protein S25	P97801	S25	-1.33484	0.16316
Survival motor neuron protein S28	P97801	S28	1.21903	0.22396
Synapsin-1 S553	O88935	S553	1.86463	0.0142
Synapsin-3 S469	Q8JZP2	S469	1.06081	0.39887
Synaptic vesicular amine transporter S18	Q8BRU6	S18	-1.05473	0.38364
Synaptosomal-associated protein 23 S23	O09044	S23	-1.13713	0.20192
Synaptosomal-associated protein 23 T24	O09044	T24	-1.15332	0.21245
Synaptosomal-associated protein 25 S187	P60879	S187	1.30847	0.08719
Synaptosomal-associated protein 25 T138	P60879	T138	1.39433	0.06015
Synaptotagmin-1 T128	P46096	T128	1.161	0.2614
Synaptotagmin-1 T201	P46096	T201	1.10286	0.3352
Synaptotagmin-2 S381	P46097	S381	1.36399	0.10689
Synaptotagmin-2 T128	P46097	T128	3.38291	3e-05
Synaptotagmin-4 S135	P40749	S135	1.40327	0.07753
Synphilin-1 S210	Q99ME3	S210	1.52412	0.01996
Synphilin-1 S555	Q99ME3	S555	1.71568	0.16493
Syntaxin-1A S14	O35526	S14	-1.93321	0.00733
Syntaxin-1B S14	P61264	S14	-1.64089	0.0057
Syntaxin-1B T196	P61264	T196	1.0772	0.34409
Syntaxin-binding protein 1 T574	O08599	T574	-1.98054	0.02126
Syntaxin-binding protein 1 Y145	O08599	Y145	-1.92147	0.01805
Syntenin-1 Y51	O08992	Y51	1.33429	0.21518
Syntenin-1 Y57	O08992	Y57	1.70743	0.00935
TAR DNA-binding protein 43 (DNA and RNA-binding protein which regulates transcription and splicing) S409	Q921F2	S409	1.23914	0.19252
TAR DNA-binding protein 43 (DNA and RNA-binding protein which regulates transcription and splicing) S410	Q921F2	S410	1.44198	0.10465
Target of rapamycin complex subunit LST8 T214	Q9DCJ1	T214	1.50324	0.06239
Target of rapamycin complex subunit LST8 T4	Q9DCJ1	T4	2.23461	0.01428
T-cell surface glycoprotein CD3 gamma chain S145	P11942	S145	1.19521	0.23314
T-cell surface glycoprotein CD3 gamma chain S148	P11942	S148	1.38613	0.07583
T-cell surface glycoprotein CD5 Y452	P13379	Y452	2.17333	0.01945
T-cell surface glycoprotein CD5 Y464	P13379	Y464	1.38791	0.09037
T-cell-specific surface glycoprotein CD28 Y189	P31041	Y189	-1.10091	0.32828
T-cell-specific surface glycoprotein CD28 Y207	P31041	Y207	1.02693	0.45471
T-complex protein 1 subunit alpha S240	P11983	S240	2.21965	0.00485
T-complex protein 1 subunit alpha S537	P11983	S537	1.47241	0.06239
T-complex protein 1 subunit gamma T259	P80318	T259	1.65372	0.01625
T-complex protein 1 subunit gamma Y232	P80318	Y232	1.58772	0.03859
Telomere length regulation protein TEL2 homolog (TOR signaling) S488	Q9DC40	S488	1.16604	0.23603
Telomere length regulation protein TEL2 homolog (TOR signaling) S492	Q9DC40	S492	1.15125	0.20659
TGF-beta receptor type-1 T190	Q8K348	T190	-1.51563	0.07894
TGF-beta receptor type-1 T204	Q64729	T204	1.00779	0.48432
TGF-beta receptor type-2 Y284	Q62312	Y284	-1.07069	0.34867
TGF-beta receptor type-2 Y449	Q62312	Y449	-1.17138	0.41397
TGF-beta-activated kinase 1 and MAP3K7-binding protein 1 (signaling intermediate between TGFB receptors and MAP3K7/TAK1) S421	Q8CF89	S421	1.01599	0.47622
TGF-beta-activated kinase 1 and MAP3K7-binding protein 1 (signaling intermediate between TGFB receptors and MAP3K7/TAK1) S436	Q8CF89	S436	1.65483	0.05748
TGF-beta-activated kinase 1 and MAP3K7-binding protein 3 S510	Q571K4	S510	1.06009	0.42404
TGF-beta-activated kinase 1 and MAP3K7-binding protein 3 T408	Q571K4	T408	-1.0588	0.3854
Threonylcarbamoyladenosine tRNA methylthiotransferase T43	Q91WE6	T43	-1.13182	0.27977
Threonylcarbamoyladenosine tRNA methylthiotransferase Y147	Q91WE6	Y147	2.11741	0.00856
TLR4 interactor with leucine rich repeats S156	Q9DBY4	S156	2.01887	0.03244
TNF receptor-associated factor 2 S11	P39429	S11	1.45591	0.03474
TNF receptor-associated factor 2 T117	P39429	T117	1.06154	0.38418
Toll/interleukin-1 receptor domain-containing adapter protein Y106	Q99JY1	Y106	-1.53275	0.01316
Toll/interleukin-1 receptor domain-containing adapter protein Y126	Q99JY1	Y126	-1.52169	0.02537
Toll-interacting protein Y83	Q9QZ06	Y83	-1.25188	0.0877
Toll-like receptor 1 S693	Q9EPQ1	S693	3.04422	0.0004
Toll-like receptor 3 Y760	Q99MB1	Y760	1.10588	0.34907
Toll-like receptor 3 Y859	Q99MB1	Y859	-1.51546	0.25733
Toll-like receptor 5 T806	Q9JLF7	T806	-1.49557	0.05458
Toll-like receptor 5 Y799	Q9JLF7	Y799	-1.12318	0.27983
Toll-like receptor 6 S649	Q9EPW9	S649	2.62473	0.00405
Toll-like receptor 7 Y808	P58681	Y808	1.21908	0.18145
Toll-like receptor 8 Y871	P58682	Y871	-1.16554	0.3372
Toll-like receptor 8 Y877	P58682	Y877	1.02139	0.4597
Tomoregulin-2 Y202	Q9QYM9	Y202	1.35951	0.10092
Transcription factor AP-1 (transcription factor) S63	P05627	S63	-2.58544	0.00261
Transcription factor AP-1 (transcription factor) S73	P05627	S73	-1.02765	0.4619
Transcription factor AP-2-beta S258	Q61313	S258	-1.16049	0.21518
Transcription factor AP-2-beta Y26	Q61313	Y26	1.52725	0.02987
Transcription factor Sp1 (Transcription factor that can activate or repress transcription in response to physiological and pathological stimuli) T455	O89090	T455	-1.13231	0.24506
Transcription factor Sp1 (Transcription factor that can activate or repress transcription in response to physiological and pathological stimuli) T738	O89090	T738	-1.07799	0.3747
Transcriptional repressor CTCF S450	Q61164	S450	4.14863	0
Transgelin-2 S163	Q9WVA4	S163	-1.24496	0.2091
Transgelin-2 S83	Q9WVA4	S83	3.00422	1e-05
Transitional endoplasmic reticulum ATPase (for the fragmentation of Golgi stacks) S352	Q01853	S352	1.24397	0.16535
Transitional endoplasmic reticulum ATPase (for the fragmentation of Golgi stacks) S748	Q01853	S748	1.05824	0.4016
Tuberin (Acts as a GTPase-activating protein (GAP) S939	Q61037	S939	1.07229	0.32765
Tuberin (Acts as a GTPase-activating protein (GAP) T1465	Q61037	T1465	1.05956	0.38577
Tumor necrosis factor receptor superfamily member 16 S270	Q9Z0W1	S270	1.26058	0.17762
Tumor necrosis factor receptor superfamily member 16 S296	Q9Z0W1	S296	-1.3466	0.05435
Tyrosine-protein kinase ABL1 Y226	P00520	Y226	-1.1746	0.19177
Tyrosine-protein kinase ABL1 Y393	P00520	Y393	-1.00704	0.48613
Tyrosine-protein kinase BTK Y223	P35991	Y223	-1.1499	0.42408
Tyrosine-protein kinase BTK Y551	P35991	Y551	1.01653	0.47206
Tyrosine-protein kinase Fgr Y197	P14234	Y197	1.1494	0.2911
Tyrosine-protein kinase Fgr Y400	P14234	Y400	1.29145	0.17881
Tyrosine-protein kinase Fyn Y420	P39688	Y420	1.11796	0.32969
Tyrosine-protein kinase Fyn Y531	P39688	Y531	-1.0072	0.49256
Tyrosine-protein kinase ITK/TSK Y186	Q03526	Y186	-1.57331	0.11927
Tyrosine-protein kinase ITK/TSK Y517	Q03526	Y517	1.2135	0.24761
Tyrosine-protein kinase JAK1 Y1033	P52332	Y1033	1.92139	0.00935
Tyrosine-protein kinase JAK1 Y1034	P52332	Y1034	-1.09078	0.34387
Tyrosine-protein kinase JAK2 (Non-receptor tyrosine kinase) Y1007	Q62120	Y1007	1.2113	0.26888
Tyrosine-protein kinase JAK2 (Non-receptor tyrosine kinase) Y1008	Q62120	Y1008	1.04065	0.45465
Tyrosine-protein kinase Lck Y394	P06240	Y394	1.19565	0.12039
Tyrosine-protein kinase Lck Y505	P06240	Y505	-1.28546	0.16555
Tyrosine-protein kinase Lyn Y397	P25911	Y397	-1.20722	0.2451
Tyrosine-protein kinase Lyn Y508	P25911	Y508	-1.42196	0.06395
Tyrosine-protein kinase ZAP-70 Y318	P43404	Y318	1.76088	0.01521
Tyrosine-protein kinase ZAP-70 Y492	P43404	Y492	1.6071	0.07701
Tyrosine-protein phosphatase non-receptor type 1 S50	P35821	S50	-1.03294	0.4384
Tyrosine-protein phosphatase non-receptor type 1 Y66	P35821	Y66	-1.57244	0.02008
Tyrosine-protein phosphatase non-receptor type 11 Y546	P35235	Y546	-1.10091	0.31428
Tyrosine-protein phosphatase non-receptor type 11 Y584	P35235	Y584	-1.18292	0.24402
Tyrosine-protein phosphatase non-receptor type 5 S221	P54830	S221	1.6233	0.02624
Tyrosine-protein phosphatase non-receptor type 5 T231	P54830	T231	-1.07965	0.40433
Tyrosine-protein phosphatase non-receptor type substrate 1 Y481	P97797	Y481	1.38547	0.06896
Tyrosine-protein phosphatase non-receptor type substrate 1 Y505	P97797	Y505	1.37486	0.16057
U1 small nuclear ribonucleoprotein 70 kDa S140	Q62376	S140	-1.16269	0.24044
U1 small nuclear ribonucleoprotein 70 kDa S226	Q62376	S226	1.34148	0.04742
U4/U6 small nuclear ribonucleoprotein Prp3 A167	Q922U1	A167	-1.23808	0.27528
U4/U6 small nuclear ribonucleoprotein Prp3 T494	Q922U1	T494	-1.00894	0.48693
U4/U6 small nuclear ribonucleoprotein Prp31 S445	Q8CCF0	S445	1.11595	0.31955
U4/U6 small nuclear ribonucleoprotein Prp31 S446	Q8CCF0	S446	1.42223	0.07466
U4/U6 small nuclear ribonucleoprotein Prp4 S33	Q9DAW6	S33	1.15236	0.24159
U4/U6 small nuclear ribonucleoprotein Prp4 Y31	Q9DAW6	Y31	1.50017	0.10506
U4/U6.U5 small nuclear ribonucleoprotein 27 kDa protein S59	Q8K194	S59	-1.06421	0.3636
U4/U6.U5 small nuclear ribonucleoprotein 27 kDa protein T60	Q8K194	T60	-1.0629	0.36667
U4/U6.U5 tri-snRNP-associated protein 1 Y679	Q9Z315	Y679	-1.05658	0.40045
U4/U6.U5 tri-snRNP-associated protein 1 Y718	Q9Z315	Y718	-1.55722	0.02078
U4/U6.U5 tri-snRNP-associated protein 2 S46	Q3TIX9	S46	-1.6494	0.08752
U4/U6.U5 tri-snRNP-associated protein 2 S96	Q3TIX9	S96	1.41673	0.0802
Ubiquilin-2 T39	Q9QZM0	T39	-2.21347	0.10913
Ubiquitin carboxyl-terminal hydrolase 15 S678	Q8R5H1	S678	1.16349	0.21282
Ubiquitin carboxyl-terminal hydrolase 28 S145	O35927	S145	1.39229	0.13251
Ubiquitin carboxyl-terminal hydrolase 28 S720	Q5I043	S720	1.0688	0.38722
Ubiquitin carboxyl-terminal hydrolase 30 S364	Q3UN04	S364	1.81154	0.07469
Ubiquitin carboxyl-terminal hydrolase 30 T335	Q3UN04	T335	1.25602	0.17712
Ubiquitin carboxyl-terminal hydrolase 37 S628	Q8C0R0	S628	-1.71056	0.04795
Ubiquitin carboxyl-terminal hydrolase BAP1 S325	Q8CIE4	S325	-1.31433	0.11009
Ubiquitin carboxyl-terminal hydrolase BAP1 T273	Q99PU7	T273	1.07397	0.36257
Ubiquitin-conjugating enzyme E2 J1 S184	Q9JJZ4	S184	1.16273	0.39134
Ubiquitin-conjugating enzyme E2 R1 S203	Q8CFI2	S203	-1.14229	0.21396
Ubiquitin-conjugating enzyme E2 R1 S230	Q8CFI2	S230	1.10006	0.28046
Ubiquitin-conjugating enzyme E2 R2 S233	Q6ZWZ2	S233	1.72496	0.00799
Ubiquitin-like modifier-activating enzyme 1 S4	Q02053	S4	-2.34547	0.00224
UMP-CMP kinase Y166	Q9DBP5	Y166	1.34869	0.09069
UMP-CMP kinase Y49	Q9DBP5	Y49	1.68726	0.08862
Unconventional myosin-VI S267	Q64331	S267	1.05144	0.2806
Unconventional myosin-VI S663	Q64331	S663	1.25196	0.23037
V(D)J recombination-activating protein 1 R529	P15919	R529	1.02508	0.4492
V(D)J recombination-activating protein 2 S365	P21784	S365	1.2782	0.08634
Vascular endothelial growth factor receptor 2 Y1057	P35918	Y1057	-1.17158	0.25828
Vascular endothelial growth factor receptor 2 Y1173	P35918	Y1173	1.50503	0.03288
Vascular endothelial growth factor receptor 3 Y1337	P35917	Y1337	1.37257	0.13433
Vasodilator-stimulated phosphoprotein S153	P70460	S153	1.48012	0.03549
Vasodilator-stimulated phosphoprotein S235	P70460	S235	1.15111	0.23839
Vinculin S290	Q64727	S290	1.07874	0.35426

## Sheet: 3M
Name	ID	Target	Fold change	p-value
[Pyruvate dehydrogenase (acetyl-transferring)] kinase isozyme 1, mitochondrial Y241	Q8BFP9	Y241	1.64617	0.02806
[Pyruvate dehydrogenase (acetyl-transferring)] kinase isozyme 1, mitochondrial Y242	Q8BFP9	Y242	1.27857	0.03691
[Pyruvate dehydrogenase (acetyl-transferring)] kinase isozyme 4, mitochondrial S368	O70571	S368	1.2072	0.18126
[Pyruvate dehydrogenase (acetyl-transferring)] kinase isozyme 4, mitochondrial S381	O70571	S381	2.0363	0.01247
14-3-3 protein beta/alpha (Adapter protein) S186	Q9CQV8	S186	-2.03843	0
14-3-3 protein beta/alpha (Adapter protein) S60	Q9CQV8	S60	-1.54551	0.01206
14-3-3 protein epsilon (Adapter protein) Y214	P62259	Y214	-1.10888	0.18774
14-3-3 protein sigma S186	O70456	S186	-1.08602	0.32573
14-3-3 protein sigma S74	O70456	S74	1.25741	0.0457
14-3-3 protein theta S232	P68254	S232	-1.00451	0.4857
14-3-3 protein zeta/delta (Adapter protein) S58	P63101	S58	-1.04661	0.38654
14-3-3 protein zeta/delta (Adapter protein) T232	P63101	T232	1.30678	0.03514
1-phosphatidylinositol 3-phosphate 5-kinase S307	Q9Z1T6	S307	-1.00629	0.4817
1-phosphatidylinositol 3-phosphate 5-kinase S318	Q9Z1T6	S318	1.15329	0.22903
1-phosphatidylinositol 4,5-bisphosphate phosphodiesterase beta-1 S887	Q9Z1B3	S887	1.19544	0.11509
1-phosphatidylinositol 4,5-bisphosphate phosphodiesterase beta-1 S981	Q9Z1B3	S981	1.30508	0.09678
1-phosphatidylinositol 4,5-bisphosphate phosphodiesterase beta-3 S1105	P51432	S1105	-1.00927	0.47311
1-phosphatidylinositol 4,5-bisphosphate phosphodiesterase beta-3 S537	P51432	S537	1.19354	0.14273
1-phosphatidylinositol 4,5-bisphosphate phosphodiesterase delta-1 S501	Q8R3B1	S501	3.39654	0.00015
1-phosphatidylinositol 4,5-bisphosphate phosphodiesterase delta-1 Y258	Q8R3B1	Y258	1.00341	0.49108
1-phosphatidylinositol 4,5-bisphosphate phosphodiesterase epsilon-1 S1576	Q8K4S1	S1576	-1.13217	0.2152
1-phosphatidylinositol 4,5-bisphosphate phosphodiesterase epsilon-1 Y1383	Q8K4S1	Y1383	-1.06813	0.37443
1-phosphatidylinositol 4,5-bisphosphate phosphodiesterase eta-1 S59	Q4KWH5	S59	1.19695	0.19044
1-phosphatidylinositol 4,5-bisphosphate phosphodiesterase eta-1 S628	Q4KWH5	S628	2.27154	0
1-phosphatidylinositol 4,5-bisphosphate phosphodiesterase gamma-1 (Mediates the production of the second messenger molecules diacylglycerol (DAG) and inositol 1,4,5-trisphosphate (IP3)) Y771	Q62077	Y771	1.17132	0.13316
1-phosphatidylinositol 4,5-bisphosphate phosphodiesterase gamma-1 (Mediates the production of the second messenger molecules diacylglycerol (DAG) and inositol 1,4,5-trisphosphate (IP3)) Y783	Q62077	Y783	-1.2927	0.05064
1-phosphatidylinositol 4,5-bisphosphate phosphodiesterase gamma-2 (production of the second messenger molecules diacylglycerol (DAG) and inositol 1,4,5-trisphosphate (IP3)) Y753	Q8CIH5	Y753	-1.16358	0.19926
1-phosphatidylinositol 4,5-bisphosphate phosphodiesterase gamma-2 (production of the second messenger molecules diacylglycerol (DAG) and inositol 1,4,5-trisphosphate (IP3)) Y759	Q8CIH5	Y759	1.15799	0.16387
26S protease regulatory subunit 8 S120	P62196	S120	3.97771	2e-05
26S proteasome non-ATPase regulatory subunit 2 S711	Q8VDM4	S711	1.08084	0.23285
26S proteasome non-ATPase regulatory subunit 2 Y906	Q8VDM4	Y906	3.58103	0.00501
2-acylglycerol O-acyltransferase 1 S182	Q91ZV4	S182	-1.25402	0.06049
2-acylglycerol O-acyltransferase 1 Y154	Q80W94	Y154	-1.3488	0.00942
2-oxoglutarate dehydrogenase, mitochondrial S369	Q60597	S369	-1.34173	0.02684
2-oxoglutarate dehydrogenase, mitochondrial Y555	Q60597	Y555	1.00802	0.47835
3 beta-hydroxysteroid dehydrogenase/Delta 5---4-isomerase type 1 T260	P24815	T260	1.2067	0.12873
3-ketoacyl-CoA thiolase, mitochondrial Y127	Q8BWT1	Y127	-1.22756	0.0982
3-ketoacyl-CoA thiolase, mitochondrial Y20	Q8BWT1	Y20	-1.04833	0.41927
3-phosphoinositide-dependent protein kinase 1(Serine/threonine kinase which acts as a master kinase) S244	Q9Z2A0	S244	-1.53646	0.01384
3-phosphoinositide-dependent protein kinase 1(Serine/threonine kinase which acts as a master kinase) Y376	Q9Z2A0	Y376	2.07756	0.00817
5-AMP-activated protein kinase catalytic subunit alpha-1 (Catalytic subunit of AMP-activated protein kinase (AMPK)-regulating energy metabolism) S486	Q5EG47	S486	-1.01314	0.4712
5-AMP-activated protein kinase catalytic subunit alpha-1 (Catalytic subunit of AMP-activated protein kinase (AMPK)-regulating energy metabolism) T183	Q5EG47	T183	-1.5176	0.02139
5-AMP-activated protein kinase subunit beta-1 S108	Q9R078	S108	-1.17253	0.25231
5-AMP-activated protein kinase subunit beta-1 S24	Q9R078	S24	1.22368	0.11952
5-AMP-activated protein kinase subunit beta-2 S182	Q6PAM0	S182	1.872	0.00484
5-AMP-activated protein kinase subunit beta-2 S94	Q6PAM0	S94	-1.23559	0.06575
5-AMP-activated protein kinase subunit gamma-2 S131	Q91WG5	S131	-1.24401	0.08152
5-AMP-activated protein kinase subunit gamma-2 T97	Q91WG5	T97	-1.0903	0.33835
60 kDa heat shock protein, mitochondrial S410	P63038	S410	-1.31525	0.05032
60 kDa heat shock protein, mitochondrial T113	P63038	T113	1.22276	0.12107
60S acidic ribosomal protein P2 S102	P99027	S102	1.0376	0.41864
60S acidic ribosomal protein P2 S105	P99027	S105	1.08863	0.31075
6-phosphofructo-2-kinase/fructose-2,6-bisphosphatase 2 S35	P70265	S35	1.54613	0.007
6-phosphofructo-2-kinase/fructose-2,6-bisphosphatase 2 S469	P70265	S469	-1.38818	0.0371
6-phosphofructo-2-kinase/fructose-2,6-bisphosphatase 3 S490	A7UAK5	S490	-1.05962	0.35659
6-phosphofructo-2-kinase/fructose-2,6-bisphosphatase 3 S507	A7UAK5	S507	1.10464	0.32147
78 kDa glucose-regulated protein ( Involved in the correct folding of proteins and degradation of misfolded proteins ) T230	P20029	T230	1.8286	0.01073
78 kDa glucose-regulated protein ( Involved in the correct folding of proteins and degradation of misfolded proteins ) T38	P20029	T38	-1.18869	0.11615
Abelson tyrosine-protein kinase 2 Y261	Q4JIM5	Y261	-1.62591	0.17506
Acetyl-CoA carboxylase 1 S77	Q5SWU9	S77	1.39081	0.03693
Acetyl-CoA carboxylase 1 S79	Q5SWU9	S79	1.84348	0.12708
Acetyl-CoA carboxylase 2 S212	E9Q4Z2	S212	-1.01278	0.47571
Acetyl-CoA carboxylase 2 Y1479	E9Q4Z2	Y1479	-1.34474	0.11473
Actin, gamma-enteric smooth muscle Y242	P62737	Y242	1.952	2e-05
Actin, gamma-enteric smooth muscle Y363	P63268	Y363	1.726	0.00023
Acyl-CoA synthetase family member 3, mitochondrial Y355	Q3URE1	Y355	-2.62138	1e-05
Acyl-CoA synthetase family member 3, mitochondrial Y542	Q3URE1	Y542	1.6016	0.01442
Adapter molecule crk S41	Q64010	S41	1.07957	0.3504
Adapter molecule crk Y221	Q64010	Y221	1.14752	0.2569
Akirin-2 S18	B1AXD8	S18	1.65368	0.0003
Akirin-2 S21	B1AXD8	S21	-1.83627	0.00512
AKT-interacting protein T190	Q64362	T190	1.13169	0.21712
ALK tyrosine kinase receptor Y1363	P97793	Y1363	1.09499	0.33681
ALK tyrosine kinase receptor Y1592	P97793	Y1592	-1.15778	0.22717
Alpha-adducin (Membrane-cytoskeleton-associated protein) S714	Q9QYC0	S714	1.32261	0.12187
Alpha-adducin (Membrane-cytoskeleton-associated protein) S724	Q9QYC0	S724	1.0473	0.33272
Alpha-enolase (Multifunctional enzyme) S419	P17182	S419	-1.8083	0.00319
Alpha-enolase (Multifunctional enzyme) Y44	P17182	Y44	1.18101	0.11572
Alpha-synuclein (May be involved in the regulation of dopamine release and transport) S129	O55042	S129	1.67345	0.00174
Alpha-synuclein (May be involved in the regulation of dopamine release and transport) Y125	O55042	Y125	1.25228	0.12888
Amphiphysin S276	Q7TQF7	S276	-1.14432	0.15604
Amphiphysin S285	Q7TQF7	S285	1.41835	0.07389
Amyloid beta A4 precursor protein-binding family B member 1 S175	Q9QXJ1	S175	-1.3076	0.00856
Amyloid beta A4 precursor protein-binding family B member 1 S287	Q9QXJ1	S287	-1.20184	0.12881
Amyloid beta A4 protein T743	P12023	T743	-1.03403	0.44772
Amyloid beta A4 protein Y757	P12023	Y757	-1.06404	0.37431
Annexin A1 (Calcium/phospholipid-binding protein which promotes membrane fusion) S27	P10107	S27	3.06691	0.00091
Annexin A1 (Calcium/phospholipid-binding protein which promotes membrane fusion) Y21	P10107	Y21	1.22094	0.10261
Annexin A3 S301	O35639	S301	1.86517	0.0026
Annexin A3 Y300	O35639	Y300	1.19573	0.19197
AP-1 complex subunit gamma-1 Y525	P22892	Y525	1.05154	0.40052
AP-1 complex subunit gamma-1 Y55	P22892	Y55	-1.02927	0.44012
AP-2 complex subunit alpha-1 S358	P17426	S358	-1.1149	0.22042
AP-2 complex subunit alpha-1 S652	P17426	S652	1.29686	0.05468
AP-2 complex subunit alpha-2 S231	P17427	S231	-1.70275	0.00016
AP-2 complex subunit alpha-2 S234	P17427	S234	-1.49955	0.02098
AP-2 complex subunit beta (Component of the adaptor protein complex 2 (AP-2)) Y737	Q9DBG3	Y737	-1.066	0.30132
AP-2 complex subunit mu (Component of the adaptor protein complex 2 (AP-2) T152	P84091	T152	-1.48638	0.02856
AP-2 complex subunit mu (Component of the adaptor protein complex 2 (AP-2) T156	P84091	T156	-1.70476	0.00508
Apoptosis inhibitor 5 T18	O35841	T18	1.02709	0.43732
Apoptosis inhibitor 5 T399	O35841	T399	2.92175	0.00024
Apoptosis regulator BAX S184	Q07813	S184	1.69442	0.00051
Apoptosis regulator BAX T167	Q07813	T167	-1.25656	0.12602
Apoptosis regulator Bcl-2 (Suppresses apoptosis in a variety of cell systems) S84	P10417	S84	-1.26425	0.16789
Apoptosis regulator Bcl-2 T524	Q8BZ03	T524	1.54432	0.01444
Arachidonate 5-lipoxygenase S272	P48999	S272	1.07233	0.3389
Arachidonate 5-lipoxygenase S664	P48999	S664	1.2879	0.26907
ATP synthase subunit beta, mitochondrial T240	P56480	T240	1.06135	0.37575
ATP synthase subunit beta, mitochondrial Y499	P56480	Y499	-1.00492	0.49054
ATP-dependent 6-phosphofructokinase, liver type T202	P12382	T202	-2.13706	0.00339
ATP-dependent 6-phosphofructokinase, liver type T304	P12382	T304	1.09411	0.38719
ATP-dependent 6-phosphofructokinase, muscle type Y502	P47857	Y502	1.18815	0.1803
ATP-dependent 6-phosphofructokinase, muscle type Y576	P47857	Y576	1.32302	0.06324
ATP-dependent 6-phosphofructokinase, platelet type Y650	Q9WUA3	Y650	1.23697	0.11226
ATP-dependent 6-phosphofructokinase, platelet type Y653	Q9WUA3	Y653	1.33132	0.07616
Autophagy-related protein 13 S354	Q91YI1	S354	-1.2303	0.11388
Baculoviral IAP repeat-containing protein 3 T252	O08863	T252	-1.41744	0.01553
Baculoviral IAP repeat-containing protein 3 T406	Q62210	T406	-1.13419	0.195
B-cell linker protein (Functions as a central linker protein, downstream of the B-cell receptor (BCR),)	Q9QUN3	Y72	-1.05909	0.36347
B-cell linker protein (Functions as a central linker protein, downstream of the B-cell receptor (BCR),) Y84	Q9QUN3	Y84	-1.25836	0.01783
B-cell lymphoma/leukemia 10 S138	Q9Z0H7	S138	-1.08689	0.27037
B-cell lymphoma/leukemia 10 S218	Q9Z0H7	S218	1.10711	0.27019
Bcl2-associated agonist of cell death (Promotes cell death) S112	Q61337	S112	1.23352	0.16275
Bcl2-associated agonist of cell death (Promotes cell death) S136	Q61337	S136	-1.10187	0.36772
Bcl-2-like protein 1 S62	Q64373	S62	1.01527	0.46181
Bcl-2-like protein 1 T47	Q64373	T47	1.61707	0.01434
Bcl-2-like protein 11 (brain dev / apoptosis) S114	O54918	S114	1.36651	0.04212
Bcl-2-like protein 11 (brain dev / apoptosis) S65	O54918	S65	-1.16708	0.28294
BDNF/NT-3 growth factors receptor Y515	P15209	Y515	1.15093	0.1478
BDNF/NT-3 growth factors receptor Y705	P15209	Y705	-1.18139	0.10944
Beta-1 adrenergic receptor S301	P34971	S301	1.53453	0.00254
Beta-arrestin-1 S163	Q8BWG8	S163	-1.60345	0.00641
Beta-arrestin-1 S412	Q8BWG8	S412	1.67398	0.0183
Beta-arrestin-2 T20	Q91YI4	T20	1.10915	0.33723
Beta-arrestin-2 T383	Q91YI4	T383	-1.14145	0.2531
Brain-derived neurotrophic factor T64	P21237	T64	-1.11623	0.2439
Brain-specific angiogenesis inhibitor 1-associated protein 2 S367	Q8BKX1	S367	1.08733	0.34059
Brain-specific angiogenesis inhibitor 1-associated protein 2 T361	Q8BKX1	T361	1.00561	0.48862
Breakpoint cluster region protein Y178	Q6PAJ1	Y178	-1.00607	0.48958
Breakpoint cluster region protein Y362	Q6PAJ1	Y362	1.02919	0.43927
Cactin S244	Q9CS00	S244	2.25109	0.00081
Cactin S498	Q9CS00	S498	1.08363	0.29298
Cadherin-1 S846	P09803	S846	1.16714	0.2595
Cadherin-1 S849	P09803	S849	1.02129	0.45377
Calcium/calmodulin-dependent protein kinase kinase 1 S458	Q8VBY2	S458	2.74124	0.0027
Calcium/calmodulin-dependent protein kinase kinase 1 S74	Q8VBY2	S74	1.16483	0.22525
Calcium/calmodulin-dependent protein kinase kinase 2 S511	Q8C078	S511	-1.10671	0.27479
Calcium/calmodulin-dependent protein kinase kinase 2 Y183	Q8C078	Y183	-1.24237	0.05253
Calcium/calmodulin-dependent protein kinase type 1 T177	Q91YS8	T177	-1.24341	0.1471
Calcium/calmodulin-dependent protein kinase type 1B T171	Q9QYK9	T171	1.60719	0.00363
Calcium/calmodulin-dependent protein kinase type II subunit alpha T286	P11798	T286	-1.06781	0.3675
Calcium/calmodulin-dependent protein kinase type II subunit alpha T305	P11798	T305	-1.19038	0.23356
Calcium/calmodulin-dependent protein kinase type II subunit delta S3	Q6PHZ2	S3	-1.01556	0.46483
Calcium/calmodulin-dependent protein kinase type II subunit delta T287	Q6PHZ2	T287	-1.02001	0.45137
Calcium/calmodulin-dependent protein kinase type II subunit gamma (calcium/calmodulin-dependent protein kinase (CAMK) group) S280	P28652	S280	-1.06852	0.37512
Calcium/calmodulin-dependent protein kinase type II subunit gamma (calcium/calmodulin-dependent protein kinase (CAMK) group) T287	P28652	T287	1.24913	0.18214
Calcium/calmodulin-dependent protein kinase type II subunit gamma T287	Q923T9	T287	-1.61387	0.00488
Calcium/calmodulin-dependent protein kinase type IV P13	P08414	P13	-1.1142	0.2946
Calcium/calmodulin-dependent protein kinase type IV T196	P08414	T196	-1.32626	0.0397
Caldesmon S496	Q8VCQ8	S496	-1.11363	0.27723
Caldesmon S526	Q8VCQ8	S526	1.12559	0.28422
Calmodulin S82	Q9D6P8	S82	1.04203	0.41877
Calmodulin T80	P62204	T80	1.38745	0.01113
Calnexin S582	P35564	S582	-1.01482	0.44269
Calpain-2 catalytic subunit S369	O08529	S369	-1.00204	0.49498
Calpain-2 catalytic subunit T370	O08529	T370	1.01703	0.45329
Calpain-7 Y620	Q9R1S8	Y620	-1.56891	0.02556
Calpain-7 Y667	Q9R1S8	Y667	-1.63864	0.00136
Calpastatin T691	P51125	T691	-1.31383	0.03671
Calpastatin Y559	P51125	Y559	1.14128	0.18782
Calponin-3 (capable of binding to actin, calmodulin) S293	Q9DAW9	S293	-1.41634	0.10832
Calponin-3 (capable of binding to actin, calmodulin) Y10	Q9DAW9	Y10	-1.36816	0.03992
cAMP-dependent protein kinase catalytic subunit alpha (Phosphorylates a large number of substrates) S339	P05132	S339	1.04499	0.40434
cAMP-dependent protein kinase catalytic subunit alpha (Phosphorylates a large number of substrates) T198	P05132	T198	-1.60968	0.00203
cAMP-dependent protein kinase type I-alpha regulatory subunit S77	Q9DBC7	S77	-1.13378	0.25716
cAMP-dependent protein kinase type I-alpha regulatory subunit S83	Q9DBC7	S83	1.07926	0.33702
cAMP-dependent protein kinase type I-beta regulatory subunit S83	P12849	S83	-1.19128	0.15734
cAMP-dependent protein kinase type I-beta regulatory subunit Y312	P12849	Y312	-1.56061	0.00772
cAMP-dependent protein kinase type II-alpha regulatory subunit S283	Q99PM3	S283	-1.22949	0.07542
cAMP-dependent protein kinase type II-alpha regulatory subunit S96	P12367	S96	-1.33368	0.01571
cAMP-dependent protein kinase type II-beta regulatory subunit S112	P31324	S112	1.02574	0.41576
cAMP-responsive element modulator S284	P27699	S284	-5.58086	4e-05
cAMP-responsive element modulator S290	P27699	S290	-1.01357	0.4675
Casein kinase I isoform alpha S218	Q8BK63	S218	1.04716	0.39621
Casein kinase I isoform alpha S242	Q8BK63	S242	-1.29673	0.07955
Casein kinase I isoform delta S331	Q9DC28	S331	-1.04017	0.40742
Casein kinase I isoform delta S406	Q9DC28	S406	-1.23133	0.0792
Casein kinase I isoform epsilon T325	Q9JMK2	T325	1.12171	0.22951
Casein kinase I isoform epsilon T337	Q9JMK2	T337	1.08424	0.29683
Casein kinase I isoform gamma-1 S344	Q8BTH8	S344	-1.36219	0.04282
Casein kinase I isoform gamma-1 S361	Q8BTH8	S361	-1.25747	0.09331
Casein kinase II subunit alpha S362	Q60737	S362	-1.2674	0.12656
Casein kinase II subunit alpha Y255	Q60737	Y255	-1.52967	3e-05
Caspase recruitment domain-containing protein 11 S563	Q8CIS0	S563	-1.41088	0.04084
Caspase recruitment domain-containing protein 11 S564	Q8CIS0	S564	-1.11301	0.22604
Caspase recruitment domain-containing protein 9 T231	A2AIV8	T231	-2.00669	0.00132
Caspase recruitment domain-containing protein 9 T95	A2AIV8	T95	-1.08709	0.30117
Caspase-1 S226	P29452	S226	1.15731	0.1695
Caspase-1 S374	P29452	S374	-1.59979	0.04623
Caspase-2 S139	P29594	S139	-1.41945	0.00265
Caspase-2 S340	P29594	S340	-1.00323	0.48729
Caspase-3 S150	P70677	S150	1.1622	0.23346
Caspase-6 S239	O08738	S239	-1.90053	0.00015
Caspase-7 S239	P97864	S239	1.03238	0.42268
Caspase-7 T173	P97864	T173	-1.20231	0.10299
Caspase-8 S349	O89110	S349	1.02088	0.4542
Caspase-8 Y450	O89110	Y450	2.4705	8e-05
Caspase-9 S221	Q8C3Q9	S221	1.0678	0.35093
Caspase-9 T163	Q8C3Q9	T163	-1.0876	0.31301
Catalase S167	P24270	S167	-1.41712	0.08422
Catalase Y386	P24270	Y386	-1.179	0.17761
Catenin beta-1 S33	Q02248	S33	-1.78082	0
Catenin beta-1 S37	Q02248	S37	-1.29217	0.05344
Cathepsin B S169	P10605	S169	3.05916	0.00598
Cathepsin L1 Y295	P06797	Y295	1.30567	0.12496
Cathepsin O S306	Q8BM88	S306	1.09626	0.31716
Cation-dependent mannose-6-phosphate receptor S268	P24668	S268	1.11028	0.27036
Caveolin-1 Y14	P49817	Y14	-1.28203	0.03111
Caveolin-1 Y25	P49817	Y25	-1.20482	0.09305
Caveolin-2 (May act as a scaffolding protein) Y19	Q9WVC3	Y19	1.02579	0.45479
Caveolin-2 (May act as a scaffolding protein) Y27	Q9WVC3	Y27	1.0548	0.3732
C-C chemokine receptor type 5 S338	P51682	S338	-1.40871	0.03155
C-C chemokine receptor type 5 S351	P51682	S351	1.03354	0.34093
CCAAT/enhancer-binding protein alpha S21	P53566	S21	-1.78421	0.00016
cGMP-dependent protein kinase 1 S65	P0C605	S65	-1.14658	0.04929
cGMP-dependent protein kinase 1 T517	P0C605	T517	-3.04468	0
cGMP-inhibited 3,5-cyclic phosphodiesterase A S310	Q9Z0X4	S310	-1.04774	0.39726
cGMP-inhibited 3,5-cyclic phosphodiesterase A S425	Q9Z0X4	S425	-1.07854	0.31144
Claudin-12 S231	Q9ET43	S231	1.04448	0.35775
Complement component C7 A835	D3YXF5	A835	-1.26707	0.09717
Complement component C8 alpha chain Y341	Q8K182	Y341	-1.13583	0.17774
Contactin-1 S916	P12960	S916	-1.33067	0.04831
Contactin-1 Y769	P12960	Y769	-1.30274	0.06844
Corticotropin-releasing factor receptor 1 T413	P35347	T413	-1.13807	0.26773
Creatine kinase B-type S128	Q04447	S128	-1.44142	0.00743
Creatine kinase B-type S309	Q04447	S309	4.67324	0.00026
CREB-binding protein S1383	P45481	S1383	-1.29886	0.10134
CREB-binding protein S92	P45481	S92	1.61786	0.01398
CREB-regulated transcription coactivator 2 S171	Q3U182	S171	-1.01267	0.4762
CREB-regulated transcription coactivator 2 S434	Q3U182	S434	-1.10203	0.34187
Crk-like protein S42	P47941	S42	-1.07458	0.28545
Crk-like protein Y207	P47941	Y207	1.22635	0.07808
CUGBP Elav-like family member 1 (mRNA binding protein) S28	P28659	S28	-1.19006	0.19691
CUGBP Elav-like family member 1 (mRNA binding protein) S302	P28659	S302	-1.03209	0.43898
Cyclic AMP-dependent transcription factor ATF-1 S36	P81269	S36	2.66881	0.0025
Cyclic AMP-dependent transcription factor ATF-1 S63	P81269	S63	-1.03663	0.44909
Cyclic AMP-dependent transcription factor ATF-2 (Transcriptional activator) T51	P16951	T51	-1.41244	0.01639
Cyclic AMP-dependent transcription factor ATF-2 (Transcriptional activator) T53	P16951	T53	1.49317	0.04666
Cyclic AMP-dependent transcription factor ATF-4 (trascriptional activator/binds CRE) S218	Q06507	S218	-1.02629	0.44048
Cyclic AMP-dependent transcription factor ATF-4 S665	Q64127	S665	-1.35316	0.06043
Cyclic AMP-dependent transcription factor ATF-7 T51	Q8R0S1	T51	1.13821	0.24085
Cyclic AMP-dependent transcription factor ATF-7 T53	Q8R0S1	T53	1.6171	0.0406
Cyclic AMP-responsive element-binding protein 1 (Phosphorylation-dependent transcription factor that stimulates transcription upon binding to the DNA cAMP response element (CRE)) S121	Q01147	S121	2.16204	3e-05
Cyclic AMP-responsive element-binding protein 1 (Phosphorylation-dependent transcription factor that stimulates transcription upon binding to the DNA cAMP response element (CRE)) S133	Q01147	S133	-1.21579	0.11491
Cyclin-dependent kinase 1 (control of the eukaryotic cell cycle) T161	P11440	T161	1.1036	0.31681
Cyclin-dependent kinase 1 (control of the eukaryotic cell cycle) Y15	P11440	Y15	1.37325	0.07189
Cyclin-dependent kinase 11B S47	P24788	S47	1.00815	0.48025
Cyclin-dependent kinase 11B T740	P24788	T740	-1.06925	0.34128
Cyclin-dependent kinase 12 S221	Q14AX6	S221	1.76337	0.00072
Cyclin-dependent kinase 12 T1240	Q14AX6	T1240	-1.34345	0.08705
Cyclin-dependent kinase 16 (vesicle-mediated transport processes and exocytosis) S119	Q04735	S119	-1.06636	0.34962
Cyclin-dependent kinase 16 (vesicle-mediated transport processes and exocytosis) S12	Q04735	S12	-1.66765	0.0113
Cyclin-dependent kinase 2 T160	P97377	T160	3.15634	0
Cyclin-dependent kinase 2 Y15	Q80YP0	Y15	1.0935	0.28053
Cyclin-dependent kinase 4 T172	P30285	T172	-1.04198	0.41065
Cyclin-dependent kinase 5 (Proline-directed serine/threonine-protein kinase) S159	P49615	S159	1.07886	0.25596
Cyclin-dependent kinase 5 (Proline-directed serine/threonine-protein kinase) Y15	P49615	Y15	-1.16571	0.21519
Cyclin-dependent kinase 5 activator 1 S8	P61809	S8	1.27798	0.10481
Cyclin-dependent kinase 5 activator 1 T138	P61809	T138	-1.32656	0.02386
Cyclin-dependent kinase 6 T177	Q64261	T177	1.09407	0.31583
Cyclin-dependent kinase 6 Y24	Q64261	Y24	1.23463	0.19295
Cyclin-dependent kinase 7 S164	Q03147	S164	3.19973	0.0039
Cyclin-dependent kinase 7 T170	Q03147	T170	1.17889	0.20234
Cyclin-dependent kinase 9 (Tyrosine-protein kinase ) S175	Q99J95	S175	-1.36741	0.01068
Cyclin-dependent kinase 9 (Tyrosine-protein kinase ) T186	Q99J95	T186	1.0518	0.3582
Cyclin-dependent kinases regulatory subunit 2 S51	P56390	S51	-1.27079	0.07821
Cytochrome b-c1 complex subunit 1, mitochondrial Y459	Q9CZ13	Y459	-1.71177	0.0212
Cytochrome b-c1 complex subunit 1, mitochondrial Y468	Q9CZ13	Y468	-1.30347	0.05755
Cytoplasmic dynein 1 light intermediate chain 1 S398	Q8R1Q8	S398	-1.23497	0.11423
Cytoplasmic dynein 1 light intermediate chain 1 S405	Q8R1Q8	S405	-1.11994	0.16991
Cytoplasmic tyrosine-protein kinase BMX Y40	P97504	Y40	-1.56588	1e-05
Cytoplasmic tyrosine-protein kinase BMX Y542	P97504	Y542	-1.03758	0.40397
Cytosolic phospholipase A2 S505	P47713	S505	2.07923	0.00698
Cytosolic phospholipase A2 S726	P47713	S726	-1.31385	0.01548
D(1A) dopamine receptor T360	Q61616	T360	1.07685	0.33416
D(2) dopamine receptor S148	P61168	S148	-1.11613	0.23795
D(2) dopamine receptor T134	P61168	T134	-2.03307	0
D(3) dopamine receptor S304	P30728	S304	1.15783	0.19387
D(3) dopamine receptor T225	P30728	T225	-1.0765	0.30469
D(4) dopamine receptor S234	P51436	S234	-1.12443	0.27189
Death domain-associated protein 6 (apoptosis resistance) S1129	Q9JLC4	S1129	1.0859	0.27612
Death domain-associated protein 6 S190	O35613	S190	-1.13516	0.27611
Death-associated protein 1 (Negative regulator of autophagy) S3	Q91XC8	S3	-1.38895	0.01596
Death-associated protein 1 (Negative regulator of autophagy) S51	Q91XC8	S51	-1.0659	0.37337
Death-associated protein kinase 1 (Calcium/calmodulin-dependent serine/threonine kinase) S308	Q80YE7	S308	-1.08123	0.34225
Death-associated protein kinase 1 (Calcium/calmodulin-dependent serine/threonine kinase) Y491	Q80YE7	Y491	1.59497	0.0616
Death-associated protein kinase 3 T225	O54784	T225	-1.13747	0.31973
Death-associated protein kinase 3 T265	O54784	T265	-1.69689	0.0339
Dedicator of cytokinesis protein 6 S1227	Q8VDR9	S1227	-1.00065	0.49844
DEP domain-containing mTOR-interacting protein (Negative regulator of the mTORC1 and mTORC2 signaling pathways) S287	Q570Y9	S287	-1.19695	0.19957
DEP domain-containing mTOR-interacting protein (Negative regulator of the mTORC1 and mTORC2 signaling pathways) S298	Q570Y9	S298	6.07424	0
Desmin S12	P31001	S12	1.73176	0.0191
Desmin S13	P31001	S13	-1.17811	0.22096
Diacylglycerol kinase alpha Y336	O88673	Y336	4.41296	1e-05
Diacylglycerol kinase delta S66	E9PUQ8	S66	1.54508	0.04194
Diacylglycerol kinase delta S70	E9PUQ8	S70	1.17157	0.05016
Dihydropyrimidinase-related protein 1 (Plays a role in axon guidance, invasive growth and cell migration) S522	P97427	S522	1.11563	0.32979
Dihydropyrimidinase-related protein 1 (Plays a role in axon guidance, invasive growth and cell migration) T509	P97427	T509	1.15187	0.22299
Dihydropyrimidinase-related protein 2 (neural development) S522	O08553	S522	-1.17525	0.25775
Dihydropyrimidinase-related protein 2 (neural development) T514	O08553	T514	-1.02899	0.45707
Dihydropyrimidinase-related protein 3 ( role in axon guidance, neuronal growth ) S522	Q62188	S522	-1.81618	0.0007
Dihydropyrimidinase-related protein 3 ( role in axon guidance, neuronal growth ) T509	Q62188	T509	1.80545	0.00412
DnaJ homolog subfamily A member 1 S83	P63037	S83	-1.51785	0.00413
DnaJ homolog subfamily A member 1 Y376	P63037	Y376	1.02772	0.43436
DnaJ homolog subfamily B member 1 P151	Q9QYJ3	P151	1.49632	0.01962
DnaJ homolog subfamily B member 1 S171	Q9QYJ3	S171	-1.20397	0.21185
DnaJ homolog subfamily C member 1 T230	Q61712	T230	-1.0337	0.41845
DnaJ homolog subfamily C member 1 Y297	Q61712	Y297	2.67981	4e-05
DnaJ homolog subfamily C member 2 S47	P54103	S47	-1.45091	0.01182
DnaJ homolog subfamily C member 2 S60	P54103	S60	1.31694	0.09691
Drebrin ( cytoplasmic actin-binding protein-role in the process of neuronal growth) S142	Q9QXS6	S142	1.6343	0.0348
Drebrin ( cytoplasmic actin-binding protein-role in the process of neuronal growth) S658	Q9QXS6	S658	-1.09172	0.26844
Dual adapter for phosphotyrosine and 3-phosphotyrosine and 3-phosphoinositide Y139	Q9QXT1	Y139	1.49631	0.02165
Dual specificity mitogen-activated protein kinase kinase 1 S218	P31938	S218	3.56186	0
Dual specificity mitogen-activated protein kinase kinase 1 S222	P31938	S222	-1.02404	0.43688
Dual specificity mitogen-activated protein kinase kinase 3 S218	O09110	S218	-1.23168	0.18096
Dual specificity mitogen-activated protein kinase kinase 3 T222	O09110	T222	-1.0629	0.39651
Dual specificity mitogen-activated protein kinase kinase 4 (Dual specificity protein kinase which acts as an essential component of the MAP kinase signal transduction pathway) S255	P47809	S255	1.29117	0.07742
Dual specificity mitogen-activated protein kinase kinase 4 (Dual specificity protein kinase which acts as an essential component of the MAP kinase signal transduction pathway) T259	P47809	T259	-1.3326	0.04446
Dual specificity mitogen-activated protein kinase kinase 5 S311	Q9WVS7	S311	1.07168	0.35385
Dual specificity mitogen-activated protein kinase kinase 5 T315	Q9WVS7	T315	1.02757	0.42078
Dual specificity mitogen-activated protein kinase kinase 6 S207	P70236	S207	1.02153	0.4506
Dual specificity mitogen-activated protein kinase kinase 6 T211	P70236	T211	1.02526	0.44891
Dual specificity protein phosphatase 1 S323	P28563	S323	1.40333	0.12649
Dual specificity protein phosphatase 1 S359	P28563	S359	-1.20819	0.11518
Dual specificity protein phosphatase 10 L347	Q9ESS0	L347	1.00298	0.49176
Dual specificity protein phosphatase 16 S441	Q6PCP3	S441	1.77	0.00089
Dual specificity protein phosphatase 5 S346	Q1HL35	S346	-1.11323	0.21773
Dual specificity protein phosphatase 5 T321	Q1HL35	T321	2.1532	0.00018
Dual specificity protein phosphatase 6 (dual-specificity phosphoprotein phosphatase-MAPK/ERK2) S159	Q9DBB1	S159	-1.01824	0.46428
Dual specificity protein phosphatase 6 (dual-specificity phosphoprotein phosphatase-MAPK/ERK2) S197	Q9DBB1	S197	1.09074	0.27619
Dual specificity tyrosine-phosphorylation-regulated kinase 1A S529	Q61214	S529	-1.12285	0.30582
Dual specificity tyrosine-phosphorylation-regulated kinase 1A Y145	Q61214	Y145	-1.62215	0.00555
Dual specificity tyrosine-phosphorylation-regulated kinase 2 S440	Q5U4C9	S440	1.87644	0.00286
Dual specificity tyrosine-phosphorylation-regulated kinase 2 T104	Q5U4C9	T104	1.02748	0.37647
Dynactin subunit 1 (cytoplasmic dynein-driven retrograde movement of vesicles ) S179	O08788	S179	-1.02694	0.44221
Dynactin subunit 1 (cytoplasmic dynein-driven retrograde movement of vesicles ) S19	O08788	S19	-1.05066	0.35032
Dynamin-1 (a microtubule-associated force-producing protein-GTPase activity) S778	P39053	S778	-1.03101	0.42414
Dynamin-1 (a microtubule-associated force-producing protein-GTPase activity) T780	P39053	T780	1.08035	0.33635
Dynamin-1-like protein S622	Q8K1M6	S622	1.00312	0.49315
Dynamin-1-like protein S643	Q8K1M6	S643	-1.22441	0.1047
E3 ubiquitin-protein ligase BRE1A S172	Q5DTM8	S172	1.50937	0.02181
E3 ubiquitin-protein ligase BRE1A S522	Q5DTM8	S522	1.02955	0.41518
E3 ubiquitin-protein ligase CBL Y737	P22682	Y737	-1.24855	0.07548
E3 ubiquitin-protein ligase CBL Y780	P22682	Y780	1.01732	0.45823
E3 ubiquitin-protein ligase CBL-B S282	Q3TTA7	S282	2.12106	0.00997
E3 ubiquitin-protein ligase CBL-B Y363	Q3TTA7	Y363	-1.15507	0.19761
E3 ubiquitin-protein ligase CHIP S150	Q9WUD1	S150	1.79422	0.00214
E3 ubiquitin-protein ligase CHIP Y50	Q9WUD1	Y50	1.21792	0.15377
E3 ubiquitin-protein ligase HERC2 T4829	Q4U2R1	T4829	1.14662	0.1837
E3 ubiquitin-protein ligase HUWE1 S3696	Q7TMY8	S3696	1.59507	0.00416
E3 ubiquitin-protein ligase HUWE1 S927	Q7TMY8	S927	1.36739	0.07084
E3 ubiquitin-protein ligase Mdm2 (E3 ubiquitin-protein ligase) S163	P23804	S163	1.11009	0.32616
E3 ubiquitin-protein ligase Mdm2 (E3 ubiquitin-protein ligase) S394	P23804	S394	-1.05901	0.36252
E3 ubiquitin-protein ligase NEDD4-like S371	Q8CFI0	S371	-1.22897	0.06256
E3 ubiquitin-protein ligase NEDD4-like S477	Q8CFI0	S477	1.00216	0.49514
E3 ubiquitin-protein ligase NRDP1 S254	Q8BH75	S254	-1.01874	0.44877
E3 ubiquitin-protein ligase parkin S295	Q9WVS6	S295	1.11856	0.3051
E3 ubiquitin-protein ligase parkin S65	Q9WVS6	S65	1.51686	0.00777
E3 ubiquitin-protein ligase pellino homolog 1 S70	Q8C669	S70	2.0802	1e-05
E3 ubiquitin-protein ligase pellino homolog 1 T288	Q8C669	T288	-1.19222	0.20855
E3 ubiquitin-protein ligase pellino homolog 2 T289	Q8BST6	T289	-1.45183	0.01754
E3 ubiquitin-protein ligase RBX1 Y106	P62878	Y106	-1.25184	0.0453
E3 ubiquitin-protein ligase RFWD2 S389	Q9R1A8	S389	-1.12745	0.21308
E3 ubiquitin-protein ligase RNF103 S523	Q9R1W3	S523	1.21615	0.15522
E3 ubiquitin-protein ligase RNF103 Y233	Q9R1W3	Y233	2.19498	5e-05
E3 ubiquitin-protein ligase SH3RF1 S304	Q69ZI1	S304	1.14547	0.31666
E3 ubiquitin-protein ligase SIAH1 S19	P61092	S19	1.44949	0.02488
E3 ubiquitin-protein ligase SIAH1 Y100	P61092	Y100	-1.0036	0.49176
E3 ubiquitin-protein ligase SIAH2 S29	Q06986	S29	1.04008	0.42124
E3 ubiquitin-protein ligase SIAH2 S69	Q06986	S69	-1.31906	0.04506
E3 ubiquitin-protein ligase Topors S718	Q80Z37	S718	1.02473	0.4363
E3 ubiquitin-protein ligase TRAF7 T73	Q922B6	T73	-1.32877	0.00028
E3 ubiquitin-protein ligase TRAF7 Y67	F8WJF7	Y67	-1.12362	0.25386
E3 ubiquitin-protein ligase TRIM21 Y199	Q5ND52	Y199	1.81051	0.00197
E3 ubiquitin-protein ligase TRIM32 S653	Q8CH72	S653	-2.09573	0.00051
E3 ubiquitin-protein ligase TRIM36 Y178	Q80WG7	Y178	-1.10783	0.24947
E3 ubiquitin-protein ligase UHRF1 S303	Q8VDF2	S303	1.15557	0.1757
E3 ubiquitin-protein ligase UHRF1 S95	Q8VDF2	S95	-1.29656	0.04007
E3 ubiquitin-protein ligase XIAP S429	Q60989	S429	-1.1973	0.16682
E3 ubiquitin-protein ligase XIAP S87	Q60989	S87	-1.67941	0.00199
Early endosome antigen 1 S23	Q8BL66	S23	1.36326	0.14246
Early endosome antigen 1 T1392	Q8BL66	T1392	1.08552	0.38899
EF-hand domain-containing protein D2 (negative regulator of the canonical NF-kappa-B-activating branch) S74	Q9D8Y0	S74	1.22309	0.10171
EF-hand domain-containing protein D2 (negative regulator of the canonical NF-kappa-B-activating branch) S76	Q9D8Y0	S76	-1.35327	0.00324
ELAV-like protein 1 S221	P70372	S221	1.01228	0.46665
ELAV-like protein 1 T118	P70372	T118	-1.23194	0.10309
Elongation of very long chain fatty acids protein 5 P285	Q8BHI7	P285	1.25585	0.14363
Elongation of very long chain fatty acids protein 5 S273	Q8BHI7	S273	1.07335	0.36773
Endoplasmin S347	P08113	S347	1.51887	0.02155
Ephexin-1 Y537	Q8CHT1	Y537	1.98958	0.00021
Ephrin type-A receptor 1 S812	Q60750	S812	-1.58789	0.00146
Ephrin type-A receptor 1 T806	Q60750	T806	1.03537	0.43323
Ephrin type-A receptor 3 Y596	P29319	Y596	-1.41439	0.10448
Ephrin type-A receptor 3 Y602	P29319	Y602	1.70791	0.00472
Ephrin type-A receptor 4 Y596	Q03137	Y596	-1.16961	0.14049
Ephrin type-A receptor 4 Y602	Q03137	Y602	-1.053	0.38804
Ephrin type-A receptor 7 Y597	Q61772	Y597	-1.08112	0.3094
Ephrin type-A receptor 7 Y608	Q61772	Y608	1.34458	0.05045
Ephrin type-B receptor 1 Y594	Q8CBF3	Y594	-1.03558	0.43272
Ephrin type-B receptor 1 Y928	Q8CBF3	Y928	-1.41894	0.06756
Ephrin type-B receptor 2 Y532	P54763	Y532	-1.12389	0.19207
Ephrin type-B receptor 2 Y592	P54763	Y592	-1.16486	0.21523
Ephrin type-B receptor 3 T786	P54754	T786	-1.03444	0.41489
Ephrin type-B receptor 3 Y609	P54754	Y609	1.15345	0.21705
Ephrin type-B receptor 4 Y590	P54761	Y590	1.08582	0.28855
Ephrin type-B receptor 4 Y774	P54761	Y774	1.07582	0.32518
Ephrin-B2 Y323	P52795	Y323	1.01982	0.4542
Ephrin-B2 Y328	P52795	Y328	-1.06636	0.29255
Epidermal growth factor receptor (Receptor tyrosine kinase ) Y1092	Q01279	Y1092	1.06406	0.29467
Epidermal growth factor receptor (Receptor tyrosine kinase ) Y1197	Q01279	Y1197	-1.21776	0.10538
Epidermal growth factor receptor substrate 15-like 1 S229	Q60902	S229	1.01195	0.47537
Epidermal growth factor receptor substrate 15-like 1 S255	Q60902	S255	1.45631	0.07705
Epithelial discoidin domain-containing receptor 1 Y511	Q03146	Y511	1.82272	0.00203
Epithelial discoidin domain-containing receptor 1 Y794	Q03146	Y794	1.0024	0.49381
Estradiol 17-beta-dehydrogenase 8 S19	P50171	S19	-1.01166	0.47364
Estradiol 17-beta-dehydrogenase 8 Y167	P50171	Y167	1.06565	0.30347
Eukaryotic elongation factor 2 kinase S358	O08796	S358	-1.17204	0.22153
Eukaryotic elongation factor 2 kinase S365	O08796	S365	-1.06987	0.3587
Eukaryotic translation initiation factor 2-alpha kinase 3 S1092	Q9Z2B5	S1092	-1.10321	0.3038
Eukaryotic translation initiation factor 2-alpha kinase 3 T980	Q9Z2B5	T980	1.46928	0.00754
Eukaryotic translation initiation factor 4E-binding protein 1 T36	Q60876	T36	1.562	0.01199
Eukaryotic translation initiation factor 4E-binding protein 1 T45	Q60876	T45	-1.19485	0.16195
Excitatory amino acid transporter 1 S512	P56564	S512	1.29694	0.06736
Excitatory amino acid transporter 1 Y523	P56564	Y523	-1.21627	0.07849
Excitatory amino acid transporter 4 S26	O35544	S26	-1.5743	0.01183
Excitatory amino acid transporter 4 T34	O35544	T34	-1.99129	0.00589
Ezrin T567	P26040	T567	-1.14109	0.27996
Ezrin Y146	P26040	Y146	-1.17088	0.15849
Fibroblast growth factor receptor 1 Y653	P16092	Y653	1.41147	0.04711
Fibroblast growth factor receptor 1 Y654	P16092	Y654	1.48873	0.03227
Fibroblast growth factor receptor 2 S780	E9Q7T0	S780	1.82018	0.00222
Fibroblast growth factor receptor 2 Y769	P21803	Y769	1.4072	0.02179
Fibroblast growth factor receptor 3 Y719	Q61851	Y719	-1.32899	0.03843
Fibroblast growth factor receptor 3 Y755	Q61851	Y755	1.05136	0.36288
Fibroblast growth factor receptor 4 Y639	Q03142	Y639	-1.12351	0.21371
Fibroblast growth factor receptor 4 Y751	Q03142	Y751	-1.09415	0.38545
Fibroblast growth factor receptor substrate 2 Y196	Q8C180	Y196	-1.07942	0.35886
Fibroblast growth factor receptor substrate 2 Y436	Q8C180	Y436	1.02843	0.41716
Focal adhesion kinase 1 (Non-receptor protein-tyrosine kinase) Y428	P34152	Y428	-1.01627	0.46053
Focal adhesion kinase 1 (Non-receptor protein-tyrosine kinase) Y963	P34152	Y963	1.09004	0.30156
Forkhead box protein O1 (Transcription factor) S253	Q9R1E0	S253	-1.08626	0.32198
Forkhead box protein O1 (Transcription factor) T24	Q9R1E0	T24	1.26963	0.10064
Forkhead box protein O3 (Transcriptional activator which triggers apoptosis in the absence of survival factors) S252	Q9WVH4	S252	-1.21125	0.10014
Forkhead box protein O3 (Transcriptional activator which triggers apoptosis in the absence of survival factors) T32	Q9WVH4	T32	-1.22371	0.13306
Forkhead box protein O4 (Transcription factor) S197	Q9WVH3	S197	1.10365	0.29713
Forkhead box protein O4 (Transcription factor) T32	Q9WVH3	T32	-1.09726	0.30966
G protein-coupled receptor kinase 5 S484	Q8VEB1	S484	1.4671	0.0124
G protein-coupled receptor kinase 5 T485	Q8VEB1	T485	-1.3809	0.03309
G1/S-specific cyclin-D1 T286	P25322	T286	-1.21243	0.11456
G1/S-specific cyclin-D1 T288	P25322	T288	-1.19672	0.14474
G1/S-specific cyclin-E1 (protein folding) T182	V9GX52	T182	1.09137	0.30232
G1/S-specific cyclin-E1 T74	Q61457	T74	1.08553	0.33873
Galactocerebrosidase S68	P54818	S68	2.86591	5e-05
Galactocerebrosidase T381	P54818	T381	-1.08687	0.29744
Gamma-aminobutyric acid receptor subunit beta-3 S432	P63080	S432	1.21501	0.26132
Gamma-aminobutyric acid receptor subunit beta-3 S433	P63080	S433	-1.11039	0.36995
Gap junction alpha-1 protein (integral membrane protein of the connexin family) S279	P23242	S279	1.70415	0.02966
Gap junction alpha-1 protein (integral membrane protein of the connexin family) S282	P23242	S282	-1.04884	0.43376
Girdin (key modulator of Akt/mTOR) S1417	Q5SNZ0	S1417	1.06114	0.37587
Glia maturation factor beta S72	Q9CQI3	S72	-1.6366	0.0001
Glia maturation factor beta S83	Q9CQI3	S83	-1.27866	0.00018
Glial fibrillary acidic protein (a class-III intermediate filament, is a cell-specific marker that, during the development of the central nervous system) S8	P03995	S8	-1.99558	0
Glial fibrillary acidic protein (a class-III intermediate filament, is a cell-specific marker that, during the development of the central nervous system) T7	P03995	T7	-1.29039	0.03242
Glucose-6-phosphate isomerase S185	P06745	S185	-1.08178	0.3259
Glutamate receptor 1 (Ionotropic glutamate receptor) S849	P23818	S849	-1.50035	0.02929
Glutamate receptor 1 (Ionotropic glutamate receptor) S863	P23818	S863	1.01979	0.44756
Glutamate receptor 4 S862	Q9Z2W8	S862	-1.24037	0.09527
Glutamate receptor ionotropic, delta-2 S663	Q61625	S663	-1.03657	0.3966
Glutamate receptor ionotropic, delta-2 Y543	Q61625	Y543	1.20898	0.0458
Glutamate receptor ionotropic, NMDA 1 S890	P35438	S890	1.34832	0.06134
Glutamate receptor ionotropic, NMDA 1 S897	P35438	S897	-1.24363	0.06898
Glutamate receptor ionotropic, NMDA 2A Y1325	P35436	Y1325	1.23303	0.09197
Glutamate receptor ionotropic, NMDA 2A Y1387	P35436	Y1387	-1.06702	0.36403
Glutamate receptor ionotropic, NMDA 2B ( glutamate-gated ion channels with high calcium permeability) S1303	Q01097	S1303	1.03355	0.42119
Glutamate receptor ionotropic, NMDA 2B ( glutamate-gated ion channels with high calcium permeability) S1323	Q01097	S1323	1.08637	0.35746
Glyceraldehyde-3-phosphate dehydrogenase T244	P16858	T244	-1.08574	0.30315
Glyceraldehyde-3-phosphate dehydrogenase Y40	P16858	Y40	-1.54535	0.00048
Glycogen synthase kinase-3 alpha S21	Q2NL51	S21	-1.30388	0.09311
Glycogen synthase kinase-3 alpha Y279	Q2NL51	Y279	-1.30674	0.03394
Glycogen synthase kinase-3 beta S9	Q9WV60	S9	1.30563	0.08076
GRB2-associated-binding protein 1 (Adapter protein that plays a role in intracellular signaling cascades) Y628	Q9QYY0	Y628	1.47489	0.01378
GRB2-associated-binding protein 1 (Adapter protein that plays a role in intracellular signaling cascades) Y660	Q9QYY0	Y660	-1.14999	0.20873
GRB2-associated-binding protein 2 (Adapter protein) Y603	Q9Z1S8	Y603	-1.00903	0.47815
GRB2-associated-binding protein 2 (Adapter protein) Y632	Q9Z1S8	Y632	1.0023	0.49535
Growth arrest and DNA damage-inducible protein GADD45 alpha S32	P48316	S32	1.04198	0.41881
Growth arrest and DNA damage-inducible protein GADD45 alpha Y41	P48316	Y41	-1.04512	0.4131
Growth factor receptor-bound protein 10 S455	Q60760	S455	1.68456	0.00276
Growth factor receptor-bound protein 10 S503	Q60760	S503	-1.09608	0.3338
Growth factor receptor-bound protein 2 Y209	Q60631	Y209	1.03028	0.43928
Growth factor receptor-bound protein 2 Y7	Q60631	Y7	-1.19725	0.11754
GTPase HRas T144	Q61411	T144	-1.23495	0.16141
GTPase HRas T148	Q61411	T148	1.3373	0.1135
Guanine nucleotide-binding protein G(q) subunit alpha S154	P21279	S154	-1.52369	0.0413
Guanine nucleotide-binding protein G(q) subunit alpha S53	P21278	S53	-1.15513	0.20258
Guanine nucleotide-binding protein subunit beta-2-like 1 Y228	P68040	Y228	1.47711	0.00925
Guanine nucleotide-binding protein subunit beta-2-like 1 Y246	P68040	Y246	1.16678	0.13933
Heat shock 70 kDa protein 12A S24	Q8K0U4	S24	1.39693	0.01327
Heat shock 70 kDa protein 12A S573	Q8K0U4	S573	1.23874	0.0633
Heat shock 70 kDa protein 1A/1B H89	Q61696	H89	1.51073	0.02344
Heat shock 70 kDa protein 1A/1B T636	Q61696	T636	1.0945	0.27415
Heat shock 70 kDa protein 4 S76	Q61316	S76	1.29822	0.08499
Heat shock 70 kDa protein 4 Y336	Q61316	Y336	1.26904	0.05071
Heat shock 70 kDa protein 4L S54	P48722	S54	1.14757	0.21035
Heat shock 70 kDa protein 4L S74	P48722	S74	-1.61258	0.0573
Heat shock factor protein 1 (DNA-binding protein that specifically binds heat shock promoter elements (HSE) and activates transcription) S303	P38532	S303	1.32798	0.09976
Heat shock factor protein 1 (DNA-binding protein that specifically binds heat shock promoter elements (HSE) and activates transcription) S307	P38532	S307	1.11215	0.25339
Heat shock factor protein 4 S298	Q9R0L1	S298	1.11257	0.2869
Heat shock factor protein 4 T471	Q9R0L1	T471	1.23815	0.0947
Heat shock protein 105 kDa S558	Q61699	S558	1.08238	0.32548
Heat shock protein 105 kDa S810	Q61699	S810	-1.25727	0.07528
Heat shock protein beta-1 (Involved in stress resistance and actin organization) N82	P14602	N82	1.16568	0.14105
Heat shock protein beta-1 (Involved in stress resistance and actin organization) S86	P14602	S86	-1.0559	0.40992
Heat shock protein beta-6 S16	Q5EBG6	S16	1.14317	0.19811
Heat shock protein beta-8 S24	Q9JK92	S24	-1.03023	0.41288
Heat shock protein beta-8 S27	Q9JK92	S27	-1.26202	0.07595
Heat shock protein HSP 90-alpha S231	P07901	S231	-1.08861	0.28666
Heat shock protein HSP 90-alpha S263	P07901	S263	-1.27844	0.0618
Heat shock protein HSP 90-beta (Molecular chaperone ) S226	P11499	S226	-1.01858	0.45089
Heat shock protein HSP 90-beta (Molecular chaperone ) S255	P11499	S255	1.5448	0.02878
Hematopoietic lineage cell-specific protein Y120	Q3UU41	Y120	1.20854	0.13701
Hematopoietic lineage cell-specific protein Y405	P49710	Y405	1.17503	0.13889
Hepatocyte growth factor receptor Y1232	P16056	Y1232	1.40995	0.01587
Hepatocyte growth factor receptor Y1233	P16056	Y1233	1.01335	0.47801
Heterogeneous nuclear ribonucleoprotein H (component of the heterogeneous nuclear ribonucleoprotein (hnRNP) complexes ) S104	O35737	S104	1.46246	0.00972
Heterogeneous nuclear ribonucleoprotein K (One of the major pre-mRNA-binding proteins) S284	P61979	S284	1.48502	0.00152
Heterogeneous nuclear ribonucleoprotein K (One of the major pre-mRNA-binding proteins) S353	P61979	S353	1.03931	0.39462
High affinity nerve growth factor receptor (Receptor tyrosine kinase involved in the development and the maturation of the central and peripheral nervous systems ) Y499	Q3UFB7	Y499	-1.05302	0.38445
High affinity nerve growth factor receptor (Receptor tyrosine kinase involved in the development and the maturation of the central and peripheral nervous systems ) Y794	Q3UFB7	Y794	-1.18922	0.19235
High mobility group protein B1 ( DNA binding protein) S35	P63158	S35	1.01269	0.47369
High mobility group protein B1 ( DNA binding protein) S39	P63158	S39	1.57905	0.05087
Histamine H1 receptor S399	P70174	S399	1.33429	0.04784
Histamine H1 receptor T140	P70174	T140	1.26796	0.10523
Histone acetyltransferase p300 S1833	B2RWS6	S1833	1.53089	0.02785
Histone acetyltransferase p300 S89	B2RWS6	S89	1.19804	0.1512
Histone deacetylase 1 S421	O09106	S421	1.26728	0.03569
Histone deacetylase 1 S423	O09106	S423	1.57327	0.00131
Histone deacetylase 2 (transcriptional regulator of the histone deacetylase family) S394	P70288	S394	1.25559	0.07129
Histone deacetylase 2 (transcriptional regulator of the histone deacetylase family) S424	P70288	S424	-1.21789	0.08207
Histone deacetylase 4 S245	Q6NZM9	S245	-1.25751	0.16245
Histone deacetylase 4 S629	Q6NZM9	S629	-1.08462	0.35739
Histone deacetylase 5 S250	Q9Z2V6	S250	1.1979	0.1563
Histone deacetylase 5 S488	Q9Z2V6	S488	1.13142	0.26835
Histone deacetylase 7 S178	Q8C2B3	S178	-1.04279	0.44135
Histone deacetylase 7 S479	Q8C2B3	S479	1.35689	0.07046
Histone deacetylase 8 S39	Q8VH37	S39	-1.57671	0.07452
Homeobox protein Hox-A10 Y349	P31310	Y349	1.49929	0.04624
Homeobox protein Hox-A10 Y366	P31310	Y366	-1.35289	0.03989
Homeobox protein Hox-A9 S204	P09631	S204	-1.31139	0.10087
Homer protein homolog 3 S159	Q99JP6	S159	-1.4206	0.02288
Homer protein homolog 3 S179	Q99JP6	S179	-1.20687	0.10965
Hsc70-interacting protein S348	Q99L47	S348	1.27649	0.1031
Hsc70-interacting protein S78	Q99L47	S78	1.29255	0.07327
Hsp90 co-chaperone Cdc37 S13	Q61081	S13	1.8199	2e-05
Hsp90 co-chaperone Cdc37 Y299	Q61081	Y299	-1.05236	0.35297
Huntingtin S13	P42859	S13	1.33775	0.08965
Huntingtin S16	P42859	S16	1.29598	0.15816
Huntingtin S398	P42859	S398	-1.1041	0.33021
Huntingtin S408	P42859	S408	-1.08049	0.31599
Huntingtin S411	P42859	S411	-1.66666	0.00913
Huntingtin-interacting protein 1 Y152	Q8VD75	Y152	1.08188	0.36565
Hypoxia-inducible factor 1-alpha S652	Q61221	S652	-1.06892	0.35418
Hypoxia-inducible factor 1-alpha S654	Q61221	S654	1.13918	0.28237
Importin-5 S72	Q8BKC5	S72	-1.20001	0.27541
Importin-5 Y820	Q8BKC5	Y820	-1.12517	0.22562
Inhibitor of nuclear factor kappa-B kinase subunit beta (mod Htt tox--atophagy) S176	Q60680	S176	1.71544	0.01814
Inhibitor of nuclear factor kappa-B kinase subunit beta (mod Htt tox--atophagy) S180	Q60680	S180	1.62228	0.01368
Inhibitor of nuclear factor kappa-B kinase subunit beta S177	O88351	S177	-1.22844	0.12469
Inhibitor of nuclear factor kappa-B kinase subunit epsilon S172	Q9R0T8	S172	1.00759	0.47862
Inositol 1,4,5-trisphosphate receptor type 1 (Intracellular channel that mediates calcium release from ER) T799	P11881	T799	1.24787	0.14482
Inositol 1,4,5-trisphosphate receptor type 1 (Intracellular channel that mediates calcium release from ER) Y353	P11881	Y353	-1.89873	0.01481
Inositol 1,4,5-trisphosphate receptor type 2 Y117	Q9Z329	Y117	-1.42759	0.01047
Inositol 1,4,5-trisphosphate receptor type 2 Y903	Q9Z329	Y903	-1.25117	0.00215
Inositol 1,4,5-trisphosphate receptor type 3 S916	P70227	S916	-1.15919	0.21983
Inositol 1,4,5-trisphosphate receptor type 3 S934	P70227	S934	-1.74901	0.00354
Insulin receptor substrate 1 (NGF) S307	P35569	S307	-1.27521	0.00572
Insulin receptor substrate 1 (NGF) S632	P35569	S632	-1.27271	0.07607
Insulin-like growth factor 1 receptor (Receptor tyrosine kinase) Y1163	Q60751	Y1163	-1.01511	0.47066
Insulin-like growth factor 1 receptor (Receptor tyrosine kinase) Y1167	Q60751	Y1167	-1.62096	0.02459
Insulin-like growth factor 2 mRNA-binding protein 1 S181	O88477	S181	1.08146	0.35103
Insulin-like growth factor 2 mRNA-binding protein 1 T273	O88477	T273	1.15373	0.18988
Insulin-like growth factor-binding protein 1 G48	Q9R1V4	G48	1.05367	0.37089
Insulin-like growth factor-binding protein 1 S157	P47876	S157	1.01427	0.46669
Insulin-like growth factor-binding protein 3 S141	P47878	S141	-1.09065	0.25019
Insulin-like growth factor-binding protein 3 S184	P47878	S184	1.07776	0.35761
Insulin-like growth factor-binding protein 5 S115	Q07079	S115	1.22793	0.1343
Insulin-like growth factor-binding protein 5 S267	Q07079	S267	-1.38526	0.02236
Insulin-like growth factor-binding protein 7 S252	Q61581	S252	2.47621	0.00374
Insulin-like growth factor-binding protein 7 Y116	Q61581	Y116	1.09889	0.27565
Integrin alpha-6 S187	Q61739	S187	-1.01981	0.46221
Integrin alpha-6 S278	Q61739	S278	1.15048	0.18156
Interferon alpha/beta receptor 1 S523	P33896	S523	-1.60383	0.00742
Interferon alpha/beta receptor 1 S526	P33896	S526	-1.61608	0.00047
Interferon regulatory factor 1 S216	P15314	S216	-1.79756	0.00221
Interferon regulatory factor 1 Y109	P15314	Y109	-1.21071	0.10891
Interferon-induced, double-stranded RNA-activated protein kinase Y32	Q9Z1J2	Y32	1.05227	0.39858
Interferon-induced, double-stranded RNA-activated protein kinase Y96	Q03963	Y96	-1.37018	0.02227
Interleukin-23 receptor S177	Q8K4B4	S177	-1.31299	0.02731
Interleukin-6 receptor subunit beta S780	Q00560	S780	-1.3572	0.00493
Interleukin-6 receptor subunit beta Y757	Q00560	Y757	-1.07806	0.27166
Interleukin-7 receptor subunit alpha Y449	P16872	Y449	1.00664	0.48899
Kinesin-1 heavy chain S825	Q61768	S825	-1.27732	0.03005
Kinesin-1 heavy chain Y277	Q61768	Y277	1.07312	0.32417
Kinesin-like protein KIF1A S290	P33173	S290	-1.97055	0.00173
Kinesin-like protein KIF1A S418	P33173	S418	-1.06708	0.31655
Leucine-rich repeat serine/threonine-protein kinase 2 (Positively regulates autophagy through a calcium-dependent activation of the CaMKK/AMPK signaling pathway) S910	Q5S006	S910	-1.19039	0.12661
Leucine-rich repeat serine/threonine-protein kinase 2 (Positively regulates autophagy through a calcium-dependent activation of the CaMKK/AMPK signaling pathway) S935	Q5S006	S935	-1.43713	0.01531
Leucine-rich repeat transmembrane protein FLRT3 S322	Q8BGT1	S322	-1.5247	7e-05
Leucine-rich repeat transmembrane protein FLRT3 S585	Q8BGT1	S585	1.00405	0.49125
Leukotriene A-4 hydrolase S416	P24527	S416	-1.03253	0.38611
LIM domain kinase 2 (serine/threonine-specific phosphorylation of myelin basic protein) S283	O54785	S283	1.20216	0.15314
LIM domain kinase 2 (serine/threonine-specific phosphorylation of myelin basic protein) T505	O54785	T505	1.02921	0.44864
LIM/homeobox protein Lhx3 S74	P50481	S74	-1.25058	0.07099
LIM/homeobox protein Lhx3 Y230	P50481	Y230	-1.29401	0.08015
Linker for activation of T-cells family member 1 Y195	O54957	Y195	-1.11019	0.17858
Linker for activation of T-cells family member 1 Y235	O54957	Y235	1.41192	0.04166
L-lactate dehydrogenase A chain V10	P06151	V10	1.14744	0.21039
L-lactate dehydrogenase B chain Y173	P16125	Y173	-2.01696	0.05972
L-lactate dehydrogenase B chain Y240	P16125	Y240	1.17946	0.25829
Long-chain specific acyl-CoA dehydrogenase, mitochondrial T329	P51174	T329	-1.1977	0.12165
Long-chain specific acyl-CoA dehydrogenase, mitochondrial Y411	P51174	Y411	1.30546	0.03109
Long-chain-fatty-acid--CoA ligase 5 S580	Q8JZR0	S580	1.12277	0.28263
Long-chain-fatty-acid--CoA ligase 5 Y96	Q8JZR0	Y96	1.36038	0.05435
Long-chain-fatty-acid--CoA ligase 6 Y621	Q91WC3	Y621	1.59562	0.01372
Lymphoid enhancer-binding factor 1 S59	P27782	S59	1.21684	0.14782
Lymphoid enhancer-binding factor 1 T153	P27782	T153	-1.14415	0.3118
Macrophage colony-stimulating factor 1 receptor Y706	P09581	Y706	-1.20768	0.21449
Macrophage colony-stimulating factor 1 receptor Y807	P09581	Y807	-1.24413	0.09713
MAP kinase-activated protein kinase 2 (Stress-activated serine/threonine-protein kinase) T208	P49138	T208	-1.55092	0.00052
MAP kinase-activated protein kinase 2 (Stress-activated serine/threonine-protein kinase) T320	P49138	T320	-1.5061	0.00547
MAP kinase-activated protein kinase 3 S253	Q3UMW7	S253	1.89414	0.00561
MAP kinase-activated protein kinase 3 T203	Q3UMW7	T203	1.03059	0.44266
MAP kinase-activated protein kinase 5 S115	O54992	S115	-1.1293	0.2596
MAP kinase-activated protein kinase 5 T182	O54992	T182	-1.75611	0.01889
MAP kinase-interacting serine/threonine-protein kinase 1 T209	O08605	T209	2.43697	0
MAP kinase-interacting serine/threonine-protein kinase 1 T214	O08605	T214	1.44085	0.014
MAP kinase-interacting serine/threonine-protein kinase 2 S431	Q8CDB0	S431	1.53139	0.03166
MAP/microtubule affinity-regulating kinase 3 S219	Q8VHJ5	S219	1.83146	0.0133
MAP/microtubule affinity-regulating kinase 3 T215	Q8VHJ5	T215	-1.8028	0.00017
Mast/stem cell growth factor receptor Kit Y571	P05532	Y571	-2.12049	3e-05
Mast/stem cell growth factor receptor Kit Y723	P05532	Y723	-1.03658	0.41718
Medium-chain specific acyl-CoA dehydrogenase, mitochondrial T300	P45952	T300	1.70825	0.00868
Melanocortin receptor 4 S330	P56450	S330	-1.42228	0.06008
Melanocortin receptor 4 T305	P41149	T305	-2.51871	0.00225
Membrane-associated phosphatidylinositol transfer protein 1 S895	O35954	S895	-1.34154	0.02513
Membrane-associated phosphatidylinositol transfer protein 1 T59	Q6ZPQ6	T59	1.47266	0.03781
Metabotropic glutamate receptor 1 T188	P97772	T188	1.80023	0.04809
Metabotropic glutamate receptor 1 T871	P97772	T871	1.66423	0.0117
Metabotropic glutamate receptor 8 S862	Q68ED2	S862	-1.12868	0.12525
Microtubule-associated protein 1B S1775	P14873	S1775	-1.30643	0.07408
Microtubule-associated protein 1B T517	P14873	T517	-1.09267	0.31626
Microtubule-associated protein 2 S1680	P20357	S1680	2.35766	0.00044
Microtubule-associated protein 2 S1711	P20357	S1711	2.03049	0.00504
Microtubule-associated protein tau S494	P10637	S494	-1.26193	0.1739
Mitochondrial import receptor subunit TOM70 S156	Q9CZW5	S156	1.29425	0.15247
Mitochondrial import receptor subunit TOM70 Y604	Q9CZW5	Y604	1.27254	0.09925
Mitochondrial Rho GTPase 1 S169	Q8BG51	S169	1.12365	0.21322
Mitofusin-2 (Essential transmembrane GTPase) S27	Q80U63	S27	-1.17999	0.20008
Mitogen-activated protein kinase 11 T180	Q9WUI1	T180	-1.0282	0.45248
Mitogen-activated protein kinase 11 Y182	Q9WUI1	Y182	-1.37079	0.03649
Mitogen-activated protein kinase 13 T180	Q9Z1B7	T180	-1.11456	0.16091
Mitogen-activated protein kinase 13 Y185	O08911	Y185	1.10659	0.30023
Mitogen-activated protein kinase 14 (Serine/threonine kinase) T180	P47811	T180	1.37543	0.00766
Mitogen-activated protein kinase 14 (Serine/threonine kinase) Y182	P47811	Y182	1.177	0.2012
Mitogen-activated protein kinase 15 T176	Q80Y86	T176	-1.12382	0.26407
Mitogen-activated protein kinase 15 Y178	Q80Y86	Y178	1.10341	0.30849
Mitogen-activated protein kinase 3 (Serine/threonine kinase-cell growth, adhesion, survival etc.) T183	P63085	T183	1.05356	0.40474
Mitogen-activated protein kinase 3 (Serine/threonine kinase-cell growth, adhesion, survival etc.) Y185	P63085	Y185	1.54469	0.00719
Mitogen-activated protein kinase 4 S186	Q6P5G0	S186	-1.65564	0.00655
Mitogen-activated protein kinase 6 S189	Q61532	S189	1.21174	0.06285
Mitogen-activated protein kinase 6 S687	Q61532	S687	-1.17595	0.25392
Mitogen-activated protein kinase 7 T219	Q9WVS8	T219	1.37212	0.03011
Mitogen-activated protein kinase 7 Y221	Q9WVS8	Y221	1.0191	0.45201
Mitogen-activated protein kinase 8 T183	Q91Y86	T183	1.28021	0.22172
Mitogen-activated protein kinase 8 Y185	Q91Y86	Y185	-1.06677	0.32745
Mitogen-activated protein kinase 9 (Serine/threonine-protein kinase) T183	Q9WTU6	T183	1.0124	0.47628
Mitogen-activated protein kinase 9 (Serine/threonine-protein kinase) Y185	Q9WTU6	Y185	-1.00242	0.49325
Mitogen-activated protein kinase kinase kinase 1 S71	P53349	S71	-1.20221	0.12378
Mitogen-activated protein kinase kinase kinase 1 S792	P53349	S792	-1.11668	0.27926
Mitogen-activated protein kinase kinase kinase 11 S282	Q80XI6	S282	-1.13668	0.21625
Mitogen-activated protein kinase kinase kinase 11 T278	Q80XI6	T278	1.122	0.26514
Mitogen-activated protein kinase kinase kinase 14 T561	Q9WUL6	T561	1.80839	0.00825
Mitogen-activated protein kinase kinase kinase 3 S526	Q61084	S526	1.18311	0.10838
Mitogen-activated protein kinase kinase kinase 3 T516	Q61084	T516	-1.12811	0.34381
Mitogen-activated protein kinase kinase kinase 4 T1483	O08648	T1483	-1.26842	0.07087
Mitogen-activated protein kinase kinase kinase 5 (Serine/threonine kinase which acts as an essential component of the MAP kinase signal transduction pathway) S973	O35099	S973	1.14323	0.231
Mitogen-activated protein kinase kinase kinase 5 T812	A2AQW0	T812	1.08801	0.33526
Mitogen-activated protein kinase kinase kinase 6 S965	Q9WTR2	S965	1.28786	0.0598
Mitogen-activated protein kinase kinase kinase 6 T807	Q9WTR2	T807	1.75683	0.02194
Mitogen-activated protein kinase kinase kinase 7 (Serine/threonine kinase which acts as an essential component of the MAP kinase signal transduction pathway) T184	Q62073	T184	1.28803	0.10453
Mitogen-activated protein kinase kinase kinase 7 (Serine/threonine kinase which acts as an essential component of the MAP kinase signal transduction pathway) T187	Q62073	T187	-1.17915	0.19017
Mitogen-activated protein kinase kinase kinase 8 S400	Q07174	S400	-1.06346	0.3573
Mitogen-activated protein kinase kinase kinase 8 T290	Q07174	T290	-1.08972	0.31859
Mitogen-activated protein kinase kinase kinase 9 T266	Q66L42	T266	2.30277	0.00012
Mitogen-activated protein kinase kinase kinase kinase 4 S700	P97820	S700	-1.25778	0.11625
Mitogen-activated protein kinase kinase kinase kinase 4 S700	P97820	S700	1.25038	0.1045
Mothers against decapentaplegic homolog 1 (Smad1) S206	P70340	S206	-1.46323	0.01356
Mothers against decapentaplegic homolog 1 (Smad1) S465	P70340	S465	1.25841	0.09992
Mothers against decapentaplegic homolog 2 S467	Q62432	S467	-1.33629	0.0285
Mothers against decapentaplegic homolog 2 T220	Q62432	T220	1.41011	0.02031
Mothers against decapentaplegic homolog 3 S204	Q8BUN5	S204	-1.03121	0.42735
Mothers against decapentaplegic homolog 3 S425	Q8BUN5	S425	-1.08996	0.32557
M-phase inducer phosphatase 1 S75	P48964	S75	-1.348	0.09665
M-phase inducer phosphatase 1 S81	P48964	S81	-1.10421	0.30155
Multidrug resistance-associated protein 1 T249	O35379	T249	1.07067	0.32179
Muscarinic acetylcholine receptor M2 S288	Q9ERZ4	S288	-1.01761	0.46058
Muscarinic acetylcholine receptor M2 T310	Q9ERZ4	T310	-1.07635	0.37415
Mu-type opioid receptor S375	P42866	S375	-1.11002	0.35275
Mu-type opioid receptor T370	P42866	T370	1.37962	0.0485
Myelin basic protein (most abundant protein components of the myelin membrane in the CNS) T229	P04370	T229	-1.14944	0.2602
Myelin-associated neurite-outgrowth inhibitor T56	Q80XQ8	T56	1.72173	0.00648
Myosin light chain kinase, smooth muscle S1795	Q6PDN3	S1795	1.25212	0.15628
Myosin light chain kinase, smooth muscle S1801	Q6PDN3	S1801	1.22959	0.18135
Myosin light polypeptide 6 Y29	Q60605	Y29	1.08379	0.33314
Myosin light polypeptide 6 Y86	Q60605	Y86	1.3091	0.07999
Myosin-6 S1896	Q02566	S1896	1.94455	0.00097
Myosin-6 T1351	Q91Z83	T1351	1.1872	0.20837
Myristoylated alanine-rich C-kinase substrate S152	P26645	S152	-1.51877	0.01952
Myristoylated alanine-rich C-kinase substrate S156	P26645	S156	1.17158	0.21138
NACHT, LRR and PYD domains-containing protein 3 T229	Q8R4B8	T229	-1.34446	0.04057
NAD-dependent protein deacetylase sirtuin-1 S46	Q923E4	S46	1.50208	0.00441
NAD-dependent protein deacetylase sirtuin-1 T522	Q923E4	T522	1.28191	0.02031
NAD-dependent protein deacetylase sirtuin-2 S372	Q8VDQ8	S372	-1.89105	8e-05
NAD-dependent protein deacetylase sirtuin-2 T101	Q8VDQ8	T101	1.08917	0.33431
NAD-dependent protein deacetylase sirtuin-6 S10	P59941	S10	-1.09001	0.39
NAD-dependent protein deacylase sirtuin-5, mitochondrial T160	Q8K2C6	T160	-1.26325	0.19485
NAD-dependent protein deacylase sirtuin-5, mitochondrial Y76	Q8K2C6	Y76	1.26038	0.11431
NADH dehydrogenase [ubiquinone] 1 alpha subcomplex subunit 13 K79	Q9ERS2	K79	-1.2018	0.16273
NADH dehydrogenase [ubiquinone] 1 alpha subcomplex subunit 4 Y63	Q62425	Y63	1.06408	0.39196
NADH dehydrogenase [ubiquinone] 1 alpha subcomplex subunit 4 Y66	Q62425	Y66	-1.24028	0.10675
NADH dehydrogenase [ubiquinone] 1 alpha subcomplex subunit 9, mitochondrial S204	Q9DC69	S204	1.13159	0.27084
NADH dehydrogenase [ubiquinone] 1 alpha subcomplex subunit 9, mitochondrial S78	Q9DC69	S78	1.24506	0.13931
NADH dehydrogenase [ubiquinone] flavoprotein 1, mitochondrial (Core subunit of the mitochondrial membrane respiratory chain NADH dehydrogenase) T383	Q91YT0	T383	1.25804	0.08196
NADH dehydrogenase [ubiquinone] iron-sulfur protein 2, mitochondrial (Core subunit of the mitochondrial membrane respiratory chain NADH dehydrogenase) S364	Q91WD5	S364	1.76375	0.00114
NADH dehydrogenase [ubiquinone] iron-sulfur protein 4, mitochondrial S173	Q9CXZ1	S173	1.36547	0.08559
Neural cell adhesion molecule 1 Y734	P13595	Y734	1.50085	0.01567
Neural cell adhesion molecule L1 (role in the development of the nervous system) S1184	P11627	S1184	1.29719	0.06661
Neural cell adhesion molecule L1 (role in the development of the nervous system) S1251	P11627	S1251	1.3543	0.08681
Neural Wiskott-Aldrich syndrome protein S480	Q91YD9	S480	-1.25522	0.09535
Neural Wiskott-Aldrich syndrome protein Y253	Q91YD9	Y253	2.1575	0.00068
Neurexin-1-beta S1496	Q9CS84	S1496	-1.044	0.39854
Neurexin-1-beta S1497	Q9CS84	S1497	-1.42393	0.04456
Neuronal acetylcholine receptor subunit alpha-4 S364	O70174	S364	1.67656	0.03469
Neuronal acetylcholine receptor subunit alpha-4 S470	O70174	S470	2.09187	0.00029
Neuronal acetylcholine receptor subunit alpha-7 Y386	P49582	Y386	1.33557	0.10814
Neuronal acetylcholine receptor subunit alpha-7 Y442	P49582	Y442	1.34641	0.07047
Neuronal membrane glycoprotein M6-a S256	P35802	S256	1.15083	0.23151
Neuronal membrane glycoprotein M6-a S267	P35802	S267	1.07641	0.28696
Neuronal migration protein doublecortin S297	O88809	S297	1.59646	0.01806
Neuronal migration protein doublecortin S47	O88809	S47	-1.01253	0.47857
Neuronal tyrosine-phosphorylated phosphoinositide-3-kinase adapter 2 Y300	Q8BM65	Y300	-1.10739	0.15841
Neuronal tyrosine-phosphorylated phosphoinositide-3-kinase adapter 2 Y300	Q8BM65	Y300	-1.0328	0.39849
Neutrophil cytosol factor 1 S329	Q09014	S329	1.22183	0.09638
Neutrophil cytosol factor 1 S370	Q09014	S370	-1.04626	0.39307
NF-kappa-B inhibitor alpha S32	Q9Z1E3	S32	-1.17893	0.13127
NF-kappa-B inhibitor alpha S36	Q9Z1E3	S36	1.09989	0.22183
Nibrin (Enhances AKT1 phosphorylation possibly by association with the mTORC2 complex) S343	Q9R207	S343	-1.26036	0.07425
Nitric oxide synthase, brain S847	Q9Z0J4	S847	1.05562	0.37185
Nitric oxide synthase, brain Y604	Q9Z0J4	Y604	1.23014	0.14418
Nitric oxide synthase, inducible Y1049	P29477	Y1049	2.32315	0
Nitric oxide synthase, inducible Y145	P29477	Y145	1.7286	0.00329
NT-3 growth factor receptor Y516	Q6VNS1	Y516	1.84379	0.01239
NUAK family SNF1-like kinase 1 S601	Q641K5	S601	1.22127	0.11475
NUAK family SNF1-like kinase 1 T212	Q641K5	T212	-1.58671	0.00144
Nuclear factor erythroid 2-related factor 2 S40	Q60795	S40	-1.05994	0.36807
Nuclear factor erythroid 2-related factor 2 Y568	Q60795	Y568	-1.25496	0.16411
Nuclear factor NF-kappa-B p100 subunit S865	Q9WTK5	S865	-1.40043	0.03404
Nuclear factor NF-kappa-B p100 subunit S869	Q9WTK5	S869	-1.25363	0.05558
Nuclear factor NF-kappa-B p105 subunit S335	P25799	S335	1.01876	0.4637
Nuclear factor NF-kappa-B p105 subunit S930	P25799	S930	-1.05253	0.36791
Nuclear factor of activated T-cells, cytoplasmic 1 S247	O88942	S247	-1.40574	0.05705
Nuclear factor of activated T-cells, cytoplasmic 1 S271	O88942	S271	1.09383	0.21565
Nuclear factor of activated T-cells, cytoplasmic 3 S165	P97305	S165	-1.48037	0.00923
Nuclear factor of activated T-cells, cytoplasmic 3 S180	P97305	S180	-1.38792	0.0273
Nuclear receptor coactivator 1 S1191	P70365	S1191	1.01793	0.46233
Nuclear receptor coactivator 1 T1185	P70365	T1185	-1.24523	0.14627
Nucleolar GTP-binding protein 1 S470	Q99ME9	S470	-1.08585	0.34408
Nucleolar GTP-binding protein 1 S578	Q99ME9	S578	-1.1152	0.3171
Oxysterols receptor LXR-alpha S196	Q9Z0Y9	S196	-1.24303	0.11249
Paired box protein Pax-3 S205	P24610	S205	1.1012	0.32108
Paired mesoderm homeobox protein 2A S153	Q62066	S153	1.21987	0.20575
Paired mesoderm homeobox protein 2A S208	Q62066	S208	1.0238	0.43965
Paxillin S130	Q8VI36	S130	-1.37689	0.0329
Paxillin Y118	Q8VI36	Y118	-1.37869	0.05478
Peptidyl-prolyl cis-trans isomerase FKBP10 S34	Q61576	S34	1.72433	0.00265
Peptidyl-prolyl cis-trans isomerase FKBP5 Y54	Q64378	Y54	-1.28213	0.09457
Peptidyl-prolyl cis-trans isomerase FKBP7 Y68	O54998	Y68	-1.17349	0.15739
Peroxisome proliferator-activated receptor alpha S21	P23204	S21	1.12022	0.25129
Peroxisome proliferator-activated receptor alpha S6	P23204	S6	-1.09089	0.25594
Peroxisome proliferator-activated receptor gamma coactivator 1-alpha (Involved in stress resistance and actin organization) S265	O70343	S265	-1.31878	0.17401
Peroxisome proliferator-activated receptor gamma coactivator 1-alpha (Involved in stress resistance and actin organization) T262	O70343	T262	-1.00029	0.49956
Peroxisome proliferator-activated receptor gamma(Nuclear receptor that binds peroxisome proliferators) S112	P37238	S112	-1.05054	0.37989
Peroxisome proliferator-activated receptor gamma(Nuclear receptor that binds peroxisome proliferators) S273	P37238	S273	1.11237	0.32613
PGC-1 and ERR-induced regulator in muscle protein 1 V77	Q8BKT2	V77	1.12965	0.20177
PH domain leucine-rich repeat-containing protein phosphatase 1 S1315	Q8CHE4	S1315	1.0971	0.20628
PH domain leucine-rich repeat-containing protein phosphatase 1 T1319	Q8CHE4	T1319	1.04883	0.39149
Phosphatidate phosphatase LPIN2 S106	Q99PI5	S106	-1.37547	0.01414
Phosphatidate phosphatase LPIN2 S243	Q99PI5	S243	-1.07487	0.38033
Phosphatidylinositol 3,4,5-trisphosphate 3-phosphatase and dual-specificity protein phosphatase PTEN S380	O08586	S380	-1.28497	0.03403
Phosphatidylinositol 3,4,5-trisphosphate 3-phosphatase and dual-specificity protein phosphatase PTEN T383	O08586	T383	-1.20059	0.08342
Phosphatidylinositol 3,4,5-trisphosphate 5-phosphatase 2 S132	Q6P549	S132	1.60299	0.01668
Phosphatidylinositol 3,4,5-trisphosphate 5-phosphatase 2 Y987	Q6P549	Y987	2.20408	0.0007
Phosphatidylinositol 3-kinase regulatory subunit alpha (Binds to activated (phosphorylated) protein-Tyr kinases, through its SH2 domain, and acts as an adapter) S608	P26450	S608	1.03041	0.44571
Phosphatidylinositol 3-kinase regulatory subunit alpha (Binds to activated (phosphorylated) protein-Tyr kinases, through its SH2 domain, and acts as an adapter) Y467	P26450	Y467	-1.08739	0.32313
Phosphatidylinositol 3-kinase regulatory subunit beta Y458	O08908	Y458	-1.01344	0.46565
Phosphatidylinositol 3-kinase regulatory subunit beta Y649	O08908	Y649	1.27607	0.03888
Phosphatidylinositol 4,5-bisphosphate 3-kinase catalytic subunit beta isoform S1064	Q8BTI9	S1064	1.15621	0.17352
Phosphatidylinositol 4,5-bisphosphate 3-kinase catalytic subunit beta isoform T421	Q8BTI9	T421	1.45713	0.04211
Phosphatidylinositol 4,5-bisphosphate 3-kinase catalytic subunit delta isoform Y440	O35904	Y440	1.48173	0.04244
Phosphatidylinositol 4,5-bisphosphate 3-kinase catalytic subunit delta isoform Y523	O35904	Y523	1.03976	0.43567
Phosphatidylinositol 4,5-bisphosphate 3-kinase catalytic subunit gamma isoform S1101	Q9JHG7	S1101	-1.00662	0.48208
Phosphatidylinositol 4,5-bisphosphate 3-kinase catalytic subunit gamma isoform S582	Q9JHG7	S582	-1.01546	0.46154
Phosphatidylinositol 4-phosphate 3-kinase C2 domain-containing subunit alpha S261	Q61194	S261	2.57924	0.00016
Phosphatidylinositol 4-phosphate 5-kinase type-1 gamma S645	O70161	S645	2.02525	0.00109
Phosphatidylinositol 4-phosphate 5-kinase type-1 gamma Y644	O70161	Y644	1.16513	0.23293
Phosphoglucomutase-1 T467	Q9D0F9	T467	-1.23166	0.06529
Phosphoglucomutase-2 S173	Q7TSV4	S173	-1.31864	0.14273
Phosphoglucomutase-2 T27	Q7TSV4	T27	1.13323	0.20781
Phosphoglycerate kinase 1 Y76	P09411	Y76	1.10405	0.30286
Phosphoglycerate mutase 1 H11	Q9DBJ1	H11	1.002	0.49518
Phosphoglycerate mutase 1 S23	Q9DBJ1	S23	1.15905	0.22497
Phosphoinositide 3-kinase adapter protein 1 Y570	Q9EQ32	Y570	1.99671	0.0016
Phosphoinositide 3-kinase adapter protein 1 Y694	Q9EQ32	Y694	1.1697	0.18335
Phosphorylase b kinase regulatory subunit beta S693	Q7TSH2	S693	-1.07087	0.29264
Phosphorylase b kinase regulatory subunit beta Y330	Q7TSH2	Y330	1.38567	0.006
Phytanoyl-CoA hydroxylase-interacting protein T192	Q8K0S0	T192	-1.06036	0.3867
Phytanoyl-CoA hydroxylase-interacting protein T59	Q8K0S0	T59	1.77772	0.00751
Platelet-derived growth factor receptor alpha Y1018	P26618	Y1018	-1.17399	0.16884
Platelet-derived growth factor receptor alpha Y720	P26618	Y720	-1.17686	0.12985
Platelet-derived growth factor receptor beta (Tyrosine-protein kinase that acts as cell-surface receptor for homodimeric PDGFB and PDGFD ) Y1008	P05622	Y1008	-1.15933	0.20344
Platelet-derived growth factor receptor beta (Tyrosine-protein kinase that acts as cell-surface receptor for homodimeric PDGFB and PDGFD ) Y750	P05622	Y750	-1.05367	0.37294
Polyadenylate-binding protein 1 S342	P29341	S342	-1.10776	0.25771
Polyadenylate-binding protein 1 S96	P29341	S96	-1.03578	0.39368
Potassium voltage-gated channel subfamily H member 2 S892	O35219	S892	-1.22678	0.20098
Potassium voltage-gated channel subfamily H member 2 T897	O35219	T897	-1.15877	0.14884
Potassium voltage-gated channel subfamily KQT member 2 S52	Q9Z351	S52	-1.21032	0.12661
Potassium voltage-gated channel subfamily KQT member 2 T217	Q9Z351	T217	-1.20261	0.07869
Potassium voltage-gated channel subfamily KQT member 3 S579	Q8K3F6	S579	1.12153	0.2799
Potassium voltage-gated channel subfamily KQT member 3 T247	Q8K3F6	T247	1.06816	0.32011
Pre-mRNA-processing factor 19 S149	Q99KP6	S149	-1.17476	0.17716
Pre-mRNA-processing factor 19 T193	Q99KP6	T193	1.05876	0.36598
Presenilin-1 S353	P49769	S353	-1.25039	0.07746
Presenilin-1 S357	P49769	S357	-1.01067	0.47174
Presenilin-2 S327	Q61144	S327	-1.19691	0.21486
Presenilin-2 S330	Q61144	S330	1.19729	0.19687
Probable ATP-dependent RNA helicase DDX5 (putative ATP-dependent RNA helicase) Y593	Q8BTS0	Y593	-1.22721	0.13368
Probable ATP-dependent RNA helicase DDX5 S198	Q61656	S198	-1.13586	0.24866
Profilin-1 (neural dev) S138	P62962	S138	-1.3167	0.28434
Profilin-1 (neural dev) Y129	P62962	Y129	2.28145	0.00552
Programmed cell death 6-interacting protein Y319	Q9WU78	Y319	-1.07077	0.37551
Programmed cell death protein 5 S119	P56812	S119	-1.05748	0.40246
Prohibitin Y114	P67778	Y114	-1.30563	0.02833
Prohibitin Y259	P67778	Y259	1.13632	0.21285
Proline-rich AKT1 substrate 1 S184	Q9D1F4	S184	1.04026	0.42395
Proline-rich AKT1 substrate 1 T247	Q9D1F4	T247	-1.00214	0.49527
Proline-serine-threonine phosphatase-interacting protein 1 T332	P97814	T332	1.04986	0.37424
Proline-serine-threonine phosphatase-interacting protein 1 Y119	P97814	Y119	1.3027	0.04741
Prolow-density lipoprotein receptor-related protein 1 Y4474	Q91ZX7	Y4474	1.06996	0.35621
Prolow-density lipoprotein receptor-related protein 1 Y4508	Q91ZX7	Y4508	-1.0741	0.38838
Prostaglandin G/H synthase 2 Y120	Q05769	Y120	1.25357	0.09283
Prostaglandin G/H synthase 2 Y446	Q05769	Y446	1.33816	0.03928
Proteasome subunit beta type-4 S249	P99026	S249	1.05149	0.38761
Proteasome-associated protein ECM29 homolog T1146	Q6PDI5	T1146	2.68083	0.0035
Proteasome-associated protein ECM29 homolog T831	Q6PDI5	T831	1.54112	0.04147
Protein 4.1 Y375	P48193	Y375	-1.07479	0.41035
Protein 4.1 Y654	P48193	Y654	-1.50381	0.00141
Protein C-ets-1 S282	P27577	S282	1.50231	0.01647
Protein C-ets-1 T38	P27577	T38	1.65157	0.00295
Protein disulfide-isomerase A3 T223	P27773	T223	1.3478	0.10201
Protein disulfide-isomerase A3 Y67	P27773	Y67	1.20557	0.17205
Protein fosB S27	P13346	S27	1.29857	0.08371
Protein kinase C alpha type (Calcium-activated, phospholipid- and diacylglycerol (DAG)-dependent serine/threonine-protein kinase ) S657	P20444	S657	-1.16766	0.15681
Protein kinase C alpha type (Calcium-activated, phospholipid- and diacylglycerol (DAG)-dependent serine/threonine-protein kinase ) T638	P20444	T638	-1.23206	0.15758
Protein kinase C beta type S661	P68404	S661	-1.12207	0.23846
Protein kinase C beta type T642	P68404	T642	1.82353	0.02637
Protein kinase C delta type T505	P28867	T505	1.4704	0.0301
Protein kinase C delta type Y311	P28867	Y311	-1.06087	0.3775
Protein kinase C epsilon type (Calcium-independent, phospholipid- and diacylglycerol (DAG)-dependent serine/threonine-protein kinase ) S729	P16054	S729	1.23747	0.06593
Protein kinase C epsilon type (Calcium-independent, phospholipid- and diacylglycerol (DAG)-dependent serine/threonine-protein kinase ) T566	P16054	T566	1.45821	0.05075
Protein kinase C eta type S28	P23298	S28	1.89289	0.00089
Protein kinase C eta type S32	P23298	S32	-1.30435	0.08611
Protein kinase C gamma type T514	P63318	T514	-1.9244	0.00631
Protein kinase C iota type T411	Q62074	T411	1.09945	0.3134
Protein kinase C iota type T563	Q62074	T563	-1.29548	0.05181
Protein kinase C theta type S676	Q02111	S676	-1.05056	0.35507
Protein kinase C theta type T538	Q02111	T538	1.50019	0.01096
Protein kinase C zeta type (Calcium- and diacylglycerol-independent serine/threonine-protein kinase) T410	Q02956	T410	1.86953	0.00357
Protein kinase C zeta type (Calcium- and diacylglycerol-independent serine/threonine-protein kinase) T560	Q02956	T560	-1.14444	0.21794
Protein lin-28 homolog A S120	Q8K3Y3	S120	1.40243	0.11472
Protein lin-28 homolog A S3	Q8K3Y3	S3	1.38476	0.09377
Protein Mdm4 (Inhibits p53/TP53- and TP73/p73-mediated cell cycle arrest and apoptosis ) S341	O35618	S341	1.05956	0.38232
Protein Mdm4 (Inhibits p53/TP53- and TP73/p73-mediated cell cycle arrest and apoptosis ) S367	O35618	S367	-1.74247	0.00528
Protein NDRG2 S350	Q9QYG0	S350	-1.52882	0.01485
Protein NDRG2 T330	Q9QYG0	T330	1.46119	0.0166
Protein N-terminal glutamine amidohydrolase S173	Q80WB5	S173	1.19671	0.12836
Protein numb homolog S276	Q9QZS3	S276	1.42643	0.03506
Protein phosphatase 1 regulatory subunit 12A T694	Q9DBR7	T694	1.1735	0.22074
Protein phosphatase 1 regulatory subunit 12A T852	Q9DBR7	T852	-1.3032	0.10448
Protein phosphatase 1B S190	P49443	S190	1.05251	0.38603
Protein polybromo-1 P27	Q8BSQ9	P27	-1.2378	0.14749
Protein polybromo-1 S25	Q8BSQ9	S25	-1.05323	0.37889
Proteinase-activated receptor 2 G386	P55086	G386	-1.27308	0.11246
Proteinase-activated receptor 2 S385	P55086	S385	1.34344	0.09767
Protein-tyrosine kinase 2-beta (Non-receptor protein-tyrosine kinase) Y402	Q9QVP9	Y402	1.02419	0.44178
Protein-tyrosine kinase 2-beta (Non-receptor protein-tyrosine kinase) Y580	Q9QVP9	Y580	1.24798	0.08615
Proto-oncogene c-Fos T232	P01101	T232	-1.26329	0.0825
Proto-oncogene c-Fos T325	P01101	T325	1.07171	0.39289
Proto-oncogene tyrosine-protein kinase Src Y535	P05480	Y535	1.66716	0.01848
Pyruvate kinase PKM T454	P52480	T454	1.49325	0.01984
Pyruvate kinase PKM Y105	P52480	Y105	1.37171	0.02204
Rabphilin-3A S468	P47708	S468	-1.52045	0.02584
Rabphilin-3A T47	P47708	T47	-1.2678	0.03178
Rac GTPase-activating protein 1 S388	Q9WVM1	S388	1.0287	0.40223
RAC-alpha serine/threonine-protein kinase (AKT1-survival,proliferationetc) S473	P31750	S473	-1.12318	0.30705
RAC-alpha serine/threonine-protein kinase (AKT1-survival,proliferationetc) T308	P31750	T308	-1.55662	0.01513
RAC-beta serine/threonine-protein kinase (AKT2) S474	Q60823	S474	-1.51859	0.00196
RAC-beta serine/threonine-protein kinase (AKT2) T309	Q60823	T309	1.10629	0.26676
RAC-gamma serine/threonine-protein kinase (AKT3) S472	Q9WUA6	S472	-1.16017	0.25759
RAC-gamma serine/threonine-protein kinase (AKT3) T305	Q9WUA6	T305	-1.08108	0.31546
RAF proto-oncogene serine/threonine-protein kinase (Serine/threonine-protein kinase) S259	Q99N57	S259	-1.73446	2e-05
RAF proto-oncogene serine/threonine-protein kinase (Serine/threonine-protein kinase) S338	Q99N57	S338	1.10057	0.23184
Rap guanine nucleotide exchange factor 1 Y476	Q3UGX8	Y476	2.41619	9e-05
Rap guanine nucleotide exchange factor 2 S1253	Q8CHG7	S1253	1.2653	0.08754
Rap guanine nucleotide exchange factor 2 S960	Q8CHG7	S960	-1.37226	0.01266
Rap1 GTPase-activating protein 1 S441	A2ALS5	S441	-1.08689	0.30499
Rap1 GTPase-activating protein 1 S499	A2ALS5	S499	-1.14986	0.16464
Rapamycin-insensitive companion of mTOR S1218	Q6QI06	S1218	1.05546	0.34454
Rapamycin-insensitive companion of mTOR T1135	Q6QI06	T1135	-1.02713	0.42516
Ras association domain-containing protein 5 T347	Q5EBH1	T347	-1.42234	0.13738
Ras association domain-containing protein 8 S105	Q8CJ96	S105	1.38999	0.09942
Ras association domain-containing protein 8 S322	Q8CJ96	S322	1.02025	0.44941
Ras GTPase-activating-like protein IQGAP1 P1443	Q9JKF1	P1443	-1.25675	0.0535
Ras GTPase-activating-like protein IQGAP1 S1441	Q9JKF1	S1441	1.22	0.17258
Ras-related C3 botulinum toxin substrate 1 S71	P60766	S71	1.12019	0.31898
Ras-related C3 botulinum toxin substrate 1 T108	P63001	T108	1.75407	0.00455
Ras-related protein Rab-10 S77	P61027	S77	1.23164	0.16831
Ras-related protein Rab-10 T41	P61027	T41	-1.22922	0.13492
Ras-related protein Rab-11A S177	P62492	S177	1.22114	0.09841
Ras-related protein Rab-14 S56	Q91V41	S56	2.19767	0.00025
Ras-related protein Rab-14 Y8	Q91V41	Y8	-1.21581	0.2166
Ras-related protein Rab-4A S204	P56371	S204	1.23109	0.16394
Ras-related protein Rab-5A S123	Q9CQD1	S123	-1.11567	0.31203
Ras-related protein Rab-5A S84	Q9CQD1	S84	-1.24271	0.14791
Ras-related protein Rab-7a S17	P51150	S17	-1.81481	0.00079
Ras-related protein Rab-7a S72	P51150	S72	1.13631	0.35572
Receptor tyrosine-protein kinase erbB-4 Y1056	Q61527	Y1056	2.39083	0.00052
Receptor tyrosine-protein kinase erbB-4 Y1242	Q61527	Y1242	1.79021	0.00542
Receptor-type tyrosine-protein kinase FLT3 Y592	Q00342	Y592	-1.13588	0.1638
Receptor-type tyrosine-protein kinase FLT3 Y600	Q00342	Y600	1.03066	0.44958
Receptor-type tyrosine-protein phosphatase C Y1204	P06800	Y1204	-1.01338	0.45793
Regulatory-associated protein of mTOR (regulates cell growth and survival, and autophagy ) S792	Q8K4Q0	S792	1.31929	0.11678
Regulatory-associated protein of mTOR (regulates cell growth and survival, and autophagy ) S863	Q8K4Q0	S863	-1.03489	0.43778
Rho GDP-dissociation inhibitor 1 S174	Q99PT1	S174	1.61633	0.02515
Rho GDP-dissociation inhibitor 1 S34	Q99PT1	S34	-1.3455	0.02253
Rho guanine nucleotide exchange factor 2 S885	Q60875	S885	2.76945	2e-05
Rho guanine nucleotide exchange factor 2 Y893	Q60875	Y893	1.85894	0.00077
Rho-associated protein kinase 1 S1333	P70335	S1333	-1.70221	0.01391
Rho-associated protein kinase 1 T1334	P70335	T1334	-1.32268	0.0441
Rho-associated protein kinase 2 (protein serine/threonine kinase activity) S1366	P70336	S1366	-1.08535	0.3161
Rho-associated protein kinase 2 (protein serine/threonine kinase activity) S1379	P70336	S1379	1.12542	0.23762
Ribonuclease UK114 Y110	P52760	Y110	-1.81074	0.00015
Ribonuclease UK114 Y21	P52760	Y21	-1.34881	0.05176
Ribosomal protein S6 kinase alpha-1 (Serine/threonine-protein kinase that acts downstream of ERK) S369	P18653	S369	-1.95363	0.00042
Ribosomal protein S6 kinase alpha-1 (Serine/threonine-protein kinase that acts downstream of ERK) T348	P18653	T348	-1.45555	0.02128
Ribosomal protein S6 kinase alpha-3 (Serine/threonine-protein kinase that acts downstream of ERK ) S369	P18654	S369	1.01702	0.46475
Ribosomal protein S6 kinase alpha-3 (Serine/threonine-protein kinase that acts downstream of ERK ) S386	P18654	S386	1.18081	0.24125
Ribosomal protein S6 kinase alpha-4 S196	Q9Z2B9	S196	-1.32965	0.07891
Ribosomal protein S6 kinase alpha-4 S324	Q9Z2B9	S324	-1.97693	0.00019
Ribosomal protein S6 kinase alpha-5 S375	Q8C050	S375	-1.32232	0.05899
Ribosomal protein S6 kinase alpha-5 T645	Q8C050	T645	1.09484	0.41233
Ribosomal protein S6 kinase beta-1 (Serine/threonine-protein kinase that acts downstream of mTOR signaling ) T412	Q8BSK8	T412	1.77672	0.00117
Ribosomal protein S6 kinase beta-1 (Serine/threonine-protein kinase that acts downstream of mTOR signaling ) T444	Q8BSK8	T444	1.00402	0.49345
RNA demethylase ALKBH5 S297	Q3TSG4	S297	1.04231	0.42359
Secretory carrier-associated membrane protein 4 T194	Q9JKV5	T194	-1.04759	0.37415
Serine protease HTRA2, mitochondrial S142	Q9JIY5	S142	1.87223	0.01752
Serine protease HTRA2, mitochondrial S400	Q9JIY5	S400	1.67542	0.06236
Serine/arginine-rich splicing factor 1 S227	Q6PDM2	S227	1.07475	0.38504
Serine/arginine-rich splicing factor 1 S234	Q6PDM2	S234	1.02962	0.42879
Serine/arginine-rich splicing factor 2 S121	Q62093	S121	-1.25275	0.02049
Serine/arginine-rich splicing factor 2 S130	Q62093	S130	-1.06164	0.34102
Serine/arginine-rich splicing factor 3 S128	P84104	S128	1.00506	0.48745
Serine/arginine-rich splicing factor 3 S140	P84104	S140	1.29032	0.06097
Serine/arginine-rich splicing factor 4 S190	Q8VE97	S190	1.01077	0.46844
Serine/arginine-rich splicing factor 4 S78	Q8VE97	S78	1.09434	0.35816
Serine/arginine-rich splicing factor 5 S86	O35326	S86	-1.21232	0.15511
Serine/arginine-rich splicing factor 9 S217	Q9D0B0	S217	1.60168	0.02199
Serine/threonine-protein kinase 25 T178	Q99JT2	T178	1.17314	0.22359
Serine/threonine-protein kinase 31 F449	Q99MW1	F449	1.60563	0.02839
Serine/threonine-protein kinase 38 S281	Q91VJ4	S281	-1.38858	0.03196
Serine/threonine-protein kinase 38 T444	Q91VJ4	T444	1.08462	0.30343
Serine/threonine-protein kinase 38-like S282	Q7TSE6	S282	-1.07178	0.32176
Serine/threonine-protein kinase 38-like T442	Q7TSE6	T442	-1.00694	0.48564
Serine/threonine-protein kinase 4 T117	Q9JI10	T117	1.05245	0.33159
Serine/threonine-protein kinase 4 T180	Q9JI10	T180	-1.0392	0.42539
Serine/threonine-protein kinase B-raf S639	P28028	S639	-1.33112	0.09643
Serine/threonine-protein kinase B-raf T636	P28028	T636	1.36613	0.07724
Serine/threonine-protein kinase BRSK2 T189	Q5RJI5	T189	1.57296	0.01764
Serine/threonine-protein kinase BRSK2 T261	Q69Z98	T261	1.40795	0.01274
Serine/threonine-protein kinase Chk2 T391	Q9Z265	T391	2.23758	0.00029
Serine/threonine-protein kinase Chk2 T77	Q9Z265	T77	1.38885	0.04376
Serine/threonine-protein kinase D1 (Serine/threonine-protein kinase) S744	Q62101	S744	-1.09369	0.29756
Serine/threonine-protein kinase D1 (Serine/threonine-protein kinase) S748	Q62101	S748	1.11134	0.29811
Serine/threonine-protein kinase LMTK2 S1418	Q3TYD6	S1418	-1.15073	0.26014
Serine/threonine-protein kinase MARK2 T208	Q05512	T208	-1.20817	0.1455
Serine/threonine-protein kinase MARK2 T593	Q05512	T593	-1.14482	0.21728
Serine/threonine-protein kinase mTOR (Serine/threonine protein kinase ) S2448	Q9JLN9	S2448	-1.27025	0.01308
Serine/threonine-protein kinase mTOR (Serine/threonine protein kinase ) S2481	Q9JLN9	S2481	1.16256	0.31945
Serine/threonine-protein kinase N1 T778	P70268	T778	1.68984	0.0167
Serine/threonine-protein kinase N1 T782	P70268	T782	1.03957	0.40592
Serine/threonine-protein kinase N2 T957	Q8BWW9	T957	-1.12007	0.25039
Serine/threonine-protein kinase Nek7 Y97	Q9ES74	Y97	-1.67555	0
Serine/threonine-protein kinase Nek9 S949	Q8K1R7	S949	1.01322	0.47433
Serine/threonine-protein kinase Nek9 T210	Q8K1R7	T210	-1.22305	0.12394
Serine/threonine-protein kinase PAK 1 (Protein kinase involved in intracellular signaling pathways downstream of integrins and receptor-type kinases) S199	O88643	S199	-1.01154	0.47013
Serine/threonine-protein kinase PAK 1 (Protein kinase involved in intracellular signaling pathways downstream of integrins and receptor-type kinases) T423	O88643	T423	-1.03721	0.41776
Serine/threonine-protein kinase PAK 2 S141	Q8CIN4	S141	-1.07108	0.36289
Serine/threonine-protein kinase PAK 2 S20	Q8CIN4	S20	2.10971	0.00011
Serine/threonine-protein kinase PAK 3 S154	Q61036	S154	1.82358	0.01477
Serine/threonine-protein kinase PAK 3 S259	Q61036	S259	1.41273	0.01699
Serine/threonine-protein kinase PAK 4 S476	Q8BTW9	S476	1.0548	0.40339
Serine/threonine-protein kinase PAK 4 S99	Q8BTW9	S99	-1.03555	0.38765
Serine/threonine-protein kinase PAK 6 S328	Q3ULB5	S328	-1.02333	0.44776
Serine/threonine-protein kinase PAK 6 S561	Q3ULB5	S561	-1.34176	0.09553
Serine/threonine-protein kinase pim-1 S92	F6XDQ5	S92	-2.01379	0.00261
Serine/threonine-protein kinase pim-1 T107	P06803	T107	1.48156	0.07238
Serine/threonine-protein kinase pim-2 S263	Q62070	S263	1.23725	0.16534
Serine/threonine-protein kinase pim-2 T254	Q62070	T254	1.02576	0.45203
Serine/threonine-protein kinase PINK1, mitochondrial (autophagy) S227	Q99MQ3	S227	1.24674	0.15581
Serine/threonine-protein kinase PINK1, mitochondrial (autophagy) T256	Q99MQ3	T256	-1.41183	0.00174
Serine/threonine-protein kinase PRP4 homolog Y849	Q61136	Y849	-1.18107	0.15435
Serine/threonine-protein kinase Sgk1 S422	Q9WVC6	S422	2.01704	0.00038
Serine/threonine-protein kinase Sgk1 T256	Q9WVC6	T256	2.58317	0
Serine/threonine-protein kinase Sgk3 (regulaiton of several ion channels) S486	Q9ERE3	S486	1.13218	0.1775
Serine/threonine-protein kinase Sgk3 (regulaiton of several ion channels) T320	Q9ERE3	T320	1.45347	0.01715
Serine/threonine-protein kinase SIK1 S577	Q60670	S577	-1.21366	0.04901
Serine/threonine-protein kinase SIK1 T182	Q60670	T182	-1.44713	9e-05
Serine/threonine-protein kinase SIK2 S587	Q8CFH6	S587	-1.01211	0.47387
Serine/threonine-protein kinase SIK2 T175	Q8CFH6	T175	1.37906	0.05198
Serine/threonine-protein kinase STK11 (serine/threonine-protein kinase) S307	Q9WTK7	S307	1.17505	0.22182
Serine/threonine-protein kinase STK11 (serine/threonine-protein kinase) T189	Q9WTK7	T189	-1.1658	0.18565
Serine/threonine-protein kinase TAO1 T643	Q5F2E8	T643	1.20171	0.04661
Serine/threonine-protein kinase TAO1 T785	Q5F2E8	T785	-1.3181	0.0494
Serine/threonine-protein kinase TBK1 S172	Q9WUN2	S172	-1.06734	0.37775
Serine/threonine-protein kinase TBK1 Y153	Q9WUN2	Y153	-2.02579	0.00444
Serine/threonine-protein kinase ULK1 S637	O70405	S637	1.18405	0.18803
Serine/threonine-protein kinase ULK1 S757	O70405	S757	2.35539	0.00012
Serine/threonine-protein kinase WNK1 S382	P83741	S382	-1.32967	0.12027
Serine/threonine-protein kinase WNK1 T58	P83741	T58	-1.11178	0.32007
Serine/threonine-protein kinase WNK2 S45	Q3UH66	S45	-1.24378	0.11145
Serine/threonine-protein kinase WNK2 Y442	Q3UH66	Y442	-1.18599	0.16826
Serine/threonine-protein kinase/endoribonuclease IRE1 S724	Q9EQY0	S724	-1.32698	0.00606
Serine/threonine-protein phosphatase 2A 56 kDa regulatory subunit alpha isoform S28	Q6PD03	S28	1.00617	0.48615
Serine/threonine-protein phosphatase 2A 56 kDa regulatory subunit alpha isoform S41	Q6PD03	S41	1.03293	0.4222
Serine/threonine-protein phosphatase 2A 56 kDa regulatory subunit delta isoform S52	Q91V89	S52	-1.93561	0.00189
Serine/threonine-protein phosphatase 2A 56 kDa regulatory subunit delta isoform S67	Q91V89	S67	1.69938	0.05
Serine/threonine-protein phosphatase 2A catalytic subunit alpha isoform (major phosphatase for microtubule-associated proteins (MAPs)) T304	P63330	T304	1.75376	0.03862
Serine/threonine-protein phosphatase 2A catalytic subunit alpha isoform (major phosphatase for microtubule-associated proteins (MAPs)) Y307	P63330	Y307	-1.22127	0.09892
Serine/threonine-protein phosphatase PP1-alpha catalytic subunit T320	P62137	T320	-1.04334	0.40191
SH3 domain-containing RING finger protein 3 S726	Q8C120	S726	1.05166	0.41941
SH3 domain-containing RING finger protein 3 T61	Q8C120	T61	1.08075	0.41865
SHC-transforming protein 1 (Signaling adapter that couples activated growth factor receptors to signaling pathways) S36	P98083	S36	1.50342	0.00442
SHC-transforming protein 1 (Signaling adapter that couples activated growth factor receptors to signaling pathways) Y423	P98083	Y423	-1.06917	0.33984
Short transient receptor potential channel 6 S251	Q9QZC1	S251	1.18249	0.18613
Short transient receptor potential channel 6 T69	Q61143	T69	1.67055	0.0006
Signal transducer and activator of transcription 1-alpha/beta (cellular responses to interferons (IFNs), cytokine KITLG/SCF and other cytokines and other growth factors) S727	P42225	S727	1.1413	0.29266
Signal transducer and activator of transcription 1-alpha/beta (cellular responses to interferons (IFNs), cytokine KITLG/SCF and other cytokines and other growth factors) Y701	P42225	Y701	1.00664	0.48337
Signal transducer and activator of transcription 3 S727	P42227	S727	-1.2991	0.17631
Signal transducer and activator of transcription 3 Y705	P42227	Y705	-1.21191	0.19383
Signal transducer and activator of transcription 5B S730	P42232	S730	-1.18783	0.20624
Signal transducer and activator of transcription 5B Y699	P42232	Y699	1.13577	0.22069
Signal transducing adapter molecule 2 Y291	O88811	Y291	1.03101	0.3979
Signal transducing adapter molecule 2 Y371	O88811	Y371	-1.45128	0.16269
Ski oncogene S512	Q60698	S512	1.2161	0.18136
Ski oncogene T455	Q60698	T455	1.22341	0.11357
Sodium- and chloride-dependent GABA transporter 1 Y107	P31648	Y107	1.28908	0.03722
Sodium- and chloride-dependent GABA transporter 1 Y317	P31648	Y317	1.10488	0.25183
Sodium/potassium-transporting ATPase subunit alpha-1 ( catalyzes the hydrolysis of ATP) S943	Q8VDN2	S943	1.29528	0.10915
Sodium-dependent serotonin transporter T276	Q60857	T276	1.06496	0.41708
Sodium-dependent serotonin transporter T616	Q60857	T616	-1.42614	0.1133
Solute carrier family 12 member 5 (Mediates electroneutral potassium-chloride cotransport in mature neurons) S82	Q91V14	S82	-1.36555	0.04778
Solute carrier family 12 member 5 (Mediates electroneutral potassium-chloride cotransport in mature neurons) T92	Q91V14	T92	1.152	0.21085
Solute carrier family 35 member G2 S409	D3YVE8	S409	1.52802	0.01024
Solute carrier family 35 member G2 Y38	D3YVE8	Y38	1.23056	0.12037
Somatostatin receptor type 2 S341	P30875	S341	-1.34163	0.00391
Somatostatin receptor type 2 S343	P30875	S343	-1.24076	0.1145
Son of sevenless homolog 1 S1147	Q62245	S1147	1.41681	0.08605
Son of sevenless homolog 1 T158	Q62245	T158	-1.31246	0.04751
Sphingomyelin phosphodiesterase S506	Q04519	S506	1.20775	0.17173
Splicing factor 3B subunit 1 S259	Q99NB9	S259	1.68114	0.00239
Splicing factor 3B subunit 1 T434	Q99NB9	T434	-1.07427	0.33962
Splicing factor 3B subunit 2 Y362	Q3UJB0	Y362	-1.6913	0.00022
Splicing factor 3B subunit 2 Y575	Q3UJB0	Y575	1.04723	0.39675
Splicing factor 45 S202	Q8JZX4	S202	-1.36359	0.01382
Splicing factor 45 S222	Q8JZX4	S222	-1.29734	0.05898
Stathmin (Involved in the regulation of the microtubule (MT) filament system by destabilizing microtubules) S25	P54227	S25	1.01245	0.47517
Stathmin (Involved in the regulation of the microtubule (MT) filament system by destabilizing microtubules) S38	P54227	S38	2.3304	0.00015
Stathmin-2 S62	P55821	S62	1.63323	0.03474
Stathmin-2 S73	P55821	S73	1.07892	0.38886
Stathmin-3 S60	O70166	S60	1.12855	0.30153
Stathmin-3 S73	O70166	S73	2.23785	6e-05
Steroidogenic acute regulatory protein, mitochondrial S194	P51557	S194	-1.22981	0.06959
Steroidogenic acute regulatory protein, mitochondrial S56	P51557	S56	-1.32221	0.07102
Sterol regulatory element-binding protein 1 S115	Q9WTN3	S115	1.30518	0.07676
Sterol regulatory element-binding protein 1 T419	Q9WTN3	T419	1.78467	0.0018
Sterol regulatory element-binding protein 2 S444	Q3U1N2	S444	1.49406	0.0293
Stress-70 protein, mitochondrial S65	P38647	S65	-1.12604	0.2353
Stress-70 protein, mitochondrial T62	P38647	T62	-1.17555	0.1986
Succinate dehydrogenase [ubiquinone] flavoprotein subunit, mitochondrial Y215	Q8K2B3	Y215	-1.63517	7e-05
Suppressor of cytokine signaling 3 (negative regulation of cytokines that signal through the JAK/STAT pathway.) Y204	O35718	Y204	2.047	0.0024
Suppressor of cytokine signaling 3 (negative regulation of cytokines that signal through the JAK/STAT pathway.) Y221	O35718	Y221	1.14416	0.25819
Survival motor neuron protein S25	P97801	S25	-1.00019	0.49962
Survival motor neuron protein S28	P97801	S28	1.01452	0.46766
Synapsin-1 S553	O88935	S553	-1.14185	0.20887
Synapsin-3 S469	Q8JZP2	S469	-1.01349	0.4672
Synaptic vesicular amine transporter S18	Q8BRU6	S18	1.30356	0.08631
Synaptosomal-associated protein 23 S23	O09044	S23	1.16734	0.14282
Synaptosomal-associated protein 23 T24	O09044	T24	-1.38636	0.01559
Synaptosomal-associated protein 25 S187	P60879	S187	-1.00222	0.49549
Synaptosomal-associated protein 25 T138	P60879	T138	-1.31127	0.0458
Synaptotagmin-1 T128	P46096	T128	-1.13229	0.26659
Synaptotagmin-1 T201	P46096	T201	-1.04373	0.41242
Synaptotagmin-2 S381	P46097	S381	1.21409	0.10691
Synaptotagmin-2 T128	P46097	T128	1.24278	0.12271
Synaptotagmin-4 S135	P40749	S135	1.23494	0.10012
Synphilin-1 S210	Q99ME3	S210	1.01149	0.47082
Synphilin-1 S555	Q99ME3	S555	2.76374	0.03796
Syntaxin-1A S14	O35526	S14	1.50983	0.00447
Syntaxin-1B S14	P61264	S14	-1.23753	0.07519
Syntaxin-1B T196	P61264	T196	1.21846	0.10622
Syntaxin-binding protein 1 T574	O08599	T574	3.48525	0.00125
Syntaxin-binding protein 1 Y145	O08599	Y145	-1.05257	0.37988
Syntenin-1 Y51	O08992	Y51	1.89948	0.00051
Syntenin-1 Y57	O08992	Y57	1.061	0.35105
TAR DNA-binding protein 43 (DNA and RNA-binding protein which regulates transcription and splicing) S409	Q921F2	S409	1.22505	0.09966
TAR DNA-binding protein 43 (DNA and RNA-binding protein which regulates transcription and splicing) S410	Q921F2	S410	1.62048	0.00749
Target of rapamycin complex subunit LST8 T214	Q9DCJ1	T214	-1.09675	0.348
Target of rapamycin complex subunit LST8 T4	Q9DCJ1	T4	2.53012	0.00789
T-cell surface glycoprotein CD3 gamma chain S145	P11942	S145	1.29448	0.06778
T-cell surface glycoprotein CD3 gamma chain S148	P11942	S148	-1.63174	0.02203
T-cell surface glycoprotein CD5 Y452	P13379	Y452	-1.37477	0.14335
T-cell surface glycoprotein CD5 Y464	P13379	Y464	-1.1287	0.30724
T-cell-specific surface glycoprotein CD28 Y189	P31041	Y189	-1.04405	0.39989
T-cell-specific surface glycoprotein CD28 Y207	P31041	Y207	-1.24965	0.05435
T-complex protein 1 subunit alpha S240	P11983	S240	1.21533	0.1186
T-complex protein 1 subunit alpha S537	P11983	S537	-1.05065	0.4602
T-complex protein 1 subunit gamma T259	P80318	T259	1.11773	0.30671
T-complex protein 1 subunit gamma Y232	P80318	Y232	1.52347	0.0381
Telomere length regulation protein TEL2 homolog (TOR signaling) S488	Q9DC40	S488	-1.15417	0.1784
Telomere length regulation protein TEL2 homolog (TOR signaling) S492	Q9DC40	S492	-1.10354	0.30951
TGF-beta receptor type-1 T190	Q8K348	T190	1.54075	0.04325
TGF-beta receptor type-1 T204	Q64729	T204	-1.26699	0.07292
TGF-beta receptor type-2 Y284	Q62312	Y284	-1.39172	0.00611
TGF-beta receptor type-2 Y449	Q62312	Y449	1.57612	0.05259
TGF-beta-activated kinase 1 and MAP3K7-binding protein 1 (signaling intermediate between TGFB receptors and MAP3K7/TAK1) S421	Q8CF89	S421	-1.40641	0.04105
TGF-beta-activated kinase 1 and MAP3K7-binding protein 1 (signaling intermediate between TGFB receptors and MAP3K7/TAK1) S436	Q8CF89	S436	1.2345	0.21722
TGF-beta-activated kinase 1 and MAP3K7-binding protein 3 S510	Q571K4	S510	1.2779	0.0923
TGF-beta-activated kinase 1 and MAP3K7-binding protein 3 T408	Q571K4	T408	-1.32364	0.01535
Threonylcarbamoyladenosine tRNA methylthiotransferase T43	Q91WE6	T43	1.34511	0.08618
Threonylcarbamoyladenosine tRNA methylthiotransferase Y147	Q91WE6	Y147	1.88253	0.00214
TLR4 interactor with leucine rich repeats S156	Q9DBY4	S156	1.30064	0.16418
TNF receptor-associated factor 2 S11	P39429	S11	-1.40819	0.01065
TNF receptor-associated factor 2 T117	P39429	T117	-1.24104	0.10447
Toll/interleukin-1 receptor domain-containing adapter protein Y106	Q99JY1	Y106	1.308	0.03355
Toll/interleukin-1 receptor domain-containing adapter protein Y126	Q99JY1	Y126	1.04724	0.31619
Toll-interacting protein Y83	Q9QZ06	Y83	1.43251	0.00402
Toll-like receptor 1 S693	Q9EPQ1	S693	-1.39424	0.06535
Toll-like receptor 3 Y760	Q99MB1	Y760	-1.0682	0.36472
Toll-like receptor 3 Y859	Q99MB1	Y859	1.45054	0.08022
Toll-like receptor 5 T806	Q9JLF7	T806	1.07498	0.36428
Toll-like receptor 5 Y799	Q9JLF7	Y799	1.12146	0.28948
Toll-like receptor 6 S649	Q9EPW9	S649	-1.12377	0.2968
Toll-like receptor 7 Y808	P58681	Y808	1.11237	0.20958
Toll-like receptor 8 Y871	P58682	Y871	-1.55281	8e-05
Toll-like receptor 8 Y877	P58682	Y877	-1.56474	2e-05
Tomoregulin-2 Y202	Q9QYM9	Y202	-1.75502	0.00041
Transcription factor AP-1 (transcription factor) S63	P05627	S63	3.14931	4e-05
Transcription factor AP-1 (transcription factor) S73	P05627	S73	1.15812	0.27468
Transcription factor AP-2-beta S258	Q61313	S258	-1.15732	0.23593
Transcription factor AP-2-beta Y26	Q61313	Y26	-1.16415	0.17193
Transcription factor Sp1 (Transcription factor that can activate or repress transcription in response to physiological and pathological stimuli) T455	O89090	T455	-1.49941	0.00409
Transcription factor Sp1 (Transcription factor that can activate or repress transcription in response to physiological and pathological stimuli) T738	O89090	T738	-1.12556	0.24288
Transcriptional repressor CTCF S450	Q61164	S450	1.00103	0.49866
Transgelin-2 S163	Q9WVA4	S163	1.08806	0.36276
Transgelin-2 S83	Q9WVA4	S83	-1.15455	0.24871
Transitional endoplasmic reticulum ATPase (for the fragmentation of Golgi stacks) S352	Q01853	S352	1.00914	0.47525
Transitional endoplasmic reticulum ATPase (for the fragmentation of Golgi stacks) S748	Q01853	S748	-1.24102	0.10502
Tuberin (Acts as a GTPase-activating protein (GAP) S939	Q61037	S939	-1.11682	0.23827
Tuberin (Acts as a GTPase-activating protein (GAP) T1465	Q61037	T1465	-1.56608	0.01785
Tumor necrosis factor receptor superfamily member 16 S270	Q9Z0W1	S270	-1.0587	0.40997
Tumor necrosis factor receptor superfamily member 16 S296	Q9Z0W1	S296	1.48397	0.00284
[truncated: 68 more rows]

## Sheet: 5F
Name	ID	Target	Fold change	p-value
[truncated: 1,268 more rows]

[truncated: 3 more sheets: 5M, 10F, 10M]
