# Supplementary material for: A Progressive Loss of phosphoSer138-Profilin Aligns with Symptomatic Course in the R6/2 Mouse Model of Huntington’s Disease: Possible Sex-Dependent Signaling
Source: Cell Mol Neurobiol. 2020 Oct 27;42(3):871–88. doi: 10.1007/s10571-020-00984-2 (PMC8891113; doi:10.1007/s10571-020-00984-2)
Supplement: Supplementary file 11 — Supplementary file7 Supplementary Table 3 InnateDB upregulated output (XLSX 1423 kb) [file 10571_2020_984_MOESM11_ESM.xlsx]

## Sheet: E14_F
Condition	Pathway Name	Pathway Id	Source Name	Organism	Pathway uploaded gene count	Genes in InnateDB for this entity	Pathway up-regulated genes count	Pathway up-regulated p-value	Pathway up-regulated p-value (corrected)	Pathway down-regulated genes count	Pathway down-regulated p-value	Pathway down-regulated p-value (corrected)	Gene Symbols	Genes (Symbol|IDBG-ID|Ensembl|Entrez|Fold Change|P-Value)
cond_1	Butyrate Response Factor 1 (BRF1) destabilizes mRNA	17387	REACTOME	10090	3	3	3	0.00262861	1	0	1	1	Akt1; Mapkapk2; Ywhab;	Akt1|IDBG-174623|ENSMUSG00000001729|11651|2.0441598892211914|6.900000153109431E-4; Mapkapk2|IDBG-190728|ENSMUSG00000016528|17164|1.9432899951934814|0.01675499975681305; Ywhab|IDBG-211991|ENSMUSG00000018326|54401|1.5473500490188599|0.034960001707077026;
cond_1	Gap junction trafficking and regulation	16754	REACTOME	10090	4	4	3	0.00946448	1	0	1	1	Ap2m1; Dnm1; Gja1; Src;	Ap2m1|IDBG-144450|ENSMUSG00000022841|11773|1.688040018081665|0.020029999315738678; Dnm1|IDBG-159551|ENSMUSG00000026825|13429|1.074079990386963|0.312610000371933; Gja1|IDBG-152172|ENSMUSG00000050953|14609|1.7562700510025024|7.600000244565308E-4; Src|IDBG-211273|ENSMUSG00000027646|20779|1.6640299558639526|4.999999873689376E-5;
cond_1	Membrane Trafficking	17132	REACTOME	10090	16	16	6	0.0150384	1	0	1	1	Akt1; Akt2; Ap1g1; Ap2m1; Dnm1; Gja1; Prkag2; Rab10; Sfn; Snap23; Src; Stam2; Ywhab; Ywhae; Ywhaq; Ywhaz;	Akt1|IDBG-174623|ENSMUSG00000001729|11651|2.0441598892211914|6.900000153109431E-4; Akt2|IDBG-161456|ENSMUSG00000004056|11652|1.088284969329834|0.3781700134277344; Ap1g1|IDBG-191480|ENSMUSG00000031731|11765|1.5025650262832642|0.0127399992197752; Ap2m1|IDBG-144450|ENSMUSG00000022841|11773|1.688040018081665|0.020029999315738678; Dnm1|IDBG-159551|ENSMUSG00000026825|13429|1.074079990386963|0.312610000…
cond_1	CD28 co-stimulation	18479	REACTOME	10090	12	12	5	0.0164755	1	0	1	1	Akt1; Cd28; Fyn; Lck; Lyn; Map3k8; Mlst8; Mtor; Pdpk1; Pik3r1; Rictor; Src;	Akt1|IDBG-174623|ENSMUSG00000001729|11651|2.0441598892211914|6.900000153109431E-4; Cd28|IDBG-159608|ENSMUSG00000026012|12487|1.087480068206787|0.27630501985549927; Fyn|IDBG-144629|ENSMUSG00000019843|14360|1.5127400159835815|0.00761000020429492; Lck|IDBG-191117|ENSMUSG00000000409|16818|1.181939959526062|0.13324999809265137; Lyn|IDBG-128365|ENSMUSG00000042228|17096,666513|1.1426548957824707|0.22795…
cond_1	DCC mediated attractive signaling	18082	REACTOME	10090	2	2	2	0.019386	1	0	1	1	Fyn; Src;	Fyn|IDBG-144629|ENSMUSG00000019843|14360|1.5127400159835815|0.00761000020429492; Src|IDBG-211273|ENSMUSG00000027646|20779|1.6640299558639526|4.999999873689376E-5;
cond_1	Metabolism of nitric oxide	19220	REACTOME	10090	2	2	2	0.019386	1	0	1	1	Akt1; Cav1;	Akt1|IDBG-174623|ENSMUSG00000001729|11651|2.0441598892211914|6.900000153109431E-4; Cav1|IDBG-129000|ENSMUSG00000007655|12389|1.5222300291061401|0.002240000059828162;
cond_1	Regulation of gap junction activity	19720	REACTOME	10090	2	2	2	0.019386	1	0	1	1	Gja1; Src;	Gja1|IDBG-152172|ENSMUSG00000050953|14609|1.7562700510025024|7.600000244565308E-4; Src|IDBG-211273|ENSMUSG00000027646|20779|1.6640299558639526|4.999999873689376E-5;
cond_1	Tristetraprolin (TTP) destabilizes mRNA	17153	REACTOME	10090	2	2	2	0.019386	1	0	1	1	Mapkapk2; Ywhab;	Mapkapk2|IDBG-190728|ENSMUSG00000016528|17164|1.9432899951934814|0.01675499975681305; Ywhab|IDBG-211991|ENSMUSG00000018326|54401|1.5473500490188599|0.034960001707077026;
cond_1	c-src mediated regulation of Cx43 function and closure of gap junctions	17402	REACTOME	10090	2	2	2	0.019386	1	0	1	1	Gja1; Src;	Gja1|IDBG-152172|ENSMUSG00000050953|14609|1.7562700510025024|7.600000244565308E-4; Src|IDBG-211273|ENSMUSG00000027646|20779|1.6640299558639526|4.999999873689376E-5;
cond_1	eNOS activation	17172	REACTOME	10090	2	2	2	0.019386	1	0	1	1	Akt1; Cav1;	Akt1|IDBG-174623|ENSMUSG00000001729|11651|2.0441598892211914|6.900000153109431E-4; Cav1|IDBG-129000|ENSMUSG00000007655|12389|1.5222300291061401|0.002240000059828162;
cond_1	eNOS activation and regulation	16991	REACTOME	10090	2	2	2	0.019386	1	0	1	1	Akt1; Cav1;	Akt1|IDBG-174623|ENSMUSG00000001729|11651|2.0441598892211914|6.900000153109431E-4; Cav1|IDBG-129000|ENSMUSG00000007655|12389|1.5222300291061401|0.002240000059828162;
cond_1	Intrinsic Pathway for Apoptosis	19928	REACTOME	10090	14	14	5	0.0333078	1	0	1	1	Akt1; Bax; Bcl2; Bcl2l11; Bcl2l1; Casp7; Casp8; Casp9; Mapk8; Sfn; Ywhab; Ywhae; Ywhaq; Ywhaz;	Akt1|IDBG-174623|ENSMUSG00000001729|11651|2.0441598892211914|6.900000153109431E-4; Bax|IDBG-183241|ENSMUSG00000003873|12028|2.1036999225616455|9.999999747378752E-6; Bcl2|IDBG-185673|ENSMUSG00000057329|12043|1.0126700401306152|0.47257000207901; Bcl2l11|IDBG-205300|ENSMUSG00000027381|12125|1.5969300270080566|2.899999963119626E-4; Bcl2l1|IDBG-209867|ENSMUSG00000007659|12048|1.1210999488830566|0.1548…
cond_1	CD28 dependent PI3K/Akt signaling	16868	REACTOME	10090	10	10	4	0.0380758	1	0	1	1	Akt1; Cd28; Fyn; Lck; Map3k8; Mlst8; Mtor; Pdpk1; Pik3r1; Rictor;	Akt1|IDBG-174623|ENSMUSG00000001729|11651|2.0441598892211914|6.900000153109431E-4; Cd28|IDBG-159608|ENSMUSG00000026012|12487|1.087480068206787|0.27630501985549927; Fyn|IDBG-144629|ENSMUSG00000019843|14360|1.5127400159835815|0.00761000020429492; Lck|IDBG-191117|ENSMUSG00000000409|16818|1.181939959526062|0.13324999809265137; Map3k8|IDBG-127807|ENSMUSG00000024235|26410|1.559190034866333|0.0010600000…
cond_1	Ephrin signaling	19145	REACTOME	10090	6	6	3	0.0384107	1	0	1	1	Efnb1; Ephb1; Ephb3; Fyn; Sdcbp; Src;	Efnb1|IDBG-161815|ENSMUSG00000031217|13641|1.149704933166504|0.3093999922275543; Ephb1|IDBG-193780|ENSMUSG00000032537|270190|1.489109992980957|0.036490000784397125; Ephb3|IDBG-146613|ENSMUSG00000005958|13845|1.5352200269699097|0.006659999955445528; Fyn|IDBG-144629|ENSMUSG00000019843|14360|1.5127400159835815|0.00761000020429492; Sdcbp|IDBG-128595|ENSMUSG00000028249|53378|1.6379799842834473|0.08354…
cond_1	Regulation of KIT signaling	17223	REACTOME	10090	6	6	3	0.0384107	1	0	1	1	Cbl; Fyn; Kit; Lck; Lyn; Src;	Cbl|IDBG-155970|ENSMUSG00000034342|12402|1.735569953918457|9.000000136438757E-5; Fyn|IDBG-144629|ENSMUSG00000019843|14360|1.5127400159835815|0.00761000020429492; Kit|IDBG-172083|ENSMUSG00000005672|16590|1.3390300273895264|0.04889000207185745; Lck|IDBG-191117|ENSMUSG00000000409|16818|1.181939959526062|0.13324999809265137; Lyn|IDBG-128365|ENSMUSG00000042228|17096,666513|1.1426548957824707|0.2279500…
cond_1	activated TAK1 mediates p38 MAPK activation	18054	REACTOME	10090	6	6	3	0.0384107	1	0	1	1	Map2k6; Map3k7; Mapk14; Mapkapk2; Tab1; Tab3;	Map2k6|IDBG-213977|ENSMUSG00000020623|26399|1.7473000288009644|8.999999845400453E-4; Map3k7|IDBG-132962|ENSMUSG00000028284|26409|1.2440400123596191|0.09455999732017517; Mapk14|IDBG-158983|ENSMUSG00000053436|26416|1.2482099533081055|0.0755700021982193; Mapkapk2|IDBG-190728|ENSMUSG00000016528|17164|1.9432899951934814|0.01675499975681305; Tab1|IDBG-163423|ENSMUSG00000022414|66513|1.0087300539016724|…
cond_1	Costimulation by the CD28 family	18551	REACTOME	10090	15	15	5	0.0446969	1	0	1	1	Akt1; Cd28; Cd3g; Fyn; Lck; Lyn; Map3k8; Mlst8; Mtor; Pdpk1; Pik3r1; Ppp2ca; Ptpn11; Rictor; Src;	Akt1|IDBG-174623|ENSMUSG00000001729|11651|2.0441598892211914|6.900000153109431E-4; Cd28|IDBG-159608|ENSMUSG00000026012|12487|1.087480068206787|0.27630501985549927; Cd3g|IDBG-158962|ENSMUSG00000002033|12502|1.2316800355911255|0.1724800020456314; Fyn|IDBG-144629|ENSMUSG00000019843|14360|1.5127400159835815|0.00761000020429492; Lck|IDBG-191117|ENSMUSG00000000409|16818|1.181939959526062|0.133249998092…
cond_1	Formation of annular gap junctions	17259	REACTOME	10090	3	3	2	0.0529007	1	0	1	1	Ap2m1; Dnm1; Gja1;	Ap2m1|IDBG-144450|ENSMUSG00000022841|11773|1.688040018081665|0.020029999315738678; Dnm1|IDBG-159551|ENSMUSG00000026825|13429|1.074079990386963|0.312610000371933; Gja1|IDBG-152172|ENSMUSG00000050953|14609|1.7562700510025024|7.600000244565308E-4;
cond_1	Gap junction degradation	18240	REACTOME	10090	3	3	2	0.0529007	1	0	1	1	Ap2m1; Dnm1; Gja1;	Ap2m1|IDBG-144450|ENSMUSG00000022841|11773|1.688040018081665|0.020029999315738678; Dnm1|IDBG-159551|ENSMUSG00000026825|13429|1.074079990386963|0.312610000371933; Gja1|IDBG-152172|ENSMUSG00000050953|14609|1.7562700510025024|7.600000244565308E-4;
cond_1	Gap junction trafficking	19324	REACTOME	10090	3	3	2	0.0529007	1	0	1	1	Ap2m1; Dnm1; Gja1;	Ap2m1|IDBG-144450|ENSMUSG00000022841|11773|1.688040018081665|0.020029999315738678; Dnm1|IDBG-159551|ENSMUSG00000026825|13429|1.074079990386963|0.312610000371933; Gja1|IDBG-152172|ENSMUSG00000050953|14609|1.7562700510025024|7.600000244565308E-4;
cond_1	Smooth Muscle Contraction	17460	REACTOME	10090	3	3	2	0.0529007	1	0	1	1	Acta2; Actg2; Myl6;	Acta2|IDBG-159493|ENSMUSG00000035783|11475|1.0156300067901611|0.4663900136947632; Actg2|IDBG-161272|ENSMUSG00000059430|11468|1.7686100006103516|7.000000186963007E-5; Myl6|IDBG-605265|ENSMUSG00000090841|102635661,17904|1.561769962310791|0.006785000208765268;
cond_1	Interleukin-1 signaling	19331	REACTOME	10090	11	11	4	0.0536905	1	0	1	1	Map2k1; Map2k4; Map2k6; Map3k3; Map3k7; Map3k8; Nfkb1; Peli1; Rbx1; Tab1; Tab3;	Map2k1|IDBG-176099|ENSMUSG00000004936|26395|1.195199966430664|0.1025800034403801; Map2k4|IDBG-186472|ENSMUSG00000033352|26398|1.240144968032837|0.23924998939037323; Map2k6|IDBG-213977|ENSMUSG00000020623|26399|1.7473000288009644|8.999999845400453E-4; Map3k3|IDBG-213345|ENSMUSG00000020700|26406|1.3329499959945679|0.14237000048160553; Map3k7|IDBG-132962|ENSMUSG00000028284|26409|1.2440400123596191|0.…
cond_1	EPHB-mediated forward signaling	18609	REACTOME	10090	7	7	3	0.0606163	1	0	1	1	Efnb1; Ephb1; Ephb3; Fyn; Lyn; Rock1; Src;	Efnb1|IDBG-161815|ENSMUSG00000031217|13641|1.149704933166504|0.3093999922275543; Ephb1|IDBG-193780|ENSMUSG00000032537|270190|1.489109992980957|0.036490000784397125; Ephb3|IDBG-146613|ENSMUSG00000005958|13845|1.5352200269699097|0.006659999955445528; Fyn|IDBG-144629|ENSMUSG00000019843|14360|1.5127400159835815|0.00761000020429492; Lyn|IDBG-128365|ENSMUSG00000042228|17096,666513|1.1426548957824707|0.…
cond_1	VEGFR2 mediated vascular permeability	18650	REACTOME	10090	7	7	3	0.0606163	1	0	1	1	Akt1; Cav1; Ctnnb1; Mlst8; Mtor; Pdpk1; Rictor;	Akt1|IDBG-174623|ENSMUSG00000001729|11651|2.0441598892211914|6.900000153109431E-4; Cav1|IDBG-129000|ENSMUSG00000007655|12389|1.5222300291061401|0.002240000059828162; Ctnnb1|IDBG-205243|ENSMUSG00000006932|12387|1.1180399656295776|0.2760150134563446; Mlst8|IDBG-146829|ENSMUSG00000024142|56716|1.268149971961975|0.03474999964237213; Mtor|IDBG-204403|ENSMUSG00000028991|56717|1.6736899614334106|4.19999…
cond_1	Viral myocarditis	8115	KEGG	10090	7	7	3	0.0606163	1	0	1	1	Abl1; Casp8; Casp9; Cav1; Ccnd1; Cd28; Fyn;	Abl1|IDBG-158216|ENSMUSG00000026842|11350|1.0455600023269653|0.35732001066207886; Casp8|IDBG-157464|ENSMUSG00000026029|12370|1.5385199785232544|0.001990000018849969; Casp9|IDBG-202405|ENSMUSG00000028914|12371|1.180345058441162|0.20177499949932098; Cav1|IDBG-129000|ENSMUSG00000007655|12389|1.5222300291061401|0.002240000059828162; Ccnd1|IDBG-212973|ENSMUSG00000070348|12443|1.4294350147247314|0.0752…
cond_1	EPO signaling pathway	16152	INOH	10090	62	62	13	0.0677542	1	0	1	1	Akt1; Akt2; Akt3; Braf; Btk; Camk2a; Cdk1; Cdk4; Cdk7; Csnk1e; Egfr; Fgfr1; Fgfr4; Fyn; Gsk3b; Igf1r; Ikbke; Kit; Lck; Map2k1; Map2k4; Map2k6; Map3k11; Map3k3; Map3k7; Map3k8; Mapk12; Mapk13; Mapk14; Mapk7; Mapk8; Mapk9; Mapkapk2; Mknk1; Mtor; Pdgfra; Pdpk1; Pik3cd; Pik3r1; Pik3r2; Prkaa1; Prkaca; Prkag2; Prkar1b; Prkar2b; Prkcb; Prkce; Prkcg; Prkci; Prkcq; Prkcz; Prkg1; Ptk2b; Raf1; Rps6ka1; Rps…	Akt1|IDBG-174623|ENSMUSG00000001729|11651|2.0441598892211914|6.900000153109431E-4; Akt2|IDBG-161456|ENSMUSG00000004056|11652|1.088284969329834|0.3781700134277344; Akt3|IDBG-206738|ENSMUSG00000019699|23797|1.4479600191116333|0.038759998977184296; Braf|IDBG-138657|ENSMUSG00000002413|109880|1.16177499294281|0.236285001039505; Btk|IDBG-171427|ENSMUSG00000031264|12229|1.0299700498580933|0.416420012712…
cond_1	IL-7 signaling	16107	INOH	10090	62	62	13	0.0677542	1	0	1	1	Akt1; Akt2; Akt3; Braf; Btk; Camk2a; Cdk1; Cdk4; Cdk7; Csnk1e; Egfr; Fgfr1; Fgfr4; Fyn; Gsk3b; Igf1r; Ikbke; Il7r; Kit; Lck; Map2k1; Map2k4; Map2k6; Map3k11; Map3k3; Map3k7; Map3k8; Mapk12; Mapk13; Mapk14; Mapk7; Mapk8; Mapk9; Mapkapk2; Mknk1; Mtor; Pdgfra; Pdpk1; Pik3cd; Pik3r1; Pik3r2; Prkaa1; Prkaca; Prkag2; Prkar1b; Prkar2b; Prkcb; Prkce; Prkcg; Prkci; Prkcq; Prkcz; Prkg1; Ptk2b; Raf1; Rps6ka…	Akt1|IDBG-174623|ENSMUSG00000001729|11651|2.0441598892211914|6.900000153109431E-4; Akt2|IDBG-161456|ENSMUSG00000004056|11652|1.088284969329834|0.3781700134277344; Akt3|IDBG-206738|ENSMUSG00000019699|23797|1.4479600191116333|0.038759998977184296; Braf|IDBG-138657|ENSMUSG00000002413|109880|1.16177499294281|0.236285001039505; Btk|IDBG-171427|ENSMUSG00000031264|12229|1.0299700498580933|0.416420012712…
cond_1	VEGF signaling pathway	16191	INOH	10090	62	62	13	0.0677542	1	0	1	1	Akt1; Akt2; Akt3; Braf; Btk; Camk2a; Cdk1; Cdk4; Cdk7; Csnk1e; Egfr; Fgfr1; Fgfr4; Fyn; Gsk3b; Igf1r; Ikbke; Itpr1; Itpr3; Kit; Lck; Map2k1; Map2k4; Map2k6; Map3k11; Map3k3; Map3k7; Map3k8; Mapk12; Mapk13; Mapk14; Mapk7; Mapk8; Mapk9; Mapkapk2; Mknk1; Mtor; Pdgfra; Pdpk1; Pik3cd; Pik3r1; Plcg1; Prkaa1; Prkaca; Prkag2; Prkar1b; Prkar2b; Prkcb; Prkce; Prkcg; Prkci; Prkcq; Prkcz; Prkg1; Ptk2b; Raf1;…	Akt1|IDBG-174623|ENSMUSG00000001729|11651|2.0441598892211914|6.900000153109431E-4; Akt2|IDBG-161456|ENSMUSG00000004056|11652|1.088284969329834|0.3781700134277344; Akt3|IDBG-206738|ENSMUSG00000019699|23797|1.4479600191116333|0.038759998977184296; Braf|IDBG-138657|ENSMUSG00000002413|109880|1.16177499294281|0.236285001039505; Btk|IDBG-171427|ENSMUSG00000031264|12229|1.0299700498580933|0.416420012712…
cond_1	JAK STAT pathway and regulation	16126	INOH	10090	64	64	13	0.0849869	1	0	1	1	Akt1; Akt2; Akt3; Braf; Btk; Camk2a; Cdk1; Cdk4; Cdk7; Csnk1e; Egfr; Fgfr1; Fgfr4; Fyn; Gsk3b; Ifnar1; Igf1r; Ikbke; Il6st; Il7r; Kit; Lck; Map2k1; Map2k4; Map2k6; Map3k11; Map3k3; Map3k7; Map3k8; Mapk12; Mapk13; Mapk14; Mapk7; Mapk8; Mapk9; Mapkapk2; Mknk1; Mtor; Pdgfra; Pdpk1; Prkaa1; Prkaca; Prkag2; Prkar1b; Prkar2b; Prkcb; Prkce; Prkcg; Prkci; Prkcq; Prkcz; Prkg1; Ptk2b; Ptpn11; Raf1; Rps6ka1…	Akt1|IDBG-174623|ENSMUSG00000001729|11651|2.0441598892211914|6.900000153109431E-4; Akt2|IDBG-161456|ENSMUSG00000004056|11652|1.088284969329834|0.3781700134277344; Akt3|IDBG-206738|ENSMUSG00000019699|23797|1.4479600191116333|0.038759998977184296; Braf|IDBG-138657|ENSMUSG00000002413|109880|1.16177499294281|0.236285001039505; Btk|IDBG-171427|ENSMUSG00000031264|12229|1.0299700498580933|0.416420012712…
cond_1	CTLA4 inhibitory signaling	19006	REACTOME	10090	8	8	3	0.0875175	1	0	1	1	Akt1; Fyn; Lck; Lyn; Pdpk1; Ppp2ca; Ptpn11; Src;	Akt1|IDBG-174623|ENSMUSG00000001729|11651|2.0441598892211914|6.900000153109431E-4; Fyn|IDBG-144629|ENSMUSG00000019843|14360|1.5127400159835815|0.00761000020429492; Lck|IDBG-191117|ENSMUSG00000000409|16818|1.181939959526062|0.13324999809265137; Lyn|IDBG-128365|ENSMUSG00000042228|17096,666513|1.1426548957824707|0.22795000672340393; Pdpk1|IDBG-145251|ENSMUSG00000024122|18607|1.224679946899414|0.1656…
cond_1	Cell surface interactions at the vascular wall	17646	REACTOME	10090	8	8	3	0.0875175	1	0	1	1	Cav1; Fyn; Lyn; Pik3r1; Pik3r2; Ptpn11; Shc1; Sirpa;	Cav1|IDBG-129000|ENSMUSG00000007655|12389|1.5222300291061401|0.002240000059828162; Fyn|IDBG-144629|ENSMUSG00000019843|14360|1.5127400159835815|0.00761000020429492; Lyn|IDBG-128365|ENSMUSG00000042228|17096,666513|1.1426548957824707|0.22795000672340393; Pik3r1|IDBG-178868|ENSMUSG00000041417|18708|1.5873849391937256|0.18267999589443207; Pik3r2|IDBG-164118|ENSMUSG00000031834|18709|1.4414899349212646|…
cond_1	Netrin-1 signaling	17154	REACTOME	10090	8	8	3	0.0875175	1	0	1	1	Ezr; Fyn; Plcg1; Prkcq; Ptpn11; Siah1a; Siah2; Src;	Ezr|IDBG-134163|ENSMUSG00000052397|22350|1.032920002937317|0.4097900092601776; Fyn|IDBG-144629|ENSMUSG00000019843|14360|1.5127400159835815|0.00761000020429492; Plcg1|IDBG-211621|ENSMUSG00000016933|18803|1.4762200117111206|0.0215000007301569; Prkcq|IDBG-136196|ENSMUSG00000026778|18761|1.7044199705123901|0.025629999116063118; Ptpn11|IDBG-196834|ENSMUSG00000043733|19247|1.4040299654006958|0.03226999…
cond_1	Cellular responses to stress	17198	REACTOME	10090	29	29	7	0.0931369	1	0	1	1	Camk2a; Camk2d; Ccne1; Cdk4; Ets1; Fos; Gsk3b; Hsf1; Hsp90ab1; Hspa1a; Jun; Map2k4; Map2k6; Mapk1; Mapk14; Mapk7; Mapk8; Mapk9; Mapkapk2; Mdm2; Mlst8; Mtor; Nbn; Nfkb1; Rbx1; Rps6ka1; Rps6ka3; Vcp; Ywhae;	Camk2a|IDBG-150657|ENSMUSG00000024617|12322|1.3965799808502197|0.03407000005245209; Camk2d|IDBG-192589|ENSMUSG00000053819|108058|1.534500002861023|0.0072200000286102295; Ccne1|IDBG-175446|ENSMUSG00000002068|12447|1.4496999979019165|0.07298000156879425; Cdk4|IDBG-194056|ENSMUSG00000006728|102641469,12567|1.3197599649429321|0.059700001031160355; Ets1|IDBG-147548|ENSMUSG00000032035|23871|1.410390019…
cond_1	Degradation of GLI1 by the proteasome	18498	REACTOME	10090	4	4	2	0.096337	1	0	1	1	Numb; Prkaca; Psmb4; Rbx1;	Numb|IDBG-155803|ENSMUSG00000021224|18222|1.7461600303649902|0.004809999838471413; Prkaca|IDBG-173105|ENSMUSG00000005469|18747|1.3712400197982788|0.02240999974310398; Psmb4|IDBG-170872|ENSMUSG00000005779|19172|1.2252399921417236|0.0708099976181984; Rbx1|IDBG-164749|ENSMUSG00000022400|100043674,56438|2.250309944152832|0.0011099999537691474;
cond_1	FCGR activation	18177	REACTOME	10090	4	4	2	0.096337	1	0	1	1	Cd3g; Fyn; Lyn; Src;	Cd3g|IDBG-158962|ENSMUSG00000002033|12502|1.2316800355911255|0.1724800020456314; Fyn|IDBG-144629|ENSMUSG00000019843|14360|1.5127400159835815|0.00761000020429492; Lyn|IDBG-128365|ENSMUSG00000042228|17096,666513|1.1426548957824707|0.22795000672340393; Src|IDBG-211273|ENSMUSG00000027646|20779|1.6640299558639526|4.999999873689376E-5;
cond_1	G alpha (z) signalling events	18603	REACTOME	10090	4	4	2	0.096337	1	0	1	1	Prkcb; Prkce; Prkcg; Prkcq;	Prkcb|IDBG-208976|ENSMUSG00000052889|18751|1.3747000694274902|0.060315001755952835; Prkce|IDBG-201164|ENSMUSG00000045038|18754|2.3230600357055664|5.999999848427251E-5; Prkcg|IDBG-264090|ENSMUSG00000078816|18752|1.1001100540161133|0.3295600116252899; Prkcq|IDBG-136196|ENSMUSG00000026778|18761|1.7044199705123901|0.025629999116063118;
cond_1	Interferon gamma signaling	18614	REACTOME	10090	4	4	2	0.096337	1	0	1	1	Camk2a; Camk2d; Irf1; Socs3;	Camk2a|IDBG-150657|ENSMUSG00000024617|12322|1.3965799808502197|0.03407000005245209; Camk2d|IDBG-192589|ENSMUSG00000053819|108058|1.534500002861023|0.0072200000286102295; Irf1|IDBG-172251|ENSMUSG00000018899|16362|1.6088299751281738|9.999999747378752E-6; Socs3|IDBG-214604|ENSMUSG00000053113|12702|1.130365014076233|0.32010501623153687;
cond_1	Muscle contraction	18180	REACTOME	10090	4	4	2	0.096337	1	0	1	1	Acta2; Actg2; Des; Myl6;	Acta2|IDBG-159493|ENSMUSG00000035783|11475|1.0156300067901611|0.4663900136947632; Actg2|IDBG-161272|ENSMUSG00000059430|11468|1.7686100006103516|7.000000186963007E-5; Des|IDBG-170899|ENSMUSG00000026208|13346|1.451659917831421|0.024364998564124107; Myl6|IDBG-605265|ENSMUSG00000090841|102635661,17904|1.561769962310791|0.006785000208765268;
cond_1	Cytokine Signaling in Immune system	17370	REACTOME	10090	42	42	9	0.11226	1	0	1	1	Blnk; Camk2a; Camk2d; Cbl; Cdk1; Crk; Crkl; Fyn; Ifnar1; Il6st; Il7r; Inppl1; Irf1; Lck; Lyn; Map2k1; Map2k4; Map2k6; Map3k3; Map3k7; Map3k8; Mapk1; Nfkb1; Nfkb2; Peli1; Pik3cd; Pik3r1; Pik3r2; Plcg1; Prkaca; Ptk2b; Ptpn11; Raf1; Rbx1; Shc1; Socs3; Stat3; Stat5b; Tab1; Tab3; Ywhab; Ywhaz;	Blnk|IDBG-165316|ENSMUSG00000061132|17060|1.3122050762176514|0.06059500202536583; Camk2a|IDBG-150657|ENSMUSG00000024617|12322|1.3965799808502197|0.03407000005245209; Camk2d|IDBG-192589|ENSMUSG00000053819|108058|1.534500002861023|0.0072200000286102295; Cbl|IDBG-155970|ENSMUSG00000034342|12402|1.735569953918457|9.000000136438757E-5; Cdk1|IDBG-160472|ENSMUSG00000019942|12534|1.212670087814331|0.2131…
cond_1	EPH-Ephrin signaling	18408	REACTOME	10090	14	14	4	0.117984	1	0	1	1	Efnb1; Epha1; Epha4; Epha7; Ephb1; Ephb3; Fyn; Lyn; Myl6; Ngef; Psen2; Rock1; Sdcbp; Src;	Efnb1|IDBG-161815|ENSMUSG00000031217|13641|1.149704933166504|0.3093999922275543; Epha1|IDBG-142164|ENSMUSG00000029859|13835|1.4675099849700928|0.029670000076293945; Epha4|IDBG-172040|ENSMUSG00000026235|13838|1.2244700193405151|0.034630000591278076; Epha7|IDBG-132772|ENSMUSG00000028289|13841|1.3801350593566895|0.22652499377727509; Ephb1|IDBG-193780|ENSMUSG00000032537|270190|1.489109992980957|0.036…
cond_1	RNF mutants show enhanced WNT signaling and proliferation	18167	REACTOME	10090	14	14	4	0.117984	1	0	1	1	Akt1; Akt2; Cav1; Csnk1a1; Csnk1e; Csnk2a1; Ctnnb1; Gsk3b; Hdac1; Lef1; Ppp2ca; Psmb4; Rbx1; Ywhaz;	Akt1|IDBG-174623|ENSMUSG00000001729|11651|2.0441598892211914|6.900000153109431E-4; Akt2|IDBG-161456|ENSMUSG00000004056|11652|1.088284969329834|0.3781700134277344; Cav1|IDBG-129000|ENSMUSG00000007655|12389|1.5222300291061401|0.002240000059828162; Csnk1a1|IDBG-152046|ENSMUSG00000024576|93687|1.022379994392395|0.4509199857711792; Csnk1e|IDBG-161704|ENSMUSG00000022433|27373|1.7325400114059448|6.79999…
cond_1	Signaling by WNT in cancer	17123	REACTOME	10090	14	14	4	0.117984	1	0	1	1	Akt1; Akt2; Cav1; Csnk1a1; Csnk1e; Csnk2a1; Ctnnb1; Gsk3b; Hdac1; Lef1; Ppp2ca; Psmb4; Rbx1; Ywhaz;	Akt1|IDBG-174623|ENSMUSG00000001729|11651|2.0441598892211914|6.900000153109431E-4; Akt2|IDBG-161456|ENSMUSG00000004056|11652|1.088284969329834|0.3781700134277344; Cav1|IDBG-129000|ENSMUSG00000007655|12389|1.5222300291061401|0.002240000059828162; Csnk1a1|IDBG-152046|ENSMUSG00000024576|93687|1.022379994392395|0.4509199857711792; Csnk1e|IDBG-161704|ENSMUSG00000022433|27373|1.7325400114059448|6.79999…
cond_1	TCF dependent signaling in response to WNT	18550	REACTOME	10090	14	14	4	0.117984	1	0	1	1	Akt1; Akt2; Cav1; Csnk1a1; Csnk1e; Csnk2a1; Ctnnb1; Gsk3b; Hdac1; Lef1; Ppp2ca; Psmb4; Rbx1; Ywhaz;	Akt1|IDBG-174623|ENSMUSG00000001729|11651|2.0441598892211914|6.900000153109431E-4; Akt2|IDBG-161456|ENSMUSG00000004056|11652|1.088284969329834|0.3781700134277344; Cav1|IDBG-129000|ENSMUSG00000007655|12389|1.5222300291061401|0.002240000059828162; Csnk1a1|IDBG-152046|ENSMUSG00000024576|93687|1.022379994392395|0.4509199857711792; Csnk1e|IDBG-161704|ENSMUSG00000022433|27373|1.7325400114059448|6.79999…
cond_1	XAV939 inhibits tankyrase, stabilizing AXIN	19889	REACTOME	10090	14	14	4	0.117984	1	0	1	1	Akt1; Akt2; Cav1; Csnk1a1; Csnk1e; Csnk2a1; Ctnnb1; Gsk3b; Hdac1; Lef1; Ppp2ca; Psmb4; Rbx1; Ywhaz;	Akt1|IDBG-174623|ENSMUSG00000001729|11651|2.0441598892211914|6.900000153109431E-4; Akt2|IDBG-161456|ENSMUSG00000004056|11652|1.088284969329834|0.3781700134277344; Cav1|IDBG-129000|ENSMUSG00000007655|12389|1.5222300291061401|0.002240000059828162; Csnk1a1|IDBG-152046|ENSMUSG00000024576|93687|1.022379994392395|0.4509199857711792; Csnk1e|IDBG-161704|ENSMUSG00000022433|27373|1.7325400114059448|6.79999…
cond_1	misspliced LRP5 mutants have enhanced beta-catenin-dependent signaling	18155	REACTOME	10090	14	14	4	0.117984	1	0	1	1	Akt1; Akt2; Cav1; Csnk1a1; Csnk1e; Csnk2a1; Ctnnb1; Gsk3b; Hdac1; Lef1; Ppp2ca; Psmb4; Rbx1; Ywhaz;	Akt1|IDBG-174623|ENSMUSG00000001729|11651|2.0441598892211914|6.900000153109431E-4; Akt2|IDBG-161456|ENSMUSG00000004056|11652|1.088284969329834|0.3781700134277344; Cav1|IDBG-129000|ENSMUSG00000007655|12389|1.5222300291061401|0.002240000059828162; Csnk1a1|IDBG-152046|ENSMUSG00000024576|93687|1.022379994392395|0.4509199857711792; Csnk1e|IDBG-161704|ENSMUSG00000022433|27373|1.7325400114059448|6.79999…
cond_1	Activation of BH3-only proteins	19059	REACTOME	10090	9	9	3	0.118541	1	0	1	1	Akt1; Bcl2; Bcl2l11; Mapk8; Sfn; Ywhab; Ywhae; Ywhaq; Ywhaz;	Akt1|IDBG-174623|ENSMUSG00000001729|11651|2.0441598892211914|6.900000153109431E-4; Bcl2|IDBG-185673|ENSMUSG00000057329|12043|1.0126700401306152|0.47257000207901; Bcl2l11|IDBG-205300|ENSMUSG00000027381|12125|1.5969300270080566|2.899999963119626E-4; Mapk8|IDBG-148417|ENSMUSG00000021936|26419|1.1668599843978882|0.30928999185562134; Sfn|IDBG-195282|ENSMUSG00000047281|55948|1.1708999872207642|0.165749…
cond_1	EPHA-mediated growth cone collapse	17396	REACTOME	10090	9	9	3	0.118541	1	0	1	1	Epha1; Epha4; Epha7; Fyn; Lyn; Myl6; Ngef; Rock1; Src;	Epha1|IDBG-142164|ENSMUSG00000029859|13835|1.4675099849700928|0.029670000076293945; Epha4|IDBG-172040|ENSMUSG00000026235|13838|1.2244700193405151|0.034630000591278076; Epha7|IDBG-132772|ENSMUSG00000028289|13841|1.3801350593566895|0.22652499377727509; Fyn|IDBG-144629|ENSMUSG00000019843|14360|1.5127400159835815|0.00761000020429492; Lyn|IDBG-128365|ENSMUSG00000042228|17096,666513|1.1426548957824707|…
cond_1	NOD1/2 Signaling Pathway	18766	REACTOME	10090	9	9	3	0.118541	1	0	1	1	Card9; Casp8; Map2k6; Map3k7; Mapk12; Mapk13; Mapk14; Tab1; Tab3;	Card9|IDBG-148496|ENSMUSG00000026928|332579|1.2504299879074097|0.04755000025033951; Casp8|IDBG-157464|ENSMUSG00000026029|12370|1.5385199785232544|0.001990000018849969; Map2k6|IDBG-213977|ENSMUSG00000020623|26399|1.7473000288009644|8.999999845400453E-4; Map3k7|IDBG-132962|ENSMUSG00000028284|26409|1.2440400123596191|0.09455999732017517; Mapk12|IDBG-172617|ENSMUSG00000022610|29857|1.3941600322723389…
cond_1	Wnt signaling pathway	16166	INOH	10090	9	9	3	0.118541	1	0	1	1	Csnk1e; Ctnnb1; Gsk3b; Lef1; Map3k7; Rbx1; Sfn; Ywhab; Ywhae;	Csnk1e|IDBG-161704|ENSMUSG00000022433|27373|1.7325400114059448|6.799999973736703E-4; Ctnnb1|IDBG-205243|ENSMUSG00000006932|12387|1.1180399656295776|0.2760150134563446; Gsk3b|IDBG-159859|ENSMUSG00000022812|56637|1.2536499500274658|0.10627999901771545; Lef1|IDBG-194292|ENSMUSG00000027985|16842|1.0477999448776245|0.3931100070476532; Map3k7|IDBG-132962|ENSMUSG00000028284|26409|1.2440400123596191|0.09…
cond_1	Apoptosis	16750	REACTOME	10090	25	25	6	0.120429	1	0	1	1	2610018G03Rik; Akt1; Bax; Bcl2; Bcl2l11; Bcl2l1; Birc2; Bmx; Casp7; Casp8; Casp9; Cdh1; Ctnnb1; Hmgb1; Mapk8; Mapt; Prkcq; Psmb4; Rock1; Sfn; Traf2; Ywhab; Ywhae; Ywhaq; Ywhaz;	2610018G03Rik|IDBG-144889|ENSMUSG00000031112|70415|1.441849946975708|0.03830999881029129; Akt1|IDBG-174623|ENSMUSG00000001729|11651|2.0441598892211914|6.900000153109431E-4; Bax|IDBG-183241|ENSMUSG00000003873|12028|2.1036999225616455|9.999999747378752E-6; Bcl2|IDBG-185673|ENSMUSG00000057329|12043|1.0126700401306152|0.47257000207901; Bcl2l11|IDBG-205300|ENSMUSG00000027381|12125|1.5969300270080566|2…
cond_1	Calcium signaling pathway	667	KEGG	10090	25	25	6	0.120429	1	0	1	1	Calml3; Camk2a; Camk2d; Chrm2; Drd1a; Egfr; Erbb4; Gnaq; Grin2a; Itpr1; Itpr2; Itpr3; Nos1; Nos2; Pdgfra; Phkb; Plcb3; Plcd1; Plce1; Plcg1; Plcg2; Prkaca; Prkcb; Prkcg; Ptk2b;	Calml3|IDBG-128446|ENSMUSG00000063130|70405|1.3283100128173828|0.04586999863386154; Camk2a|IDBG-150657|ENSMUSG00000024617|12322|1.3965799808502197|0.03407000005245209; Camk2d|IDBG-192589|ENSMUSG00000053819|108058|1.534500002861023|0.0072200000286102295; Chrm2|IDBG-135963|ENSMUSG00000045613|243764|1.286600112915039|0.22972500324249268; Drd1a|IDBG-153258|ENSMUSG00000021478|13488|4.29925012588501|0.…
cond_1	Effects of PIP2 hydrolysis	17960	REACTOME	10090	5	5	2	0.146354	1	0	1	1	Itpr1; Itpr2; Itpr3; Prkce; Prkcq;	Itpr1|IDBG-174302|ENSMUSG00000030102|16438|1.0334349870681763|0.42444998025894165; Itpr2|IDBG-197946|ENSMUSG00000030287|16439|1.4302250146865845|0.1583700031042099; Itpr3|IDBG-156294|ENSMUSG00000042644|16440|1.167870044708252|0.14063000679016113; Prkce|IDBG-201164|ENSMUSG00000045038|18754|2.3230600357055664|5.999999848427251E-5; Prkcq|IDBG-136196|ENSMUSG00000026778|18761|1.7044199705123901|0.0256…
cond_1	Integrin alphaIIb beta3 signaling	19519	REACTOME	10090	5	5	2	0.146354	1	0	1	1	Akt1; Crk; Pdpk1; Shc1; Src;	Akt1|IDBG-174623|ENSMUSG00000001729|11651|2.0441598892211914|6.900000153109431E-4; Crk|IDBG-200571|ENSMUSG00000017776|12928|1.028944969177246|0.424019992351532; Pdpk1|IDBG-145251|ENSMUSG00000024122|18607|1.224679946899414|0.16566500067710876; Shc1|IDBG-164495|ENSMUSG00000042626|20416|1.0375800132751465|0.4104500114917755; Src|IDBG-211273|ENSMUSG00000027646|20779|1.6640299558639526|4.9999998736893…
cond_1	Platelet Aggregation (Plug Formation)	19588	REACTOME	10090	5	5	2	0.146354	1	0	1	1	Akt1; Crk; Pdpk1; Shc1; Src;	Akt1|IDBG-174623|ENSMUSG00000001729|11651|2.0441598892211914|6.900000153109431E-4; Crk|IDBG-200571|ENSMUSG00000017776|12928|1.028944969177246|0.424019992351532; Pdpk1|IDBG-145251|ENSMUSG00000024122|18607|1.224679946899414|0.16566500067710876; Shc1|IDBG-164495|ENSMUSG00000042626|20416|1.0375800132751465|0.4104500114917755; Src|IDBG-211273|ENSMUSG00000027646|20779|1.6640299558639526|4.9999998736893…
cond_1	p38MAPK events	18587	REACTOME	10090	5	5	2	0.146354	1	0	1	1	Mapk12; Mapk13; Mapk14; Mapkapk2; Src;	Mapk12|IDBG-172617|ENSMUSG00000022610|29857|1.3941600322723389|0.005319999996572733; Mapk13|IDBG-159128|ENSMUSG00000004864|26415|1.2261199951171875|0.13663999736309052; Mapk14|IDBG-158983|ENSMUSG00000053436|26416|1.2482099533081055|0.0755700021982193; Mapkapk2|IDBG-190728|ENSMUSG00000016528|17164|1.9432899951934814|0.01675499975681305; Src|IDBG-211273|ENSMUSG00000027646|20779|1.6640299558639526|4…
cond_1	EPH-ephrin mediated repulsion of cells	18281	REACTOME	10090	10	10	3	0.153027	1	0	1	1	Efnb1; Epha1; Epha4; Epha7; Ephb1; Ephb3; Fyn; Lyn; Psen2; Src;	Efnb1|IDBG-161815|ENSMUSG00000031217|13641|1.149704933166504|0.3093999922275543; Epha1|IDBG-142164|ENSMUSG00000029859|13835|1.4675099849700928|0.029670000076293945; Epha4|IDBG-172040|ENSMUSG00000026235|13838|1.2244700193405151|0.034630000591278076; Epha7|IDBG-132772|ENSMUSG00000028289|13841|1.3801350593566895|0.22652499377727509; Ephb1|IDBG-193780|ENSMUSG00000032537|270190|1.489109992980957|0.036…
cond_1	Negative regulation of FGFR signaling	17897	REACTOME	10090	10	10	3	0.153027	1	0	1	1	Braf; Cbl; Fgfr1; Fgfr4; Frs2; Mapk1; Mknk1; Ppp2ca; Ptpn11; Src;	Braf|IDBG-138657|ENSMUSG00000002413|109880|1.16177499294281|0.236285001039505; Cbl|IDBG-155970|ENSMUSG00000034342|12402|1.735569953918457|9.000000136438757E-5; Fgfr1|IDBG-143767|ENSMUSG00000031565|14182|1.6457350254058838|0.057694997638463974; Fgfr4|IDBG-154924|ENSMUSG00000005320|14186|1.5123850107192993|0.12971000373363495; Frs2|IDBG-191602|ENSMUSG00000020170|327826|1.627060055732727|4.799999878…
cond_1	Regulation of mRNA stability by proteins that bind AU-rich elements	17152	REACTOME	10090	10	10	3	0.153027	1	0	1	1	Akt1; Elavl1; Hspa1a; Hspb1; Mapk14; Mapkapk2; Pabpc1; Psmb4; Ywhab; Ywhaz;	Akt1|IDBG-174623|ENSMUSG00000001729|11651|2.0441598892211914|6.900000153109431E-4; Elavl1|IDBG-131410|ENSMUSG00000040028|15568|1.366610050201416|0.14607499539852142; Hspa1a|IDBG-606688|ENSMUSG00000091971|193740|1.3325899839401245|0.04318000003695488; Hspb1|IDBG-204151|ENSMUSG00000004951|15507|1.1879749298095703|0.15902000665664673; Mapk14|IDBG-158983|ENSMUSG00000053436|26416|1.2482099533081055|0.…
cond_1	Hemostasis	16941	REACTOME	10090	45	45	9	0.157906	1	0	1	1	Abl1; Akt1; App; Cav1; Crk; Fyn; Gnaq; Hdac1; Hdac2; Hspa5; Irf1; Itpr1; Itpr2; Itpr3; Lat; Lck; Lyn; Mapk1; Mapk14; Mfn2; Nos1; Nos2; Pdpk1; Pfn1; Pik3cd; Pik3r1; Pik3r2; Pla2g4a; Plcg2; Prkaca; Prkar1b; Prkar2b; Prkcb; Prkce; Prkcg; Prkcq; Prkcz; Prkg1; Ptpn11; Rab5a; Raf1; Shc1; Sirpa; Src; Ywhaz;	Abl1|IDBG-158216|ENSMUSG00000026842|11350|1.0455600023269653|0.35732001066207886; Akt1|IDBG-174623|ENSMUSG00000001729|11651|2.0441598892211914|6.900000153109431E-4; App|IDBG-172954|ENSMUSG00000022892|11820|1.2033599615097046|0.11819999665021896; Cav1|IDBG-129000|ENSMUSG00000007655|12389|1.5222300291061401|0.002240000059828162; Crk|IDBG-200571|ENSMUSG00000017776|12928|1.028944969177246|0.424019992…
cond_1	Signaling by EGFR	18336	REACTOME	10090	52	52	10	0.170054	1	0	1	1	Akt1; Ap2a1; Ap2a2; Ap2m1; Casp9; Cbl; Cd28; Cdk1; Creb1; Egfr; Eps15l1; Erbb4; Fgfr1; Fgfr4; Foxo1; Foxo4; Frs2; Fyn; Gab1; Gsk3a; Gsk3b; Il6st; Itpr1; Itpr2; Itpr3; Kit; Lck; Map2k1; Mapk1; Mdm2; Mlst8; Mtor; Pdgfra; Pdpk1; Phlpp1; Pik3cd; Pik3r1; Pik3r2; Plcg1; Prkaca; Prkar1b; Prkar2b; Prkce; Prkcg; Pten; Ptpn11; Raf1; Rictor; Shc1; Src; Stam2; Ywhab;	Akt1|IDBG-174623|ENSMUSG00000001729|11651|2.0441598892211914|6.900000153109431E-4; Ap2a1|IDBG-180315|ENSMUSG00000060279|11771|1.0974700450897217|0.20639999210834503; Ap2a2|IDBG-212321|ENSMUSG00000002957|11772|1.3599950075149536|0.0074650002643466; Ap2m1|IDBG-144450|ENSMUSG00000022841|11773|1.688040018081665|0.020029999315738678; Casp9|IDBG-202405|ENSMUSG00000028914|12371|1.180345058441162|0.20177…
cond_1	Signaling by EGFR in Cancer	19724	REACTOME	10090	52	52	10	0.170054	1	0	1	1	Akt1; Ap2a1; Ap2a2; Ap2m1; Casp9; Cbl; Cd28; Cdk1; Creb1; Egfr; Eps15l1; Erbb4; Fgfr1; Fgfr4; Foxo1; Foxo4; Frs2; Fyn; Gab1; Gsk3a; Gsk3b; Il6st; Itpr1; Itpr2; Itpr3; Kit; Lck; Map2k1; Mapk1; Mdm2; Mlst8; Mtor; Pdgfra; Pdpk1; Phlpp1; Pik3cd; Pik3r1; Pik3r2; Plcg1; Prkaca; Prkar1b; Prkar2b; Prkce; Prkcg; Pten; Ptpn11; Raf1; Rictor; Shc1; Src; Stam2; Ywhab;	Akt1|IDBG-174623|ENSMUSG00000001729|11651|2.0441598892211914|6.900000153109431E-4; Ap2a1|IDBG-180315|ENSMUSG00000060279|11771|1.0974700450897217|0.20639999210834503; Ap2a2|IDBG-212321|ENSMUSG00000002957|11772|1.3599950075149536|0.0074650002643466; Ap2m1|IDBG-144450|ENSMUSG00000022841|11773|1.688040018081665|0.020029999315738678; Casp9|IDBG-202405|ENSMUSG00000028914|12371|1.180345058441162|0.20177…
cond_1	Signaling by SCF-KIT	17280	REACTOME	10090	40	40	8	0.179131	1	0	1	1	Akt1; Casp9; Cbl; Cd28; Cdk1; Creb1; Egfr; Erbb4; Fgfr1; Fgfr4; Foxo1; Foxo4; Frs2; Fyn; Gab1; Gsk3a; Gsk3b; Il6st; Kit; Lck; Lyn; Map2k1; Mapk1; Mdm2; Mlst8; Mtor; Pdgfra; Pdpk1; Phlpp1; Pik3cd; Pik3r1; Pik3r2; Pten; Ptpn11; Raf1; Rictor; Src; Stat3; Stat5b; Ywhab;	Akt1|IDBG-174623|ENSMUSG00000001729|11651|2.0441598892211914|6.900000153109431E-4; Casp9|IDBG-202405|ENSMUSG00000028914|12371|1.180345058441162|0.20177499949932098; Cbl|IDBG-155970|ENSMUSG00000034342|12402|1.735569953918457|9.000000136438757E-5; Cd28|IDBG-159608|ENSMUSG00000026012|12487|1.087480068206787|0.27630501985549927; Cdk1|IDBG-160472|ENSMUSG00000019942|12534|1.212670087814331|0.2131800055…
cond_1	Gap junction	700	KEGG	10090	22	22	5	0.18128	1	0	1	1	Cdk1; Csnk1d; Drd1a; Drd2; Egfr; Gja1; Gnaq; Itpr1; Itpr2; Itpr3; Map2k1; Map2k5; Mapk1; Mapk7; Pdgfra; Plcb3; Prkaca; Prkcb; Prkcg; Prkg1; Raf1; Src;	Cdk1|IDBG-160472|ENSMUSG00000019942|12534|1.212670087814331|0.21318000555038452; Csnk1d|IDBG-214925|ENSMUSG00000025162|104318|1.7845399379730225|0.07448499649763107; Drd1a|IDBG-153258|ENSMUSG00000021478|13488|4.29925012588501|0.0; Drd2|IDBG-162803|ENSMUSG00000032259|13489|1.1327199935913086|0.2383350133895874; Egfr|IDBG-151194|ENSMUSG00000020122|13649|1.0809199810028076|0.27316999435424805; Gja1|…
cond_1	IRS-related events triggered by IGF1R	18469	REACTOME	10090	22	22	5	0.18128	1	0	1	1	Akt1; Akt2; Cdk1; Fgfr1; Fgfr4; Frs2; Gab1; Igf1r; Il6st; Map2k1; Mapk1; Mlst8; Mtor; Pdpk1; Pik3r1; Pik3r2; Prkaa1; Prkag2; Ptpn11; Raf1; Rps6kb1; Ywhab;	Akt1|IDBG-174623|ENSMUSG00000001729|11651|2.0441598892211914|6.900000153109431E-4; Akt2|IDBG-161456|ENSMUSG00000004056|11652|1.088284969329834|0.3781700134277344; Cdk1|IDBG-160472|ENSMUSG00000019942|12534|1.212670087814331|0.21318000555038452; Fgfr1|IDBG-143767|ENSMUSG00000031565|14182|1.6457350254058838|0.057694997638463974; Fgfr4|IDBG-154924|ENSMUSG00000005320|14186|1.5123850107192993|0.1297100…
cond_1	Signaling by VEGF	17216	REACTOME	10090	34	34	7	0.18213	1	0	1	1	Akt1; Baiap2; Cav1; Cdk1; Crk; Ctnnb1; Fyn; Hspb1; Il6st; Itpr1; Itpr2; Itpr3; Map2k1; Mapk1; Mapk12; Mapk13; Mapk14; Mapkapk2; Mlst8; Mtor; Ncf1; Pdpk1; Pik3r1; Pik3r2; Plcg1; Prkcb; Prkcz; Ptk2b; Ptpn11; Raf1; Rictor; Rock1; Src; Ywhab;	Akt1|IDBG-174623|ENSMUSG00000001729|11651|2.0441598892211914|6.900000153109431E-4; Baiap2|IDBG-214732|ENSMUSG00000025372|108100|1.130079984664917|0.1342799961566925; Cav1|IDBG-129000|ENSMUSG00000007655|12389|1.5222300291061401|0.002240000059828162; Cdk1|IDBG-160472|ENSMUSG00000019942|12534|1.212670087814331|0.21318000555038452; Crk|IDBG-200571|ENSMUSG00000017776|12928|1.028944969177246|0.42401999…
cond_1	VEGFA-VEGFR2 Pathway	18662	REACTOME	10090	34	34	7	0.18213	1	0	1	1	Akt1; Baiap2; Cav1; Cdk1; Crk; Ctnnb1; Fyn; Hspb1; Il6st; Itpr1; Itpr2; Itpr3; Map2k1; Mapk1; Mapk12; Mapk13; Mapk14; Mapkapk2; Mlst8; Mtor; Ncf1; Pdpk1; Pik3r1; Pik3r2; Plcg1; Prkcb; Prkcz; Ptk2b; Ptpn11; Raf1; Rictor; Rock1; Src; Ywhab;	Akt1|IDBG-174623|ENSMUSG00000001729|11651|2.0441598892211914|6.900000153109431E-4; Baiap2|IDBG-214732|ENSMUSG00000025372|108100|1.130079984664917|0.1342799961566925; Cav1|IDBG-129000|ENSMUSG00000007655|12389|1.5222300291061401|0.002240000059828162; Cdk1|IDBG-160472|ENSMUSG00000019942|12534|1.212670087814331|0.21318000555038452; Crk|IDBG-200571|ENSMUSG00000017776|12928|1.028944969177246|0.42401999…
cond_1	Amyotrophic lateral sclerosis (ALS)	2811	KEGG	10090	11	11	3	0.190278	1	0	1	1	Bax; Bcl2; Bcl2l1; Casp9; Grin2a; Map2k6; Mapk12; Mapk13; Mapk14; Nos1; Rab5a;	Bax|IDBG-183241|ENSMUSG00000003873|12028|2.1036999225616455|9.999999747378752E-6; Bcl2|IDBG-185673|ENSMUSG00000057329|12043|1.0126700401306152|0.47257000207901; Bcl2l1|IDBG-209867|ENSMUSG00000007659|12048|1.1210999488830566|0.15481001138687134; Casp9|IDBG-202405|ENSMUSG00000028914|12371|1.180345058441162|0.20177499949932098; Grin2a|IDBG-131990|ENSMUSG00000059003|14811|1.1335899829864502|0.2411199…
cond_1	Integrin signaling pathway	16139	INOH	10090	11	11	3	0.190278	1	0	1	1	Braf; Cav1; Crk; Fyn; Lck; Map2k1; Mapk8; Mapk9; Raf1; Shc1; Src;	Braf|IDBG-138657|ENSMUSG00000002413|109880|1.16177499294281|0.236285001039505; Cav1|IDBG-129000|ENSMUSG00000007655|12389|1.5222300291061401|0.002240000059828162; Crk|IDBG-200571|ENSMUSG00000017776|12928|1.028944969177246|0.424019992351532; Fyn|IDBG-144629|ENSMUSG00000019843|14360|1.5127400159835815|0.00761000020429492; Lck|IDBG-191117|ENSMUSG00000000409|16818|1.181939959526062|0.13324999809265137…
cond_1	Oxidative Stress Induced Senescence	16762	REACTOME	10090	11	11	3	0.190278	1	0	1	1	Cdk4; Fos; Jun; Map2k4; Map2k6; Mapk1; Mapk14; Mapk8; Mapk9; Mapkapk2; Mdm2;	Cdk4|IDBG-194056|ENSMUSG00000006728|102641469,12567|1.3197599649429321|0.059700001031160355; Fos|IDBG-158538|ENSMUSG00000021250|14281|1.5695500373840332|0.001610000035725534; Jun|IDBG-164161|ENSMUSG00000052684|16476|1.3732600212097168|0.04295000061392784; Map2k4|IDBG-186472|ENSMUSG00000033352|26398|1.240144968032837|0.23924998939037323; Map2k6|IDBG-213977|ENSMUSG00000020623|26399|1.74730002880096…
cond_1	Circadian Clock	14815	REACTOME	10090	6	6	2	0.200326	1	0	1	1	Csnk1d; Csnk1e; Ncoa1; Ppara; Ppargc1a; Srebf1;	Csnk1d|IDBG-214925|ENSMUSG00000025162|104318|1.7845399379730225|0.07448499649763107; Csnk1e|IDBG-161704|ENSMUSG00000022433|27373|1.7325400114059448|6.799999973736703E-4; Ncoa1|IDBG-127933|ENSMUSG00000020647|17977|1.375445008277893|0.054740000516176224; Ppara|IDBG-170640|ENSMUSG00000022383|19013|1.1030199527740479|0.2211800068616867; Ppargc1a|IDBG-163551|ENSMUSG00000029167|19017|1.0362999439239502…
cond_1	Circadian rhythm	796	KEGG	10090	6	6	2	0.200326	1	0	1	1	Creb1; Csnk1d; Csnk1e; Prkaa1; Prkag2; Rbx1;	Creb1|IDBG-161359|ENSMUSG00000025958|12912|1.044105052947998|0.39419999718666077; Csnk1d|IDBG-214925|ENSMUSG00000025162|104318|1.7845399379730225|0.07448499649763107; Csnk1e|IDBG-161704|ENSMUSG00000022433|27373|1.7325400114059448|6.799999973736703E-4; Prkaa1|IDBG-128002|ENSMUSG00000050697|105787|1.4866750240325928|0.09726500511169434; Prkag2|IDBG-142303|ENSMUSG00000028944|108099|1.165260076522827…
cond_1	Spry regulation of FGF signaling	17900	REACTOME	10090	6	6	2	0.200326	1	0	1	1	Braf; Cbl; Mknk1; Ppp2ca; Ptpn11; Src;	Braf|IDBG-138657|ENSMUSG00000002413|109880|1.16177499294281|0.236285001039505; Cbl|IDBG-155970|ENSMUSG00000034342|12402|1.735569953918457|9.000000136438757E-5; Mknk1|IDBG-176847|ENSMUSG00000028708|17346|1.4604500532150269|0.02047000080347061; Ppp2ca|IDBG-170858|ENSMUSG00000020349|19052|1.299530029296875|0.04407000169157982; Ptpn11|IDBG-196834|ENSMUSG00000043733|19247|1.4040299654006958|0.03226999…
cond_1	Disease	16877	REACTOME	10090	100	100	17	0.200835	1	0	1	1	Abcc1; Akt1; Akt2; Ap2a1; Ap2a2; Ap2m1; App; Bcr; Braf; Casp9; Cav1; Cbl; Cd28; Cdk1; Cdk9; Cntn1; Creb1; Csnk1a1; Csnk1e; Csnk2a1; Ctnnb1; Egfr; Eps15l1; Erbb4; Fgfr1; Fgfr4; Foxo1; Foxo4; Frs2; Fyn; Gab1; Gapdh; Gsk3a; Gsk3b; Hdac1; Hdac7; Il6st; Itpr1; Itpr2; Itpr3; Kit; Lck; Lef1; Lrp1; Map2k1; Mapk1; Mdm2; Mknk1; Mlst8; Mtor; Ncf1; Nos1; Nos2; Numb; Pdgfra; Pdpk1; Pfkm; Pfkp; Pgam1; Pgm1; Ph…	Abcc1|IDBG-135084|ENSMUSG00000023088|17250|1.0562100410461426|0.39598000049591064; Akt1|IDBG-174623|ENSMUSG00000001729|11651|2.0441598892211914|6.900000153109431E-4; Akt2|IDBG-161456|ENSMUSG00000004056|11652|1.088284969329834|0.3781700134277344; Ap2a1|IDBG-180315|ENSMUSG00000060279|11771|1.0974700450897217|0.20639999210834503; Ap2a2|IDBG-212321|ENSMUSG00000002957|11772|1.3599950075149536|0.007465…
cond_1	Tight junction	607	KEGG	10090	17	17	4	0.204122	1	0	1	1	Akt1; Akt2; Akt3; Cdk4; Csnk2a1; Ctnnb1; Epb4; Hcls1; Ppp2ca; Prkcb; Prkce; Prkcg; Prkci; Prkcq; Prkcz; Pten; Src;	Akt1|IDBG-174623|ENSMUSG00000001729|11651|2.0441598892211914|6.900000153109431E-4; Akt2|IDBG-161456|ENSMUSG00000004056|11652|1.088284969329834|0.3781700134277344; Akt3|IDBG-206738|ENSMUSG00000019699|23797|1.4479600191116333|0.038759998977184296; Cdk4|IDBG-194056|ENSMUSG00000006728|102641469,12567|1.3197599649429321|0.059700001031160355; Csnk2a1|IDBG-209641|ENSMUSG00000074698|12995|1.3359400033950…
cond_1	IGF1R signaling cascade	18472	REACTOME	10090	23	23	5	0.207769	1	0	1	1	Akt1; Akt2; Cdk1; Fgfr1; Fgfr4; Frs2; Gab1; Igf1r; Il6st; Map2k1; Mapk1; Mlst8; Mtor; Pdpk1; Pik3r1; Pik3r2; Prkaa1; Prkag2; Ptpn11; Raf1; Rps6kb1; Shc1; Ywhab;	Akt1|IDBG-174623|ENSMUSG00000001729|11651|2.0441598892211914|6.900000153109431E-4; Akt2|IDBG-161456|ENSMUSG00000004056|11652|1.088284969329834|0.3781700134277344; Cdk1|IDBG-160472|ENSMUSG00000019942|12534|1.212670087814331|0.21318000555038452; Fgfr1|IDBG-143767|ENSMUSG00000031565|14182|1.6457350254058838|0.057694997638463974; Fgfr4|IDBG-154924|ENSMUSG00000005320|14186|1.5123850107192993|0.1297100…
cond_1	Signaling by Type 1 Insulin-like Growth Factor 1 Receptor (IGF1R)	18473	REACTOME	10090	23	23	5	0.207769	1	0	1	1	Akt1; Akt2; Cdk1; Fgfr1; Fgfr4; Frs2; Gab1; Igf1r; Il6st; Map2k1; Mapk1; Mlst8; Mtor; Pdpk1; Pik3r1; Pik3r2; Prkaa1; Prkag2; Ptpn11; Raf1; Rps6kb1; Shc1; Ywhab;	Akt1|IDBG-174623|ENSMUSG00000001729|11651|2.0441598892211914|6.900000153109431E-4; Akt2|IDBG-161456|ENSMUSG00000004056|11652|1.088284969329834|0.3781700134277344; Cdk1|IDBG-160472|ENSMUSG00000019942|12534|1.212670087814331|0.21318000555038452; Fgfr1|IDBG-143767|ENSMUSG00000031565|14182|1.6457350254058838|0.057694997638463974; Fgfr4|IDBG-154924|ENSMUSG00000005320|14186|1.5123850107192993|0.1297100…
cond_1	Signaling by Interleukins	18761	REACTOME	10090	36	36	7	0.225582	1	0	1	1	Blnk; Cbl; Cdk1; Crk; Crkl; Fyn; Il6st; Il7r; Inppl1; Lck; Map2k1; Map2k4; Map2k6; Map3k3; Map3k7; Map3k8; Mapk1; Nfkb1; Nfkb2; Peli1; Pik3cd; Pik3r1; Pik3r2; Prkaca; Ptk2b; Ptpn11; Raf1; Rbx1; Shc1; Socs3; Stat3; Stat5b; Tab1; Tab3; Ywhab; Ywhaz;	Blnk|IDBG-165316|ENSMUSG00000061132|17060|1.3122050762176514|0.06059500202536583; Cbl|IDBG-155970|ENSMUSG00000034342|12402|1.735569953918457|9.000000136438757E-5; Cdk1|IDBG-160472|ENSMUSG00000019942|12534|1.212670087814331|0.21318000555038452; Crk|IDBG-200571|ENSMUSG00000017776|12928|1.028944969177246|0.424019992351532; Crkl|IDBG-138913|ENSMUSG00000006134|12929|1.0881600379943848|0.28449499607086…
cond_1	Adaptive Immune System	19062	REACTOME	10090	75	75	13	0.22744	1	0	1	1	Akt1; Ap1g1; Ap2a1; Ap2a2; Ap2m1; Bcl10; Blnk; Btk; Casp9; Cbl; Cd28; Cd3g; Cdh1; Creb1; Ctsl; Dctn1; Dnm1; Egfr; Erbb4; Fgfr1; Fgfr4; Foxo1; Foxo4; Frs2; Fyn; Gab1; Gsk3a; Gsk3b; Herc2; Huwe1; Itpr1; Itpr2; Itpr3; Kit; Lat; Lck; Lyn; Map3k7; Map3k8; Mdm2; Mlst8; Mtor; Ncf1; Nfkb1; Nfkbia; Pdgfra; Pdia3; Pdpk1; Phlpp1; Pik3cd; Pik3r1; Pik3r2; Plcg1; Plcg2; Ppp2ca; Prkaca; Prkcb; Prkcq; Prkg1; Psm…	Akt1|IDBG-174623|ENSMUSG00000001729|11651|2.0441598892211914|6.900000153109431E-4; Ap1g1|IDBG-191480|ENSMUSG00000031731|11765|1.5025650262832642|0.0127399992197752; Ap2a1|IDBG-180315|ENSMUSG00000060279|11771|1.0974700450897217|0.20639999210834503; Ap2a2|IDBG-212321|ENSMUSG00000002957|11772|1.3599950075149536|0.0074650002643466; Ap2m1|IDBG-144450|ENSMUSG00000022841|11773|1.688040018081665|0.020029…
cond_1	Cellular response to heat stress	18381	REACTOME	10090	12	12	3	0.229604	1	0	1	1	Camk2a; Camk2d; Gsk3b; Hsf1; Hsp90ab1; Hspa1a; Mapk1; Mapkapk2; Mlst8; Mtor; Vcp; Ywhae;	Camk2a|IDBG-150657|ENSMUSG00000024617|12322|1.3965799808502197|0.03407000005245209; Camk2d|IDBG-192589|ENSMUSG00000053819|108058|1.534500002861023|0.0072200000286102295; Gsk3b|IDBG-159859|ENSMUSG00000022812|56637|1.2536499500274658|0.10627999901771545; Hsf1|IDBG-155311|ENSMUSG00000022556|15499|1.0644099712371826|0.3505600094795227; Hsp90ab1|IDBG-185482|ENSMUSG00000023944|15516|1.1870399713516235|…
cond_1	NCAM signaling for neurite out-growth	19725	REACTOME	10090	12	12	3	0.229604	1	0	1	1	Cdk1; Creb1; Fgfr1; Fyn; Il6st; Map2k1; Mapk1; Ptpn11; Raf1; Rps6ka5; Src; Ywhab;	Cdk1|IDBG-160472|ENSMUSG00000019942|12534|1.212670087814331|0.21318000555038452; Creb1|IDBG-161359|ENSMUSG00000025958|12912|1.044105052947998|0.39419999718666077; Fgfr1|IDBG-143767|ENSMUSG00000031565|14182|1.6457350254058838|0.057694997638463974; Fyn|IDBG-144629|ENSMUSG00000019843|14360|1.5127400159835815|0.00761000020429492; Il6st|IDBG-182517|ENSMUSG00000021756|16195|1.1027400493621826|0.2030099…
cond_1	Recycling pathway of L1	17026	REACTOME	10090	12	12	3	0.229604	1	0	1	1	Ap2a1; Ap2a2; Ap2m1; Dnm1; Ezr; Mapk1; Numb; Rps6ka1; Rps6ka3; Rps6ka4; Rps6ka5; Src;	Ap2a1|IDBG-180315|ENSMUSG00000060279|11771|1.0974700450897217|0.20639999210834503; Ap2a2|IDBG-212321|ENSMUSG00000002957|11772|1.3599950075149536|0.0074650002643466; Ap2m1|IDBG-144450|ENSMUSG00000022841|11773|1.688040018081665|0.020029999315738678; Dnm1|IDBG-159551|ENSMUSG00000026825|13429|1.074079990386963|0.312610000371933; Ezr|IDBG-134163|ENSMUSG00000052397|22350|1.032920002937317|0.40979000926…
cond_1	GAB1 signalosome	19115	REACTOME	10090	30	30	6	0.23138	1	0	1	1	Akt1; Casp9; Cd28; Creb1; Egfr; Erbb4; Fgfr1; Fgfr4; Foxo1; Foxo4; Frs2; Fyn; Gab1; Gsk3a; Gsk3b; Kit; Lck; Mdm2; Mlst8; Mtor; Pdgfra; Pdpk1; Phlpp1; Pik3cd; Pik3r1; Pik3r2; Pten; Ptpn11; Rictor; Src;	Akt1|IDBG-174623|ENSMUSG00000001729|11651|2.0441598892211914|6.900000153109431E-4; Casp9|IDBG-202405|ENSMUSG00000028914|12371|1.180345058441162|0.20177499949932098; Cd28|IDBG-159608|ENSMUSG00000026012|12487|1.087480068206787|0.27630501985549927; Creb1|IDBG-161359|ENSMUSG00000025958|12912|1.044105052947998|0.39419999718666077; Egfr|IDBG-151194|ENSMUSG00000020122|13649|1.0809199810028076|0.27316999…
cond_1	GPCR signaling	16219	INOH	10090	24	24	5	0.235501	1	0	1	1	Bdnf; Braf; Cbl; Crkl; Drd1a; Drd2; Drd3; Drd4; Gnaq; Itpr1; Itpr3; Map2k1; Plcb3; Prkaca; Prkar1b; Prkar2b; Prkcb; Prkce; Prkcg; Prkci; Prkcq; Prkcz; Raf1; Src;	Bdnf|IDBG-195506|ENSMUSG00000048482|12064|1.3496899604797363|0.0427200011909008; Braf|IDBG-138657|ENSMUSG00000002413|109880|1.16177499294281|0.236285001039505; Cbl|IDBG-155970|ENSMUSG00000034342|12402|1.735569953918457|9.000000136438757E-5; Crkl|IDBG-138913|ENSMUSG00000006134|12929|1.0881600379943848|0.2844949960708618; Drd1a|IDBG-153258|ENSMUSG00000021478|13488|4.29925012588501|0.0; Drd2|IDBG-16…
cond_1	Cellular Senescence	18091	REACTOME	10090	18	18	4	0.23631	1	0	1	1	Ccne1; Cdk4; Ets1; Fos; Jun; Map2k4; Map2k6; Mapk1; Mapk14; Mapk7; Mapk8; Mapk9; Mapkapk2; Mdm2; Nbn; Nfkb1; Rps6ka1; Rps6ka3;	Ccne1|IDBG-175446|ENSMUSG00000002068|12447|1.4496999979019165|0.07298000156879425; Cdk4|IDBG-194056|ENSMUSG00000006728|102641469,12567|1.3197599649429321|0.059700001031160355; Ets1|IDBG-147548|ENSMUSG00000032035|23871|1.410390019416809|0.01360000018030405; Fos|IDBG-158538|ENSMUSG00000021250|14281|1.5695500373840332|0.001610000035725534; Jun|IDBG-164161|ENSMUSG00000052684|16476|1.3732600212097168|…
cond_1	Immune System	17702	REACTOME	10090	137	137	22	0.238243	1	0	1	1	Abl1; Akt1; Ap1g1; Ap2a1; Ap2a2; Ap2m1; App; Atf1; Atf2; Baiap2; Bcl10; Bcl2; Bcl2l1; Birc2; Blnk; Btk; C8a; Camk2a; Camk2d; Card9; Casp8; Casp9; Cbl; Cd28; Cd3g; Cdh1; Cdk1; Creb1; Crk; Crkl; Ctnnb1; Ctsb; Ctsl; Dctn1; Dnm1; Dusp6; Eea1; Egfr; Erbb4; Fgfr1; Fgfr4; Fos; Foxo1; Foxo4; Frs2; Fyn; Gab1; Gsk3a; Gsk3b; Herc2; Hmgb1; Hsp90ab1; Hsp90b1; Huwe1; Ifnar1; Ikbke; Il6st; Il7r; Inppl1; Irf1; I…	Abl1|IDBG-158216|ENSMUSG00000026842|11350|1.0455600023269653|0.35732001066207886; Akt1|IDBG-174623|ENSMUSG00000001729|11651|2.0441598892211914|6.900000153109431E-4; Ap1g1|IDBG-191480|ENSMUSG00000031731|11765|1.5025650262832642|0.0127399992197752; Ap2a1|IDBG-180315|ENSMUSG00000060279|11771|1.0974700450897217|0.20639999210834503; Ap2a2|IDBG-212321|ENSMUSG00000002957|11772|1.3599950075149536|0.00746…
cond_1	Signaling by FGFR	19576	REACTOME	10090	50	50	9	0.251306	1	0	1	1	Akt1; Braf; Casp9; Cbl; Cd28; Cdk1; Creb1; Egfr; Erbb4; Fgfr1; Fgfr4; Foxo1; Foxo4; Frs2; Fyn; Gab1; Gsk3a; Gsk3b; Il6st; Itpr1; Itpr2; Itpr3; Kit; Lck; Map2k1; Mapk1; Mdm2; Mknk1; Mlst8; Mtor; Pdgfra; Pdpk1; Phlpp1; Pik3cd; Pik3r1; Pik3r2; Plcg1; Ppp2ca; Prkaca; Prkar1b; Prkar2b; Prkce; Prkcg; Pten; Ptpn11; Raf1; Rictor; Shc1; Src; Ywhab;	Akt1|IDBG-174623|ENSMUSG00000001729|11651|2.0441598892211914|6.900000153109431E-4; Braf|IDBG-138657|ENSMUSG00000002413|109880|1.16177499294281|0.236285001039505; Casp9|IDBG-202405|ENSMUSG00000028914|12371|1.180345058441162|0.20177499949932098; Cbl|IDBG-155970|ENSMUSG00000034342|12402|1.735569953918457|9.000000136438757E-5; Cd28|IDBG-159608|ENSMUSG00000026012|12487|1.087480068206787|0.276305019855…
cond_1	Activation of BAD and translocation to mitochondria	18194	REACTOME	10090	7	7	2	0.25621	1	0	1	1	Akt1; Bcl2; Sfn; Ywhab; Ywhae; Ywhaq; Ywhaz;	Akt1|IDBG-174623|ENSMUSG00000001729|11651|2.0441598892211914|6.900000153109431E-4; Bcl2|IDBG-185673|ENSMUSG00000057329|12043|1.0126700401306152|0.47257000207901; Sfn|IDBG-195282|ENSMUSG00000047281|55948|1.1708999872207642|0.16574999690055847; Ywhab|IDBG-211991|ENSMUSG00000018326|54401|1.5473500490188599|0.034960001707077026; Ywhae|IDBG-200597|ENSMUSG00000020849|22627|1.1989200115203857|0.08568999…
cond_1	EGFR downregulation	16790	REACTOME	10090	7	7	2	0.25621	1	0	1	1	Ap2a1; Ap2a2; Ap2m1; Cbl; Egfr; Eps15l1; Stam2;	Ap2a1|IDBG-180315|ENSMUSG00000060279|11771|1.0974700450897217|0.20639999210834503; Ap2a2|IDBG-212321|ENSMUSG00000002957|11772|1.3599950075149536|0.0074650002643466; Ap2m1|IDBG-144450|ENSMUSG00000022841|11773|1.688040018081665|0.020029999315738678; Cbl|IDBG-155970|ENSMUSG00000034342|12402|1.735569953918457|9.000000136438757E-5; Egfr|IDBG-151194|ENSMUSG00000020122|13649|1.0809199810028076|0.2731699…
cond_1	FBXW7 Mutants and NOTCH1 in Cancer	18598	REACTOME	10090	7	7	2	0.25621	1	0	1	1	Cntn1; Hdac1; Hdac7; Numb; Psen1; Psen2; Rbx1;	Cntn1|IDBG-176351|ENSMUSG00000055022|12805|1.1585949659347534|0.13980500400066376; Hdac1|IDBG-191058|ENSMUSG00000028800|433759|1.2392100095748901|0.05761000141501427; Hdac7|IDBG-179042|ENSMUSG00000022475|56233|1.0790200233459473|0.2971999943256378; Numb|IDBG-155803|ENSMUSG00000021224|18222|1.7461600303649902|0.004809999838471413; Psen1|IDBG-155522|ENSMUSG00000019969|19164|1.1076699495315552|0.262…
cond_1	Fas signaling pathway	16232	INOH	10090	7	7	2	0.25621	1	0	1	1	Casp8; Map2k4; Mapk8; Mapk9; Sfn; Ywhab; Ywhae;	Casp8|IDBG-157464|ENSMUSG00000026029|12370|1.5385199785232544|0.001990000018849969; Map2k4|IDBG-186472|ENSMUSG00000033352|26398|1.240144968032837|0.23924998939037323; Mapk8|IDBG-148417|ENSMUSG00000021936|26419|1.1668599843978882|0.30928999185562134; Mapk9|IDBG-167617|ENSMUSG00000020366|26420|1.4072799682617188|0.10199999809265137; Sfn|IDBG-195282|ENSMUSG00000047281|55948|1.1708999872207642|0.1657…
cond_1	HSF1-dependent transactivation	17931	REACTOME	10090	7	7	2	0.25621	1	0	1	1	Camk2a; Camk2d; Hsf1; Hsp90ab1; Hspa1a; Mlst8; Mtor;	Camk2a|IDBG-150657|ENSMUSG00000024617|12322|1.3965799808502197|0.03407000005245209; Camk2d|IDBG-192589|ENSMUSG00000053819|108058|1.534500002861023|0.0072200000286102295; Hsf1|IDBG-155311|ENSMUSG00000022556|15499|1.0644099712371826|0.3505600094795227; Hsp90ab1|IDBG-185482|ENSMUSG00000023944|15516|1.1870399713516235|0.08886999636888504; Hspa1a|IDBG-606688|ENSMUSG00000091971|193740|1.332589983940124…
cond_1	Inositol phosphate metabolism	19443	REACTOME	10090	7	7	2	0.25621	1	0	1	1	Inppl1; Plcb3; Plcd1; Plce1; Plcg1; Plcg2; Pten;	Inppl1|IDBG-202184|ENSMUSG00000032737|16332|1.0862900018692017|0.35315001010894775; Plcb3|IDBG-137388|ENSMUSG00000024960|18797|1.1098350286483765|0.2359050065279007; Plcd1|IDBG-204349|ENSMUSG00000010660|18799|1.6374399662017822|0.0038399999029934406; Plce1|IDBG-163053|ENSMUSG00000024998|74055|1.6479899883270264|7.300000288523734E-4; Plcg1|IDBG-211621|ENSMUSG00000016933|18803|1.4762200117111206|0.…
cond_1	Interferon Signaling	18616	REACTOME	10090	7	7	2	0.25621	1	0	1	1	Camk2a; Camk2d; Ifnar1; Irf1; Plcg1; Ptpn11; Socs3;	Camk2a|IDBG-150657|ENSMUSG00000024617|12322|1.3965799808502197|0.03407000005245209; Camk2d|IDBG-192589|ENSMUSG00000053819|108058|1.534500002861023|0.0072200000286102295; Ifnar1|IDBG-176038|ENSMUSG00000022967|15975|1.129734992980957|0.26510000228881836; Irf1|IDBG-172251|ENSMUSG00000018899|16362|1.6088299751281738|9.999999747378752E-6; Plcg1|IDBG-211621|ENSMUSG00000016933|18803|1.4762200117111206|0…
cond_1	PKB-mediated events	19558	REACTOME	10090	7	7	2	0.25621	1	0	1	1	Akt1; Akt2; Mlst8; Mtor; Prkaa1; Prkag2; Rps6kb1;	Akt1|IDBG-174623|ENSMUSG00000001729|11651|2.0441598892211914|6.900000153109431E-4; Akt2|IDBG-161456|ENSMUSG00000004056|11652|1.088284969329834|0.3781700134277344; Mlst8|IDBG-146829|ENSMUSG00000024142|56716|1.268149971961975|0.03474999964237213; Mtor|IDBG-204403|ENSMUSG00000028991|56717|1.6736899614334106|4.199999966658652E-4; Prkaa1|IDBG-128002|ENSMUSG00000050697|105787|1.4866750240325928|0.09726…
cond_1	Regulation of signaling by CBL	19776	REACTOME	10090	7	7	2	0.25621	1	0	1	1	Blnk; Cbl; Crk; Crkl; Fyn; Pik3cd; Pik3r1;	Blnk|IDBG-165316|ENSMUSG00000061132|17060|1.3122050762176514|0.06059500202536583; Cbl|IDBG-155970|ENSMUSG00000034342|12402|1.735569953918457|9.000000136438757E-5; Crk|IDBG-200571|ENSMUSG00000017776|12928|1.028944969177246|0.424019992351532; Crkl|IDBG-138913|ENSMUSG00000006134|12929|1.0881600379943848|0.2844949960708618; Fyn|IDBG-144629|ENSMUSG00000019843|14360|1.5127400159835815|0.007610000204294…
cond_1	Signaling by NOTCH1	18341	REACTOME	10090	7	7	2	0.25621	1	0	1	1	Cntn1; Hdac1; Hdac7; Numb; Psen1; Psen2; Rbx1;	Cntn1|IDBG-176351|ENSMUSG00000055022|12805|1.1585949659347534|0.13980500400066376; Hdac1|IDBG-191058|ENSMUSG00000028800|433759|1.2392100095748901|0.05761000141501427; Hdac7|IDBG-179042|ENSMUSG00000022475|56233|1.0790200233459473|0.2971999943256378; Numb|IDBG-155803|ENSMUSG00000021224|18222|1.7461600303649902|0.004809999838471413; Psen1|IDBG-155522|ENSMUSG00000019969|19164|1.1076699495315552|0.262…
cond_1	Signaling by NOTCH1 HD Domain Mutants in Cancer	18595	REACTOME	10090	7	7	2	0.25621	1	0	1	1	Cntn1; Hdac1; Hdac7; Numb; Psen1; Psen2; Rbx1;	Cntn1|IDBG-176351|ENSMUSG00000055022|12805|1.1585949659347534|0.13980500400066376; Hdac1|IDBG-191058|ENSMUSG00000028800|433759|1.2392100095748901|0.05761000141501427; Hdac7|IDBG-179042|ENSMUSG00000022475|56233|1.0790200233459473|0.2971999943256378; Numb|IDBG-155803|ENSMUSG00000021224|18222|1.7461600303649902|0.004809999838471413; Psen1|IDBG-155522|ENSMUSG00000019969|19164|1.1076699495315552|0.262…
cond_1	Signaling by NOTCH1 HD+PEST Domain Mutants in Cancer	18599	REACTOME	10090	7	7	2	0.25621	1	0	1	1	Cntn1; Hdac1; Hdac7; Numb; Psen1; Psen2; Rbx1;	Cntn1|IDBG-176351|ENSMUSG00000055022|12805|1.1585949659347534|0.13980500400066376; Hdac1|IDBG-191058|ENSMUSG00000028800|433759|1.2392100095748901|0.05761000141501427; Hdac7|IDBG-179042|ENSMUSG00000022475|56233|1.0790200233459473|0.2971999943256378; Numb|IDBG-155803|ENSMUSG00000021224|18222|1.7461600303649902|0.004809999838471413; Psen1|IDBG-155522|ENSMUSG00000019969|19164|1.1076699495315552|0.262…
cond_1	Signaling by NOTCH1 PEST Domain Mutants in Cancer	18596	REACTOME	10090	7	7	2	0.25621	1	0	1	1	Cntn1; Hdac1; Hdac7; Numb; Psen1; Psen2; Rbx1;	Cntn1|IDBG-176351|ENSMUSG00000055022|12805|1.1585949659347534|0.13980500400066376; Hdac1|IDBG-191058|ENSMUSG00000028800|433759|1.2392100095748901|0.05761000141501427; Hdac7|IDBG-179042|ENSMUSG00000022475|56233|1.0790200233459473|0.2971999943256378; Numb|IDBG-155803|ENSMUSG00000021224|18222|1.7461600303649902|0.004809999838471413; Psen1|IDBG-155522|ENSMUSG00000019969|19164|1.1076699495315552|0.262…
cond_1	Signaling by NOTCH1 in Cancer	18593	REACTOME	10090	7	7	2	0.25621	1	0	1	1	Cntn1; Hdac1; Hdac7; Numb; Psen1; Psen2; Rbx1;	Cntn1|IDBG-176351|ENSMUSG00000055022|12805|1.1585949659347534|0.13980500400066376; Hdac1|IDBG-191058|ENSMUSG00000028800|433759|1.2392100095748901|0.05761000141501427; Hdac7|IDBG-179042|ENSMUSG00000022475|56233|1.0790200233459473|0.2971999943256378; Numb|IDBG-155803|ENSMUSG00000021224|18222|1.7461600303649902|0.004809999838471413; Psen1|IDBG-155522|ENSMUSG00000019969|19164|1.1076699495315552|0.262…
cond_1	Signaling by NOTCH1 t(7;9)(NOTCH1:M1580_K2555) Translocation Mutant	18363	REACTOME	10090	7	7	2	0.25621	1	0	1	1	Cntn1; Hdac1; Hdac7; Numb; Psen1; Psen2; Rbx1;	Cntn1|IDBG-176351|ENSMUSG00000055022|12805|1.1585949659347534|0.13980500400066376; Hdac1|IDBG-191058|ENSMUSG00000028800|433759|1.2392100095748901|0.05761000141501427; Hdac7|IDBG-179042|ENSMUSG00000022475|56233|1.0790200233459473|0.2971999943256378; Numb|IDBG-155803|ENSMUSG00000021224|18222|1.7461600303649902|0.004809999838471413; Psen1|IDBG-155522|ENSMUSG00000019969|19164|1.1076699495315552|0.262…
cond_1	Synthesis of IP3 and IP4 in the cytosol	19445	REACTOME	10090	7	7	2	0.25621	1	0	1	1	Inppl1; Plcb3; Plcd1; Plce1; Plcg1; Plcg2; Pten;	Inppl1|IDBG-202184|ENSMUSG00000032737|16332|1.0862900018692017|0.35315001010894775; Plcb3|IDBG-137388|ENSMUSG00000024960|18797|1.1098350286483765|0.2359050065279007; Plcd1|IDBG-204349|ENSMUSG00000010660|18799|1.6374399662017822|0.0038399999029934406; Plce1|IDBG-163053|ENSMUSG00000024998|74055|1.6479899883270264|7.300000288523734E-4; Plcg1|IDBG-211621|ENSMUSG00000016933|18803|1.4762200117111206|0.…
cond_1	Endocytosis	4385	KEGG	10090	31	31	6	0.256905	1	0	1	1	Ap2a1; Ap2a2; Ap2m1; Cav1; Cav2; Cbl; Csf1r; Dnm1; Eea1; Egfr; Erbb4; Fgfr4; Grk5; Hspa1a; Igf1r; Kit; Mdm2; Ntrk1; Pdcd6ip; Pdgfra; Pip5k1c; Prkci; Prkcz; Rab5a; Rab7; Rnf41; Smad2; Smad3; Src; Stam2; Tgfbr2;	Ap2a1|IDBG-180315|ENSMUSG00000060279|11771|1.0974700450897217|0.20639999210834503; Ap2a2|IDBG-212321|ENSMUSG00000002957|11772|1.3599950075149536|0.0074650002643466; Ap2m1|IDBG-144450|ENSMUSG00000022841|11773|1.688040018081665|0.020029999315738678; Cav1|IDBG-129000|ENSMUSG00000007655|12389|1.5222300291061401|0.002240000059828162; Cav2|IDBG-128997|ENSMUSG00000000058|12390|1.0410399436950684|0.42351…
cond_1	AKT-mediated inactivation of FOXO1A	17520	REACTOME	10090	2	2	1	0.261513	1	0	1	1	Akt1; Foxo1;	Akt1|IDBG-174623|ENSMUSG00000001729|11651|2.0441598892211914|6.900000153109431E-4; Foxo1|IDBG-143370|ENSMUSG00000044167|56458|1.046180009841919|0.3990600109100342;
cond_1	Acetylcholine Neurotransmitter Release Cycle	17218	REACTOME	10090	2	2	1	0.261513	1	0	1	1	Snap25; Stxbp1;	Snap25|IDBG-207842|ENSMUSG00000027273|20614|1.322510004043579|0.12779000401496887; Stxbp1|IDBG-161623|ENSMUSG00000026797|20910|1.6572699546813965|2.2000000171829015E-4;
cond_1	Activation of BIM and translocation to mitochondria	19419	REACTOME	10090	2	2	1	0.261513	1	0	1	1	Bcl2l11; Mapk8;	Bcl2l11|IDBG-205300|ENSMUSG00000027381|12125|1.5969300270080566|2.899999963119626E-4; Mapk8|IDBG-148417|ENSMUSG00000021936|26419|1.1668599843978882|0.30928999185562134;
cond_1	Caspase-8 activation by cleavage	17934	REACTOME	10090	2	2	1	0.261513	1	0	1	1	Casp8; Traf2;	Casp8|IDBG-157464|ENSMUSG00000026029|12370|1.5385199785232544|0.001990000018849969; Traf2|IDBG-146254|ENSMUSG00000026942|22030|1.1556849479675293|0.18360000848770142;
cond_1	Clathrin derived vesicle budding	19013	REACTOME	10090	2	2	1	0.261513	1	0	1	1	Ap1g1; Snap23;	Ap1g1|IDBG-191480|ENSMUSG00000031731|11765|1.5025650262832642|0.0127399992197752; Snap23|IDBG-201120|ENSMUSG00000027287|20619|1.0961500406265259|0.20960000157356262;
cond_1	DNA Damage/Telomere Stress Induced Senescence	17409	REACTOME	10090	2	2	1	0.261513	1	0	1	1	Ccne1; Nbn;	Ccne1|IDBG-175446|ENSMUSG00000002068|12447|1.4496999979019165|0.07298000156879425; Nbn|IDBG-130577|ENSMUSG00000028224|27354|1.5717500448226929|0.0050200000405311584;
cond_1	DNA Repair	18035	REACTOME	10090	2	2	1	0.261513	1	0	1	1	Cdk7; Nbn;	Cdk7|IDBG-178510|ENSMUSG00000069089|12572|1.123189926147461|0.3439050018787384; Nbn|IDBG-130577|ENSMUSG00000028224|27354|1.5717500448226929|0.0050200000405311584;
cond_1	Death Receptor Signalling	18343	REACTOME	10090	2	2	1	0.261513	1	0	1	1	Casp8; Traf2;	Casp8|IDBG-157464|ENSMUSG00000026029|12370|1.5385199785232544|0.001990000018849969; Traf2|IDBG-146254|ENSMUSG00000026942|22030|1.1556849479675293|0.18360000848770142;
cond_1	Dimerization of procaspase-8	16903	REACTOME	10090	2	2	1	0.261513	1	0	1	1	Casp8; Traf2;	Casp8|IDBG-157464|ENSMUSG00000026029|12370|1.5385199785232544|0.001990000018849969; Traf2|IDBG-146254|ENSMUSG00000026942|22030|1.1556849479675293|0.18360000848770142;
cond_1	Diseases associated with visual transduction	19427	REACTOME	10090	2	2	1	0.261513	1	0	1	1	Lrp1; Prkcq;	Lrp1|IDBG-195360|ENSMUSG00000040249|16971|1.2946950197219849|0.04125500097870827; Prkcq|IDBG-136196|ENSMUSG00000026778|18761|1.7044199705123901|0.025629999116063118;
cond_1	Downregulation of ERBB2:ERBB3 signaling	19546	REACTOME	10090	2	2	1	0.261513	1	0	1	1	Akt1; Rnf41;	Akt1|IDBG-174623|ENSMUSG00000001729|11651|2.0441598892211914|6.900000153109431E-4; Rnf41|IDBG-197506|ENSMUSG00000025373|67588|1.1782100200653076|0.0709799975156784;
cond_1	Extrinsic Pathway for Apoptosis	19114	REACTOME	10090	2	2	1	0.261513	1	0	1	1	Casp8; Traf2;	Casp8|IDBG-157464|ENSMUSG00000026029|12370|1.5385199785232544|0.001990000018849969; Traf2|IDBG-146254|ENSMUSG00000026942|22030|1.1556849479675293|0.18360000848770142;
cond_1	Fructose and mannose metabolism	658	KEGG	10090	2	2	1	0.261513	1	0	1	1	Pfkm; Pfkp;	Pfkm|IDBG-179972|ENSMUSG00000033065|18642|1.4404749870300293|0.009000000543892384; Pfkp|IDBG-128989|ENSMUSG00000021196|56421|1.7673200368881226|0.001879999996162951;
cond_1	G alpha (s) signalling events	16694	REACTOME	10090	2	2	1	0.261513	1	0	1	1	Crhr1; Drd1a;	Crhr1|IDBG-213083|ENSMUSG00000018634|12921|1.0041899681091309|0.4881199896335602; Drd1a|IDBG-153258|ENSMUSG00000021478|13488|4.29925012588501|0.0;
cond_1	Glutamate Neurotransmitter Release Cycle	19545	REACTOME	10090	2	2	1	0.261513	1	0	1	1	Snap25; Stxbp1;	Snap25|IDBG-207842|ENSMUSG00000027273|20614|1.322510004043579|0.12779000401496887; Stxbp1|IDBG-161623|ENSMUSG00000026797|20910|1.6572699546813965|2.2000000171829015E-4;
cond_1	Netrin mediated repulsion signals	19643	REACTOME	10090	2	2	1	0.261513	1	0	1	1	Ptpn11; Src;	Ptpn11|IDBG-196834|ENSMUSG00000043733|19247|1.4040299654006958|0.032269999384880066; Src|IDBG-211273|ENSMUSG00000027646|20779|1.6640299558639526|4.999999873689376E-5;
cond_1	Norepinephrine Neurotransmitter Release Cycle	18813	REACTOME	10090	2	2	1	0.261513	1	0	1	1	Snap25; Stxbp1;	Snap25|IDBG-207842|ENSMUSG00000027273|20614|1.322510004043579|0.12779000401496887; Stxbp1|IDBG-161623|ENSMUSG00000026797|20910|1.6572699546813965|2.2000000171829015E-4;
cond_1	Nucleotide excision repair	2795	KEGG	10090	2	2	1	0.261513	1	0	1	1	Cdk7; Rbx1;	Cdk7|IDBG-178510|ENSMUSG00000069089|12572|1.123189926147461|0.3439050018787384; Rbx1|IDBG-164749|ENSMUSG00000022400|100043674,56438|2.250309944152832|0.0011099999537691474;
cond_1	Platelet Adhesion to exposed collagen	18062	REACTOME	10090	2	2	1	0.261513	1	0	1	1	Fyn; Lyn;	Fyn|IDBG-144629|ENSMUSG00000019843|14360|1.5127400159835815|0.00761000020429492; Lyn|IDBG-128365|ENSMUSG00000042228|17096,666513|1.1426548957824707|0.22795000672340393;
cond_1	RAF activation	18279	REACTOME	10090	2	2	1	0.261513	1	0	1	1	Raf1; Ywhab;	Raf1|IDBG-179428|ENSMUSG00000000441|110157|1.004930019378662|0.48816001415252686; Ywhab|IDBG-211991|ENSMUSG00000018326|54401|1.5473500490188599|0.034960001707077026;
cond_1	Regulation by c-FLIP	18474	REACTOME	10090	2	2	1	0.261513	1	0	1	1	Casp8; Traf2;	Casp8|IDBG-157464|ENSMUSG00000026029|12370|1.5385199785232544|0.001990000018849969; Traf2|IDBG-146254|ENSMUSG00000026942|22030|1.1556849479675293|0.18360000848770142;
cond_1	Regulation of beta-cell development	19206	REACTOME	10090	2	2	1	0.261513	1	0	1	1	Akt1; Foxo1;	Akt1|IDBG-174623|ENSMUSG00000001729|11651|2.0441598892211914|6.900000153109431E-4; Foxo1|IDBG-143370|ENSMUSG00000044167|56458|1.046180009841919|0.3990600109100342;
cond_1	Regulation of gene expression in beta cells	19052	REACTOME	10090	2	2	1	0.261513	1	0	1	1	Akt1; Foxo1;	Akt1|IDBG-174623|ENSMUSG00000001729|11651|2.0441598892211914|6.900000153109431E-4; Foxo1|IDBG-143370|ENSMUSG00000044167|56458|1.046180009841919|0.3990600109100342;
cond_1	Release of eIF4E	17932	REACTOME	10090	2	2	1	0.261513	1	0	1	1	Mlst8; Mtor;	Mlst8|IDBG-146829|ENSMUSG00000024142|56716|1.268149971961975|0.03474999964237213; Mtor|IDBG-204403|ENSMUSG00000028991|56717|1.6736899614334106|4.199999966658652E-4;
cond_1	SEMA3A-Plexin repulsion signaling by inhibiting Integrin adhesion	16647	REACTOME	10090	2	2	1	0.261513	1	0	1	1	Fyn; Pip5k1c;	Fyn|IDBG-144629|ENSMUSG00000019843|14360|1.5127400159835815|0.00761000020429492; Pip5k1c|IDBG-177962|ENSMUSG00000034902|18717|1.0902800559997559|0.36928001046180725;
cond_1	Sema3A PAK dependent Axon repulsion	17510	REACTOME	10090	2	2	1	0.261513	1	0	1	1	Fyn; Hsp90ab1;	Fyn|IDBG-144629|ENSMUSG00000019843|14360|1.5127400159835815|0.00761000020429492; Hsp90ab1|IDBG-185482|ENSMUSG00000023944|15516|1.1870399713516235|0.08886999636888504;
cond_1	Sema4D in semaphorin signaling	18833	REACTOME	10090	2	2	1	0.261513	1	0	1	1	Myl6; Rock1;	Myl6|IDBG-605265|ENSMUSG00000090841|102635661,17904|1.561769962310791|0.006785000208765268; Rock1|IDBG-128359|ENSMUSG00000024290|19877|1.1805800199508667|0.09325999766588211;
cond_1	Sema4D induced cell migration and growth-cone collapse	18251	REACTOME	10090	2	2	1	0.261513	1	0	1	1	Myl6; Rock1;	Myl6|IDBG-605265|ENSMUSG00000090841|102635661,17904|1.561769962310791|0.006785000208765268; Rock1|IDBG-128359|ENSMUSG00000024290|19877|1.1805800199508667|0.09325999766588211;
cond_1	Signal regulatory protein (SIRP) family interactions	18058	REACTOME	10090	2	2	1	0.261513	1	0	1	1	Ptk2b; Sirpa;	Ptk2b|IDBG-175126|ENSMUSG00000059456|19229|1.2548799514770508|0.1800049990415573; Sirpa|IDBG-206000|ENSMUSG00000037902|19261|1.5080499649047852|0.014139999635517597;
cond_1	Signalling to ERK5	17871	REACTOME	10090	2	2	1	0.261513	1	0	1	1	Map2k5; Mapk7;	Map2k5|IDBG-175216|ENSMUSG00000058444|23938|1.6506199836730957|0.009239999577403069; Mapk7|IDBG-183076|ENSMUSG00000001034|23939|1.1675399541854858|0.15095999836921692;
cond_1	TRIF-mediated programmed cell death	18879	REACTOME	10090	2	2	1	0.261513	1	0	1	1	Casp8; Tlr3;	Casp8|IDBG-157464|ENSMUSG00000026029|12370|1.5385199785232544|0.001990000018849969; Tlr3|IDBG-152685|ENSMUSG00000031639|142980|1.0267599821090698|0.43334001302719116;
cond_1	Transport of inorganic cations/anions and amino acids/oligopeptides	17285	REACTOME	10090	2	2	1	0.261513	1	0	1	1	Slc12a5; Slc1a3;	Slc12a5|IDBG-212478|ENSMUSG00000017740|57138|2.0901598930358887|0.0; Slc1a3|IDBG-128770|ENSMUSG00000005360|20512|1.1241799592971802|0.25628000497817993;
cond_1	Visual phototransduction	19178	REACTOME	10090	2	2	1	0.261513	1	0	1	1	Lrp1; Prkcq;	Lrp1|IDBG-195360|ENSMUSG00000040249|16971|1.2946950197219849|0.04125500097870827; Prkcq|IDBG-136196|ENSMUSG00000026778|18761|1.7044199705123901|0.025629999116063118;
cond_1	WNT mediated activation of DVL	19536	REACTOME	10090	2	2	1	0.261513	1	0	1	1	Csnk1e; Csnk2a1;	Csnk1e|IDBG-161704|ENSMUSG00000022433|27373|1.7325400114059448|6.799999973736703E-4; Csnk2a1|IDBG-209641|ENSMUSG00000074698|12995|1.3359400033950806|0.021239999681711197;
cond_1	degradation of DVL	17219	REACTOME	10090	2	2	1	0.261513	1	0	1	1	Psmb4; Rbx1;	Psmb4|IDBG-170872|ENSMUSG00000005779|19172|1.2252399921417236|0.0708099976181984; Rbx1|IDBG-164749|ENSMUSG00000022400|100043674,56438|2.250309944152832|0.0011099999537691474;
cond_1	p130Cas linkage to MAPK signaling for integrins	19183	REACTOME	10090	2	2	1	0.261513	1	0	1	1	Crk; Src;	Crk|IDBG-200571|ENSMUSG00000017776|12928|1.028944969177246|0.424019992351532; Src|IDBG-211273|ENSMUSG00000027646|20779|1.6640299558639526|4.999999873689376E-5;
cond_1	trans-Golgi Network Vesicle Budding	18801	REACTOME	10090	2	2	1	0.261513	1	0	1	1	Ap1g1; Snap23;	Ap1g1|IDBG-191480|ENSMUSG00000031731|11765|1.5025650262832642|0.0127399992197752; Snap23|IDBG-201120|ENSMUSG00000027287|20619|1.0961500406265259|0.20960000157356262;
cond_1	Protein processing in endoplasmic reticulum	10391	KEGG	10090	19	19	4	0.26968	1	0	1	1	Bax; Bcl2; Capn2; Dnaja1; Dnajc1; Eif2ak2; Hsp90ab1; Hsp90b1; Hspa1a; Hspa4l; Hspa5; Mapk8; Mapk9; Nfe2l2; Park2; Pdia3; Rbx1; Traf2; Vcp;	Bax|IDBG-183241|ENSMUSG00000003873|12028|2.1036999225616455|9.999999747378752E-6; Bcl2|IDBG-185673|ENSMUSG00000057329|12043|1.0126700401306152|0.47257000207901; Capn2|IDBG-207731|ENSMUSG00000026509|12334|1.0685299634933472|0.3142699897289276; Dnaja1|IDBG-136348|ENSMUSG00000028410|15502|1.3292250633239746|0.04836999997496605; Dnajc1|IDBG-139496|ENSMUSG00000026740|13418|3.2783100605010986|0.0; Eif2…
cond_1	Signalling to ERKs	18746	REACTOME	10090	19	19	4	0.26968	1	0	1	1	Braf; Cdk1; Crk; Crkl; Frs2; Il6st; Map2k1; Mapk1; Mapk12; Mapk13; Mapk14; Mapkapk2; Ntrk1; Plcg1; Ptpn11; Raf1; Shc1; Src; Ywhab;	Braf|IDBG-138657|ENSMUSG00000002413|109880|1.16177499294281|0.236285001039505; Cdk1|IDBG-160472|ENSMUSG00000019942|12534|1.212670087814331|0.21318000555038452; Crk|IDBG-200571|ENSMUSG00000017776|12928|1.028944969177246|0.424019992351532; Crkl|IDBG-138913|ENSMUSG00000006134|12929|1.0881600379943848|0.2844949960708618; Frs2|IDBG-191602|ENSMUSG00000020170|327826|1.627060055732727|4.799999878741801E-…
cond_1	Glioma	740	KEGG	10090	26	26	5	0.293861	1	0	1	1	Akt1; Akt2; Akt3; Braf; Calml3; Camk2a; Camk2d; Ccnd1; Cdk4; Egfr; Igf1r; Map2k1; Mapk1; Mdm2; Mtor; Pdgfra; Pik3cd; Pik3r1; Pik3r2; Plcg1; Plcg2; Prkcb; Prkcg; Pten; Raf1; Shc1;	Akt1|IDBG-174623|ENSMUSG00000001729|11651|2.0441598892211914|6.900000153109431E-4; Akt2|IDBG-161456|ENSMUSG00000004056|11652|1.088284969329834|0.3781700134277344; Akt3|IDBG-206738|ENSMUSG00000019699|23797|1.4479600191116333|0.038759998977184296; Braf|IDBG-138657|ENSMUSG00000002413|109880|1.16177499294281|0.236285001039505; Calml3|IDBG-128446|ENSMUSG00000063130|70405|1.3283100128173828|0.045869998…
cond_1	Nucleotide-binding domain, leucine rich repeat containing receptor (NLR) signaling pathways	19142	REACTOME	10090	14	14	3	0.311903	1	0	1	1	App; Bcl2; Bcl2l1; Card9; Casp8; Hsp90ab1; Map2k6; Map3k7; Mapk12; Mapk13; Mapk14; Pstpip1; Tab1; Tab3;	App|IDBG-172954|ENSMUSG00000022892|11820|1.2033599615097046|0.11819999665021896; Bcl2|IDBG-185673|ENSMUSG00000057329|12043|1.0126700401306152|0.47257000207901; Bcl2l1|IDBG-209867|ENSMUSG00000007659|12048|1.1210999488830566|0.15481001138687134; Card9|IDBG-148496|ENSMUSG00000026928|332579|1.2504299879074097|0.04755000025033951; Casp8|IDBG-157464|ENSMUSG00000026029|12370|1.5385199785232544|0.0019900…
cond_1	Signalling to RAS	18104	REACTOME	10090	14	14	3	0.311903	1	0	1	1	Cdk1; Il6st; Map2k1; Mapk1; Mapk12; Mapk13; Mapk14; Mapkapk2; Ntrk1; Ptpn11; Raf1; Shc1; Src; Ywhab;	Cdk1|IDBG-160472|ENSMUSG00000019942|12534|1.212670087814331|0.21318000555038452; Il6st|IDBG-182517|ENSMUSG00000021756|16195|1.1027400493621826|0.20300999283790588; Map2k1|IDBG-176099|ENSMUSG00000004936|26395|1.195199966430664|0.1025800034403801; Mapk1|IDBG-137672|ENSMUSG00000063358|26413|1.3330399990081787|0.24554499983787537; Mapk12|IDBG-172617|ENSMUSG00000022610|29857|1.3941600322723389|0.00531…
cond_1	Hedgehog 'off' state	17041	REACTOME	10090	8	8	2	0.312441	1	0	1	1	Csnk1a1; Gsk3b; Numb; Prkaca; Prkar1b; Prkar2b; Psmb4; Rbx1;	Csnk1a1|IDBG-152046|ENSMUSG00000024576|93687|1.022379994392395|0.4509199857711792; Gsk3b|IDBG-159859|ENSMUSG00000022812|56637|1.2536499500274658|0.10627999901771545; Numb|IDBG-155803|ENSMUSG00000021224|18222|1.7461600303649902|0.004809999838471413; Prkaca|IDBG-173105|ENSMUSG00000005469|18747|1.3712400197982788|0.02240999974310398; Prkar1b|IDBG-206405|ENSMUSG00000025855|19085|1.2176300287246704|0.…
cond_1	MHC class II antigen presentation	18215	REACTOME	10090	8	8	2	0.312441	1	0	1	1	Ap1g1; Ap2a1; Ap2a2; Ap2m1; Ctsl; Dctn1; Dnm1; Rab7;	Ap1g1|IDBG-191480|ENSMUSG00000031731|11765|1.5025650262832642|0.0127399992197752; Ap2a1|IDBG-180315|ENSMUSG00000060279|11771|1.0974700450897217|0.20639999210834503; Ap2a2|IDBG-212321|ENSMUSG00000002957|11772|1.3599950075149536|0.0074650002643466; Ap2m1|IDBG-144450|ENSMUSG00000022841|11773|1.688040018081665|0.020029999315738678; Ctsl|IDBG-161957|ENSMUSG00000021477|13039|1.2308299541473389|0.148589…
cond_1	Prion diseases	4363	KEGG	10090	8	8	2	0.312441	1	0	1	1	Bax; C8a; Fyn; Hspa1a; Hspa5; Map2k1; Mapk1; Prkaca;	Bax|IDBG-183241|ENSMUSG00000003873|12028|2.1036999225616455|9.999999747378752E-6; C8a|IDBG-169700|ENSMUSG00000035031|230558|1.0789300203323364|0.2671400010585785; Fyn|IDBG-144629|ENSMUSG00000019843|14360|1.5127400159835815|0.00761000020429492; Hspa1a|IDBG-606688|ENSMUSG00000091971|193740|1.3325899839401245|0.04318000003695488; Hspa5|IDBG-163151|ENSMUSG00000026864|14828|1.277809977531433|0.0243900…
cond_1	Signaling by ERBB4	17279	REACTOME	10090	40	40	7	0.321918	1	0	1	1	Akt1; Casp9; Cd28; Cdk1; Creb1; Egfr; Erbb4; Fgfr1; Fgfr4; Foxo1; Foxo4; Frs2; Fyn; Gab1; Gfap; Gsk3a; Gsk3b; Il6st; Kit; Lck; Map2k1; Mapk1; Mdm2; Mlst8; Mtor; Pdgfra; Pdpk1; Phlpp1; Pik3cd; Pik3r1; Pik3r2; Psen2; Pten; Ptpn11; Raf1; Rbx1; Rictor; Shc1; Stat5b; Ywhab;	Akt1|IDBG-174623|ENSMUSG00000001729|11651|2.0441598892211914|6.900000153109431E-4; Casp9|IDBG-202405|ENSMUSG00000028914|12371|1.180345058441162|0.20177499949932098; Cd28|IDBG-159608|ENSMUSG00000026012|12487|1.087480068206787|0.27630501985549927; Cdk1|IDBG-160472|ENSMUSG00000019942|12534|1.212670087814331|0.21318000555038452; Creb1|IDBG-161359|ENSMUSG00000025958|12912|1.044105052947998|0.394199997…
cond_1	Signaling by Wnt	16953	REACTOME	10090	27	27	5	0.324064	1	0	1	1	Akt1; Akt2; Ap2a1; Ap2a2; Ap2m1; Camk2a; Cav1; Csnk1a1; Csnk1e; Csnk2a1; Ctnnb1; Gsk3b; Hdac1; Itpr1; Itpr2; Itpr3; Lef1; Map3k7; Pfn1; Plcb3; Ppp2ca; Prkcb; Prkcg; Prkg1; Psmb4; Rbx1; Ywhaz;	Akt1|IDBG-174623|ENSMUSG00000001729|11651|2.0441598892211914|6.900000153109431E-4; Akt2|IDBG-161456|ENSMUSG00000004056|11652|1.088284969329834|0.3781700134277344; Ap2a1|IDBG-180315|ENSMUSG00000060279|11771|1.0974700450897217|0.20639999210834503; Ap2a2|IDBG-212321|ENSMUSG00000002957|11772|1.3599950075149536|0.0074650002643466; Ap2m1|IDBG-144450|ENSMUSG00000022841|11773|1.688040018081665|0.02002999…
cond_1	Toll-like receptor signaling pathway	699	KEGG	10090	27	27	5	0.324064	1	0	1	1	Akt1; Akt2; Akt3; Casp8; Fos; Ifnar1; Ikbke; Jun; Map2k1; Map2k4; Map2k6; Map3k7; Map3k8; Mapk1; Mapk12; Mapk13; Mapk14; Mapk8; Mapk9; Nfkb1; Nfkbia; Pik3cd; Pik3r1; Pik3r2; Tab1; Tlr3; Tlr8;	Akt1|IDBG-174623|ENSMUSG00000001729|11651|2.0441598892211914|6.900000153109431E-4; Akt2|IDBG-161456|ENSMUSG00000004056|11652|1.088284969329834|0.3781700134277344; Akt3|IDBG-206738|ENSMUSG00000019699|23797|1.4479600191116333|0.038759998977184296; Casp8|IDBG-157464|ENSMUSG00000026029|12370|1.5385199785232544|0.001990000018849969; Fos|IDBG-158538|ENSMUSG00000021250|14281|1.5695500373840332|0.0016100…
cond_1	NGF signalling via TRKA from the plasma membrane	19284	REACTOME	10090	67	67	11	0.326784	1	0	1	1	Akt1; Ap2a1; Ap2a2; Ap2m1; Atf1; Braf; Casp9; Cd28; Cdk1; Creb1; Crk; Crkl; Dnm1; Dusp6; Egfr; Erbb4; Fgfr1; Fgfr4; Foxo1; Foxo4; Frs2; Fyn; Gab1; Gsk3a; Gsk3b; Il6st; Itpr1; Itpr2; Itpr3; Kit; Lck; Map2k1; Map2k5; Mapk1; Mapk12; Mapk13; Mapk14; Mapk7; Mapkapk2; Mdm2; Mlst8; Mtor; Ntrk1; Pdgfra; Pdpk1; Phlpp1; Pik3cd; Pik3r1; Pik3r2; Plcg1; Ppp2ca; Prkaca; Prkar1b; Prkar2b; Prkce; Prkcg; Pten; Pt…	Akt1|IDBG-174623|ENSMUSG00000001729|11651|2.0441598892211914|6.900000153109431E-4; Ap2a1|IDBG-180315|ENSMUSG00000060279|11771|1.0974700450897217|0.20639999210834503; Ap2a2|IDBG-212321|ENSMUSG00000002957|11772|1.3599950075149536|0.0074650002643466; Ap2m1|IDBG-144450|ENSMUSG00000022841|11773|1.688040018081665|0.020029999315738678; Atf1|IDBG-184326|ENSMUSG00000023027|100040260,11908|1.11962509155273…
cond_1	Signaling by ERBB2	16809	REACTOME	10090	47	47	8	0.330742	1	0	1	1	Akt1; Casp9; Cd28; Cdk1; Creb1; Egfr; Erbb4; Fgfr1; Fgfr4; Foxo1; Foxo4; Frs2; Fyn; Gab1; Gsk3a; Gsk3b; Il6st; Itpr1; Itpr2; Itpr3; Kit; Lck; Map2k1; Mapk1; Mdm2; Mlst8; Mtor; Pdgfra; Pdpk1; Phlpp1; Pik3cd; Pik3r1; Pik3r2; Plcg1; Prkaca; Prkar1b; Prkar2b; Prkce; Prkcg; Pten; Ptpn11; Raf1; Rictor; Rnf41; Shc1; Src; Ywhab;	Akt1|IDBG-174623|ENSMUSG00000001729|11651|2.0441598892211914|6.900000153109431E-4; Casp9|IDBG-202405|ENSMUSG00000028914|12371|1.180345058441162|0.20177499949932098; Cd28|IDBG-159608|ENSMUSG00000026012|12487|1.087480068206787|0.27630501985549927; Cdk1|IDBG-160472|ENSMUSG00000019942|12534|1.212670087814331|0.21318000555038452; Creb1|IDBG-161359|ENSMUSG00000025958|12912|1.044105052947998|0.394199997…
cond_1	Signaling by FGFR in disease	17267	REACTOME	10090	54	54	9	0.337559	1	0	1	1	Akt1; Bcr; Braf; Casp9; Cbl; Cd28; Cdk1; Creb1; Egfr; Erbb4; Fgfr1; Fgfr4; Foxo1; Foxo4; Frs2; Fyn; Gab1; Gsk3a; Gsk3b; Il6st; Itpr1; Itpr2; Itpr3; Kit; Lck; Map2k1; Mapk1; Mdm2; Mknk1; Mlst8; Mtor; Pdgfra; Pdpk1; Phlpp1; Pik3cd; Pik3r1; Pik3r2; Plcg1; Ppp2ca; Prkaca; Prkar1b; Prkar2b; Prkce; Prkcg; Pten; Ptpn11; Raf1; Rictor; Shc1; Src; Stat3; Stat5b; Trim24; Ywhab;	Akt1|IDBG-174623|ENSMUSG00000001729|11651|2.0441598892211914|6.900000153109431E-4; Bcr|IDBG-162464|ENSMUSG00000009681|110279|1.2253799438476562|0.18331000208854675; Braf|IDBG-138657|ENSMUSG00000002413|109880|1.16177499294281|0.236285001039505; Casp9|IDBG-202405|ENSMUSG00000028914|12371|1.180345058441162|0.20177499949932098; Cbl|IDBG-155970|ENSMUSG00000034342|12402|1.735569953918457|9.000000136438…
cond_1	T cell receptor signaling pathway	692	KEGG	10090	34	34	6	0.337608	1	0	1	1	Akt1; Akt2; Akt3; Bcl10; Cbl; Cd28; Cd3g; Cdk4; Fos; Fyn; Gsk3b; Jun; Lat; Lck; Map2k1; Map3k7; Map3k8; Mapk1; Mapk12; Mapk13; Mapk14; Mapk9; Nfkb1; Nfkbia; Pak6; Pdpk1; Pik3cd; Pik3r1; Pik3r2; Plcg1; Prkcq; Ptprc; Raf1; Zap70;	Akt1|IDBG-174623|ENSMUSG00000001729|11651|2.0441598892211914|6.900000153109431E-4; Akt2|IDBG-161456|ENSMUSG00000004056|11652|1.088284969329834|0.3781700134277344; Akt3|IDBG-206738|ENSMUSG00000019699|23797|1.4479600191116333|0.038759998977184296; Bcl10|IDBG-198751|ENSMUSG00000028191|12042|1.0741651058197021|0.30502501130104065; Cbl|IDBG-155970|ENSMUSG00000034342|12402|1.735569953918457|9.000000136…
cond_1	IRS-mediated signalling	19299	REACTOME	10090	21	21	4	0.338642	1	0	1	1	Akt1; Akt2; Cdk1; Fgfr1; Fgfr4; Frs2; Gab1; Il6st; Map2k1; Mapk1; Mlst8; Mtor; Pdpk1; Pik3r1; Pik3r2; Prkaa1; Prkag2; Ptpn11; Raf1; Rps6kb1; Ywhab;	Akt1|IDBG-174623|ENSMUSG00000001729|11651|2.0441598892211914|6.900000153109431E-4; Akt2|IDBG-161456|ENSMUSG00000004056|11652|1.088284969329834|0.3781700134277344; Cdk1|IDBG-160472|ENSMUSG00000019942|12534|1.212670087814331|0.21318000555038452; Fgfr1|IDBG-143767|ENSMUSG00000031565|14182|1.6457350254058838|0.057694997638463974; Fgfr4|IDBG-154924|ENSMUSG00000005320|14186|1.5123850107192993|0.1297100…
cond_1	IRS-related events	19250	REACTOME	10090	21	21	4	0.338642	1	0	1	1	Akt1; Akt2; Cdk1; Fgfr1; Fgfr4; Frs2; Gab1; Il6st; Map2k1; Mapk1; Mlst8; Mtor; Pdpk1; Pik3r1; Pik3r2; Prkaa1; Prkag2; Ptpn11; Raf1; Rps6kb1; Ywhab;	Akt1|IDBG-174623|ENSMUSG00000001729|11651|2.0441598892211914|6.900000153109431E-4; Akt2|IDBG-161456|ENSMUSG00000004056|11652|1.088284969329834|0.3781700134277344; Cdk1|IDBG-160472|ENSMUSG00000019942|12534|1.212670087814331|0.21318000555038452; Fgfr1|IDBG-143767|ENSMUSG00000031565|14182|1.6457350254058838|0.057694997638463974; Fgfr4|IDBG-154924|ENSMUSG00000005320|14186|1.5123850107192993|0.1297100…
cond_1	Bacterial invasion of epithelial cells	10403	KEGG	10090	15	15	3	0.35372	1	0	1	1	Cav1; Cav2; Cbl; Cdh1; Crk; Crkl; Ctnnb1; Dnm1; Gab1; Hcls1; Pik3cd; Pik3r1; Pik3r2; Shc1; Src;	Cav1|IDBG-129000|ENSMUSG00000007655|12389|1.5222300291061401|0.002240000059828162; Cav2|IDBG-128997|ENSMUSG00000000058|12390|1.0410399436950684|0.4235199987888336; Cbl|IDBG-155970|ENSMUSG00000034342|12402|1.735569953918457|9.000000136438757E-5; Cdh1|IDBG-190074|ENSMUSG00000000303|12550|1.3684849739074707|0.05610499903559685; Crk|IDBG-200571|ENSMUSG00000017776|12928|1.028944969177246|0.42401999235…
cond_1	Cell-Cell communication	19700	REACTOME	10090	15	15	3	0.35372	1	0	1	1	Cdh1; Ctnnb1; Fyn; Iqgap1; Mapk12; Mapk13; Mapk14; Mapk8; Pik3r1; Pik3r2; Prkci; Ptk2b; Sirpa; Src; Vasp;	Cdh1|IDBG-190074|ENSMUSG00000000303|12550|1.3684849739074707|0.05610499903559685; Ctnnb1|IDBG-205243|ENSMUSG00000006932|12387|1.1180399656295776|0.2760150134563446; Fyn|IDBG-144629|ENSMUSG00000019843|14360|1.5127400159835815|0.00761000020429492; Iqgap1|IDBG-195532|ENSMUSG00000030536|29875|1.2201199531555176|0.14548000693321228; Mapk12|IDBG-172617|ENSMUSG00000022610|29857|1.3941600322723389|0.0053…
cond_1	PI3K Cascade	18655	REACTOME	10090	15	15	3	0.35372	1	0	1	1	Akt1; Akt2; Fgfr1; Fgfr4; Frs2; Gab1; Mlst8; Mtor; Pdpk1; Pik3r1; Pik3r2; Prkaa1; Prkag2; Ptpn11; Rps6kb1;	Akt1|IDBG-174623|ENSMUSG00000001729|11651|2.0441598892211914|6.900000153109431E-4; Akt2|IDBG-161456|ENSMUSG00000004056|11652|1.088284969329834|0.3781700134277344; Fgfr1|IDBG-143767|ENSMUSG00000031565|14182|1.6457350254058838|0.057694997638463974; Fgfr4|IDBG-154924|ENSMUSG00000005320|14186|1.5123850107192993|0.12971000373363495; Frs2|IDBG-191602|ENSMUSG00000020170|327826|1.627060055732727|4.799999…
cond_1	Constitutive PI3K/AKT Signaling in Cancer	17916	REACTOME	10090	28	28	5	0.35467	1	0	1	1	Akt1; Casp9; Cd28; Creb1; Egfr; Erbb4; Fgfr1; Fgfr4; Foxo1; Foxo4; Frs2; Fyn; Gab1; Gsk3a; Gsk3b; Kit; Lck; Mdm2; Mlst8; Mtor; Pdgfra; Pdpk1; Pik3cd; Pik3r1; Pik3r2; Pten; Ptpn11; Rictor;	Akt1|IDBG-174623|ENSMUSG00000001729|11651|2.0441598892211914|6.900000153109431E-4; Casp9|IDBG-202405|ENSMUSG00000028914|12371|1.180345058441162|0.20177499949932098; Cd28|IDBG-159608|ENSMUSG00000026012|12487|1.087480068206787|0.27630501985549927; Creb1|IDBG-161359|ENSMUSG00000025958|12912|1.044105052947998|0.39419999718666077; Egfr|IDBG-151194|ENSMUSG00000020122|13649|1.0809199810028076|0.27316999…
cond_1	Innate Immune System	16733	REACTOME	10090	103	103	16	0.358547	1	0	1	1	Abl1; Akt1; App; Atf1; Atf2; Baiap2; Bcl10; Bcl2; Bcl2l1; Birc2; Btk; C8a; Card9; Casp8; Casp9; Cd28; Cd3g; Cdk1; Creb1; Crk; Ctnnb1; Ctsb; Ctsl; Dnm1; Dusp6; Eea1; Egfr; Erbb4; Fgfr1; Fgfr4; Fos; Foxo1; Foxo4; Frs2; Fyn; Gab1; Gsk3a; Gsk3b; Hmgb1; Hsp90ab1; Hsp90b1; Ikbke; Il6st; Irf1; Itpr1; Itpr2; Itpr3; Jun; Kit; Lat; Lck; Lyn; Map2k1; Map2k4; Map2k6; Map3k7; Mapk1; Mapk12; Mapk13; Mapk14; Ma…	Abl1|IDBG-158216|ENSMUSG00000026842|11350|1.0455600023269653|0.35732001066207886; Akt1|IDBG-174623|ENSMUSG00000001729|11651|2.0441598892211914|6.900000153109431E-4; App|IDBG-172954|ENSMUSG00000022892|11820|1.2033599615097046|0.11819999665021896; Atf1|IDBG-184326|ENSMUSG00000023027|100040260,11908|1.1196250915527344|0.29566001892089844; Atf2|IDBG-180520|ENSMUSG00000027104|102641666,11909|1.0323100…
cond_1	Arginine and proline metabolism	695	KEGG	10090	3	3	1	0.365819	1	0	1	1	Ckb; Nos1; Nos2;	Ckb|IDBG-173411|ENSMUSG00000001270|12709|1.1370400190353394|0.1913899928331375; Nos1|IDBG-194926|ENSMUSG00000029361|18125|1.5317599773406982|0.005710000172257423; Nos2|IDBG-203203|ENSMUSG00000020826|18126|1.3323700428009033|0.03652000054717064;
cond_1	BH3-only proteins associate with and inactivate anti-apoptotic BCL-2 members	17250	REACTOME	10090	3	3	1	0.365819	1	0	1	1	Bcl2; Bcl2l11; Bcl2l1;	Bcl2|IDBG-185673|ENSMUSG00000057329|12043|1.0126700401306152|0.47257000207901; Bcl2l11|IDBG-205300|ENSMUSG00000027381|12125|1.5969300270080566|2.899999963119626E-4; Bcl2l1|IDBG-209867|ENSMUSG00000007659|12048|1.1210999488830566|0.15481001138687134;
cond_1	CD28 dependent Vav1 pathway	18446	REACTOME	10090	3	3	1	0.365819	1	0	1	1	Cd28; Fyn; Lck;	Cd28|IDBG-159608|ENSMUSG00000026012|12487|1.087480068206787|0.27630501985549927; Fyn|IDBG-144629|ENSMUSG00000019843|14360|1.5127400159835815|0.00761000020429492; Lck|IDBG-191117|ENSMUSG00000000409|16818|1.181939959526062|0.13324999809265137;
cond_1	Caspase-mediated cleavage of cytoskeletal proteins	18244	REACTOME	10090	3	3	1	0.365819	1	0	1	1	Casp7; Casp8; Mapt;	Casp7|IDBG-178813|ENSMUSG00000025076|12369|1.085960030555725|0.32089000940322876; Casp8|IDBG-157464|ENSMUSG00000026029|12370|1.5385199785232544|0.001990000018849969; Mapt|IDBG-213115|ENSMUSG00000018411|17762|1.2318899631500244|0.06657999753952026;
cond_1	GABA synthesis, release, reuptake and degradation	17138	REACTOME	10090	3	3	1	0.365819	1	0	1	1	Slc6a1; Snap25; Stxbp1;	Slc6a1|IDBG-178837|ENSMUSG00000030310|232333|1.276319980621338|0.07460000365972519; Snap25|IDBG-207842|ENSMUSG00000027273|20614|1.322510004043579|0.12779000401496887; Stxbp1|IDBG-161623|ENSMUSG00000026797|20910|1.6572699546813965|2.2000000171829015E-4;
cond_1	Galactose metabolism	718	KEGG	10090	3	3	1	0.365819	1	0	1	1	Pfkm; Pfkp; Pgm1;	Pfkm|IDBG-179972|ENSMUSG00000033065|18642|1.4404749870300293|0.009000000543892384; Pfkp|IDBG-128989|ENSMUSG00000021196|56421|1.7673200368881226|0.001879999996162951; Pgm1|IDBG-165532|ENSMUSG00000029171|66681|1.1699650287628174|0.0879800021648407;
cond_1	Hedgehog signaling pathway	16245	INOH	10090	3	3	1	0.365819	1	0	1	1	Gsk3b; Prkaca; Rbx1;	Gsk3b|IDBG-159859|ENSMUSG00000022812|56637|1.2536499500274658|0.10627999901771545; Prkaca|IDBG-173105|ENSMUSG00000005469|18747|1.3712400197982788|0.02240999974310398; Rbx1|IDBG-164749|ENSMUSG00000022400|100043674,56438|2.250309944152832|0.0011099999537691474;
cond_1	Hormone-sensitive lipase (HSL)-mediated triacylglycerol hydrolysis	16699	REACTOME	10090	3	3	1	0.365819	1	0	1	1	Cav1; Ppp1ca; Prkaca;	Cav1|IDBG-129000|ENSMUSG00000007655|12389|1.5222300291061401|0.002240000059828162; Ppp1ca|IDBG-129195|ENSMUSG00000040385|19045|1.1318999528884888|0.18805000185966492; Prkaca|IDBG-173105|ENSMUSG00000005469|18747|1.3712400197982788|0.02240999974310398;
cond_1	IRAK2 mediated activation of TAK1 complex	17664	REACTOME	10090	3	3	1	0.365819	1	0	1	1	Map3k7; Tab1; Tab3;	Map3k7|IDBG-132962|ENSMUSG00000028284|26409|1.2440400123596191|0.09455999732017517; Tab1|IDBG-163423|ENSMUSG00000022414|66513|1.0087300539016724|0.48010000586509705; Tab3|IDBG-158739|ENSMUSG00000035476|66724|1.7113100290298462|0.01119999960064888;
cond_1	IRAK2 mediated activation of TAK1 complex upon TLR7/8 or 9 stimulation	17384	REACTOME	10090	3	3	1	0.365819	1	0	1	1	Map3k7; Tab1; Tab3;	Map3k7|IDBG-132962|ENSMUSG00000028284|26409|1.2440400123596191|0.09455999732017517; Tab1|IDBG-163423|ENSMUSG00000022414|66513|1.0087300539016724|0.48010000586509705; Tab3|IDBG-158739|ENSMUSG00000035476|66724|1.7113100290298462|0.01119999960064888;
cond_1	KSRP destabilizes mRNA	17386	REACTOME	10090	3	3	1	0.365819	1	0	1	1	Akt1; Mapk14; Ywhaz;	Akt1|IDBG-174623|ENSMUSG00000001729|11651|2.0441598892211914|6.900000153109431E-4; Mapk14|IDBG-158983|ENSMUSG00000053436|26416|1.2482099533081055|0.0755700021982193; Ywhaz|IDBG-135418|ENSMUSG00000022285|102641764,22631|1.078819990158081|0.32095998525619507;
cond_1	Latent infection of Homo sapiens with Mycobacterium tuberculosis	17474	REACTOME	10090	3	3	1	0.365819	1	0	1	1	Ncf1; Nos1; Nos2;	Ncf1|IDBG-202592|ENSMUSG00000015950|17969|1.13510000705719|0.2209099978208542; Nos1|IDBG-194926|ENSMUSG00000029361|18125|1.5317599773406982|0.005710000172257423; Nos2|IDBG-203203|ENSMUSG00000020826|18126|1.3323700428009033|0.03652000054717064;
cond_1	Lipid digestion, mobilization, and transport	18099	REACTOME	10090	3	3	1	0.365819	1	0	1	1	Cav1; Ppp1ca; Prkaca;	Cav1|IDBG-129000|ENSMUSG00000007655|12389|1.5222300291061401|0.002240000059828162; Ppp1ca|IDBG-129195|ENSMUSG00000040385|19045|1.1318999528884888|0.18805000185966492; Prkaca|IDBG-173105|ENSMUSG00000005469|18747|1.3712400197982788|0.02240999974310398;
cond_1	MEK activation	19673	REACTOME	10090	3	3	1	0.365819	1	0	1	1	Map2k1; Raf1; Ywhab;	Map2k1|IDBG-176099|ENSMUSG00000004936|26395|1.195199966430664|0.1025800034403801; Raf1|IDBG-179428|ENSMUSG00000000441|110157|1.004930019378662|0.48816001415252686; Ywhab|IDBG-211991|ENSMUSG00000018326|54401|1.5473500490188599|0.034960001707077026;
cond_1	NOTCH1 Intracellular Domain Regulates Transcription	19199	REACTOME	10090	3	3	1	0.365819	1	0	1	1	Hdac1; Hdac7; Rbx1;	Hdac1|IDBG-191058|ENSMUSG00000028800|433759|1.2392100095748901|0.05761000141501427; Hdac7|IDBG-179042|ENSMUSG00000022475|56233|1.0790200233459473|0.2971999943256378; Rbx1|IDBG-164749|ENSMUSG00000022400|100043674,56438|2.250309944152832|0.0011099999537691474;
cond_1	Negative regulation of the PI3K/AKT network	17672	REACTOME	10090	3	3	1	0.365819	1	0	1	1	Akt1; Phlpp1; Pten;	Akt1|IDBG-174623|ENSMUSG00000001729|11651|2.0441598892211914|6.900000153109431E-4; Phlpp1|IDBG-185613|ENSMUSG00000044340|98432|1.4068599939346313|0.10555999726057053; Pten|IDBG-158878|ENSMUSG00000013663|19211|1.3691699504852295|0.09690999984741211;
cond_1	Neurotransmitter Release Cycle	18674	REACTOME	10090	3	3	1	0.365819	1	0	1	1	Slc6a1; Snap25; Stxbp1;	Slc6a1|IDBG-178837|ENSMUSG00000030310|232333|1.276319980621338|0.07460000365972519; Snap25|IDBG-207842|ENSMUSG00000027273|20614|1.322510004043579|0.12779000401496887; Stxbp1|IDBG-161623|ENSMUSG00000026797|20910|1.6572699546813965|2.2000000171829015E-4;
cond_1	Pentose phosphate pathway	611	KEGG	10090	3	3	1	0.365819	1	0	1	1	Pfkm; Pfkp; Pgm1;	Pfkm|IDBG-179972|ENSMUSG00000033065|18642|1.4404749870300293|0.009000000543892384; Pfkp|IDBG-128989|ENSMUSG00000021196|56421|1.7673200368881226|0.001879999996162951; Pgm1|IDBG-165532|ENSMUSG00000029171|66681|1.1699650287628174|0.0879800021648407;
cond_1	Phagosomal maturation (early endosomal stage)	17472	REACTOME	10090	3	3	1	0.365819	1	0	1	1	Ncf1; Nos1; Nos2;	Ncf1|IDBG-202592|ENSMUSG00000015950|17969|1.13510000705719|0.2209099978208542; Nos1|IDBG-194926|ENSMUSG00000029361|18125|1.5317599773406982|0.005710000172257423; Nos2|IDBG-203203|ENSMUSG00000020826|18126|1.3323700428009033|0.03652000054717064;
cond_1	Prolactin receptor signaling	16972	REACTOME	10090	3	3	1	0.365819	1	0	1	1	Ptpn11; Rbx1; Stat5b;	Ptpn11|IDBG-196834|ENSMUSG00000043733|19247|1.4040299654006958|0.032269999384880066; Rbx1|IDBG-164749|ENSMUSG00000022400|100043674,56438|2.250309944152832|0.0011099999537691474; Stat5b|IDBG-211594|ENSMUSG00000020919|20851|1.4933900833129883|0.08816999942064285;
cond_1	RAF phosphorylates MEK	17164	REACTOME	10090	3	3	1	0.365819	1	0	1	1	Map2k1; Raf1; Ywhab;	Map2k1|IDBG-176099|ENSMUSG00000004936|26395|1.195199966430664|0.1025800034403801; Raf1|IDBG-179428|ENSMUSG00000000441|110157|1.004930019378662|0.48816001415252686; Ywhab|IDBG-211991|ENSMUSG00000018326|54401|1.5473500490188599|0.034960001707077026;
cond_1	RNA degradation	5711	KEGG	10090	3	3	1	0.365819	1	0	1	1	Hspa9; Hspd1; Pabpc1;	Hspa9|IDBG-136511|ENSMUSG00000024359|15526|1.84375|3.9999998989515007E-5; Hspd1|IDBG-155162|ENSMUSG00000025980|102641967,15510|1.0893100500106812|0.23048999905586243; Pabpc1|IDBG-135334|ENSMUSG00000022283|18458|1.390570044517517|0.04992000013589859;
cond_1	Ras activation uopn Ca2+ infux through NMDA receptor	17684	REACTOME	10090	3	3	1	0.365819	1	0	1	1	Camk2a; Camk2d; Grin2a;	Camk2a|IDBG-150657|ENSMUSG00000024617|12322|1.3965799808502197|0.03407000005245209; Camk2d|IDBG-192589|ENSMUSG00000053819|108058|1.534500002861023|0.0072200000286102295; Grin2a|IDBG-131990|ENSMUSG00000059003|14811|1.1335899829864502|0.24111999571323395;
cond_1	S6K1-mediated signalling	18468	REACTOME	10090	3	3	1	0.365819	1	0	1	1	Mlst8; Mtor; Rps6kb1;	Mlst8|IDBG-146829|ENSMUSG00000024142|56716|1.268149971961975|0.03474999964237213; Mtor|IDBG-204403|ENSMUSG00000028991|56717|1.6736899614334106|4.199999966658652E-4; Rps6kb1|IDBG-206895|ENSMUSG00000020516|72508|1.3250399827957153|0.07926999777555466;
cond_1	SLC-mediated transmembrane transport	17032	REACTOME	10090	3	3	1	0.365819	1	0	1	1	Slc12a5; Slc1a3; Slc6a1;	Slc12a5|IDBG-212478|ENSMUSG00000017740|57138|2.0901598930358887|0.0; Slc1a3|IDBG-128770|ENSMUSG00000005360|20512|1.1241799592971802|0.25628000497817993; Slc6a1|IDBG-178837|ENSMUSG00000030310|232333|1.276319980621338|0.07460000365972519;
cond_1	Signaling by Hippo	18689	REACTOME	10090	3	3	1	0.365819	1	0	1	1	Stk3; Ywhab; Ywhae;	Stk3|IDBG-134139|ENSMUSG00000022329|56274|1.0391499996185303|0.391539990901947; Ywhab|IDBG-211991|ENSMUSG00000018326|54401|1.5473500490188599|0.034960001707077026; Ywhae|IDBG-200597|ENSMUSG00000020849|22627|1.1989200115203857|0.08568999916315079;
cond_1	Synthesis of Leukotrienes (LT) and Eoxins (EX)	19815	REACTOME	10090	3	3	1	0.365819	1	0	1	1	Abcc1; Alox5; Mapkapk2;	Abcc1|IDBG-135084|ENSMUSG00000023088|17250|1.0562100410461426|0.39598000049591064; Alox5|IDBG-180618|ENSMUSG00000025701|11689|1.2520350217819214|0.14810499548912048; Mapkapk2|IDBG-190728|ENSMUSG00000016528|17164|1.9432899951934814|0.01675499975681305;
cond_1	TRAF6 mediated IRF7 activation	17894	REACTOME	10090	3	3	1	0.365819	1	0	1	1	Ikbke; Irf1; Traf2;	Ikbke|IDBG-190983|ENSMUSG00000042349|56489|1.025480031967163|0.41640999913215637; Irf1|IDBG-172251|ENSMUSG00000018899|16362|1.6088299751281738|9.999999747378752E-6; Traf2|IDBG-146254|ENSMUSG00000026942|22030|1.1556849479675293|0.18360000848770142;
cond_1	Thrombin signalling through proteinase activated receptors (PARs)	18891	REACTOME	10090	3	3	1	0.365819	1	0	1	1	Gnaq; Mapk1; Src;	Gnaq|IDBG-149873|ENSMUSG00000024639|14682|1.395650029182434|0.041919998824596405; Mapk1|IDBG-137672|ENSMUSG00000063358|26413|1.3330399990081787|0.24554499983787537; Src|IDBG-211273|ENSMUSG00000027646|20779|1.6640299558639526|4.999999873689376E-5;
cond_1	mTORC1-mediated signalling	19352	REACTOME	10090	3	3	1	0.365819	1	0	1	1	Mlst8; Mtor; Rps6kb1;	Mlst8|IDBG-146829|ENSMUSG00000024142|56716|1.268149971961975|0.03474999964237213; Mtor|IDBG-204403|ENSMUSG00000028991|56717|1.6736899614334106|4.199999966658652E-4; Rps6kb1|IDBG-206895|ENSMUSG00000020516|72508|1.3250399827957153|0.07926999777555466;
cond_1	FCERI mediated NF-kB activation	17306	REACTOME	10090	9	9	2	0.367841	1	0	1	1	Bcl10; Lyn; Map3k7; Nfkb1; Nfkbia; Pdpk1; Prkcq; Tab1; Tab3;	Bcl10|IDBG-198751|ENSMUSG00000028191|12042|1.0741651058197021|0.30502501130104065; Lyn|IDBG-128365|ENSMUSG00000042228|17096,666513|1.1426548957824707|0.22795000672340393; Map3k7|IDBG-132962|ENSMUSG00000028284|26409|1.2440400123596191|0.09455999732017517; Nfkb1|IDBG-195445|ENSMUSG00000028163|18033|1.2075049877166748|0.10723000019788742; Nfkbia|IDBG-140708|ENSMUSG00000021025|18035|1.138530015945434…
cond_1	GPCR Adenosine A2A receptor signaling pathway	16164	INOH	10090	9	9	2	0.367841	1	0	1	1	Braf; Cbl; Creb1; Crkl; Map2k1; Prkaca; Prkar1b; Prkar2b; Src;	Braf|IDBG-138657|ENSMUSG00000002413|109880|1.16177499294281|0.236285001039505; Cbl|IDBG-155970|ENSMUSG00000034342|12402|1.735569953918457|9.000000136438757E-5; Creb1|IDBG-161359|ENSMUSG00000025958|12912|1.044105052947998|0.39419999718666077; Crkl|IDBG-138913|ENSMUSG00000006134|12929|1.0881600379943848|0.2844949960708618; Map2k1|IDBG-176099|ENSMUSG00000004936|26395|1.195199966430664|0.102580003440…
cond_1	RIG-I/MDA5 mediated induction of IFN-alpha/beta pathways	19497	REACTOME	10090	9	9	2	0.367841	1	0	1	1	App; Casp8; Hmgb1; Ikbke; Irf1; Nfkb1; Nfkb2; Nfkbia; Traf2;	App|IDBG-172954|ENSMUSG00000022892|11820|1.2033599615097046|0.11819999665021896; Casp8|IDBG-157464|ENSMUSG00000026029|12370|1.5385199785232544|0.001990000018849969; Hmgb1|IDBG-209311|ENSMUSG00000066551|100862258,102642363,15289,619937|1.31003999710083|0.19374001026153564; Ikbke|IDBG-190983|ENSMUSG00000042349|56489|1.025480031967163|0.41640999913215637; Irf1|IDBG-172251|ENSMUSG00000018899|16362|1.…
cond_1	SHC-related events triggered by IGF1R	19696	REACTOME	10090	9	9	2	0.367841	1	0	1	1	Cdk1; Igf1r; Il6st; Map2k1; Mapk1; Ptpn11; Raf1; Shc1; Ywhab;	Cdk1|IDBG-160472|ENSMUSG00000019942|12534|1.212670087814331|0.21318000555038452; Igf1r|IDBG-192339|ENSMUSG00000005533|16001|1.9111099243164062|7.249999907799065E-4; Il6st|IDBG-182517|ENSMUSG00000021756|16195|1.1027400493621826|0.20300999283790588; Map2k1|IDBG-176099|ENSMUSG00000004936|26395|1.195199966430664|0.1025800034403801; Mapk1|IDBG-137672|ENSMUSG00000063358|26413|1.3330399990081787|0.24554…
cond_1	Signaling by Hedgehog	19238	REACTOME	10090	9	9	2	0.367841	1	0	1	1	Csnk1a1; Gsk3b; Numb; Prkaca; Prkar1b; Prkar2b; Psmb4; Rbx1; Vcp;	Csnk1a1|IDBG-152046|ENSMUSG00000024576|93687|1.022379994392395|0.4509199857711792; Gsk3b|IDBG-159859|ENSMUSG00000022812|56637|1.2536499500274658|0.10627999901771545; Numb|IDBG-155803|ENSMUSG00000021224|18222|1.7461600303649902|0.004809999838471413; Prkaca|IDBG-173105|ENSMUSG00000005469|18747|1.3712400197982788|0.02240999974310398; Prkar1b|IDBG-206405|ENSMUSG00000025855|19085|1.2176300287246704|0.…
cond_1	Signaling by NOTCH	19616	REACTOME	10090	9	9	2	0.367841	1	0	1	1	Ccnd1; Cntn1; Creb1; Hdac1; Hdac7; Numb; Psen1; Psen2; Rbx1;	Ccnd1|IDBG-212973|ENSMUSG00000070348|12443|1.4294350147247314|0.07524999976158142; Cntn1|IDBG-176351|ENSMUSG00000055022|12805|1.1585949659347534|0.13980500400066376; Creb1|IDBG-161359|ENSMUSG00000025958|12912|1.044105052947998|0.39419999718666077; Hdac1|IDBG-191058|ENSMUSG00000028800|433759|1.2392100095748901|0.05761000141501427; Hdac7|IDBG-179042|ENSMUSG00000022475|56233|1.0790200233459473|0.297…
cond_1	Oocyte meiosis	8114	KEGG	10090	22	22	4	0.373612	1	0	1	1	Calml3; Camk2a; Camk2d; Ccne1; Cdk1; Igf1r; Itpr1; Itpr2; Itpr3; Map2k1; Mapk1; Mapk12; Ppp1ca; Ppp2ca; Prkaca; Rbx1; Rps6ka1; Rps6ka3; Ywhab; Ywhae; Ywhaq; Ywhaz;	Calml3|IDBG-128446|ENSMUSG00000063130|70405|1.3283100128173828|0.04586999863386154; Camk2a|IDBG-150657|ENSMUSG00000024617|12322|1.3965799808502197|0.03407000005245209; Camk2d|IDBG-192589|ENSMUSG00000053819|108058|1.534500002861023|0.0072200000286102295; Ccne1|IDBG-175446|ENSMUSG00000002068|12447|1.4496999979019165|0.07298000156879425; Cdk1|IDBG-160472|ENSMUSG00000019942|12534|1.212670087814331|0.…
cond_1	DAP12 interactions	19893	REACTOME	10090	49	49	8	0.37865	1	0	1	1	Akt1; Btk; Casp9; Cd28; Cdk1; Creb1; Egfr; Erbb4; Fgfr1; Fgfr4; Foxo1; Foxo4; Frs2; Fyn; Gab1; Gsk3a; Gsk3b; Il6st; Itpr1; Itpr2; Itpr3; Kit; Lat; Lck; Map2k1; Mapk1; Mdm2; Mlst8; Mtor; Pdgfra; Pdpk1; Phlpp1; Pik3cd; Pik3r1; Pik3r2; Plcg1; Plcg2; Prkaca; Prkar1b; Prkar2b; Prkce; Prkcg; Pten; Ptpn11; Raf1; Rictor; Shc1; Sirpa; Ywhab;	Akt1|IDBG-174623|ENSMUSG00000001729|11651|2.0441598892211914|6.900000153109431E-4; Btk|IDBG-171427|ENSMUSG00000031264|12229|1.0299700498580933|0.41642001271247864; Casp9|IDBG-202405|ENSMUSG00000028914|12371|1.180345058441162|0.20177499949932098; Cd28|IDBG-159608|ENSMUSG00000026012|12487|1.087480068206787|0.27630501985549927; Cdk1|IDBG-160472|ENSMUSG00000019942|12534|1.212670087814331|0.2131800055…
cond_1	Downstream signal transduction	17892	REACTOME	10090	49	49	8	0.37865	1	0	1	1	Akt1; Casp9; Cd28; Cdk1; Creb1; Crk; Crkl; Egfr; Erbb4; Fgfr1; Fgfr4; Foxo1; Foxo4; Frs2; Fyn; Gab1; Gsk3a; Gsk3b; Il6st; Itpr1; Itpr2; Itpr3; Kit; Lck; Map2k1; Mapk1; Mdm2; Mlst8; Mtor; Pdgfra; Pdpk1; Phlpp1; Pik3cd; Pik3r1; Pik3r2; Plcg1; Prkaca; Prkar1b; Prkar2b; Prkce; Prkcg; Pten; Ptpn11; Raf1; Rictor; Src; Stat3; Stat5b; Ywhab;	Akt1|IDBG-174623|ENSMUSG00000001729|11651|2.0441598892211914|6.900000153109431E-4; Casp9|IDBG-202405|ENSMUSG00000028914|12371|1.180345058441162|0.20177499949932098; Cd28|IDBG-159608|ENSMUSG00000026012|12487|1.087480068206787|0.27630501985549927; Cdk1|IDBG-160472|ENSMUSG00000019942|12534|1.212670087814331|0.21318000555038452; Creb1|IDBG-161359|ENSMUSG00000025958|12912|1.044105052947998|0.394199997…
cond_1	Signaling by PDGF	19066	REACTOME	10090	49	49	8	0.37865	1	0	1	1	Akt1; Casp9; Cd28; Cdk1; Creb1; Crk; Crkl; Egfr; Erbb4; Fgfr1; Fgfr4; Foxo1; Foxo4; Frs2; Fyn; Gab1; Gsk3a; Gsk3b; Il6st; Itpr1; Itpr2; Itpr3; Kit; Lck; Map2k1; Mapk1; Mdm2; Mlst8; Mtor; Pdgfra; Pdpk1; Phlpp1; Pik3cd; Pik3r1; Pik3r2; Plcg1; Prkaca; Prkar1b; Prkar2b; Prkce; Prkcg; Pten; Ptpn11; Raf1; Rictor; Src; Stat3; Stat5b; Ywhab;	Akt1|IDBG-174623|ENSMUSG00000001729|11651|2.0441598892211914|6.900000153109431E-4; Casp9|IDBG-202405|ENSMUSG00000028914|12371|1.180345058441162|0.20177499949932098; Cd28|IDBG-159608|ENSMUSG00000026012|12487|1.087480068206787|0.27630501985549927; Cdk1|IDBG-160472|ENSMUSG00000019942|12534|1.212670087814331|0.21318000555038452; Creb1|IDBG-161359|ENSMUSG00000025958|12912|1.044105052947998|0.394199997…
cond_1	Fc epsilon receptor (FCERI) signaling	18703	REACTOME	10090	56	56	9	0.382935	1	0	1	1	Akt1; Bcl10; Btk; Casp9; Cd28; Cdk1; Creb1; Egfr; Erbb4; Fgfr1; Fgfr4; Fos; Foxo1; Foxo4; Frs2; Fyn; Gab1; Gsk3a; Gsk3b; Il6st; Itpr1; Itpr2; Itpr3; Jun; Kit; Lat; Lck; Lyn; Map2k1; Map2k4; Map3k7; Mapk1; Mapk8; Mapk9; Mdm2; Mlst8; Mtor; Nfkb1; Nfkbia; Pdgfra; Pdpk1; Phlpp1; Pik3cd; Pik3r1; Pik3r2; Plcg1; Plcg2; Prkcq; Pten; Ptpn11; Raf1; Rictor; Shc1; Tab1; Tab3; Ywhab;	Akt1|IDBG-174623|ENSMUSG00000001729|11651|2.0441598892211914|6.900000153109431E-4; Bcl10|IDBG-198751|ENSMUSG00000028191|12042|1.0741651058197021|0.30502501130104065; Btk|IDBG-171427|ENSMUSG00000031264|12229|1.0299700498580933|0.41642001271247864; Casp9|IDBG-202405|ENSMUSG00000028914|12371|1.180345058441162|0.20177499949932098; Cd28|IDBG-159608|ENSMUSG00000026012|12487|1.087480068206787|0.27630501…
cond_1	PI-3K cascade	18028	REACTOME	10090	29	29	5	0.385478	1	0	1	1	Akt1; Casp9; Cd28; Creb1; Egfr; Erbb4; Fgfr1; Fgfr4; Foxo1; Foxo4; Frs2; Fyn; Gab1; Gsk3a; Gsk3b; Kit; Lck; Mdm2; Mlst8; Mtor; Pdgfra; Pdpk1; Phlpp1; Pik3cd; Pik3r1; Pik3r2; Pten; Ptpn11; Rictor;	Akt1|IDBG-174623|ENSMUSG00000001729|11651|2.0441598892211914|6.900000153109431E-4; Casp9|IDBG-202405|ENSMUSG00000028914|12371|1.180345058441162|0.20177499949932098; Cd28|IDBG-159608|ENSMUSG00000026012|12487|1.087480068206787|0.27630501985549927; Creb1|IDBG-161359|ENSMUSG00000025958|12912|1.044105052947998|0.39419999718666077; Egfr|IDBG-151194|ENSMUSG00000020122|13649|1.0809199810028076|0.27316999…
cond_1	PI3K events in ERBB2 signaling	19422	REACTOME	10090	29	29	5	0.385478	1	0	1	1	Akt1; Casp9; Cd28; Creb1; Egfr; Erbb4; Fgfr1; Fgfr4; Foxo1; Foxo4; Frs2; Fyn; Gab1; Gsk3a; Gsk3b; Kit; Lck; Mdm2; Mlst8; Mtor; Pdgfra; Pdpk1; Phlpp1; Pik3cd; Pik3r1; Pik3r2; Pten; Ptpn11; Rictor;	Akt1|IDBG-174623|ENSMUSG00000001729|11651|2.0441598892211914|6.900000153109431E-4; Casp9|IDBG-202405|ENSMUSG00000028914|12371|1.180345058441162|0.20177499949932098; Cd28|IDBG-159608|ENSMUSG00000026012|12487|1.087480068206787|0.27630501985549927; Creb1|IDBG-161359|ENSMUSG00000025958|12912|1.044105052947998|0.39419999718666077; Egfr|IDBG-151194|ENSMUSG00000020122|13649|1.0809199810028076|0.27316999…
cond_1	PI3K events in ERBB4 signaling	18006	REACTOME	10090	29	29	5	0.385478	1	0	1	1	Akt1; Casp9; Cd28; Creb1; Egfr; Erbb4; Fgfr1; Fgfr4; Foxo1; Foxo4; Frs2; Fyn; Gab1; Gsk3a; Gsk3b; Kit; Lck; Mdm2; Mlst8; Mtor; Pdgfra; Pdpk1; Phlpp1; Pik3cd; Pik3r1; Pik3r2; Pten; Ptpn11; Rictor;	Akt1|IDBG-174623|ENSMUSG00000001729|11651|2.0441598892211914|6.900000153109431E-4; Casp9|IDBG-202405|ENSMUSG00000028914|12371|1.180345058441162|0.20177499949932098; Cd28|IDBG-159608|ENSMUSG00000026012|12487|1.087480068206787|0.27630501985549927; Creb1|IDBG-161359|ENSMUSG00000025958|12912|1.044105052947998|0.39419999718666077; Egfr|IDBG-151194|ENSMUSG00000020122|13649|1.0809199810028076|0.27316999…
cond_1	PI3K/AKT Signaling in Cancer	18809	REACTOME	10090	29	29	5	0.385478	1	0	1	1	Akt1; Casp9; Cd28; Creb1; Egfr; Erbb4; Fgfr1; Fgfr4; Foxo1; Foxo4; Frs2; Fyn; Gab1; Gsk3a; Gsk3b; Kit; Lck; Mdm2; Mlst8; Mtor; Pdgfra; Pdpk1; Phlpp1; Pik3cd; Pik3r1; Pik3r2; Pten; Ptpn11; Rictor;	Akt1|IDBG-174623|ENSMUSG00000001729|11651|2.0441598892211914|6.900000153109431E-4; Casp9|IDBG-202405|ENSMUSG00000028914|12371|1.180345058441162|0.20177499949932098; Cd28|IDBG-159608|ENSMUSG00000026012|12487|1.087480068206787|0.27630501985549927; Creb1|IDBG-161359|ENSMUSG00000025958|12912|1.044105052947998|0.39419999718666077; Egfr|IDBG-151194|ENSMUSG00000020122|13649|1.0809199810028076|0.27316999…
cond_1	PIP3 activates AKT signaling	17613	REACTOME	10090	29	29	5	0.385478	1	0	1	1	Akt1; Casp9; Cd28; Creb1; Egfr; Erbb4; Fgfr1; Fgfr4; Foxo1; Foxo4; Frs2; Fyn; Gab1; Gsk3a; Gsk3b; Kit; Lck; Mdm2; Mlst8; Mtor; Pdgfra; Pdpk1; Phlpp1; Pik3cd; Pik3r1; Pik3r2; Pten; Ptpn11; Rictor;	Akt1|IDBG-174623|ENSMUSG00000001729|11651|2.0441598892211914|6.900000153109431E-4; Casp9|IDBG-202405|ENSMUSG00000028914|12371|1.180345058441162|0.20177499949932098; Cd28|IDBG-159608|ENSMUSG00000026012|12487|1.087480068206787|0.27630501985549927; Creb1|IDBG-161359|ENSMUSG00000025958|12912|1.044105052947998|0.39419999718666077; Egfr|IDBG-151194|ENSMUSG00000020122|13649|1.0809199810028076|0.27316999…
cond_1	Platelet activation, signaling and aggregation	17716	REACTOME	10090	29	29	5	0.385478	1	0	1	1	Akt1; App; Crk; Fyn; Gnaq; Hspa5; Itpr1; Itpr2; Itpr3; Lat; Lck; Lyn; Mapk1; Mapk14; Pdpk1; Pfn1; Pik3cd; Pik3r1; Pla2g4a; Plcg2; Prkcb; Prkce; Prkcg; Prkcq; Prkcz; Raf1; Shc1; Src; Ywhaz;	Akt1|IDBG-174623|ENSMUSG00000001729|11651|2.0441598892211914|6.900000153109431E-4; App|IDBG-172954|ENSMUSG00000022892|11820|1.2033599615097046|0.11819999665021896; Crk|IDBG-200571|ENSMUSG00000017776|12928|1.028944969177246|0.424019992351532; Fyn|IDBG-144629|ENSMUSG00000019843|14360|1.5127400159835815|0.00761000020429492; Gnaq|IDBG-149873|ENSMUSG00000024639|14682|1.395650029182434|0.04191999882459…
cond_1	Adherens junction	741	KEGG	10090	16	16	3	0.39532	1	0	1	1	Baiap2; Cdh1; Csnk2a1; Ctnnb1; Egfr; Fgfr1; Fyn; Igf1r; Iqgap1; Lef1; Map3k7; Mapk1; Smad2; Smad3; Src; Tgfbr2;	Baiap2|IDBG-214732|ENSMUSG00000025372|108100|1.130079984664917|0.1342799961566925; Cdh1|IDBG-190074|ENSMUSG00000000303|12550|1.3684849739074707|0.05610499903559685; Csnk2a1|IDBG-209641|ENSMUSG00000074698|12995|1.3359400033950806|0.021239999681711197; Ctnnb1|IDBG-205243|ENSMUSG00000006932|12387|1.1180399656295776|0.2760150134563446; Egfr|IDBG-151194|ENSMUSG00000020122|13649|1.0809199810028076|0.27…
cond_1	Insulin receptor signalling cascade	18398	REACTOME	10090	23	23	4	0.408526	1	0	1	1	Akt1; Akt2; Cdk1; Crk; Fgfr1; Fgfr4; Frs2; Gab1; Il6st; Map2k1; Mapk1; Mlst8; Mtor; Pdpk1; Pik3r1; Pik3r2; Prkaa1; Prkag2; Ptpn11; Raf1; Rps6kb1; Shc1; Ywhab;	Akt1|IDBG-174623|ENSMUSG00000001729|11651|2.0441598892211914|6.900000153109431E-4; Akt2|IDBG-161456|ENSMUSG00000004056|11652|1.088284969329834|0.3781700134277344; Cdk1|IDBG-160472|ENSMUSG00000019942|12534|1.212670087814331|0.21318000555038452; Crk|IDBG-200571|ENSMUSG00000017776|12928|1.028944969177246|0.424019992351532; Fgfr1|IDBG-143767|ENSMUSG00000031565|14182|1.6457350254058838|0.0576949976384…
cond_1	Signaling by Insulin receptor	17037	REACTOME	10090	23	23	4	0.408526	1	0	1	1	Akt1; Akt2; Cdk1; Crk; Fgfr1; Fgfr4; Frs2; Gab1; Il6st; Map2k1; Mapk1; Mlst8; Mtor; Pdpk1; Pik3r1; Pik3r2; Prkaa1; Prkag2; Ptpn11; Raf1; Rps6kb1; Shc1; Ywhab;	Akt1|IDBG-174623|ENSMUSG00000001729|11651|2.0441598892211914|6.900000153109431E-4; Akt2|IDBG-161456|ENSMUSG00000004056|11652|1.088284969329834|0.3781700134277344; Cdk1|IDBG-160472|ENSMUSG00000019942|12534|1.212670087814331|0.21318000555038452; Crk|IDBG-200571|ENSMUSG00000017776|12928|1.028944969177246|0.424019992351532; Fgfr1|IDBG-143767|ENSMUSG00000031565|14182|1.6457350254058838|0.0576949976384…
cond_1	Vascular smooth muscle contraction	4355	KEGG	10090	23	23	4	0.408526	1	0	1	1	Acta2; Actg2; Braf; Calml3; Gnaq; Itpr1; Itpr2; Itpr3; Map2k1; Mapk1; Myl6; Pla2g4a; Plcb3; Ppp1ca; Ppp1r12a; Prkaca; Prkcb; Prkce; Prkcg; Prkcq; Prkg1; Raf1; Rock1;	Acta2|IDBG-159493|ENSMUSG00000035783|11475|1.0156300067901611|0.4663900136947632; Actg2|IDBG-161272|ENSMUSG00000059430|11468|1.7686100006103516|7.000000186963007E-5; Braf|IDBG-138657|ENSMUSG00000002413|109880|1.16177499294281|0.236285001039505; Calml3|IDBG-128446|ENSMUSG00000063130|70405|1.3283100128173828|0.04586999863386154; Gnaq|IDBG-149873|ENSMUSG00000024639|14682|1.395650029182434|0.04191999…
cond_1	PI3K/AKT activation	16822	REACTOME	10090	30	30	5	0.416297	1	0	1	1	Akt1; Casp9; Cd28; Creb1; Egfr; Erbb4; Fgfr1; Fgfr4; Foxo1; Foxo4; Frs2; Fyn; Gab1; Gsk3a; Gsk3b; Kit; Lck; Mdm2; Mlst8; Mtor; Ntrk1; Pdgfra; Pdpk1; Phlpp1; Pik3cd; Pik3r1; Pik3r2; Pten; Ptpn11; Rictor;	Akt1|IDBG-174623|ENSMUSG00000001729|11651|2.0441598892211914|6.900000153109431E-4; Casp9|IDBG-202405|ENSMUSG00000028914|12371|1.180345058441162|0.20177499949932098; Cd28|IDBG-159608|ENSMUSG00000026012|12487|1.087480068206787|0.27630501985549927; Creb1|IDBG-161359|ENSMUSG00000025958|12912|1.044105052947998|0.39419999718666077; Egfr|IDBG-151194|ENSMUSG00000020122|13649|1.0809199810028076|0.27316999…
cond_1	Apoptotic cleavage of cellular proteins	17470	REACTOME	10090	10	10	2	0.421545	1	0	1	1	2610018G03Rik; Birc2; Bmx; Casp7; Casp8; Cdh1; Ctnnb1; Mapt; Prkcq; Rock1;	2610018G03Rik|IDBG-144889|ENSMUSG00000031112|70415|1.441849946975708|0.03830999881029129; Birc2|IDBG-133125|ENSMUSG00000057367|11797|1.3270900249481201|0.0157299991697073; Bmx|IDBG-184635|ENSMUSG00000031377|12169|1.2132999897003174|0.14733000099658966; Casp7|IDBG-178813|ENSMUSG00000025076|12369|1.085960030555725|0.32089000940322876; Casp8|IDBG-157464|ENSMUSG00000026029|12370|1.5385199785232544|0.…
cond_1	FRS2-mediated cascade	19068	REACTOME	10090	10	10	2	0.421545	1	0	1	1	Cdk1; Fgfr1; Fgfr4; Frs2; Il6st; Map2k1; Mapk1; Ptpn11; Raf1; Ywhab;	Cdk1|IDBG-160472|ENSMUSG00000019942|12534|1.212670087814331|0.21318000555038452; Fgfr1|IDBG-143767|ENSMUSG00000031565|14182|1.6457350254058838|0.057694997638463974; Fgfr4|IDBG-154924|ENSMUSG00000005320|14186|1.5123850107192993|0.12971000373363495; Frs2|IDBG-191602|ENSMUSG00000020170|327826|1.627060055732727|4.799999878741801E-4; Il6st|IDBG-182517|ENSMUSG00000021756|16195|1.1027400493621826|0.2030…
cond_1	Inositol phosphate metabolism	779	KEGG	10090	10	10	2	0.421545	1	0	1	1	Inppl1; Pik3cd; Pikfyve; Pip5k1c; Plcb3; Plcd1; Plce1; Plcg1; Plcg2; Pten;	Inppl1|IDBG-202184|ENSMUSG00000032737|16332|1.0862900018692017|0.35315001010894775; Pik3cd|IDBG-205331|ENSMUSG00000039936|18707|1.3542100191116333|0.07382000237703323; Pikfyve|IDBG-162151|ENSMUSG00000025949|18711|1.166830062866211|0.1576099991798401; Pip5k1c|IDBG-177962|ENSMUSG00000034902|18717|1.0902800559997559|0.36928001046180725; Plcb3|IDBG-137388|ENSMUSG00000024960|18797|1.1098350286483765|0…
cond_1	Neuroactive ligand-receptor interaction	720	KEGG	10090	10	10	2	0.421545	1	0	1	1	Chrm2; Crhr1; Drd1a; Drd2; Drd3; Drd4; F2rl1; Gria4; Grid2; Grin2a;	Chrm2|IDBG-135963|ENSMUSG00000045613|243764|1.286600112915039|0.22972500324249268; Crhr1|IDBG-213083|ENSMUSG00000018634|12921|1.0041899681091309|0.4881199896335602; Drd1a|IDBG-153258|ENSMUSG00000021478|13488|4.29925012588501|0.0; Drd2|IDBG-162803|ENSMUSG00000032259|13489|1.1327199935913086|0.2383350133895874; Drd3|IDBG-161124|ENSMUSG00000022705|13490|1.1654449701309204|0.11279000341892242; Drd4|I…
cond_1	Semaphorin interactions	19281	REACTOME	10090	10	10	2	0.421545	1	0	1	1	Cdk5r1; Crmp1; Dpysl3; Fyn; Gsk3b; Hsp90ab1; Myl6; Pip5k1c; Ptprc; Rock1;	Cdk5r1|IDBG-204311|ENSMUSG00000048895|12569|1.0325000286102295|0.32374998927116394; Crmp1|IDBG-158810|ENSMUSG00000029121|12933|1.175819993019104|0.15591999888420105; Dpysl3|IDBG-143786|ENSMUSG00000024501|22240|1.0641200542449951|0.16384999454021454; Fyn|IDBG-144629|ENSMUSG00000019843|14360|1.5127400159835815|0.00761000020429492; Gsk3b|IDBG-159859|ENSMUSG00000022812|56637|1.2536499500274658|0.1062…
cond_1	Translocation of GLUT4 to the plasma membrane	19759	REACTOME	10090	10	10	2	0.421545	1	0	1	1	Akt1; Akt2; Prkag2; Rab10; Sfn; Snap23; Ywhab; Ywhae; Ywhaq; Ywhaz;	Akt1|IDBG-174623|ENSMUSG00000001729|11651|2.0441598892211914|6.900000153109431E-4; Akt2|IDBG-161456|ENSMUSG00000004056|11652|1.088284969329834|0.3781700134277344; Prkag2|IDBG-142303|ENSMUSG00000028944|108099|1.1652600765228271|0.14218999445438385; Rab10|IDBG-127682|ENSMUSG00000020671|19325|1.0532900094985962|0.38060998916625977; Sfn|IDBG-195282|ENSMUSG00000047281|55948|1.1708999872207642|0.165749…
cond_1	Ubiquitin mediated proteolysis	632	KEGG	10090	10	10	2	0.421545	1	0	1	1	Birc2; Cbl; Herc2; Huwe1; Mdm2; Park2; Prpf19; Rbx1; Siah1a; Socs3;	Birc2|IDBG-133125|ENSMUSG00000057367|11797|1.3270900249481201|0.0157299991697073; Cbl|IDBG-155970|ENSMUSG00000034342|12402|1.735569953918457|9.000000136438757E-5; Herc2|IDBG-189382|ENSMUSG00000030451|15204|1.2931599617004395|0.07560999691486359; Huwe1|IDBG-179321|ENSMUSG00000025261|59026|1.0071799755096436|0.4813700020313263; Mdm2|IDBG-191852|ENSMUSG00000020184|17246|1.0209399461746216|0.45256999…
cond_1	Axon guidance	18680	REACTOME	10090	51	51	8	0.427239	1	0	1	1	Abl1; Ap2a1; Ap2a2; Ap2m1; Cdk1; Cdk5r1; Cntn1; Creb1; Crmp1; Csnk2a1; Dnm1; Dpysl3; Efnb1; Egfr; Epha1; Epha4; Epha7; Ephb1; Ephb3; Ezr; Fgfr1; Fyn; Gsk3b; Hsp90ab1; Il6st; Lyn; Map2k1; Mapk1; Myl6; Ngef; Numb; Pak6; Pfn1; Pip5k1c; Plcg1; Prkcq; Psen2; Ptpn11; Ptprc; Raf1; Rock1; Rps6ka1; Rps6ka3; Rps6ka4; Rps6ka5; Sdcbp; Siah1a; Siah2; Src; Vasp; Ywhab;	Abl1|IDBG-158216|ENSMUSG00000026842|11350|1.0455600023269653|0.35732001066207886; Ap2a1|IDBG-180315|ENSMUSG00000060279|11771|1.0974700450897217|0.20639999210834503; Ap2a2|IDBG-212321|ENSMUSG00000002957|11772|1.3599950075149536|0.0074650002643466; Ap2m1|IDBG-144450|ENSMUSG00000022841|11773|1.688040018081665|0.020029999315738678; Cdk1|IDBG-160472|ENSMUSG00000019942|12534|1.212670087814331|0.2131800…
cond_1	Fcgamma receptor (FCGR) dependent phagocytosis	18964	REACTOME	10090	17	17	3	0.436291	1	0	1	1	Abl1; Baiap2; Cd3g; Crk; Fyn; Hsp90ab1; Itpr1; Itpr2; Itpr3; Lyn; Mapk1; Pik3r1; Pik3r2; Plcg1; Plcg2; Prkce; Src;	Abl1|IDBG-158216|ENSMUSG00000026842|11350|1.0455600023269653|0.35732001066207886; Baiap2|IDBG-214732|ENSMUSG00000025372|108100|1.130079984664917|0.1342799961566925; Cd3g|IDBG-158962|ENSMUSG00000002033|12502|1.2316800355911255|0.1724800020456314; Crk|IDBG-200571|ENSMUSG00000017776|12928|1.028944969177246|0.424019992351532; Fyn|IDBG-144629|ENSMUSG00000019843|14360|1.5127400159835815|0.0076100002042…
cond_1	Role of LAT2/NTAL/LAB on calcium mobilization	18625	REACTOME	10090	31	31	5	0.44695	1	0	1	1	Akt1; Casp9; Cd28; Creb1; Egfr; Erbb4; Fgfr1; Fgfr4; Foxo1; Foxo4; Frs2; Fyn; Gab1; Gsk3a; Gsk3b; Kit; Lck; Lyn; Mdm2; Mlst8; Mtor; Pdgfra; Pdpk1; Phlpp1; Pik3cd; Pik3r1; Pik3r2; Pten; Ptpn11; Rictor; Shc1;	Akt1|IDBG-174623|ENSMUSG00000001729|11651|2.0441598892211914|6.900000153109431E-4; Casp9|IDBG-202405|ENSMUSG00000028914|12371|1.180345058441162|0.20177499949932098; Cd28|IDBG-159608|ENSMUSG00000026012|12487|1.087480068206787|0.27630501985549927; Creb1|IDBG-161359|ENSMUSG00000025958|12912|1.044105052947998|0.39419999718666077; Egfr|IDBG-151194|ENSMUSG00000020122|13649|1.0809199810028076|0.27316999…
cond_1	Downstream signaling of activated FGFR	17895	REACTOME	10090	45	45	7	0.450691	1	0	1	1	Akt1; Casp9; Cd28; Cdk1; Creb1; Egfr; Erbb4; Fgfr1; Fgfr4; Foxo1; Foxo4; Frs2; Fyn; Gab1; Gsk3a; Gsk3b; Il6st; Itpr1; Itpr2; Itpr3; Kit; Lck; Map2k1; Mapk1; Mdm2; Mlst8; Mtor; Pdgfra; Pdpk1; Phlpp1; Pik3cd; Pik3r1; Pik3r2; Plcg1; Prkaca; Prkar1b; Prkar2b; Prkce; Prkcg; Pten; Ptpn11; Raf1; Rictor; Shc1; Ywhab;	Akt1|IDBG-174623|ENSMUSG00000001729|11651|2.0441598892211914|6.900000153109431E-4; Casp9|IDBG-202405|ENSMUSG00000028914|12371|1.180345058441162|0.20177499949932098; Cd28|IDBG-159608|ENSMUSG00000026012|12487|1.087480068206787|0.27630501985549927; Cdk1|IDBG-160472|ENSMUSG00000019942|12534|1.212670087814331|0.21318000555038452; Creb1|IDBG-161359|ENSMUSG00000025958|12912|1.044105052947998|0.394199997…
cond_1	ADP signalling through P2Y purinoceptor 1	18910	REACTOME	10090	4	4	1	0.455646	1	0	1	1	Gnaq; Mapk14; Pla2g4a; Src;	Gnaq|IDBG-149873|ENSMUSG00000024639|14682|1.395650029182434|0.041919998824596405; Mapk14|IDBG-158983|ENSMUSG00000053436|26416|1.2482099533081055|0.0755700021982193; Pla2g4a|IDBG-197265|ENSMUSG00000056220|18783|1.2071049213409424|0.16720500588417053; Src|IDBG-211273|ENSMUSG00000027646|20779|1.6640299558639526|4.999999873689376E-5;
cond_1	AKT phosphorylates targets in the nucleus	18231	REACTOME	10090	4	4	1	0.455646	1	0	1	1	Akt1; Creb1; Foxo1; Foxo4;	Akt1|IDBG-174623|ENSMUSG00000001729|11651|2.0441598892211914|6.900000153109431E-4; Creb1|IDBG-161359|ENSMUSG00000025958|12912|1.044105052947998|0.39419999718666077; Foxo1|IDBG-143370|ENSMUSG00000044167|56458|1.046180009841919|0.3990600109100342; Foxo4|IDBG-163340|ENSMUSG00000042903|54601|1.1249699592590332|0.2618800103664398;
cond_1	Activated NOTCH1 Transmits Signal to the Nucleus	18344	REACTOME	10090	4	4	1	0.455646	1	0	1	1	Cntn1; Numb; Psen1; Psen2;	Cntn1|IDBG-176351|ENSMUSG00000055022|12805|1.1585949659347534|0.13980500400066376; Numb|IDBG-155803|ENSMUSG00000021224|18222|1.7461600303649902|0.004809999838471413; Psen1|IDBG-155522|ENSMUSG00000019969|19164|1.1076699495315552|0.26276999711990356; Psen2|IDBG-207109|ENSMUSG00000010609|19165|1.2697099447250366|0.058789998292922974;
cond_1	Activation of gene expression by SREBF (SREBP)	17082	REACTOME	10090	4	4	1	0.455646	1	0	1	1	Ncoa1; Ppara; Sp1; Srebf2;	Ncoa1|IDBG-127933|ENSMUSG00000020647|17977|1.375445008277893|0.054740000516176224; Ppara|IDBG-170640|ENSMUSG00000022383|19013|1.1030199527740479|0.2211800068616867; Sp1|IDBG-188607|ENSMUSG00000001280|20683|1.1176650524139404|0.26629501581192017; Srebf2|IDBG-166203|ENSMUSG00000022463|20788|1.9591399431228638|7.999999797903001E-5;
cond_1	Arrhythmogenic right ventricular cardiomyopathy (ARVC)	4368	KEGG	10090	4	4	1	0.455646	1	0	1	1	Ctnnb1; Des; Gja1; Lef1;	Ctnnb1|IDBG-205243|ENSMUSG00000006932|12387|1.1180399656295776|0.2760150134563446; Des|IDBG-170899|ENSMUSG00000026208|13346|1.451659917831421|0.024364998564124107; Gja1|IDBG-152172|ENSMUSG00000050953|14609|1.7562700510025024|7.600000244565308E-4; Lef1|IDBG-194292|ENSMUSG00000027985|16842|1.0477999448776245|0.3931100070476532;
cond_1	CREB phosphorylation through the activation of CaMKII	17688	REACTOME	10090	4	4	1	0.455646	1	0	1	1	Camk2a; Camk2d; Creb1; Grin2a;	Camk2a|IDBG-150657|ENSMUSG00000024617|12322|1.3965799808502197|0.03407000005245209; Camk2d|IDBG-192589|ENSMUSG00000053819|108058|1.534500002861023|0.0072200000286102295; Creb1|IDBG-161359|ENSMUSG00000025958|12912|1.044105052947998|0.39419999718666077; Grin2a|IDBG-131990|ENSMUSG00000059003|14811|1.1335899829864502|0.24111999571323395;
cond_1	Constitutive Signaling by NOTCH1 HD+PEST Domain Mutants	19717	REACTOME	10090	4	4	1	0.455646	1	0	1	1	Hdac1; Hdac7; Psen2; Rbx1;	Hdac1|IDBG-191058|ENSMUSG00000028800|433759|1.2392100095748901|0.05761000141501427; Hdac7|IDBG-179042|ENSMUSG00000022475|56233|1.0790200233459473|0.2971999943256378; Psen2|IDBG-207109|ENSMUSG00000010609|19165|1.2697099447250366|0.058789998292922974; Rbx1|IDBG-164749|ENSMUSG00000022400|100043674,56438|2.250309944152832|0.0011099999537691474;
cond_1	Constitutive Signaling by NOTCH1 PEST Domain Mutants	17915	REACTOME	10090	4	4	1	0.455646	1	0	1	1	Hdac1; Hdac7; Psen2; Rbx1;	Hdac1|IDBG-191058|ENSMUSG00000028800|433759|1.2392100095748901|0.05761000141501427; Hdac7|IDBG-179042|ENSMUSG00000022475|56233|1.0790200233459473|0.2971999943256378; Psen2|IDBG-207109|ENSMUSG00000010609|19165|1.2697099447250366|0.058789998292922974; Rbx1|IDBG-164749|ENSMUSG00000022400|100043674,56438|2.250309944152832|0.0011099999537691474;
cond_1	Dopamine receptors	17984	REACTOME	10090	4	4	1	0.455646	1	0	1	1	Drd1a; Drd2; Drd3; Drd4;	Drd1a|IDBG-153258|ENSMUSG00000021478|13488|4.29925012588501|0.0; Drd2|IDBG-162803|ENSMUSG00000032259|13489|1.1327199935913086|0.2383350133895874; Drd3|IDBG-161124|ENSMUSG00000022705|13490|1.1654449701309204|0.11279000341892242; Drd4|IDBG-212125|ENSMUSG00000025496|13491|1.047029972076416|0.30706000328063965;
cond_1	GP1b-IX-V activation signalling	16743	REACTOME	10090	4	4	1	0.455646	1	0	1	1	Pik3r1; Raf1; Src; Ywhaz;	Pik3r1|IDBG-178868|ENSMUSG00000041417|18708|1.5873849391937256|0.18267999589443207; Raf1|IDBG-179428|ENSMUSG00000000441|110157|1.004930019378662|0.48816001415252686; Src|IDBG-211273|ENSMUSG00000027646|20779|1.6640299558639526|4.999999873689376E-5; Ywhaz|IDBG-135418|ENSMUSG00000022285|102641764,22631|1.078819990158081|0.32095998525619507;
cond_1	Lysosome	4357	KEGG	10090	4	4	1	0.455646	1	0	1	1	Ap1g1; Ctsb; Ctsl; Galc;	Ap1g1|IDBG-191480|ENSMUSG00000031731|11765|1.5025650262832642|0.0127399992197752; Ctsb|IDBG-172314|ENSMUSG00000021939|13030|1.0485399961471558|0.4496900141239166; Ctsl|IDBG-161957|ENSMUSG00000021477|13039|1.2308299541473389|0.14858999848365784; Galc|IDBG-162136|ENSMUSG00000021003|14420|1.1382249593734741|0.2446250021457672;
cond_1	Mitochondrial protein import	17845	REACTOME	10090	4	4	1	0.455646	1	0	1	1	Atp5b; Hspa9; Hspd1; Tomm70a;	Atp5b|IDBG-196497|ENSMUSG00000025393|11947|1.2274699211120605|0.21708999574184418; Hspa9|IDBG-136511|ENSMUSG00000024359|15526|1.84375|3.9999998989515007E-5; Hspd1|IDBG-155162|ENSMUSG00000025980|102641967,15510|1.0893100500106812|0.23048999905586243; Tomm70a|IDBG-168434|ENSMUSG00000022752|28185|1.1234400272369385|0.25115999579429626;
cond_1	Nephrin interactions	16962	REACTOME	10090	4	4	1	0.455646	1	0	1	1	Fyn; Iqgap1; Pik3r1; Pik3r2;	Fyn|IDBG-144629|ENSMUSG00000019843|14360|1.5127400159835815|0.00761000020429492; Iqgap1|IDBG-195532|ENSMUSG00000030536|29875|1.2201199531555176|0.14548000693321228; Pik3r1|IDBG-178868|ENSMUSG00000041417|18708|1.5873849391937256|0.18267999589443207; Pik3r2|IDBG-164118|ENSMUSG00000031834|18709|1.4414899349212646|0.011169999837875366;
cond_1	Nitric oxide stimulates guanylate cyclase	19087	REACTOME	10090	4	4	1	0.455646	1	0	1	1	Itpr1; Nos1; Nos2; Prkg1;	Itpr1|IDBG-174302|ENSMUSG00000030102|16438|1.0334349870681763|0.42444998025894165; Nos1|IDBG-194926|ENSMUSG00000029361|18125|1.5317599773406982|0.005710000172257423; Nos2|IDBG-203203|ENSMUSG00000020826|18126|1.3323700428009033|0.03652000054717064; Prkg1|IDBG-158230|ENSMUSG00000052920|19091|1.126520037651062|0.3094399869441986;
cond_1	Regulation of cholesterol biosynthesis by SREBP (SREBF)	17083	REACTOME	10090	4	4	1	0.455646	1	0	1	1	Ncoa1; Ppara; Sp1; Srebf2;	Ncoa1|IDBG-127933|ENSMUSG00000020647|17977|1.375445008277893|0.054740000516176224; Ppara|IDBG-170640|ENSMUSG00000022383|19013|1.1030199527740479|0.2211800068616867; Sp1|IDBG-188607|ENSMUSG00000001280|20683|1.1176650524139404|0.26629501581192017; Srebf2|IDBG-166203|ENSMUSG00000022463|20788|1.9591399431228638|7.999999797903001E-5;
cond_1	Rora activates circadian gene expression	14814	REACTOME	10090	4	4	1	0.455646	1	0	1	1	Ncoa1; Ppara; Ppargc1a; Srebf1;	Ncoa1|IDBG-127933|ENSMUSG00000020647|17977|1.375445008277893|0.054740000516176224; Ppara|IDBG-170640|ENSMUSG00000022383|19013|1.1030199527740479|0.2211800068616867; Ppargc1a|IDBG-163551|ENSMUSG00000029167|19017|1.0362999439239502|0.3991900086402893; Srebf1|IDBG-179865|ENSMUSG00000020538|20787|2.4028849601745605|1.3000000035390258E-4;
cond_1	Signal amplification	19684	REACTOME	10090	4	4	1	0.455646	1	0	1	1	Gnaq; Mapk14; Pla2g4a; Src;	Gnaq|IDBG-149873|ENSMUSG00000024639|14682|1.395650029182434|0.041919998824596405; Mapk14|IDBG-158983|ENSMUSG00000053436|26416|1.2482099533081055|0.0755700021982193; Pla2g4a|IDBG-197265|ENSMUSG00000056220|18783|1.2071049213409424|0.16720500588417053; Src|IDBG-211273|ENSMUSG00000027646|20779|1.6640299558639526|4.999999873689376E-5;
cond_1	TRAF6 mediated induction of TAK1 complex	17663	REACTOME	10090	4	4	1	0.455646	1	0	1	1	Map3k7; Tab1; Tab3; Tlr3;	Map3k7|IDBG-132962|ENSMUSG00000028284|26409|1.2440400123596191|0.09455999732017517; Tab1|IDBG-163423|ENSMUSG00000022414|66513|1.0087300539016724|0.48010000586509705; Tab3|IDBG-158739|ENSMUSG00000035476|66724|1.7113100290298462|0.01119999960064888; Tlr3|IDBG-152685|ENSMUSG00000031639|142980|1.0267599821090698|0.43334001302719116;
cond_1	Unblocking of NMDA receptor, glutamate binding and activation	19135	REACTOME	10090	4	4	1	0.455646	1	0	1	1	Camk2a; Camk2d; Gria4; Grin2a;	Camk2a|IDBG-150657|ENSMUSG00000024617|12322|1.3965799808502197|0.03407000005245209; Camk2d|IDBG-192589|ENSMUSG00000053819|108058|1.534500002861023|0.0072200000286102295; Gria4|IDBG-131447|ENSMUSG00000025892|14802|1.2191599607467651|0.06407000124454498; Grin2a|IDBG-131990|ENSMUSG00000059003|14811|1.1335899829864502|0.24111999571323395;
cond_1	Signalling by NGF	19028	REACTOME	10090	81	81	12	0.472527	1	0	1	1	Akt1; Ap2a1; Ap2a2; Ap2m1; Arhgdia; Arhgef2; Atf1; Bcl2l11; Bdnf; Braf; Casp2; Casp9; Cd28; Cdk1; Creb1; Crk; Crkl; Dnm1; Dusp6; Egfr; Erbb4; Fgfr1; Fgfr4; Foxo1; Foxo4; Frs2; Fyn; Gab1; Gsk3a; Gsk3b; Hdac1; Hdac2; Il6st; Itpr1; Itpr2; Itpr3; Kit; Lck; Map2k1; Map2k5; Mapk1; Mapk12; Mapk13; Mapk14; Mapk7; Mapk8; Mapkapk2; Mdm2; Mlst8; Mtor; Nfkb1; Nfkbia; Ngef; Ntrk1; Pdgfra; Pdpk1; Phlpp1; Pik3c…	Akt1|IDBG-174623|ENSMUSG00000001729|11651|2.0441598892211914|6.900000153109431E-4; Ap2a1|IDBG-180315|ENSMUSG00000060279|11771|1.0974700450897217|0.20639999210834503; Ap2a2|IDBG-212321|ENSMUSG00000002957|11772|1.3599950075149536|0.0074650002643466; Ap2m1|IDBG-144450|ENSMUSG00000022841|11773|1.688040018081665|0.020029999315738678; Arhgdia|IDBG-214842|ENSMUSG00000025132|192662|1.0835750102996826|0.3…
cond_1	Apoptotic execution phase	19735	REACTOME	10090	11	11	2	0.472938	1	0	1	1	2610018G03Rik; Birc2; Bmx; Casp7; Casp8; Cdh1; Ctnnb1; Hmgb1; Mapt; Prkcq; Rock1;	2610018G03Rik|IDBG-144889|ENSMUSG00000031112|70415|1.441849946975708|0.03830999881029129; Birc2|IDBG-133125|ENSMUSG00000057367|11797|1.3270900249481201|0.0157299991697073; Bmx|IDBG-184635|ENSMUSG00000031377|12169|1.2132999897003174|0.14733000099658966; Casp7|IDBG-178813|ENSMUSG00000025076|12369|1.085960030555725|0.32089000940322876; Casp8|IDBG-157464|ENSMUSG00000026029|12370|1.5385199785232544|0.…
cond_1	GPVI-mediated activation cascade	18392	REACTOME	10090	11	11	2	0.472938	1	0	1	1	Akt1; Fyn; Lat; Lck; Lyn; Pdpk1; Pik3cd; Pik3r1; Plcg2; Prkcz; Shc1;	Akt1|IDBG-174623|ENSMUSG00000001729|11651|2.0441598892211914|6.900000153109431E-4; Fyn|IDBG-144629|ENSMUSG00000019843|14360|1.5127400159835815|0.00761000020429492; Lat|IDBG-209436|ENSMUSG00000030742|16797|1.0034199953079224|0.4920399785041809; Lck|IDBG-191117|ENSMUSG00000000409|16818|1.181939959526062|0.13324999809265137; Lyn|IDBG-128365|ENSMUSG00000042228|17096,666513|1.1426548957824707|0.227950…
cond_1	Type II diabetes mellitus	641	KEGG	10090	11	11	2	0.472938	1	0	1	1	Mapk1; Mapk8; Mapk9; Mtor; Pik3cd; Pik3r1; Pik3r2; Pkm; Prkce; Prkcz; Socs3;	Mapk1|IDBG-137672|ENSMUSG00000063358|26413|1.3330399990081787|0.24554499983787537; Mapk8|IDBG-148417|ENSMUSG00000021936|26419|1.1668599843978882|0.30928999185562134; Mapk9|IDBG-167617|ENSMUSG00000020366|26420|1.4072799682617188|0.10199999809265137; Mtor|IDBG-204403|ENSMUSG00000028991|56717|1.6736899614334106|4.199999966658652E-4; Pik3cd|IDBG-205331|ENSMUSG00000039936|18707|1.3542100191116333|0.07…
cond_1	Developmental Biology	19101	REACTOME	10090	67	67	10	0.474251	1	0	1	1	Abl1; Acvr1c; Akt1; Ap2a1; Ap2a2; Ap2m1; Cdk1; Cdk11b; Cdk4; Cdk5r1; Cntn1; Creb1; Crmp1; Csnk2a1; Ctnnb1; Dnm1; Dpysl3; Efnb1; Egfr; Epha1; Epha4; Epha7; Ephb1; Ephb3; Ezr; Fgfr1; Foxo1; Fyn; Gsk3b; Hsp90ab1; Il6st; Lin28a; Lyn; Map2k1; Map2k6; Mapk1; Mapk12; Mapk14; Myl6; Ncoa1; Ngef; Numb; Pak6; Pfn1; Pip5k1c; Plcg1; Ppara; Ppargc1a; Prkcq; Psen2; Ptpn11; Ptprc; Raf1; Rock1; Rps6ka1; Rps6ka3; …	Abl1|IDBG-158216|ENSMUSG00000026842|11350|1.0455600023269653|0.35732001066207886; Acvr1c|IDBG-172013|ENSMUSG00000026834|269275|1.4261399507522583|0.02199999988079071; Akt1|IDBG-174623|ENSMUSG00000001729|11651|2.0441598892211914|6.900000153109431E-4; Ap2a1|IDBG-180315|ENSMUSG00000060279|11771|1.0974700450897217|0.20639999210834503; Ap2a2|IDBG-212321|ENSMUSG00000002957|11772|1.3599950075149536|0.00…
cond_1	L1CAM interactions	19011	REACTOME	10090	18	18	3	0.476288	1	0	1	1	Ap2a1; Ap2a2; Ap2m1; Cntn1; Csnk2a1; Dnm1; Egfr; Ezr; Fgfr1; Map2k1; Mapk1; Numb; Rps6ka1; Rps6ka3; Rps6ka4; Rps6ka5; Sdcbp; Src;	Ap2a1|IDBG-180315|ENSMUSG00000060279|11771|1.0974700450897217|0.20639999210834503; Ap2a2|IDBG-212321|ENSMUSG00000002957|11772|1.3599950075149536|0.0074650002643466; Ap2m1|IDBG-144450|ENSMUSG00000022841|11773|1.688040018081665|0.020029999315738678; Cntn1|IDBG-176351|ENSMUSG00000055022|12805|1.1585949659347534|0.13980500400066376; Csnk2a1|IDBG-209641|ENSMUSG00000074698|12995|1.3359400033950806|0.02…
cond_1	Focal adhesion	788	KEGG	10090	39	39	6	0.476955	1	0	1	1	Akt1; Akt2; Akt3; Bcl2; Birc2; Braf; Capn2; Cav1; Cav2; Ccnd1; Crk; Crkl; Ctnnb1; Egfr; Fyn; Gsk3b; Igf1r; Jun; Map2k1; Mapk1; Mapk8; Mapk9; Pak6; Pdgfra; Pdpk1; Pik3cd; Pik3r1; Pik3r2; Pip5k1c; Ppp1ca; Ppp1r12a; Prkcb; Prkcg; Pten; Raf1; Rock1; Shc1; Src; Vasp;	Akt1|IDBG-174623|ENSMUSG00000001729|11651|2.0441598892211914|6.900000153109431E-4; Akt2|IDBG-161456|ENSMUSG00000004056|11652|1.088284969329834|0.3781700134277344; Akt3|IDBG-206738|ENSMUSG00000019699|23797|1.4479600191116333|0.038759998977184296; Bcl2|IDBG-185673|ENSMUSG00000057329|12043|1.0126700401306152|0.47257000207901; Birc2|IDBG-133125|ENSMUSG00000057367|11797|1.3270900249481201|0.0157299991…
cond_1	MAP kinase activation in TLR cascade	17697	REACTOME	10090	25	25	4	0.4772	1	0	1	1	Atf1; Atf2; Cdk1; Creb1; Dusp6; Fos; Il6st; Jun; Map2k1; Map2k4; Map2k6; Map3k7; Mapk1; Mapk14; Mapk7; Mapk8; Mapk9; Mapkapk2; Ppp2ca; Ptpn11; Rps6ka1; Rps6ka3; Rps6ka5; Tab1; Tab3;	Atf1|IDBG-184326|ENSMUSG00000023027|100040260,11908|1.1196250915527344|0.29566001892089844; Atf2|IDBG-180520|ENSMUSG00000027104|102641666,11909|1.0323100090026855|0.4087800085544586; Cdk1|IDBG-160472|ENSMUSG00000019942|12534|1.212670087814331|0.21318000555038452; Creb1|IDBG-161359|ENSMUSG00000025958|12912|1.044105052947998|0.39419999718666077; Dusp6|IDBG-187794|ENSMUSG00000019960|67603|1.19328999…
cond_1	Fc epsilon RI signaling pathway	708	KEGG	10090	26	26	4	0.510534	1	0	1	1	Akt1; Akt2; Akt3; Btk; Fyn; Lat; Lyn; Map2k1; Map2k4; Map2k6; Mapk1; Mapk12; Mapk13; Mapk14; Mapk8; Mapk9; Pdpk1; Pik3cd; Pik3r1; Pik3r2; Pla2g4a; Plcg1; Plcg2; Prkcb; Prkce; Raf1;	Akt1|IDBG-174623|ENSMUSG00000001729|11651|2.0441598892211914|6.900000153109431E-4; Akt2|IDBG-161456|ENSMUSG00000004056|11652|1.088284969329834|0.3781700134277344; Akt3|IDBG-206738|ENSMUSG00000019699|23797|1.4479600191116333|0.038759998977184296; Btk|IDBG-171427|ENSMUSG00000031264|12229|1.0299700498580933|0.41642001271247864; Fyn|IDBG-144629|ENSMUSG00000019843|14360|1.5127400159835815|0.0076100002…
cond_1	Long-term depression	775	KEGG	10090	19	19	3	0.515027	1	0	1	1	Braf; Crhr1; Gnaq; Grid2; Igf1r; Itpr1; Itpr2; Itpr3; Lyn; Map2k1; Mapk1; Nos1; Pla2g4a; Plcb3; Ppp2ca; Prkcb; Prkcg; Prkg1; Raf1;	Braf|IDBG-138657|ENSMUSG00000002413|109880|1.16177499294281|0.236285001039505; Crhr1|IDBG-213083|ENSMUSG00000018634|12921|1.0041899681091309|0.4881199896335602; Gnaq|IDBG-149873|ENSMUSG00000024639|14682|1.395650029182434|0.041919998824596405; Grid2|IDBG-152790|ENSMUSG00000071424|14804|1.560920000076294|0.00139999995008111; Igf1r|IDBG-192339|ENSMUSG00000005533|16001|1.9111099243164062|7.2499999077…
cond_1	Melanoma	713	KEGG	10090	19	19	3	0.515027	1	0	1	1	Akt1; Akt2; Akt3; Braf; Ccnd1; Cdh1; Cdk4; Egfr; Fgfr1; Igf1r; Map2k1; Mapk1; Mdm2; Pdgfra; Pik3cd; Pik3r1; Pik3r2; Pten; Raf1;	Akt1|IDBG-174623|ENSMUSG00000001729|11651|2.0441598892211914|6.900000153109431E-4; Akt2|IDBG-161456|ENSMUSG00000004056|11652|1.088284969329834|0.3781700134277344; Akt3|IDBG-206738|ENSMUSG00000019699|23797|1.4479600191116333|0.038759998977184296; Braf|IDBG-138657|ENSMUSG00000002413|109880|1.16177499294281|0.236285001039505; Ccnd1|IDBG-212973|ENSMUSG00000070348|12443|1.4294350147247314|0.0752499997…
cond_1	Frs2-mediated activation	18359	REACTOME	10090	12	12	2	0.521604	1	0	1	1	Braf; Cdk1; Crkl; Frs2; Il6st; Map2k1; Mapk1; Ntrk1; Plcg1; Ptpn11; Raf1; Ywhab;	Braf|IDBG-138657|ENSMUSG00000002413|109880|1.16177499294281|0.236285001039505; Cdk1|IDBG-160472|ENSMUSG00000019942|12534|1.212670087814331|0.21318000555038452; Crkl|IDBG-138913|ENSMUSG00000006134|12929|1.0881600379943848|0.2844949960708618; Frs2|IDBG-191602|ENSMUSG00000020170|327826|1.627060055732727|4.799999878741801E-4; Il6st|IDBG-182517|ENSMUSG00000021756|16195|1.1027400493621826|0.20300999283…
cond_1	G alpha (q) signalling events	19293	REACTOME	10090	12	12	2	0.521604	1	0	1	1	Anxa1; App; F2rl1; Gnaq; Grk5; Itpr1; Itpr2; Itpr3; Pik3r1; Plcb3; Prkce; Prkcq;	Anxa1|IDBG-151723|ENSMUSG00000024659|16952|1.5457100868225098|0.05591000244021416; App|IDBG-172954|ENSMUSG00000022892|11820|1.2033599615097046|0.11819999665021896; F2rl1|IDBG-173973|ENSMUSG00000021678|14063|1.2247400283813477|0.12741999328136444; Gnaq|IDBG-149873|ENSMUSG00000024639|14682|1.395650029182434|0.041919998824596405; Grk5|IDBG-181926|ENSMUSG00000003228|14773|1.0181100368499756|0.4610399…
cond_1	DAP12 signaling	19896	REACTOME	10090	48	48	7	0.527086	1	0	1	1	Akt1; Btk; Casp9; Cd28; Cdk1; Creb1; Egfr; Erbb4; Fgfr1; Fgfr4; Foxo1; Foxo4; Frs2; Fyn; Gab1; Gsk3a; Gsk3b; Il6st; Itpr1; Itpr2; Itpr3; Kit; Lat; Lck; Map2k1; Mapk1; Mdm2; Mlst8; Mtor; Pdgfra; Pdpk1; Phlpp1; Pik3cd; Pik3r1; Pik3r2; Plcg1; Plcg2; Prkaca; Prkar1b; Prkar2b; Prkce; Prkcg; Pten; Ptpn11; Raf1; Rictor; Shc1; Ywhab;	Akt1|IDBG-174623|ENSMUSG00000001729|11651|2.0441598892211914|6.900000153109431E-4; Btk|IDBG-171427|ENSMUSG00000031264|12229|1.0299700498580933|0.41642001271247864; Casp9|IDBG-202405|ENSMUSG00000028914|12371|1.180345058441162|0.20177499949932098; Cd28|IDBG-159608|ENSMUSG00000026012|12487|1.087480068206787|0.27630501985549927; Cdk1|IDBG-160472|ENSMUSG00000019942|12534|1.212670087814331|0.2131800055…
cond_1	AKT phosphorylates targets in the cytosol	19267	REACTOME	10090	5	5	1	0.532969	1	0	1	1	Akt1; Casp9; Gsk3a; Gsk3b; Mdm2;	Akt1|IDBG-174623|ENSMUSG00000001729|11651|2.0441598892211914|6.900000153109431E-4; Casp9|IDBG-202405|ENSMUSG00000028914|12371|1.180345058441162|0.20177499949932098; Gsk3a|IDBG-156635|ENSMUSG00000057177|606496|1.3695100545883179|0.025550000369548798; Gsk3b|IDBG-159859|ENSMUSG00000022812|56637|1.2536499500274658|0.10627999901771545; Mdm2|IDBG-191852|ENSMUSG00000020184|17246|1.0209399461746216|0.452…
cond_1	Amine ligand-binding receptors	17058	REACTOME	10090	5	5	1	0.532969	1	0	1	1	Chrm2; Drd1a; Drd2; Drd3; Drd4;	Chrm2|IDBG-135963|ENSMUSG00000045613|243764|1.286600112915039|0.22972500324249268; Drd1a|IDBG-153258|ENSMUSG00000021478|13488|4.29925012588501|0.0; Drd2|IDBG-162803|ENSMUSG00000032259|13489|1.1327199935913086|0.2383350133895874; Drd3|IDBG-161124|ENSMUSG00000022705|13490|1.1654449701309204|0.11279000341892242; Drd4|IDBG-212125|ENSMUSG00000025496|13491|1.047029972076416|0.30706000328063965;
cond_1	Arachidonic acid metabolism	19749	REACTOME	10090	5	5	1	0.532969	1	0	1	1	Abcc1; Alox5; Mapkapk2; Pla2g4a; Ptgs2;	Abcc1|IDBG-135084|ENSMUSG00000023088|17250|1.0562100410461426|0.39598000049591064; Alox5|IDBG-180618|ENSMUSG00000025701|11689|1.2520350217819214|0.14810499548912048; Mapkapk2|IDBG-190728|ENSMUSG00000016528|17164|1.9432899951934814|0.01675499975681305; Pla2g4a|IDBG-197265|ENSMUSG00000056220|18783|1.2071049213409424|0.16720500588417053; Ptgs2|IDBG-197327|ENSMUSG00000032487|19225|1.4749000072479248|…
cond_1	CDO in myogenesis	18303	REACTOME	10090	5	5	1	0.532969	1	0	1	1	Abl1; Ctnnb1; Map2k6; Mapk12; Mapk14;	Abl1|IDBG-158216|ENSMUSG00000026842|11350|1.0455600023269653|0.35732001066207886; Ctnnb1|IDBG-205243|ENSMUSG00000006932|12387|1.1180399656295776|0.2760150134563446; Map2k6|IDBG-213977|ENSMUSG00000020623|26399|1.7473000288009644|8.999999845400453E-4; Mapk12|IDBG-172617|ENSMUSG00000022610|29857|1.3941600322723389|0.005319999996572733; Mapk14|IDBG-158983|ENSMUSG00000053436|26416|1.2482099533081055|0…
cond_1	CRMPs in Sema3A signaling	19591	REACTOME	10090	5	5	1	0.532969	1	0	1	1	Cdk5r1; Crmp1; Dpysl3; Fyn; Gsk3b;	Cdk5r1|IDBG-204311|ENSMUSG00000048895|12569|1.0325000286102295|0.32374998927116394; Crmp1|IDBG-158810|ENSMUSG00000029121|12933|1.175819993019104|0.15591999888420105; Dpysl3|IDBG-143786|ENSMUSG00000024501|22240|1.0641200542449951|0.16384999454021454; Fyn|IDBG-144629|ENSMUSG00000019843|14360|1.5127400159835815|0.00761000020429492; Gsk3b|IDBG-159859|ENSMUSG00000022812|56637|1.2536499500274658|0.1062…
cond_1	Circadian Clock	16967	REACTOME	10090	5	5	1	0.532969	1	0	1	1	Csnk1d; Csnk1e; Ncoa1; Ppara; Ppargc1a;	Csnk1d|IDBG-214925|ENSMUSG00000025162|104318|1.7845399379730225|0.07448499649763107; Csnk1e|IDBG-161704|ENSMUSG00000022433|27373|1.7325400114059448|6.799999973736703E-4; Ncoa1|IDBG-127933|ENSMUSG00000020647|17977|1.375445008277893|0.054740000516176224; Ppara|IDBG-170640|ENSMUSG00000022383|19013|1.1030199527740479|0.2211800068616867; Ppargc1a|IDBG-163551|ENSMUSG00000029167|19017|1.0362999439239502…
cond_1	DSCAM interactions	18081	REACTOME	10090	5	5	1	0.532969	1	0	1	1	Mapk12; Mapk13; Mapk14; Mapk8; Src;	Mapk12|IDBG-172617|ENSMUSG00000022610|29857|1.3941600322723389|0.005319999996572733; Mapk13|IDBG-159128|ENSMUSG00000004864|26415|1.2261199951171875|0.13663999736309052; Mapk14|IDBG-158983|ENSMUSG00000053436|26416|1.2482099533081055|0.0755700021982193; Mapk8|IDBG-148417|ENSMUSG00000021936|26419|1.1668599843978882|0.30928999185562134; Src|IDBG-211273|ENSMUSG00000027646|20779|1.6640299558639526|4.99…
cond_1	Degradation of GLI2 by the proteasome	18318	REACTOME	10090	5	5	1	0.532969	1	0	1	1	Csnk1a1; Gsk3b; Prkaca; Psmb4; Rbx1;	Csnk1a1|IDBG-152046|ENSMUSG00000024576|93687|1.022379994392395|0.4509199857711792; Gsk3b|IDBG-159859|ENSMUSG00000022812|56637|1.2536499500274658|0.10627999901771545; Prkaca|IDBG-173105|ENSMUSG00000005469|18747|1.3712400197982788|0.02240999974310398; Psmb4|IDBG-170872|ENSMUSG00000005779|19172|1.2252399921417236|0.0708099976181984; Rbx1|IDBG-164749|ENSMUSG00000022400|100043674,56438|2.2503099441528…
cond_1	G beta:gamma signalling through PI3Kgamma	19520	REACTOME	10090	5	5	1	0.532969	1	0	1	1	Akt1; Pdpk1; Pik3cd; Pik3r1; Shc1;	Akt1|IDBG-174623|ENSMUSG00000001729|11651|2.0441598892211914|6.900000153109431E-4; Pdpk1|IDBG-145251|ENSMUSG00000024122|18607|1.224679946899414|0.16566500067710876; Pik3cd|IDBG-205331|ENSMUSG00000039936|18707|1.3542100191116333|0.07382000237703323; Pik3r1|IDBG-178868|ENSMUSG00000041417|18708|1.5873849391937256|0.18267999589443207; Shc1|IDBG-164495|ENSMUSG00000042626|20416|1.0375800132751465|0.410…
cond_1	GLI3 is processed to GLI3R by the proteasome	18562	REACTOME	10090	5	5	1	0.532969	1	0	1	1	Csnk1a1; Gsk3b; Prkaca; Psmb4; Rbx1;	Csnk1a1|IDBG-152046|ENSMUSG00000024576|93687|1.022379994392395|0.4509199857711792; Gsk3b|IDBG-159859|ENSMUSG00000022812|56637|1.2536499500274658|0.10627999901771545; Prkaca|IDBG-173105|ENSMUSG00000005469|18747|1.3712400197982788|0.02240999974310398; Psmb4|IDBG-170872|ENSMUSG00000005779|19172|1.2252399921417236|0.0708099976181984; Rbx1|IDBG-164749|ENSMUSG00000022400|100043674,56438|2.2503099441528…
cond_1	Interleukin-6 signaling	18778	REACTOME	10090	5	5	1	0.532969	1	0	1	1	Cbl; Il6st; Ptpn11; Socs3; Stat3;	Cbl|IDBG-155970|ENSMUSG00000034342|12402|1.735569953918457|9.000000136438757E-5; Il6st|IDBG-182517|ENSMUSG00000021756|16195|1.1027400493621826|0.20300999283790588; Ptpn11|IDBG-196834|ENSMUSG00000043733|19247|1.4040299654006958|0.032269999384880066; Socs3|IDBG-214604|ENSMUSG00000053113|12702|1.130365014076233|0.32010501623153687; Stat3|IDBG-211637|ENSMUSG00000004040|20848|1.0414199829101562|0.3666…
cond_1	Myogenesis	17709	REACTOME	10090	5	5	1	0.532969	1	0	1	1	Abl1; Ctnnb1; Map2k6; Mapk12; Mapk14;	Abl1|IDBG-158216|ENSMUSG00000026842|11350|1.0455600023269653|0.35732001066207886; Ctnnb1|IDBG-205243|ENSMUSG00000006932|12387|1.1180399656295776|0.2760150134563446; Map2k6|IDBG-213977|ENSMUSG00000020623|26399|1.7473000288009644|8.999999845400453E-4; Mapk12|IDBG-172617|ENSMUSG00000022610|29857|1.3941600322723389|0.005319999996572733; Mapk14|IDBG-158983|ENSMUSG00000053436|26416|1.2482099533081055|0…
cond_1	NRAGE signals death through JNK	17436	REACTOME	10090	5	5	1	0.532969	1	0	1	1	Arhgef2; Bcl2l11; Bdnf; Mapk8; Ngef;	Arhgef2|IDBG-161396|ENSMUSG00000028059|16800|1.0469800233840942|0.40678998827934265; Bcl2l11|IDBG-205300|ENSMUSG00000027381|12125|1.5969300270080566|2.899999963119626E-4; Bdnf|IDBG-195506|ENSMUSG00000048482|12064|1.3496899604797363|0.0427200011909008; Mapk8|IDBG-148417|ENSMUSG00000021936|26419|1.1668599843978882|0.30928999185562134; Ngef|IDBG-178471|ENSMUSG00000026259|53972|1.252079963684082|0.07…
cond_1	Notch signaling pathway	657	KEGG	10090	5	5	1	0.532969	1	0	1	1	Hdac1; Hdac2; Numb; Psen1; Psen2;	Hdac1|IDBG-191058|ENSMUSG00000028800|433759|1.2392100095748901|0.05761000141501427; Hdac2|IDBG-143980|ENSMUSG00000019777|15182|1.07333505153656|0.31634998321533203; Numb|IDBG-155803|ENSMUSG00000021224|18222|1.7461600303649902|0.004809999838471413; Psen1|IDBG-155522|ENSMUSG00000019969|19164|1.1076699495315552|0.26276999711990356; Psen2|IDBG-207109|ENSMUSG00000010609|19165|1.2697099447250366|0.0587…
cond_1	Olfactory transduction	624	KEGG	10090	5	5	1	0.532969	1	0	1	1	Calml3; Camk2a; Camk2d; Prkaca; Prkg1;	Calml3|IDBG-128446|ENSMUSG00000063130|70405|1.3283100128173828|0.04586999863386154; Camk2a|IDBG-150657|ENSMUSG00000024617|12322|1.3965799808502197|0.03407000005245209; Camk2d|IDBG-192589|ENSMUSG00000053819|108058|1.534500002861023|0.0072200000286102295; Prkaca|IDBG-173105|ENSMUSG00000005469|18747|1.3712400197982788|0.02240999974310398; Prkg1|IDBG-158230|ENSMUSG00000052920|19091|1.126520037651062|…
cond_1	Rap1 signalling	18575	REACTOME	10090	5	5	1	0.532969	1	0	1	1	Prkaca; Prkg1; Raf1; Ywhab; Ywhaz;	Prkaca|IDBG-173105|ENSMUSG00000005469|18747|1.3712400197982788|0.02240999974310398; Prkg1|IDBG-158230|ENSMUSG00000052920|19091|1.126520037651062|0.3094399869441986; Raf1|IDBG-179428|ENSMUSG00000000441|110157|1.004930019378662|0.48816001415252686; Ywhab|IDBG-211991|ENSMUSG00000018326|54401|1.5473500490188599|0.034960001707077026; Ywhaz|IDBG-135418|ENSMUSG00000022285|102641764,22631|1.0788199901580…
cond_1	Retrograde neurotrophin signalling	17814	REACTOME	10090	5	5	1	0.532969	1	0	1	1	Ap2a1; Ap2a2; Ap2m1; Dnm1; Ntrk1;	Ap2a1|IDBG-180315|ENSMUSG00000060279|11771|1.0974700450897217|0.20639999210834503; Ap2a2|IDBG-212321|ENSMUSG00000002957|11772|1.3599950075149536|0.0074650002643466; Ap2m1|IDBG-144450|ENSMUSG00000022841|11773|1.688040018081665|0.020029999315738678; Dnm1|IDBG-159551|ENSMUSG00000026825|13429|1.074079990386963|0.312610000371933; Ntrk1|IDBG-158646|ENSMUSG00000028072|18211|1.2718300819396973|0.06795500…
cond_1	WNT5A-dependent internalization of FZD4	16785	REACTOME	10090	5	5	1	0.532969	1	0	1	1	Ap2a1; Ap2a2; Ap2m1; Prkcb; Prkcg;	Ap2a1|IDBG-180315|ENSMUSG00000060279|11771|1.0974700450897217|0.20639999210834503; Ap2a2|IDBG-212321|ENSMUSG00000002957|11772|1.3599950075149536|0.0074650002643466; Ap2m1|IDBG-144450|ENSMUSG00000022841|11773|1.688040018081665|0.020029999315738678; Prkcb|IDBG-208976|ENSMUSG00000052889|18751|1.3747000694274902|0.060315001755952835; Prkcg|IDBG-264090|ENSMUSG00000078816|18752|1.1001100540161133|0.329…
cond_1	disassembly of the destruction complex and recruitment of AXIN to the membrane	18330	REACTOME	10090	5	5	1	0.532969	1	0	1	1	Cav1; Csnk1a1; Ctnnb1; Gsk3b; Ppp2ca;	Cav1|IDBG-129000|ENSMUSG00000007655|12389|1.5222300291061401|0.002240000059828162; Csnk1a1|IDBG-152046|ENSMUSG00000024576|93687|1.022379994392395|0.4509199857711792; Ctnnb1|IDBG-205243|ENSMUSG00000006932|12387|1.1180399656295776|0.2760150134563446; Gsk3b|IDBG-159859|ENSMUSG00000022812|56637|1.2536499500274658|0.10627999901771545; Ppp2ca|IDBG-170858|ENSMUSG00000020349|19052|1.299530029296875|0.044…
cond_1	ErbB signaling pathway	627	KEGG	10090	34	34	5	0.536334	1	0	1	1	Abl1; Akt1; Akt2; Akt3; Braf; Camk2a; Camk2d; Cbl; Crk; Crkl; Egfr; Erbb4; Gab1; Gsk3b; Jun; Map2k1; Map2k4; Mapk1; Mapk8; Mapk9; Mtor; Pak6; Pik3cd; Pik3r1; Pik3r2; Plcg1; Plcg2; Prkcb; Prkcg; Raf1; Rps6kb1; Shc1; Src; Stat5b;	Abl1|IDBG-158216|ENSMUSG00000026842|11350|1.0455600023269653|0.35732001066207886; Akt1|IDBG-174623|ENSMUSG00000001729|11651|2.0441598892211914|6.900000153109431E-4; Akt2|IDBG-161456|ENSMUSG00000004056|11652|1.088284969329834|0.3781700134277344; Akt3|IDBG-206738|ENSMUSG00000019699|23797|1.4479600191116333|0.038759998977184296; Braf|IDBG-138657|ENSMUSG00000002413|109880|1.16177499294281|0.236285001…
cond_1	MyD88-independent cascade	19392	REACTOME	10090	34	34	5	0.536334	1	0	1	1	App; Atf1; Atf2; Birc2; Casp8; Cdk1; Creb1; Dusp6; Fos; Hmgb1; Ikbke; Il6st; Jun; Map2k1; Map2k4; Map2k6; Map3k7; Mapk1; Mapk14; Mapk7; Mapk8; Mapk9; Mapkapk2; Nfkb1; Nfkb2; Nfkbia; Ppp2ca; Ptpn11; Rps6ka1; Rps6ka3; Rps6ka5; Tab1; Tab3; Tlr3;	App|IDBG-172954|ENSMUSG00000022892|11820|1.2033599615097046|0.11819999665021896; Atf1|IDBG-184326|ENSMUSG00000023027|100040260,11908|1.1196250915527344|0.29566001892089844; Atf2|IDBG-180520|ENSMUSG00000027104|102641666,11909|1.0323100090026855|0.4087800085544586; Birc2|IDBG-133125|ENSMUSG00000057367|11797|1.3270900249481201|0.0157299991697073; Casp8|IDBG-157464|ENSMUSG00000026029|12370|1.53851997…
cond_1	TRIF-mediated TLR3/TLR4 signaling	19584	REACTOME	10090	34	34	5	0.536334	1	0	1	1	App; Atf1; Atf2; Birc2; Casp8; Cdk1; Creb1; Dusp6; Fos; Hmgb1; Ikbke; Il6st; Jun; Map2k1; Map2k4; Map2k6; Map3k7; Mapk1; Mapk14; Mapk7; Mapk8; Mapk9; Mapkapk2; Nfkb1; Nfkb2; Nfkbia; Ppp2ca; Ptpn11; Rps6ka1; Rps6ka3; Rps6ka5; Tab1; Tab3; Tlr3;	App|IDBG-172954|ENSMUSG00000022892|11820|1.2033599615097046|0.11819999665021896; Atf1|IDBG-184326|ENSMUSG00000023027|100040260,11908|1.1196250915527344|0.29566001892089844; Atf2|IDBG-180520|ENSMUSG00000027104|102641666,11909|1.0323100090026855|0.4087800085544586; Birc2|IDBG-133125|ENSMUSG00000057367|11797|1.3270900249481201|0.0157299991697073; Casp8|IDBG-157464|ENSMUSG00000026029|12370|1.53851997…
cond_1	Toll Like Receptor 3 (TLR3) Cascade	16686	REACTOME	10090	34	34	5	0.536334	1	0	1	1	App; Atf1; Atf2; Birc2; Casp8; Cdk1; Creb1; Dusp6; Fos; Hmgb1; Ikbke; Il6st; Jun; Map2k1; Map2k4; Map2k6; Map3k7; Mapk1; Mapk14; Mapk7; Mapk8; Mapk9; Mapkapk2; Nfkb1; Nfkb2; Nfkbia; Ppp2ca; Ptpn11; Rps6ka1; Rps6ka3; Rps6ka5; Tab1; Tab3; Tlr3;	App|IDBG-172954|ENSMUSG00000022892|11820|1.2033599615097046|0.11819999665021896; Atf1|IDBG-184326|ENSMUSG00000023027|100040260,11908|1.1196250915527344|0.29566001892089844; Atf2|IDBG-180520|ENSMUSG00000027104|102641666,11909|1.0323100090026855|0.4087800085544586; Birc2|IDBG-133125|ENSMUSG00000057367|11797|1.3270900249481201|0.0157299991697073; Casp8|IDBG-157464|ENSMUSG00000026029|12370|1.53851997…
cond_1	GPCR downstream signaling	16814	REACTOME	10090	27	27	4	0.542964	1	0	1	1	Akt1; Anxa1; App; Arhgef2; Chrm2; Crhr1; Drd1a; Drd2; Drd3; Drd4; F2rl1; Gnaq; Grk5; Itpr1; Itpr2; Itpr3; Ngef; Pdpk1; Pik3cd; Pik3r1; Plcb3; Prkcb; Prkce; Prkcg; Prkcq; Rock1; Shc1;	Akt1|IDBG-174623|ENSMUSG00000001729|11651|2.0441598892211914|6.900000153109431E-4; Anxa1|IDBG-151723|ENSMUSG00000024659|16952|1.5457100868225098|0.05591000244021416; App|IDBG-172954|ENSMUSG00000022892|11820|1.2033599615097046|0.11819999665021896; Arhgef2|IDBG-161396|ENSMUSG00000028059|16800|1.0469800233840942|0.40678998827934265; Chrm2|IDBG-135963|ENSMUSG00000045613|243764|1.286600112915039|0.229…
cond_1	Adipocytokine signaling pathway	758	KEGG	10090	20	20	3	0.552285	1	0	1	1	Acsl5; Akt1; Akt2; Akt3; Camkk1; Camkk2; Mapk8; Mapk9; Mtor; Nfkb1; Nfkbia; Ppara; Ppargc1a; Prkaa1; Prkag2; Prkcq; Ptpn11; Socs3; Stat3; Traf2;	Acsl5|IDBG-177454|ENSMUSG00000024981|433256|1.020840048789978|0.4477800130844116; Akt1|IDBG-174623|ENSMUSG00000001729|11651|2.0441598892211914|6.900000153109431E-4; Akt2|IDBG-161456|ENSMUSG00000004056|11652|1.088284969329834|0.3781700134277344; Akt3|IDBG-206738|ENSMUSG00000019699|23797|1.4479600191116333|0.038759998977184296; Camkk1|IDBG-197494|ENSMUSG00000020785|55984|1.0828299522399902|0.313320…
cond_1	Huntington's disease	4374	KEGG	10090	20	20	3	0.552285	1	0	1	1	Ap2a1; Ap2a2; Ap2m1; Atp5b; Bax; Bdnf; Casp8; Casp9; Creb1; Dctn1; Gnaq; Hdac1; Hdac2; Hip1; Itpr1; Ndufa4; Plcb3; Ppargc1a; Sp1; Uqcrc1;	Ap2a1|IDBG-180315|ENSMUSG00000060279|11771|1.0974700450897217|0.20639999210834503; Ap2a2|IDBG-212321|ENSMUSG00000002957|11772|1.3599950075149536|0.0074650002643466; Ap2m1|IDBG-144450|ENSMUSG00000022841|11773|1.688040018081665|0.020029999315738678; Atp5b|IDBG-196497|ENSMUSG00000025393|11947|1.2274699211120605|0.21708999574184418; Bax|IDBG-183241|ENSMUSG00000003873|12028|2.1036999225616455|9.999999…
cond_1	Downstream signaling events of B Cell Receptor (BCR)	19848	REACTOME	10090	35	35	5	0.564826	1	0	1	1	Akt1; Bcl10; Casp9; Cd28; Creb1; Egfr; Erbb4; Fgfr1; Fgfr4; Foxo1; Foxo4; Frs2; Fyn; Gab1; Gsk3a; Gsk3b; Kit; Lck; Map3k7; Mdm2; Mlst8; Mtor; Nfkb1; Nfkbia; Pdgfra; Pdpk1; Phlpp1; Pik3cd; Pik3r1; Pik3r2; Prkcb; Psmb4; Pten; Ptpn11; Rictor;	Akt1|IDBG-174623|ENSMUSG00000001729|11651|2.0441598892211914|6.900000153109431E-4; Bcl10|IDBG-198751|ENSMUSG00000028191|12042|1.0741651058197021|0.30502501130104065; Casp9|IDBG-202405|ENSMUSG00000028914|12371|1.180345058441162|0.20177499949932098; Cd28|IDBG-159608|ENSMUSG00000026012|12487|1.087480068206787|0.27630501985549927; Creb1|IDBG-161359|ENSMUSG00000025958|12912|1.044105052947998|0.3941999…
cond_1	Osteoclast differentiation	10372	KEGG	10090	35	35	5	0.564826	1	0	1	1	Akt1; Akt2; Akt3; Blnk; Btk; Creb1; Csf1r; Fos; Fosb; Fyn; Ifnar1; Jun; Lck; Map2k1; Map2k6; Map3k7; Mapk1; Mapk12; Mapk13; Mapk14; Mapk8; Mapk9; Ncf1; Nfkb1; Nfkb2; Nfkbia; Pik3cd; Pik3r1; Pik3r2; Plcg2; Sirpa; Socs3; Tab1; Tgfbr2; Traf2;	Akt1|IDBG-174623|ENSMUSG00000001729|11651|2.0441598892211914|6.900000153109431E-4; Akt2|IDBG-161456|ENSMUSG00000004056|11652|1.088284969329834|0.3781700134277344; Akt3|IDBG-206738|ENSMUSG00000019699|23797|1.4479600191116333|0.038759998977184296; Blnk|IDBG-165316|ENSMUSG00000061132|17060|1.3122050762176514|0.06059500202536583; Btk|IDBG-171427|ENSMUSG00000031264|12229|1.0299700498580933|0.416420012…
cond_1	Antigen activates B Cell Receptor (BCR) leading to generation of second messengers	16813	REACTOME	10090	13	13	2	0.567287	1	0	1	1	Blnk; Btk; Cbl; Fyn; Itpr1; Itpr2; Itpr3; Lyn; Pik3cd; Pik3r1; Plcg1; Plcg2; Shc1;	Blnk|IDBG-165316|ENSMUSG00000061132|17060|1.3122050762176514|0.06059500202536583; Btk|IDBG-171427|ENSMUSG00000031264|12229|1.0299700498580933|0.41642001271247864; Cbl|IDBG-155970|ENSMUSG00000034342|12402|1.735569953918457|9.000000136438757E-5; Fyn|IDBG-144629|ENSMUSG00000019843|14360|1.5127400159835815|0.00761000020429492; Itpr1|IDBG-174302|ENSMUSG00000030102|16438|1.0334349870681763|0.4244499802…
cond_1	Axon guidance	612	KEGG	10090	13	13	2	0.567287	1	0	1	1	Abl1; Efnb1; Epha1; Epha4; Epha7; Ephb1; Ephb3; Fyn; Gsk3b; Mapk1; Ngef; Pak6; Rock1;	Abl1|IDBG-158216|ENSMUSG00000026842|11350|1.0455600023269653|0.35732001066207886; Efnb1|IDBG-161815|ENSMUSG00000031217|13641|1.149704933166504|0.3093999922275543; Epha1|IDBG-142164|ENSMUSG00000029859|13835|1.4675099849700928|0.029670000076293945; Epha4|IDBG-172040|ENSMUSG00000026235|13838|1.2244700193405151|0.034630000591278076; Epha7|IDBG-132772|ENSMUSG00000028289|13841|1.3801350593566895|0.2265…
cond_1	GPCR GroupI metabotropic glutamate receptor signaling pathway	16199	INOH	10090	13	13	2	0.567287	1	0	1	1	Braf; Gnaq; Itpr1; Itpr3; Map2k1; Plcb3; Prkcb; Prkce; Prkcg; Prkci; Prkcq; Prkcz; Raf1;	Braf|IDBG-138657|ENSMUSG00000002413|109880|1.16177499294281|0.236285001039505; Gnaq|IDBG-149873|ENSMUSG00000024639|14682|1.395650029182434|0.041919998824596405; Itpr1|IDBG-174302|ENSMUSG00000030102|16438|1.0334349870681763|0.42444998025894165; Itpr3|IDBG-156294|ENSMUSG00000042644|16440|1.167870044708252|0.14063000679016113; Map2k1|IDBG-176099|ENSMUSG00000004936|26395|1.195199966430664|0.102580003…
cond_1	Interleukin-3, 5 and GM-CSF signaling	19407	REACTOME	10090	13	13	2	0.567287	1	0	1	1	Blnk; Cbl; Crk; Crkl; Fyn; Inppl1; Pik3cd; Pik3r1; Prkaca; Ptpn11; Shc1; Stat5b; Ywhaz;	Blnk|IDBG-165316|ENSMUSG00000061132|17060|1.3122050762176514|0.06059500202536583; Cbl|IDBG-155970|ENSMUSG00000034342|12402|1.735569953918457|9.000000136438757E-5; Crk|IDBG-200571|ENSMUSG00000017776|12928|1.028944969177246|0.424019992351532; Crkl|IDBG-138913|ENSMUSG00000006134|12929|1.0881600379943848|0.2844949960708618; Fyn|IDBG-144629|ENSMUSG00000019843|14360|1.5127400159835815|0.007610000204294…
cond_1	Parkinson's disease	2792	KEGG	10090	13	13	2	0.567287	1	0	1	1	Atp5b; Casp9; Drd1a; Drd2; Htra2; Lrrk2; Ndufa4; Park2; Pink1; Prkaca; Snca; Sncaip; Uqcrc1;	Atp5b|IDBG-196497|ENSMUSG00000025393|11947|1.2274699211120605|0.21708999574184418; Casp9|IDBG-202405|ENSMUSG00000028914|12371|1.180345058441162|0.20177499949932098; Drd1a|IDBG-153258|ENSMUSG00000021478|13488|4.29925012588501|0.0; Drd2|IDBG-162803|ENSMUSG00000032259|13489|1.1327199935913086|0.2383350133895874; Htra2|IDBG-159586|ENSMUSG00000068329|64704|1.0242700576782227|0.4634999930858612; Lrrk2|…
cond_1	Prolonged ERK activation events	19460	REACTOME	10090	13	13	2	0.567287	1	0	1	1	Braf; Cdk1; Crk; Crkl; Frs2; Il6st; Map2k1; Mapk1; Ntrk1; Plcg1; Ptpn11; Raf1; Ywhab;	Braf|IDBG-138657|ENSMUSG00000002413|109880|1.16177499294281|0.236285001039505; Cdk1|IDBG-160472|ENSMUSG00000019942|12534|1.212670087814331|0.21318000555038452; Crk|IDBG-200571|ENSMUSG00000017776|12928|1.028944969177246|0.424019992351532; Crkl|IDBG-138913|ENSMUSG00000006134|12929|1.0881600379943848|0.2844949960708618; Frs2|IDBG-191602|ENSMUSG00000020170|327826|1.627060055732727|4.799999878741801E-…
cond_1	Pathways in cancer	4393	KEGG	10090	65	65	9	0.586692	1	0	1	1	Abl1; Akt1; Akt2; Akt3; Bax; Bcl2; Bcl2l1; Bcr; Birc2; Braf; Casp8; Casp9; Cbl; Ccnd1; Ccne1; Cdh1; Cdk4; Cks2; Crk; Crkl; Csf1r; Ctnnb1; Egfr; Fgfr1; Fos; Foxo1; Gsk3b; Hdac1; Hdac2; Hsp90ab1; Hsp90b1; Igf1r; Jun; Kit; Lef1; Map2k1; Mapk1; Mapk8; Mapk9; Mdm2; Mtor; Nfkb1; Nfkb2; Nfkbia; Nos2; Ntrk1; Pdgfra; Pik3cd; Pik3r1; Pik3r2; Plcg1; Plcg2; Prkcb; Prkcg; Pten; Ptgs2; Raf1; Rassf5; Rbx1; Smad…	Abl1|IDBG-158216|ENSMUSG00000026842|11350|1.0455600023269653|0.35732001066207886; Akt1|IDBG-174623|ENSMUSG00000001729|11651|2.0441598892211914|6.900000153109431E-4; Akt2|IDBG-161456|ENSMUSG00000004056|11652|1.088284969329834|0.3781700134277344; Akt3|IDBG-206738|ENSMUSG00000019699|23797|1.4479600191116333|0.038759998977184296; Bax|IDBG-183241|ENSMUSG00000003873|12028|2.1036999225616455|9.999999747…
cond_1	Apoptosis	759	KEGG	10090	21	21	3	0.587892	1	0	1	1	Akt1; Akt2; Akt3; Bax; Bcl2; Bcl2l1; Birc2; Capn2; Casp7; Casp8; Casp9; Nfkb1; Nfkbia; Ntrk1; Pik3cd; Pik3r1; Pik3r2; Prkaca; Prkar1b; Prkar2b; Traf2;	Akt1|IDBG-174623|ENSMUSG00000001729|11651|2.0441598892211914|6.900000153109431E-4; Akt2|IDBG-161456|ENSMUSG00000004056|11652|1.088284969329834|0.3781700134277344; Akt3|IDBG-206738|ENSMUSG00000019699|23797|1.4479600191116333|0.038759998977184296; Bax|IDBG-183241|ENSMUSG00000003873|12028|2.1036999225616455|9.999999747378752E-6; Bcl2|IDBG-185673|ENSMUSG00000057329|12043|1.0126700401306152|0.47257000…
cond_1	Wnt signaling pathway	698	KEGG	10090	21	21	3	0.587892	1	0	1	1	Camk2a; Camk2d; Ccnd1; Csnk1a1; Csnk1e; Csnk2a1; Ctnnb1; Gsk3b; Jun; Lef1; Map3k7; Mapk8; Mapk9; Plcb3; Prkaca; Prkcb; Prkcg; Psen1; Rbx1; Siah1a; Smad3;	Camk2a|IDBG-150657|ENSMUSG00000024617|12322|1.3965799808502197|0.03407000005245209; Camk2d|IDBG-192589|ENSMUSG00000053819|108058|1.534500002861023|0.0072200000286102295; Ccnd1|IDBG-212973|ENSMUSG00000070348|12443|1.4294350147247314|0.07524999976158142; Csnk1a1|IDBG-152046|ENSMUSG00000024576|93687|1.022379994392395|0.4509199857711792; Csnk1e|IDBG-161704|ENSMUSG00000022433|27373|1.7325400114059448|…
cond_1	Activated TLR4 signalling	19167	REACTOME	10090	36	36	5	0.592485	1	0	1	1	App; Atf1; Atf2; Birc2; Btk; Casp8; Cdk1; Creb1; Dusp6; Fos; Hmgb1; Ikbke; Il6st; Jun; Map2k1; Map2k4; Map2k6; Map3k7; Mapk1; Mapk14; Mapk7; Mapk8; Mapk9; Mapkapk2; Nfkb1; Nfkb2; Nfkbia; Peli1; Ppp2ca; Ptpn11; Rps6ka1; Rps6ka3; Rps6ka5; Tab1; Tab3; Tlr3;	App|IDBG-172954|ENSMUSG00000022892|11820|1.2033599615097046|0.11819999665021896; Atf1|IDBG-184326|ENSMUSG00000023027|100040260,11908|1.1196250915527344|0.29566001892089844; Atf2|IDBG-180520|ENSMUSG00000027104|102641666,11909|1.0323100090026855|0.4087800085544586; Birc2|IDBG-133125|ENSMUSG00000057367|11797|1.3270900249481201|0.0157299991697073; Btk|IDBG-171427|ENSMUSG00000031264|12229|1.0299700498…
cond_1	MAPK signaling pathway	728	KEGG	10090	58	58	8	0.592661	1	0	1	1	Akt1; Akt2; Akt3; Atf2; Bdnf; Braf; Crk; Crkl; Dusp1; Dusp6; Egfr; Fgfr1; Fgfr4; Fos; Gadd45a; Hspa1a; Hspb1; Jun; Map2k1; Map2k4; Map2k5; Map2k6; Map3k11; Map3k3; Map3k4; Map3k7; Map3k8; Mapk1; Mapk12; Mapk13; Mapk14; Mapk7; Mapk8; Mapk9; Mapkapk2; Mapt; Mknk1; Nfkb1; Nfkb2; Ntrk1; Pdgfra; Pla2g4a; Prkaca; Prkcb; Prkcg; Ptpn5; Raf1; Rapgef2; Rps6ka1; Rps6ka3; Rps6ka4; Rps6ka5; Stk3; Stmn1; Tab1;…	Akt1|IDBG-174623|ENSMUSG00000001729|11651|2.0441598892211914|6.900000153109431E-4; Akt2|IDBG-161456|ENSMUSG00000004056|11652|1.088284969329834|0.3781700134277344; Akt3|IDBG-206738|ENSMUSG00000019699|23797|1.4479600191116333|0.038759998977184296; Atf2|IDBG-180520|ENSMUSG00000027104|102641666,11909|1.0323100090026855|0.4087800085544586; Bdnf|IDBG-195506|ENSMUSG00000048482|12064|1.3496899604797363|0…
cond_1	Metabolism	17674	REACTOME	10090	58	58	8	0.592661	1	0	1	1	Abcc1; Acadl; Acadm; Acsl5; Akt1; Alox5; Atp5b; Cav1; Ckb; Galc; Gapdh; Gnaq; Inppl1; Itpr1; Itpr2; Itpr3; Ldha; Lpin2; Mapkapk2; Ncoa1; Ndufa4; Ogdh; Pdk1; Pdk4; Pfkm; Pfkp; Pgam1; Pgm1; Phkb; Pik3cd; Pik3r1; Pik3r2; Pikfyve; Pip5k1c; Pkm; Pla2g4a; Plcb3; Plcd1; Plce1; Plcg1; Plcg2; Ppara; Ppargc1a; Ppp1ca; Ppp2ca; Prkaca; Prkag2; Prkar1b; Prkar2b; Psmb4; Pten; Ptgs2; Snap25; Sp1; Srebf2; Star; …	Abcc1|IDBG-135084|ENSMUSG00000023088|17250|1.0562100410461426|0.39598000049591064; Acadl|IDBG-163605|ENSMUSG00000026003|11363|1.1471850872039795|0.24150000512599945; Acadm|IDBG-200677|ENSMUSG00000062908|11364|1.2104899883270264|0.1222200021147728; Acsl5|IDBG-177454|ENSMUSG00000024981|433256|1.020840048789978|0.4477800130844116; Akt1|IDBG-174623|ENSMUSG00000001729|11651|2.0441598892211914|6.900000…
cond_1	Antigen processing: Ubiquitination & Proteasome degradation	18074	REACTOME	10090	6	6	1	0.599498	1	0	1	1	Herc2; Huwe1; Psmb4; Rbx1; Rnf41; Socs3;	Herc2|IDBG-189382|ENSMUSG00000030451|15204|1.2931599617004395|0.07560999691486359; Huwe1|IDBG-179321|ENSMUSG00000025261|59026|1.0071799755096436|0.4813700020313263; Psmb4|IDBG-170872|ENSMUSG00000005779|19172|1.2252399921417236|0.0708099976181984; Rbx1|IDBG-164749|ENSMUSG00000022400|100043674,56438|2.250309944152832|0.0011099999537691474; Rnf41|IDBG-197506|ENSMUSG00000025373|67588|1.17821002006530…
cond_1	CREB phosphorylation	17951	REACTOME	10090	6	6	1	0.599498	1	0	1	1	Atf1; Creb1; Mapkapk2; Rps6ka1; Rps6ka3; Rps6ka5;	Atf1|IDBG-184326|ENSMUSG00000023027|100040260,11908|1.1196250915527344|0.29566001892089844; Creb1|IDBG-161359|ENSMUSG00000025958|12912|1.044105052947998|0.39419999718666077; Mapkapk2|IDBG-190728|ENSMUSG00000016528|17164|1.9432899951934814|0.01675499975681305; Rps6ka1|IDBG-195412|ENSMUSG00000003644|20111|1.1809699535369873|0.2242799997329712; Rps6ka3|IDBG-182115|ENSMUSG00000031309|110651|1.0568399…
cond_1	G-protein beta:gamma signalling	19369	REACTOME	10090	6	6	1	0.599498	1	0	1	1	Akt1; Pdpk1; Pik3cd; Pik3r1; Plcb3; Shc1;	Akt1|IDBG-174623|ENSMUSG00000001729|11651|2.0441598892211914|6.900000153109431E-4; Pdpk1|IDBG-145251|ENSMUSG00000024122|18607|1.224679946899414|0.16566500067710876; Pik3cd|IDBG-205331|ENSMUSG00000039936|18707|1.3542100191116333|0.07382000237703323; Pik3r1|IDBG-178868|ENSMUSG00000041417|18708|1.5873849391937256|0.18267999589443207; Plcb3|IDBG-137388|ENSMUSG00000024960|18797|1.1098350286483765|0.23…
cond_1	GPCR Dopamine D1like receptor signaling pathway	16206	INOH	10090	6	6	1	0.599498	1	0	1	1	Creb1; Drd1a; Grin2a; Prkaca; Prkar1b; Prkar2b;	Creb1|IDBG-161359|ENSMUSG00000025958|12912|1.044105052947998|0.39419999718666077; Drd1a|IDBG-153258|ENSMUSG00000021478|13488|4.29925012588501|0.0; Grin2a|IDBG-131990|ENSMUSG00000059003|14811|1.1335899829864502|0.24111999571323395; Prkaca|IDBG-173105|ENSMUSG00000005469|18747|1.3712400197982788|0.02240999974310398; Prkar1b|IDBG-206405|ENSMUSG00000025855|19085|1.2176300287246704|0.07405000180006027;…
cond_1	Glutamate Binding, Activation of AMPA Receptors and Synaptic Plasticity	17569	REACTOME	10090	6	6	1	0.599498	1	0	1	1	Ap2a1; Ap2a2; Ap2m1; Gria4; Prkcb; Prkcg;	Ap2a1|IDBG-180315|ENSMUSG00000060279|11771|1.0974700450897217|0.20639999210834503; Ap2a2|IDBG-212321|ENSMUSG00000002957|11772|1.3599950075149536|0.0074650002643466; Ap2m1|IDBG-144450|ENSMUSG00000022841|11773|1.688040018081665|0.020029999315738678; Gria4|IDBG-131447|ENSMUSG00000025892|14802|1.2191599607467651|0.06407000124454498; Prkcb|IDBG-208976|ENSMUSG00000052889|18751|1.3747000694274902|0.0603…
cond_1	Glycolysis	17429	REACTOME	10090	6	6	1	0.599498	1	0	1	1	Gapdh; Pfkm; Pfkp; Pgam1; Pkm; Ppp2ca;	Gapdh|IDBG-189466|ENSMUSG00000057666|100042025,14433|1.430994987487793|0.0854949951171875; Pfkm|IDBG-179972|ENSMUSG00000033065|18642|1.4404749870300293|0.009000000543892384; Pfkp|IDBG-128989|ENSMUSG00000021196|56421|1.7673200368881226|0.001879999996162951; Pgam1|IDBG-166566|ENSMUSG00000011752|18648|1.1893199682235718|0.10744000226259232; Pkm|IDBG-173276|ENSMUSG00000032294|18746|1.0594050884246826…
cond_1	Hedgehog signaling pathway	730	KEGG	10090	6	6	1	0.599498	1	0	1	1	Csnk1a1; Csnk1d; Csnk1e; Csnk1g1; Gsk3b; Prkaca;	Csnk1a1|IDBG-152046|ENSMUSG00000024576|93687|1.022379994392395|0.4509199857711792; Csnk1d|IDBG-214925|ENSMUSG00000025162|104318|1.7845399379730225|0.07448499649763107; Csnk1e|IDBG-161704|ENSMUSG00000022433|27373|1.7325400114059448|6.799999973736703E-4; Csnk1g1|IDBG-178531|ENSMUSG00000032384|214897|1.120169997215271|0.24817000329494476; Gsk3b|IDBG-159859|ENSMUSG00000022812|56637|1.2536499500274658…
cond_1	JNK (c-Jun kinases) phosphorylation and activation mediated by activated human TAK1	17212	REACTOME	10090	6	6	1	0.599498	1	0	1	1	Map2k4; Map3k7; Mapk8; Mapk9; Tab1; Tab3;	Map2k4|IDBG-186472|ENSMUSG00000033352|26398|1.240144968032837|0.23924998939037323; Map3k7|IDBG-132962|ENSMUSG00000028284|26409|1.2440400123596191|0.09455999732017517; Mapk8|IDBG-148417|ENSMUSG00000021936|26419|1.1668599843978882|0.30928999185562134; Mapk9|IDBG-167617|ENSMUSG00000020366|26420|1.4072799682617188|0.10199999809265137; Tab1|IDBG-163423|ENSMUSG00000022414|66513|1.0087300539016724|0.480…
cond_1	Nuclear signaling by ERBB4	16761	REACTOME	10090	6	6	1	0.599498	1	0	1	1	Erbb4; Gfap; Psen2; Ptpn11; Rbx1; Stat5b;	Erbb4|IDBG-164078|ENSMUSG00000062209|13869|1.1387300491333008|0.2601900100708008; Gfap|IDBG-212840|ENSMUSG00000020932|14580|1.1538399457931519|0.06532999873161316; Psen2|IDBG-207109|ENSMUSG00000010609|19165|1.2697099447250366|0.058789998292922974; Ptpn11|IDBG-196834|ENSMUSG00000043733|19247|1.4040299654006958|0.032269999384880066; Rbx1|IDBG-164749|ENSMUSG00000022400|100043674,56438|2.250309944152…
cond_1	PPARA activates gene expression	19083	REACTOME	10090	6	6	1	0.599498	1	0	1	1	Acadm; Ncoa1; Ppara; Ppargc1a; Sp1; Srebf2;	Acadm|IDBG-200677|ENSMUSG00000062908|11364|1.2104899883270264|0.1222200021147728; Ncoa1|IDBG-127933|ENSMUSG00000020647|17977|1.375445008277893|0.054740000516176224; Ppara|IDBG-170640|ENSMUSG00000022383|19013|1.1030199527740479|0.2211800068616867; Ppargc1a|IDBG-163551|ENSMUSG00000029167|19017|1.0362999439239502|0.3991900086402893; Sp1|IDBG-188607|ENSMUSG00000001280|20683|1.1176650524139404|0.26629…
cond_1	Regulation of HSF1-mediated heat shock response	19462	REACTOME	10090	6	6	1	0.599498	1	0	1	1	Gsk3b; Hsf1; Hspa1a; Mapk1; Mapkapk2; Ywhae;	Gsk3b|IDBG-159859|ENSMUSG00000022812|56637|1.2536499500274658|0.10627999901771545; Hsf1|IDBG-155311|ENSMUSG00000022556|15499|1.0644099712371826|0.3505600094795227; Hspa1a|IDBG-606688|ENSMUSG00000091971|193740|1.3325899839401245|0.04318000003695488; Mapk1|IDBG-137672|ENSMUSG00000063358|26413|1.3330399990081787|0.24554499983787537; Mapkapk2|IDBG-190728|ENSMUSG00000016528|17164|1.9432899951934814|0.…
cond_1	Regulation of lipid metabolism by Peroxisome proliferator-activated receptor alpha (PPARalpha)	17948	REACTOME	10090	6	6	1	0.599498	1	0	1	1	Acadm; Ncoa1; Ppara; Ppargc1a; Sp1; Srebf2;	Acadm|IDBG-200677|ENSMUSG00000062908|11364|1.2104899883270264|0.1222200021147728; Ncoa1|IDBG-127933|ENSMUSG00000020647|17977|1.375445008277893|0.054740000516176224; Ppara|IDBG-170640|ENSMUSG00000022383|19013|1.1030199527740479|0.2211800068616867; Ppargc1a|IDBG-163551|ENSMUSG00000029167|19017|1.0362999439239502|0.3991900086402893; Sp1|IDBG-188607|ENSMUSG00000001280|20683|1.1176650524139404|0.26629…
cond_1	Signaling by constitutively active EGFR	16964	REACTOME	10090	6	6	1	0.599498	1	0	1	1	Cbl; Egfr; Gab1; Pik3r1; Plcg1; Shc1;	Cbl|IDBG-155970|ENSMUSG00000034342|12402|1.735569953918457|9.000000136438757E-5; Egfr|IDBG-151194|ENSMUSG00000020122|13649|1.0809199810028076|0.27316999435424805; Gab1|IDBG-171147|ENSMUSG00000031714|14388|1.1272599697113037|0.18813000619411469; Pik3r1|IDBG-178868|ENSMUSG00000041417|18708|1.5873849391937256|0.18267999589443207; Plcg1|IDBG-211621|ENSMUSG00000016933|18803|1.4762200117111206|0.021500…
cond_1	TGF-beta receptor signaling activates SMADs	17790	REACTOME	10090	6	6	1	0.599498	1	0	1	1	Cbl; Ppp1ca; Smad2; Smad3; Tgfbr2; Usp15;	Cbl|IDBG-155970|ENSMUSG00000034342|12402|1.735569953918457|9.000000136438757E-5; Ppp1ca|IDBG-129195|ENSMUSG00000040385|19045|1.1318999528884888|0.18805000185966492; Smad2|IDBG-159056|ENSMUSG00000024563|17126|1.1436400413513184|0.19680500030517578; Smad3|IDBG-175693|ENSMUSG00000032402|17127|1.1098500490188599|0.19724999368190765; Tgfbr2|IDBG-203902|ENSMUSG00000032440|21813|1.0399399995803833|0.392…
cond_1	Trafficking of AMPA receptors	19446	REACTOME	10090	6	6	1	0.599498	1	0	1	1	Ap2a1; Ap2a2; Ap2m1; Gria4; Prkcb; Prkcg;	Ap2a1|IDBG-180315|ENSMUSG00000060279|11771|1.0974700450897217|0.20639999210834503; Ap2a2|IDBG-212321|ENSMUSG00000002957|11772|1.3599950075149536|0.0074650002643466; Ap2m1|IDBG-144450|ENSMUSG00000022841|11773|1.688040018081665|0.020029999315738678; Gria4|IDBG-131447|ENSMUSG00000025892|14802|1.2191599607467651|0.06407000124454498; Prkcb|IDBG-208976|ENSMUSG00000052889|18751|1.3747000694274902|0.0603…
cond_1	Trafficking of GluR2-containing AMPA receptors	19171	REACTOME	10090	6	6	1	0.599498	1	0	1	1	Ap2a1; Ap2a2; Ap2m1; Gria4; Prkcb; Prkcg;	Ap2a1|IDBG-180315|ENSMUSG00000060279|11771|1.0974700450897217|0.20639999210834503; Ap2a2|IDBG-212321|ENSMUSG00000002957|11772|1.3599950075149536|0.0074650002643466; Ap2m1|IDBG-144450|ENSMUSG00000022841|11773|1.688040018081665|0.020029999315738678; Gria4|IDBG-131447|ENSMUSG00000025892|14802|1.2191599607467651|0.06407000124454498; Prkcb|IDBG-208976|ENSMUSG00000052889|18751|1.3747000694274902|0.0603…
cond_1	deactivation of the beta-catenin transactivating complex	18033	REACTOME	10090	6	6	1	0.599498	1	0	1	1	Akt1; Akt2; Ctnnb1; Hdac1; Lef1; Ywhaz;	Akt1|IDBG-174623|ENSMUSG00000001729|11651|2.0441598892211914|6.900000153109431E-4; Akt2|IDBG-161456|ENSMUSG00000004056|11652|1.088284969329834|0.3781700134277344; Ctnnb1|IDBG-205243|ENSMUSG00000006932|12387|1.1180399656295776|0.2760150134563446; Hdac1|IDBG-191058|ENSMUSG00000028800|433759|1.2392100095748901|0.05761000141501427; Lef1|IDBG-194292|ENSMUSG00000027985|16842|1.0477999448776245|0.393110…
cond_1	mTOR signalling	19501	REACTOME	10090	6	6	1	0.599498	1	0	1	1	Akt2; Mlst8; Mtor; Prkaa1; Prkag2; Rps6kb1;	Akt2|IDBG-161456|ENSMUSG00000004056|11652|1.088284969329834|0.3781700134277344; Mlst8|IDBG-146829|ENSMUSG00000024142|56716|1.268149971961975|0.03474999964237213; Mtor|IDBG-204403|ENSMUSG00000028991|56717|1.6736899614334106|4.199999966658652E-4; Prkaa1|IDBG-128002|ENSMUSG00000050697|105787|1.4866750240325928|0.09726500511169434; Prkag2|IDBG-142303|ENSMUSG00000028944|108099|1.1652600765228271|0.142…
cond_1	CD4 T cell receptor signaling	16105	INOH	10090	29	29	4	0.604565	1	0	1	1	Akt1; Akt2; Akt3; Bcl10; Braf; Cd28; Cd3g; Fos; Fosb; Fyn; Itpr1; Itpr3; Jun; Lat; Lck; Map2k1; Map3k7; Mapk8; Mapk9; Nfkb1; Nfkbia; Pdpk1; Pik3cd; Pik3r1; Pik3r2; Plcg1; Prkcq; Raf1; Zap70;	Akt1|IDBG-174623|ENSMUSG00000001729|11651|2.0441598892211914|6.900000153109431E-4; Akt2|IDBG-161456|ENSMUSG00000004056|11652|1.088284969329834|0.3781700134277344; Akt3|IDBG-206738|ENSMUSG00000019699|23797|1.4479600191116333|0.038759998977184296; Bcl10|IDBG-198751|ENSMUSG00000028191|12042|1.0741651058197021|0.30502501130104065; Braf|IDBG-138657|ENSMUSG00000002413|109880|1.16177499294281|0.23628500…
cond_1	Mus musculus biological processes	16801	REACTOME	10090	14	14	2	0.609851	1	0	1	1	Cdk11b; Cdk4; Csnk1d; Csnk1e; Hdac1; Hdac2; Ncoa1; Ppara; Ppargc1a; Ptpn11; Socs3; Srebf1; Stat3; Stat5b;	Cdk11b|IDBG-207702|ENSMUSG00000029062|12537|1.1115999221801758|0.29546499252319336; Cdk4|IDBG-194056|ENSMUSG00000006728|102641469,12567|1.3197599649429321|0.059700001031160355; Csnk1d|IDBG-214925|ENSMUSG00000025162|104318|1.7845399379730225|0.07448499649763107; Csnk1e|IDBG-161704|ENSMUSG00000022433|27373|1.7325400114059448|6.799999973736703E-4; Hdac1|IDBG-191058|ENSMUSG00000028800|433759|1.239210…
cond_1	Neuronal System	19094	REACTOME	10090	22	22	3	0.621725	1	0	1	1	Ap2a1; Ap2a2; Ap2m1; Braf; Camk2a; Camk2d; Camkk1; Creb1; Gria4; Grin2a; Mapk1; Pdpk1; Plcb3; Prkcb; Prkcg; Raf1; Rps6ka1; Rps6ka3; Slc1a3; Slc6a1; Snap25; Stxbp1;	Ap2a1|IDBG-180315|ENSMUSG00000060279|11771|1.0974700450897217|0.20639999210834503; Ap2a2|IDBG-212321|ENSMUSG00000002957|11772|1.3599950075149536|0.0074650002643466; Ap2m1|IDBG-144450|ENSMUSG00000022841|11773|1.688040018081665|0.020029999315738678; Braf|IDBG-138657|ENSMUSG00000002413|109880|1.16177499294281|0.236285001039505; Camk2a|IDBG-150657|ENSMUSG00000024617|12322|1.3965799808502197|0.0340700…
cond_1	Transmission across Chemical Synapses	19547	REACTOME	10090	22	22	3	0.621725	1	0	1	1	Ap2a1; Ap2a2; Ap2m1; Braf; Camk2a; Camk2d; Camkk1; Creb1; Gria4; Grin2a; Mapk1; Pdpk1; Plcb3; Prkcb; Prkcg; Raf1; Rps6ka1; Rps6ka3; Slc1a3; Slc6a1; Snap25; Stxbp1;	Ap2a1|IDBG-180315|ENSMUSG00000060279|11771|1.0974700450897217|0.20639999210834503; Ap2a2|IDBG-212321|ENSMUSG00000002957|11772|1.3599950075149536|0.0074650002643466; Ap2m1|IDBG-144450|ENSMUSG00000022841|11773|1.688040018081665|0.020029999315738678; Braf|IDBG-138657|ENSMUSG00000002413|109880|1.16177499294281|0.236285001039505; Camk2a|IDBG-150657|ENSMUSG00000024617|12322|1.3965799808502197|0.0340700…
cond_1	VEGF signaling pathway	645	KEGG	10090	22	22	3	0.621725	1	0	1	1	Akt1; Akt2; Akt3; Casp9; Hspb1; Map2k1; Mapk1; Mapk12; Mapk13; Mapk14; Mapkapk2; Pik3cd; Pik3r1; Pik3r2; Pla2g4a; Plcg1; Plcg2; Prkcb; Prkcg; Ptgs2; Raf1; Src;	Akt1|IDBG-174623|ENSMUSG00000001729|11651|2.0441598892211914|6.900000153109431E-4; Akt2|IDBG-161456|ENSMUSG00000004056|11652|1.088284969329834|0.3781700134277344; Akt3|IDBG-206738|ENSMUSG00000019699|23797|1.4479600191116333|0.038759998977184296; Casp9|IDBG-202405|ENSMUSG00000028914|12371|1.180345058441162|0.20177499949932098; Hspb1|IDBG-204151|ENSMUSG00000004951|15507|1.1879749298095703|0.1590200…
cond_1	Signaling by the B Cell Receptor (BCR)	16805	REACTOME	10090	45	45	6	0.63263	1	0	1	1	Akt1; Bcl10; Blnk; Btk; Casp9; Cbl; Cd28; Creb1; Egfr; Erbb4; Fgfr1; Fgfr4; Foxo1; Foxo4; Frs2; Fyn; Gab1; Gsk3a; Gsk3b; Itpr1; Itpr2; Itpr3; Kit; Lck; Lyn; Map3k7; Mdm2; Mlst8; Mtor; Nfkb1; Nfkbia; Pdgfra; Pdpk1; Phlpp1; Pik3cd; Pik3r1; Pik3r2; Plcg1; Plcg2; Prkcb; Psmb4; Pten; Ptpn11; Rictor; Shc1;	Akt1|IDBG-174623|ENSMUSG00000001729|11651|2.0441598892211914|6.900000153109431E-4; Bcl10|IDBG-198751|ENSMUSG00000028191|12042|1.0741651058197021|0.30502501130104065; Blnk|IDBG-165316|ENSMUSG00000061132|17060|1.3122050762176514|0.06059500202536583; Btk|IDBG-171427|ENSMUSG00000031264|12229|1.0299700498580933|0.41642001271247864; Casp9|IDBG-202405|ENSMUSG00000028914|12371|1.180345058441162|0.2017749…
cond_1	Toll Like Receptor 4 (TLR4) Cascade	19911	REACTOME	10090	38	38	5	0.644978	1	0	1	1	App; Atf1; Atf2; Birc2; Btk; Casp8; Cdk1; Creb1; Dnm1; Dusp6; Fos; Hmgb1; Ikbke; Il6st; Jun; Map2k1; Map2k4; Map2k6; Map3k7; Mapk1; Mapk14; Mapk7; Mapk8; Mapk9; Mapkapk2; Nfkb1; Nfkb2; Nfkbia; Peli1; Plcg2; Ppp2ca; Ptpn11; Rps6ka1; Rps6ka3; Rps6ka5; Tab1; Tab3; Tlr3;	App|IDBG-172954|ENSMUSG00000022892|11820|1.2033599615097046|0.11819999665021896; Atf1|IDBG-184326|ENSMUSG00000023027|100040260,11908|1.1196250915527344|0.29566001892089844; Atf2|IDBG-180520|ENSMUSG00000027104|102641666,11909|1.0323100090026855|0.4087800085544586; Birc2|IDBG-133125|ENSMUSG00000057367|11797|1.3270900249481201|0.0157299991697073; Btk|IDBG-171427|ENSMUSG00000031264|12229|1.0299700498…
cond_1	IL-1 signaling pathway	16111	INOH	10090	15	15	2	0.649256	1	0	1	1	Atf2; Jun; Map2k1; Map2k4; Map2k6; Map3k7; Mapk12; Mapk13; Mapk14; Mapk8; Mapk9; Nfkb1; Nfkbia; Rbx1; Tab1;	Atf2|IDBG-180520|ENSMUSG00000027104|102641666,11909|1.0323100090026855|0.4087800085544586; Jun|IDBG-164161|ENSMUSG00000052684|16476|1.3732600212097168|0.04295000061392784; Map2k1|IDBG-176099|ENSMUSG00000004936|26395|1.195199966430664|0.1025800034403801; Map2k4|IDBG-186472|ENSMUSG00000033352|26398|1.240144968032837|0.23924998939037323; Map2k6|IDBG-213977|ENSMUSG00000020623|26399|1.7473000288009644…
cond_1	Toll-like receptor signaling pathway	16122	INOH	10090	15	15	2	0.649256	1	0	1	1	Atf2; Jun; Map2k1; Map2k4; Map2k6; Map3k7; Mapk12; Mapk13; Mapk14; Mapk8; Mapk9; Nfkb1; Nfkbia; Rbx1; Tab1;	Atf2|IDBG-180520|ENSMUSG00000027104|102641666,11909|1.0323100090026855|0.4087800085544586; Jun|IDBG-164161|ENSMUSG00000052684|16476|1.3732600212097168|0.04295000061392784; Map2k1|IDBG-176099|ENSMUSG00000004936|26395|1.195199966430664|0.1025800034403801; Map2k4|IDBG-186472|ENSMUSG00000033352|26398|1.240144968032837|0.23924998939037323; Map2k6|IDBG-213977|ENSMUSG00000020623|26399|1.7473000288009644…
cond_1	VEGFR2 mediated cell proliferation	17428	REACTOME	10090	15	15	2	0.649256	1	0	1	1	Cdk1; Il6st; Itpr1; Itpr2; Itpr3; Map2k1; Mapk1; Pdpk1; Plcg1; Prkcb; Prkcz; Ptpn11; Raf1; Src; Ywhab;	Cdk1|IDBG-160472|ENSMUSG00000019942|12534|1.212670087814331|0.21318000555038452; Il6st|IDBG-182517|ENSMUSG00000021756|16195|1.1027400493621826|0.20300999283790588; Itpr1|IDBG-174302|ENSMUSG00000030102|16438|1.0334349870681763|0.42444998025894165; Itpr2|IDBG-197946|ENSMUSG00000030287|16439|1.4302250146865845|0.1583700031042099; Itpr3|IDBG-156294|ENSMUSG00000042644|16440|1.167870044708252|0.1406300…
cond_1	p53 signaling pathway	666	KEGG	10090	15	15	2	0.649256	1	0	1	1	Bax; Casp8; Casp9; Ccnd1; Ccne1; Cdk1; Cdk4; Chek2; Gadd45a; Igfbp3; Mdm2; Mdm4; Pten; Sfn; Siah1a;	Bax|IDBG-183241|ENSMUSG00000003873|12028|2.1036999225616455|9.999999747378752E-6; Casp8|IDBG-157464|ENSMUSG00000026029|12370|1.5385199785232544|0.001990000018849969; Casp9|IDBG-202405|ENSMUSG00000028914|12371|1.180345058441162|0.20177499949932098; Ccnd1|IDBG-212973|ENSMUSG00000070348|12443|1.4294350147247314|0.07524999976158142; Ccne1|IDBG-175446|ENSMUSG00000002068|12447|1.4496999979019165|0.0729…
cond_1	Signal Transduction	19426	REACTOME	10090	148	148	20	0.652619	1	0	1	1	Acvr1c; Akt1; Akt2; Anxa1; Ap2a1; Ap2a2; Ap2m1; App; Arhgdia; Arhgef2; Atf1; Baiap2; Bcl2l11; Bcr; Bdnf; Braf; Camk2a; Casp2; Casp9; Cav1; Cbl; Ccnd1; Cd28; Cdk1; Cdk9; Chrm2; Cntn1; Creb1; Crhr1; Crk; Crkl; Csnk1a1; Csnk1e; Csnk2a1; Ctnnb1; Dnm1; Drd1a; Drd2; Drd3; Drd4; Dusp6; Egfr; Eps15l1; Erbb4; F2rl1; Fgfr1; Fgfr4; Foxo1; Foxo4; Frs2; Fyn; Gab1; Gfap; Gnaq; Grk5; Gsk3a; Gsk3b; Hdac1; Hdac2;…	Acvr1c|IDBG-172013|ENSMUSG00000026834|269275|1.4261399507522583|0.02199999988079071; Akt1|IDBG-174623|ENSMUSG00000001729|11651|2.0441598892211914|6.900000153109431E-4; Akt2|IDBG-161456|ENSMUSG00000004056|11652|1.088284969329834|0.3781700134277344; Anxa1|IDBG-151723|ENSMUSG00000024659|16952|1.5457100868225098|0.05591000244021416; Ap2a1|IDBG-180315|ENSMUSG00000060279|11771|1.0974700450897217|0.2063…
cond_1	AMER1 mutants destabilize the destruction complex	17537	REACTOME	10090	7	7	1	0.656712	1	0	1	1	Csnk1a1; Ctnnb1; Gsk3b; Hdac1; Ppp2ca; Psmb4; Rbx1;	Csnk1a1|IDBG-152046|ENSMUSG00000024576|93687|1.022379994392395|0.4509199857711792; Ctnnb1|IDBG-205243|ENSMUSG00000006932|12387|1.1180399656295776|0.2760150134563446; Gsk3b|IDBG-159859|ENSMUSG00000022812|56637|1.2536499500274658|0.10627999901771545; Hdac1|IDBG-191058|ENSMUSG00000028800|433759|1.2392100095748901|0.05761000141501427; Ppp2ca|IDBG-170858|ENSMUSG00000020349|19052|1.299530029296875|0.04…
cond_1	APC truncation mutants are not K63 polyubiquitinated	18771	REACTOME	10090	7	7	1	0.656712	1	0	1	1	Csnk1a1; Ctnnb1; Gsk3b; Hdac1; Ppp2ca; Psmb4; Rbx1;	Csnk1a1|IDBG-152046|ENSMUSG00000024576|93687|1.022379994392395|0.4509199857711792; Ctnnb1|IDBG-205243|ENSMUSG00000006932|12387|1.1180399656295776|0.2760150134563446; Gsk3b|IDBG-159859|ENSMUSG00000022812|56637|1.2536499500274658|0.10627999901771545; Hdac1|IDBG-191058|ENSMUSG00000028800|433759|1.2392100095748901|0.05761000141501427; Ppp2ca|IDBG-170858|ENSMUSG00000020349|19052|1.299530029296875|0.04…
cond_1	APC truncation mutants have impaired AXIN binding	18066	REACTOME	10090	7	7	1	0.656712	1	0	1	1	Csnk1a1; Ctnnb1; Gsk3b; Hdac1; Ppp2ca; Psmb4; Rbx1;	Csnk1a1|IDBG-152046|ENSMUSG00000024576|93687|1.022379994392395|0.4509199857711792; Ctnnb1|IDBG-205243|ENSMUSG00000006932|12387|1.1180399656295776|0.2760150134563446; Gsk3b|IDBG-159859|ENSMUSG00000022812|56637|1.2536499500274658|0.10627999901771545; Hdac1|IDBG-191058|ENSMUSG00000028800|433759|1.2392100095748901|0.05761000141501427; Ppp2ca|IDBG-170858|ENSMUSG00000020349|19052|1.299530029296875|0.04…
cond_1	AXIN missense mutants destabilize the destruction complex	18535	REACTOME	10090	7	7	1	0.656712	1	0	1	1	Csnk1a1; Ctnnb1; Gsk3b; Hdac1; Ppp2ca; Psmb4; Rbx1;	Csnk1a1|IDBG-152046|ENSMUSG00000024576|93687|1.022379994392395|0.4509199857711792; Ctnnb1|IDBG-205243|ENSMUSG00000006932|12387|1.1180399656295776|0.2760150134563446; Gsk3b|IDBG-159859|ENSMUSG00000022812|56637|1.2536499500274658|0.10627999901771545; Hdac1|IDBG-191058|ENSMUSG00000028800|433759|1.2392100095748901|0.05761000141501427; Ppp2ca|IDBG-170858|ENSMUSG00000020349|19052|1.299530029296875|0.04…
cond_1	AXIN mutants destabilize the destruction complex, activating WNT signaling	17836	REACTOME	10090	7	7	1	0.656712	1	0	1	1	Csnk1a1; Ctnnb1; Gsk3b; Hdac1; Ppp2ca; Psmb4; Rbx1;	Csnk1a1|IDBG-152046|ENSMUSG00000024576|93687|1.022379994392395|0.4509199857711792; Ctnnb1|IDBG-205243|ENSMUSG00000006932|12387|1.1180399656295776|0.2760150134563446; Gsk3b|IDBG-159859|ENSMUSG00000022812|56637|1.2536499500274658|0.10627999901771545; Hdac1|IDBG-191058|ENSMUSG00000028800|433759|1.2392100095748901|0.05761000141501427; Ppp2ca|IDBG-170858|ENSMUSG00000020349|19052|1.299530029296875|0.04…
cond_1	Activation of the AP-1 family of transcription factors	16916	REACTOME	10090	7	7	1	0.656712	1	0	1	1	Atf2; Fos; Jun; Mapk1; Mapk14; Mapk8; Mapk9;	Atf2|IDBG-180520|ENSMUSG00000027104|102641666,11909|1.0323100090026855|0.4087800085544586; Fos|IDBG-158538|ENSMUSG00000021250|14281|1.5695500373840332|0.001610000035725534; Jun|IDBG-164161|ENSMUSG00000052684|16476|1.3732600212097168|0.04295000061392784; Mapk1|IDBG-137672|ENSMUSG00000063358|26413|1.3330399990081787|0.24554499983787537; Mapk14|IDBG-158983|ENSMUSG00000053436|26416|1.2482099533081055…
cond_1	Carbohydrate digestion and absorption	10378	KEGG	10090	7	7	1	0.656712	1	0	1	1	Akt1; Akt2; Akt3; Pik3cd; Pik3r1; Pik3r2; Prkcb;	Akt1|IDBG-174623|ENSMUSG00000001729|11651|2.0441598892211914|6.900000153109431E-4; Akt2|IDBG-161456|ENSMUSG00000004056|11652|1.088284969329834|0.3781700134277344; Akt3|IDBG-206738|ENSMUSG00000019699|23797|1.4479600191116333|0.038759998977184296; Pik3cd|IDBG-205331|ENSMUSG00000039936|18707|1.3542100191116333|0.07382000237703323; Pik3r1|IDBG-178868|ENSMUSG00000041417|18708|1.5873849391937256|0.1826…
cond_1	Centrosome maturation	19823	REACTOME	10090	7	7	1	0.656712	1	0	1	1	Cdk1; Csnk1d; Csnk1e; Dctn1; Prkaca; Prkar2b; Ywhae;	Cdk1|IDBG-160472|ENSMUSG00000019942|12534|1.212670087814331|0.21318000555038452; Csnk1d|IDBG-214925|ENSMUSG00000025162|104318|1.7845399379730225|0.07448499649763107; Csnk1e|IDBG-161704|ENSMUSG00000022433|27373|1.7325400114059448|6.799999973736703E-4; Dctn1|IDBG-160591|ENSMUSG00000031865|13191|1.1233699321746826|0.18798500299453735; Prkaca|IDBG-173105|ENSMUSG00000005469|18747|1.3712400197982788|0.…
cond_1	Degradation of beta-catenin by the destruction complex	17332	REACTOME	10090	7	7	1	0.656712	1	0	1	1	Csnk1a1; Ctnnb1; Gsk3b; Hdac1; Ppp2ca; Psmb4; Rbx1;	Csnk1a1|IDBG-152046|ENSMUSG00000024576|93687|1.022379994392395|0.4509199857711792; Ctnnb1|IDBG-205243|ENSMUSG00000006932|12387|1.1180399656295776|0.2760150134563446; Gsk3b|IDBG-159859|ENSMUSG00000022812|56637|1.2536499500274658|0.10627999901771545; Hdac1|IDBG-191058|ENSMUSG00000028800|433759|1.2392100095748901|0.05761000141501427; Ppp2ca|IDBG-170858|ENSMUSG00000020349|19052|1.299530029296875|0.04…
cond_1	FGF8 signaling (Mouse)	16143	INOH	10090	7	7	1	0.656712	1	0	1	1	Braf; Dusp6; Ets1; Fgfr1; Frs2; Map2k1; Raf1;	Braf|IDBG-138657|ENSMUSG00000002413|109880|1.16177499294281|0.236285001039505; Dusp6|IDBG-187794|ENSMUSG00000019960|67603|1.1932899951934814|0.1115649938583374; Ets1|IDBG-147548|ENSMUSG00000032035|23871|1.410390019416809|0.01360000018030405; Fgfr1|IDBG-143767|ENSMUSG00000031565|14182|1.6457350254058838|0.057694997638463974; Frs2|IDBG-191602|ENSMUSG00000020170|327826|1.627060055732727|4.7999998787…
cond_1	Glycolysis / Gluconeogenesis	680	KEGG	10090	7	7	1	0.656712	1	0	1	1	Gapdh; Ldha; Pfkm; Pfkp; Pgam1; Pgm1; Pkm;	Gapdh|IDBG-189466|ENSMUSG00000057666|100042025,14433|1.430994987487793|0.0854949951171875; Ldha|IDBG-186954|ENSMUSG00000063229|16828|1.1095199584960938|0.20948000252246857; Pfkm|IDBG-179972|ENSMUSG00000033065|18642|1.4404749870300293|0.009000000543892384; Pfkp|IDBG-128989|ENSMUSG00000021196|56421|1.7673200368881226|0.001879999996162951; Pgam1|IDBG-166566|ENSMUSG00000011752|18648|1.189319968223571…
cond_1	Loss of Nlp from mitotic centrosomes	17101	REACTOME	10090	7	7	1	0.656712	1	0	1	1	Cdk1; Csnk1d; Csnk1e; Dctn1; Prkaca; Prkar2b; Ywhae;	Cdk1|IDBG-160472|ENSMUSG00000019942|12534|1.212670087814331|0.21318000555038452; Csnk1d|IDBG-214925|ENSMUSG00000025162|104318|1.7845399379730225|0.07448499649763107; Csnk1e|IDBG-161704|ENSMUSG00000022433|27373|1.7325400114059448|6.799999973736703E-4; Dctn1|IDBG-160591|ENSMUSG00000031865|13191|1.1233699321746826|0.18798500299453735; Prkaca|IDBG-173105|ENSMUSG00000005469|18747|1.3712400197982788|0.…
cond_1	Loss of proteins required for interphase microtubule organizationÃ?Â from the centrosome	18415	REACTOME	10090	7	7	1	0.656712	1	0	1	1	Cdk1; Csnk1d; Csnk1e; Dctn1; Prkaca; Prkar2b; Ywhae;	Cdk1|IDBG-160472|ENSMUSG00000019942|12534|1.212670087814331|0.21318000555038452; Csnk1d|IDBG-214925|ENSMUSG00000025162|104318|1.7845399379730225|0.07448499649763107; Csnk1e|IDBG-161704|ENSMUSG00000022433|27373|1.7325400114059448|6.799999973736703E-4; Dctn1|IDBG-160591|ENSMUSG00000031865|13191|1.1233699321746826|0.18798500299453735; Prkaca|IDBG-173105|ENSMUSG00000005469|18747|1.3712400197982788|0.…
cond_1	PCP/CE pathway	18163	REACTOME	10090	7	7	1	0.656712	1	0	1	1	Ap2a1; Ap2a2; Ap2m1; Pfn1; Prkcb; Prkcg; Psmb4;	Ap2a1|IDBG-180315|ENSMUSG00000060279|11771|1.0974700450897217|0.20639999210834503; Ap2a2|IDBG-212321|ENSMUSG00000002957|11772|1.3599950075149536|0.0074650002643466; Ap2m1|IDBG-144450|ENSMUSG00000022841|11773|1.688040018081665|0.020029999315738678; Pfn1|IDBG-195117|ENSMUSG00000018293|18643|2.0332300662994385|0.08393500000238419; Prkcb|IDBG-208976|ENSMUSG00000052889|18751|1.3747000694274902|0.06031…
cond_1	RAF/MAP kinase cascade	16894	REACTOME	10090	7	7	1	0.656712	1	0	1	1	Cdk1; Il6st; Map2k1; Mapk1; Ptpn11; Raf1; Ywhab;	Cdk1|IDBG-160472|ENSMUSG00000019942|12534|1.212670087814331|0.21318000555038452; Il6st|IDBG-182517|ENSMUSG00000021756|16195|1.1027400493621826|0.20300999283790588; Map2k1|IDBG-176099|ENSMUSG00000004936|26395|1.195199966430664|0.1025800034403801; Mapk1|IDBG-137672|ENSMUSG00000063358|26413|1.3330399990081787|0.24554499983787537; Ptpn11|IDBG-196834|ENSMUSG00000043733|19247|1.4040299654006958|0.03226…
cond_1	Recruitment of mitotic centrosome proteins and complexes	16730	REACTOME	10090	7	7	1	0.656712	1	0	1	1	Cdk1; Csnk1d; Csnk1e; Dctn1; Prkaca; Prkar2b; Ywhae;	Cdk1|IDBG-160472|ENSMUSG00000019942|12534|1.212670087814331|0.21318000555038452; Csnk1d|IDBG-214925|ENSMUSG00000025162|104318|1.7845399379730225|0.07448499649763107; Csnk1e|IDBG-161704|ENSMUSG00000022433|27373|1.7325400114059448|6.799999973736703E-4; Dctn1|IDBG-160591|ENSMUSG00000031865|13191|1.1233699321746826|0.18798500299453735; Prkaca|IDBG-173105|ENSMUSG00000005469|18747|1.3712400197982788|0.…
cond_1	S33 mutants of beta-catenin aren't phosphorylated	19677	REACTOME	10090	7	7	1	0.656712	1	0	1	1	Csnk1a1; Ctnnb1; Gsk3b; Hdac1; Ppp2ca; Psmb4; Rbx1;	Csnk1a1|IDBG-152046|ENSMUSG00000024576|93687|1.022379994392395|0.4509199857711792; Ctnnb1|IDBG-205243|ENSMUSG00000006932|12387|1.1180399656295776|0.2760150134563446; Gsk3b|IDBG-159859|ENSMUSG00000022812|56637|1.2536499500274658|0.10627999901771545; Hdac1|IDBG-191058|ENSMUSG00000028800|433759|1.2392100095748901|0.05761000141501427; Ppp2ca|IDBG-170858|ENSMUSG00000020349|19052|1.299530029296875|0.04…
cond_1	S37 mutants of beta-catenin aren't phosphorylated	18503	REACTOME	10090	7	7	1	0.656712	1	0	1	1	Csnk1a1; Ctnnb1; Gsk3b; Hdac1; Ppp2ca; Psmb4; Rbx1;	Csnk1a1|IDBG-152046|ENSMUSG00000024576|93687|1.022379994392395|0.4509199857711792; Ctnnb1|IDBG-205243|ENSMUSG00000006932|12387|1.1180399656295776|0.2760150134563446; Gsk3b|IDBG-159859|ENSMUSG00000022812|56637|1.2536499500274658|0.10627999901771545; Hdac1|IDBG-191058|ENSMUSG00000028800|433759|1.2392100095748901|0.05761000141501427; Ppp2ca|IDBG-170858|ENSMUSG00000020349|19052|1.299530029296875|0.04…
cond_1	S45 mutants of beta-catenin aren't phosphorylated	18800	REACTOME	10090	7	7	1	0.656712	1	0	1	1	Csnk1a1; Ctnnb1; Gsk3b; Hdac1; Ppp2ca; Psmb4; Rbx1;	Csnk1a1|IDBG-152046|ENSMUSG00000024576|93687|1.022379994392395|0.4509199857711792; Ctnnb1|IDBG-205243|ENSMUSG00000006932|12387|1.1180399656295776|0.2760150134563446; Gsk3b|IDBG-159859|ENSMUSG00000022812|56637|1.2536499500274658|0.10627999901771545; Hdac1|IDBG-191058|ENSMUSG00000028800|433759|1.2392100095748901|0.05761000141501427; Ppp2ca|IDBG-170858|ENSMUSG00000020349|19052|1.299530029296875|0.04…
cond_1	SOS-mediated signalling	19112	REACTOME	10090	7	7	1	0.656712	1	0	1	1	Cdk1; Il6st; Map2k1; Mapk1; Ptpn11; Raf1; Ywhab;	Cdk1|IDBG-160472|ENSMUSG00000019942|12534|1.212670087814331|0.21318000555038452; Il6st|IDBG-182517|ENSMUSG00000021756|16195|1.1027400493621826|0.20300999283790588; Map2k1|IDBG-176099|ENSMUSG00000004936|26395|1.195199966430664|0.1025800034403801; Mapk1|IDBG-137672|ENSMUSG00000063358|26413|1.3330399990081787|0.24554499983787537; Ptpn11|IDBG-196834|ENSMUSG00000043733|19247|1.4040299654006958|0.03226…
cond_1	T41 mutants of beta-catenin aren't phosphorylated	17885	REACTOME	10090	7	7	1	0.656712	1	0	1	1	Csnk1a1; Ctnnb1; Gsk3b; Hdac1; Ppp2ca; Psmb4; Rbx1;	Csnk1a1|IDBG-152046|ENSMUSG00000024576|93687|1.022379994392395|0.4509199857711792; Ctnnb1|IDBG-205243|ENSMUSG00000006932|12387|1.1180399656295776|0.2760150134563446; Gsk3b|IDBG-159859|ENSMUSG00000022812|56637|1.2536499500274658|0.10627999901771545; Hdac1|IDBG-191058|ENSMUSG00000028800|433759|1.2392100095748901|0.05761000141501427; Ppp2ca|IDBG-170858|ENSMUSG00000020349|19052|1.299530029296875|0.04…
cond_1	TCF7L2 mutants don't bind CTBP	18946	REACTOME	10090	7	7	1	0.656712	1	0	1	1	Csnk1a1; Ctnnb1; Gsk3b; Hdac1; Ppp2ca; Psmb4; Rbx1;	Csnk1a1|IDBG-152046|ENSMUSG00000024576|93687|1.022379994392395|0.4509199857711792; Ctnnb1|IDBG-205243|ENSMUSG00000006932|12387|1.1180399656295776|0.2760150134563446; Gsk3b|IDBG-159859|ENSMUSG00000022812|56637|1.2536499500274658|0.10627999901771545; Hdac1|IDBG-191058|ENSMUSG00000028800|433759|1.2392100095748901|0.05761000141501427; Ppp2ca|IDBG-170858|ENSMUSG00000020349|19052|1.299530029296875|0.04…
cond_1	deletions in the AMER1 gene destabilize the destruction complex	16911	REACTOME	10090	7	7	1	0.656712	1	0	1	1	Csnk1a1; Ctnnb1; Gsk3b; Hdac1; Ppp2ca; Psmb4; Rbx1;	Csnk1a1|IDBG-152046|ENSMUSG00000024576|93687|1.022379994392395|0.4509199857711792; Ctnnb1|IDBG-205243|ENSMUSG00000006932|12387|1.1180399656295776|0.2760150134563446; Gsk3b|IDBG-159859|ENSMUSG00000022812|56637|1.2536499500274658|0.10627999901771545; Hdac1|IDBG-191058|ENSMUSG00000028800|433759|1.2392100095748901|0.05761000141501427; Ppp2ca|IDBG-170858|ENSMUSG00000020349|19052|1.299530029296875|0.04…
cond_1	deletions in the AXIN genes in hepatocellular carcinoma result in elevated WNT signaling	18337	REACTOME	10090	7	7	1	0.656712	1	0	1	1	Csnk1a1; Ctnnb1; Gsk3b; Hdac1; Ppp2ca; Psmb4; Rbx1;	Csnk1a1|IDBG-152046|ENSMUSG00000024576|93687|1.022379994392395|0.4509199857711792; Ctnnb1|IDBG-205243|ENSMUSG00000006932|12387|1.1180399656295776|0.2760150134563446; Gsk3b|IDBG-159859|ENSMUSG00000022812|56637|1.2536499500274658|0.10627999901771545; Hdac1|IDBG-191058|ENSMUSG00000028800|433759|1.2392100095748901|0.05761000141501427; Ppp2ca|IDBG-170858|ENSMUSG00000020349|19052|1.299530029296875|0.04…
cond_1	misspliced GSK3beta mutants stabilize beta-catenin	18935	REACTOME	10090	7	7	1	0.656712	1	0	1	1	Csnk1a1; Ctnnb1; Gsk3b; Hdac1; Ppp2ca; Psmb4; Rbx1;	Csnk1a1|IDBG-152046|ENSMUSG00000024576|93687|1.022379994392395|0.4509199857711792; Ctnnb1|IDBG-205243|ENSMUSG00000006932|12387|1.1180399656295776|0.2760150134563446; Gsk3b|IDBG-159859|ENSMUSG00000022812|56637|1.2536499500274658|0.10627999901771545; Hdac1|IDBG-191058|ENSMUSG00000028800|433759|1.2392100095748901|0.05761000141501427; Ppp2ca|IDBG-170858|ENSMUSG00000020349|19052|1.299530029296875|0.04…
cond_1	phosphorylation site mutants of CTNNB1 are not targeted to the proteasome by the destruction complex	18209	REACTOME	10090	7	7	1	0.656712	1	0	1	1	Csnk1a1; Ctnnb1; Gsk3b; Hdac1; Ppp2ca; Psmb4; Rbx1;	Csnk1a1|IDBG-152046|ENSMUSG00000024576|93687|1.022379994392395|0.4509199857711792; Ctnnb1|IDBG-205243|ENSMUSG00000006932|12387|1.1180399656295776|0.2760150134563446; Gsk3b|IDBG-159859|ENSMUSG00000022812|56637|1.2536499500274658|0.10627999901771545; Hdac1|IDBG-191058|ENSMUSG00000028800|433759|1.2392100095748901|0.05761000141501427; Ppp2ca|IDBG-170858|ENSMUSG00000020349|19052|1.299530029296875|0.04…
cond_1	truncated APC mutants destabilize the destruction complex	19510	REACTOME	10090	7	7	1	0.656712	1	0	1	1	Csnk1a1; Ctnnb1; Gsk3b; Hdac1; Ppp2ca; Psmb4; Rbx1;	Csnk1a1|IDBG-152046|ENSMUSG00000024576|93687|1.022379994392395|0.4509199857711792; Ctnnb1|IDBG-205243|ENSMUSG00000006932|12387|1.1180399656295776|0.2760150134563446; Gsk3b|IDBG-159859|ENSMUSG00000022812|56637|1.2536499500274658|0.10627999901771545; Hdac1|IDBG-191058|ENSMUSG00000028800|433759|1.2392100095748901|0.05761000141501427; Ppp2ca|IDBG-170858|ENSMUSG00000020349|19052|1.299530029296875|0.04…
cond_1	truncations of AMER1 destabilize the destruction complex	19104	REACTOME	10090	7	7	1	0.656712	1	0	1	1	Csnk1a1; Ctnnb1; Gsk3b; Hdac1; Ppp2ca; Psmb4; Rbx1;	Csnk1a1|IDBG-152046|ENSMUSG00000024576|93687|1.022379994392395|0.4509199857711792; Ctnnb1|IDBG-205243|ENSMUSG00000006932|12387|1.1180399656295776|0.2760150134563446; Gsk3b|IDBG-159859|ENSMUSG00000022812|56637|1.2536499500274658|0.10627999901771545; Hdac1|IDBG-191058|ENSMUSG00000028800|433759|1.2392100095748901|0.05761000141501427; Ppp2ca|IDBG-170858|ENSMUSG00000020349|19052|1.299530029296875|0.04…
cond_1	MyD88 cascade initiated on plasma membrane	17213	REACTOME	10090	31	31	4	0.66117	1	0	1	1	App; Atf1; Atf2; Cdk1; Creb1; Dusp6; Fos; Hmgb1; Il6st; Jun; Map2k1; Map2k4; Map2k6; Map3k7; Mapk1; Mapk14; Mapk7; Mapk8; Mapk9; Mapkapk2; Nfkb1; Nfkb2; Nfkbia; Peli1; Ppp2ca; Ptpn11; Rps6ka1; Rps6ka3; Rps6ka5; Tab1; Tab3;	App|IDBG-172954|ENSMUSG00000022892|11820|1.2033599615097046|0.11819999665021896; Atf1|IDBG-184326|ENSMUSG00000023027|100040260,11908|1.1196250915527344|0.29566001892089844; Atf2|IDBG-180520|ENSMUSG00000027104|102641666,11909|1.0323100090026855|0.4087800085544586; Cdk1|IDBG-160472|ENSMUSG00000019942|12534|1.212670087814331|0.21318000555038452; Creb1|IDBG-161359|ENSMUSG00000025958|12912|1.044105052…
cond_1	Prostate cancer	773	KEGG	10090	31	31	4	0.66117	1	0	1	1	Akt1; Akt2; Akt3; Bcl2; Braf; Casp9; Ccnd1; Ccne1; Creb1; Ctnnb1; Egfr; Fgfr1; Foxo1; Gsk3b; Hsp90ab1; Hsp90b1; Igf1r; Lef1; Map2k1; Mapk1; Mdm2; Mtor; Nfkb1; Nfkbia; Pdgfra; Pdpk1; Pik3cd; Pik3r1; Pik3r2; Pten; Raf1;	Akt1|IDBG-174623|ENSMUSG00000001729|11651|2.0441598892211914|6.900000153109431E-4; Akt2|IDBG-161456|ENSMUSG00000004056|11652|1.088284969329834|0.3781700134277344; Akt3|IDBG-206738|ENSMUSG00000019699|23797|1.4479600191116333|0.038759998977184296; Bcl2|IDBG-185673|ENSMUSG00000057329|12043|1.0126700401306152|0.47257000207901; Braf|IDBG-138657|ENSMUSG00000002413|109880|1.16177499294281|0.236285001039…
cond_1	Toll Like Receptor 10 (TLR10) Cascade	19899	REACTOME	10090	31	31	4	0.66117	1	0	1	1	App; Atf1; Atf2; Cdk1; Creb1; Dusp6; Fos; Hmgb1; Il6st; Jun; Map2k1; Map2k4; Map2k6; Map3k7; Mapk1; Mapk14; Mapk7; Mapk8; Mapk9; Mapkapk2; Nfkb1; Nfkb2; Nfkbia; Peli1; Ppp2ca; Ptpn11; Rps6ka1; Rps6ka3; Rps6ka5; Tab1; Tab3;	App|IDBG-172954|ENSMUSG00000022892|11820|1.2033599615097046|0.11819999665021896; Atf1|IDBG-184326|ENSMUSG00000023027|100040260,11908|1.1196250915527344|0.29566001892089844; Atf2|IDBG-180520|ENSMUSG00000027104|102641666,11909|1.0323100090026855|0.4087800085544586; Cdk1|IDBG-160472|ENSMUSG00000019942|12534|1.212670087814331|0.21318000555038452; Creb1|IDBG-161359|ENSMUSG00000025958|12912|1.044105052…
cond_1	Toll Like Receptor 5 (TLR5) Cascade	17772	REACTOME	10090	31	31	4	0.66117	1	0	1	1	App; Atf1; Atf2; Cdk1; Creb1; Dusp6; Fos; Hmgb1; Il6st; Jun; Map2k1; Map2k4; Map2k6; Map3k7; Mapk1; Mapk14; Mapk7; Mapk8; Mapk9; Mapkapk2; Nfkb1; Nfkb2; Nfkbia; Peli1; Ppp2ca; Ptpn11; Rps6ka1; Rps6ka3; Rps6ka5; Tab1; Tab3;	App|IDBG-172954|ENSMUSG00000022892|11820|1.2033599615097046|0.11819999665021896; Atf1|IDBG-184326|ENSMUSG00000023027|100040260,11908|1.1196250915527344|0.29566001892089844; Atf2|IDBG-180520|ENSMUSG00000027104|102641666,11909|1.0323100090026855|0.4087800085544586; Cdk1|IDBG-160472|ENSMUSG00000019942|12534|1.212670087814331|0.21318000555038452; Creb1|IDBG-161359|ENSMUSG00000025958|12912|1.044105052…
cond_1	Colorectal cancer	702	KEGG	10090	24	24	3	0.683787	1	0	1	1	Akt1; Akt2; Akt3; Bax; Bcl2; Braf; Casp9; Ccnd1; Ctnnb1; Fos; Gsk3b; Jun; Lef1; Map2k1; Mapk1; Mapk8; Mapk9; Pik3cd; Pik3r1; Pik3r2; Raf1; Smad2; Smad3; Tgfbr2;	Akt1|IDBG-174623|ENSMUSG00000001729|11651|2.0441598892211914|6.900000153109431E-4; Akt2|IDBG-161456|ENSMUSG00000004056|11652|1.088284969329834|0.3781700134277344; Akt3|IDBG-206738|ENSMUSG00000019699|23797|1.4479600191116333|0.038759998977184296; Bax|IDBG-183241|ENSMUSG00000003873|12028|2.1036999225616455|9.999999747378752E-6; Bcl2|IDBG-185673|ENSMUSG00000057329|12043|1.0126700401306152|0.47257000…
cond_1	Gastrin-CREB signalling pathway via PKC and MAPK	17282	REACTOME	10090	24	24	3	0.683787	1	0	1	1	Anxa1; App; Cdk1; Creb1; Egfr; F2rl1; Gnaq; Grk5; Il6st; Itpr1; Itpr2; Itpr3; Map2k1; Mapk1; Mapk7; Pik3r1; Plcb3; Prkce; Prkcq; Ptpn11; Raf1; Rps6ka1; Rps6ka3; Ywhab;	Anxa1|IDBG-151723|ENSMUSG00000024659|16952|1.5457100868225098|0.05591000244021416; App|IDBG-172954|ENSMUSG00000022892|11820|1.2033599615097046|0.11819999665021896; Cdk1|IDBG-160472|ENSMUSG00000019942|12534|1.212670087814331|0.21318000555038452; Creb1|IDBG-161359|ENSMUSG00000025958|12912|1.044105052947998|0.39419999718666077; Egfr|IDBG-151194|ENSMUSG00000020122|13649|1.0809199810028076|0.273169994…
cond_1	Insulin receptor signaling	16187	INOH	10090	24	24	3	0.683787	1	0	1	1	Akt1; Akt2; Akt3; Braf; Foxo1; Foxo4; Gsk3b; Map2k1; Mlst8; Mtor; Pdpk1; Pik3cd; Pik3r1; Pik3r2; Prkaa1; Prkag2; Pten; Raf1; Rictor; Rps6kb1; Sfn; Shc1; Ywhab; Ywhae;	Akt1|IDBG-174623|ENSMUSG00000001729|11651|2.0441598892211914|6.900000153109431E-4; Akt2|IDBG-161456|ENSMUSG00000004056|11652|1.088284969329834|0.3781700134277344; Akt3|IDBG-206738|ENSMUSG00000019699|23797|1.4479600191116333|0.038759998977184296; Braf|IDBG-138657|ENSMUSG00000002413|109880|1.16177499294281|0.236285001039505; Foxo1|IDBG-143370|ENSMUSG00000044167|56458|1.046180009841919|0.39906001091…
cond_1	MAPK targets/ Nuclear events mediated by MAP kinases	17019	REACTOME	10090	16	16	2	0.685532	1	0	1	1	Atf1; Atf2; Creb1; Dusp6; Fos; Jun; Mapk1; Mapk14; Mapk7; Mapk8; Mapk9; Mapkapk2; Ppp2ca; Rps6ka1; Rps6ka3; Rps6ka5;	Atf1|IDBG-184326|ENSMUSG00000023027|100040260,11908|1.1196250915527344|0.29566001892089844; Atf2|IDBG-180520|ENSMUSG00000027104|102641666,11909|1.0323100090026855|0.4087800085544586; Creb1|IDBG-161359|ENSMUSG00000025958|12912|1.044105052947998|0.39419999718666077; Dusp6|IDBG-187794|ENSMUSG00000019960|67603|1.1932899951934814|0.1115649938583374; Fos|IDBG-158538|ENSMUSG00000021250|14281|1.569550037…
cond_1	MyD88 dependent cascade initiated on endosome	18829	REACTOME	10090	32	32	4	0.687442	1	0	1	1	App; Atf1; Atf2; Cdk1; Creb1; Dusp6; Fos; Hmgb1; Il6st; Jun; Map2k1; Map2k4; Map2k6; Map3k7; Mapk1; Mapk14; Mapk7; Mapk8; Mapk9; Mapkapk2; Nfkb1; Nfkb2; Nfkbia; Peli1; Ppp2ca; Ptpn11; Rps6ka1; Rps6ka3; Rps6ka5; Tab1; Tab3; Tlr8;	App|IDBG-172954|ENSMUSG00000022892|11820|1.2033599615097046|0.11819999665021896; Atf1|IDBG-184326|ENSMUSG00000023027|100040260,11908|1.1196250915527344|0.29566001892089844; Atf2|IDBG-180520|ENSMUSG00000027104|102641666,11909|1.0323100090026855|0.4087800085544586; Cdk1|IDBG-160472|ENSMUSG00000019942|12534|1.212670087814331|0.21318000555038452; Creb1|IDBG-161359|ENSMUSG00000025958|12912|1.044105052…
cond_1	MyD88:Mal cascade initiated on plasma membrane	19563	REACTOME	10090	32	32	4	0.687442	1	0	1	1	App; Atf1; Atf2; Btk; Cdk1; Creb1; Dusp6; Fos; Hmgb1; Il6st; Jun; Map2k1; Map2k4; Map2k6; Map3k7; Mapk1; Mapk14; Mapk7; Mapk8; Mapk9; Mapkapk2; Nfkb1; Nfkb2; Nfkbia; Peli1; Ppp2ca; Ptpn11; Rps6ka1; Rps6ka3; Rps6ka5; Tab1; Tab3;	App|IDBG-172954|ENSMUSG00000022892|11820|1.2033599615097046|0.11819999665021896; Atf1|IDBG-184326|ENSMUSG00000023027|100040260,11908|1.1196250915527344|0.29566001892089844; Atf2|IDBG-180520|ENSMUSG00000027104|102641666,11909|1.0323100090026855|0.4087800085544586; Btk|IDBG-171427|ENSMUSG00000031264|12229|1.0299700498580933|0.41642001271247864; Cdk1|IDBG-160472|ENSMUSG00000019942|12534|1.2126700878…
cond_1	TRAF6 mediated induction of NFkB and MAP kinases upon TLR7/8 or 9 activation	16690	REACTOME	10090	32	32	4	0.687442	1	0	1	1	App; Atf1; Atf2; Cdk1; Creb1; Dusp6; Fos; Hmgb1; Il6st; Jun; Map2k1; Map2k4; Map2k6; Map3k7; Mapk1; Mapk14; Mapk7; Mapk8; Mapk9; Mapkapk2; Nfkb1; Nfkb2; Nfkbia; Peli1; Ppp2ca; Ptpn11; Rps6ka1; Rps6ka3; Rps6ka5; Tab1; Tab3; Tlr8;	App|IDBG-172954|ENSMUSG00000022892|11820|1.2033599615097046|0.11819999665021896; Atf1|IDBG-184326|ENSMUSG00000023027|100040260,11908|1.1196250915527344|0.29566001892089844; Atf2|IDBG-180520|ENSMUSG00000027104|102641666,11909|1.0323100090026855|0.4087800085544586; Cdk1|IDBG-160472|ENSMUSG00000019942|12534|1.212670087814331|0.21318000555038452; Creb1|IDBG-161359|ENSMUSG00000025958|12912|1.044105052…
cond_1	Toll Like Receptor 2 (TLR2) Cascade	16707	REACTOME	10090	32	32	4	0.687442	1	0	1	1	App; Atf1; Atf2; Btk; Cdk1; Creb1; Dusp6; Fos; Hmgb1; Il6st; Jun; Map2k1; Map2k4; Map2k6; Map3k7; Mapk1; Mapk14; Mapk7; Mapk8; Mapk9; Mapkapk2; Nfkb1; Nfkb2; Nfkbia; Peli1; Ppp2ca; Ptpn11; Rps6ka1; Rps6ka3; Rps6ka5; Tab1; Tab3;	App|IDBG-172954|ENSMUSG00000022892|11820|1.2033599615097046|0.11819999665021896; Atf1|IDBG-184326|ENSMUSG00000023027|100040260,11908|1.1196250915527344|0.29566001892089844; Atf2|IDBG-180520|ENSMUSG00000027104|102641666,11909|1.0323100090026855|0.4087800085544586; Btk|IDBG-171427|ENSMUSG00000031264|12229|1.0299700498580933|0.41642001271247864; Cdk1|IDBG-160472|ENSMUSG00000019942|12534|1.2126700878…
cond_1	Toll Like Receptor 7/8 (TLR7/8) Cascade	19531	REACTOME	10090	32	32	4	0.687442	1	0	1	1	App; Atf1; Atf2; Cdk1; Creb1; Dusp6; Fos; Hmgb1; Il6st; Jun; Map2k1; Map2k4; Map2k6; Map3k7; Mapk1; Mapk14; Mapk7; Mapk8; Mapk9; Mapkapk2; Nfkb1; Nfkb2; Nfkbia; Peli1; Ppp2ca; Ptpn11; Rps6ka1; Rps6ka3; Rps6ka5; Tab1; Tab3; Tlr8;	App|IDBG-172954|ENSMUSG00000022892|11820|1.2033599615097046|0.11819999665021896; Atf1|IDBG-184326|ENSMUSG00000023027|100040260,11908|1.1196250915527344|0.29566001892089844; Atf2|IDBG-180520|ENSMUSG00000027104|102641666,11909|1.0323100090026855|0.4087800085544586; Cdk1|IDBG-160472|ENSMUSG00000019942|12534|1.212670087814331|0.21318000555038452; Creb1|IDBG-161359|ENSMUSG00000025958|12912|1.044105052…
cond_1	Toll Like Receptor TLR1:TLR2 Cascade	17466	REACTOME	10090	32	32	4	0.687442	1	0	1	1	App; Atf1; Atf2; Btk; Cdk1; Creb1; Dusp6; Fos; Hmgb1; Il6st; Jun; Map2k1; Map2k4; Map2k6; Map3k7; Mapk1; Mapk14; Mapk7; Mapk8; Mapk9; Mapkapk2; Nfkb1; Nfkb2; Nfkbia; Peli1; Ppp2ca; Ptpn11; Rps6ka1; Rps6ka3; Rps6ka5; Tab1; Tab3;	App|IDBG-172954|ENSMUSG00000022892|11820|1.2033599615097046|0.11819999665021896; Atf1|IDBG-184326|ENSMUSG00000023027|100040260,11908|1.1196250915527344|0.29566001892089844; Atf2|IDBG-180520|ENSMUSG00000027104|102641666,11909|1.0323100090026855|0.4087800085544586; Btk|IDBG-171427|ENSMUSG00000031264|12229|1.0299700498580933|0.41642001271247864; Cdk1|IDBG-160472|ENSMUSG00000019942|12534|1.2126700878…
cond_1	Toll Like Receptor TLR6:TLR2 Cascade	17784	REACTOME	10090	32	32	4	0.687442	1	0	1	1	App; Atf1; Atf2; Btk; Cdk1; Creb1; Dusp6; Fos; Hmgb1; Il6st; Jun; Map2k1; Map2k4; Map2k6; Map3k7; Mapk1; Mapk14; Mapk7; Mapk8; Mapk9; Mapkapk2; Nfkb1; Nfkb2; Nfkbia; Peli1; Ppp2ca; Ptpn11; Rps6ka1; Rps6ka3; Rps6ka5; Tab1; Tab3;	App|IDBG-172954|ENSMUSG00000022892|11820|1.2033599615097046|0.11819999665021896; Atf1|IDBG-184326|ENSMUSG00000023027|100040260,11908|1.1196250915527344|0.29566001892089844; Atf2|IDBG-180520|ENSMUSG00000027104|102641666,11909|1.0323100090026855|0.4087800085544586; Btk|IDBG-171427|ENSMUSG00000031264|12229|1.0299700498580933|0.41642001271247864; Cdk1|IDBG-160472|ENSMUSG00000019942|12534|1.2126700878…
cond_1	Neurotrophin signaling pathway	4369	KEGG	10090	48	48	6	0.700263	1	0	1	1	Abl1; Akt1; Akt2; Akt3; Arhgdia; Bax; Bcl2; Bdnf; Braf; Calml3; Camk2a; Camk2d; Crk; Crkl; Frs2; Gab1; Gsk3b; Jun; Map2k1; Map2k5; Map3k3; Mapk1; Mapk12; Mapk13; Mapk14; Mapk7; Mapk8; Mapk9; Mapkapk2; Nfkb1; Nfkbia; Ntrk1; Pdpk1; Pik3cd; Pik3r1; Pik3r2; Plcg1; Plcg2; Psen1; Psen2; Ptpn11; Raf1; Rps6ka1; Rps6ka3; Rps6ka5; Shc1; Ywhae; Ywhaq;	Abl1|IDBG-158216|ENSMUSG00000026842|11350|1.0455600023269653|0.35732001066207886; Akt1|IDBG-174623|ENSMUSG00000001729|11651|2.0441598892211914|6.900000153109431E-4; Akt2|IDBG-161456|ENSMUSG00000004056|11652|1.088284969329834|0.3781700134277344; Akt3|IDBG-206738|ENSMUSG00000019699|23797|1.4479600191116333|0.038759998977184296; Arhgdia|IDBG-214842|ENSMUSG00000025132|192662|1.0835750102996826|0.3379…
cond_1	Cell death signalling via NRAGE, NRIF and NADE	18269	REACTOME	10090	8	8	1	0.705894	1	0	1	1	Arhgef2; Bcl2l11; Bdnf; Casp2; Mapk8; Ngef; Psen2; Ywhae;	Arhgef2|IDBG-161396|ENSMUSG00000028059|16800|1.0469800233840942|0.40678998827934265; Bcl2l11|IDBG-205300|ENSMUSG00000027381|12125|1.5969300270080566|2.899999963119626E-4; Bdnf|IDBG-195506|ENSMUSG00000048482|12064|1.3496899604797363|0.0427200011909008; Casp2|IDBG-141522|ENSMUSG00000029863|12366|1.1576999425888062|0.16102999448776245; Mapk8|IDBG-148417|ENSMUSG00000021936|26419|1.1668599843978882|0.…
cond_1	Class A/1 (Rhodopsin-like receptors)	17050	REACTOME	10090	8	8	1	0.705894	1	0	1	1	Anxa1; App; Chrm2; Drd1a; Drd2; Drd3; Drd4; F2rl1;	Anxa1|IDBG-151723|ENSMUSG00000024659|16952|1.5457100868225098|0.05591000244021416; App|IDBG-172954|ENSMUSG00000022892|11820|1.2033599615097046|0.11819999665021896; Chrm2|IDBG-135963|ENSMUSG00000045613|243764|1.286600112915039|0.22972500324249268; Drd1a|IDBG-153258|ENSMUSG00000021478|13488|4.29925012588501|0.0; Drd2|IDBG-162803|ENSMUSG00000032259|13489|1.1327199935913086|0.2383350133895874; Drd3|I…
cond_1	Class I MHC mediated antigen processing & presentation	16844	REACTOME	10090	8	8	1	0.705894	1	0	1	1	Herc2; Huwe1; Ncf1; Pdia3; Psmb4; Rbx1; Rnf41; Socs3;	Herc2|IDBG-189382|ENSMUSG00000030451|15204|1.2931599617004395|0.07560999691486359; Huwe1|IDBG-179321|ENSMUSG00000025261|59026|1.0071799755096436|0.4813700020313263; Ncf1|IDBG-202592|ENSMUSG00000015950|17969|1.13510000705719|0.2209099978208542; Pdia3|IDBG-202293|ENSMUSG00000027248|14827|1.0180100202560425|0.4524799883365631; Psmb4|IDBG-170872|ENSMUSG00000005779|19172|1.2252399921417236|0.070809997…
cond_1	Cytokine-cytokine receptor interaction	604	KEGG	10090	8	8	1	0.705894	1	0	1	1	Csf1r; Egfr; Ifnar1; Il6st; Il7r; Kit; Pdgfra; Tgfbr2;	Csf1r|IDBG-150998|ENSMUSG00000024621|12978|1.032670021057129|0.4293600022792816; Egfr|IDBG-151194|ENSMUSG00000020122|13649|1.0809199810028076|0.27316999435424805; Ifnar1|IDBG-176038|ENSMUSG00000022967|15975|1.129734992980957|0.26510000228881836; Il6st|IDBG-182517|ENSMUSG00000021756|16195|1.1027400493621826|0.20300999283790588; Il7r|IDBG-129135|ENSMUSG00000003882|16197|1.3308199644088745|0.0167699…
cond_1	GRB2 events in EGFR signaling	19580	REACTOME	10090	8	8	1	0.705894	1	0	1	1	Cdk1; Egfr; Il6st; Map2k1; Mapk1; Ptpn11; Raf1; Ywhab;	Cdk1|IDBG-160472|ENSMUSG00000019942|12534|1.212670087814331|0.21318000555038452; Egfr|IDBG-151194|ENSMUSG00000020122|13649|1.0809199810028076|0.27316999435424805; Il6st|IDBG-182517|ENSMUSG00000021756|16195|1.1027400493621826|0.20300999283790588; Map2k1|IDBG-176099|ENSMUSG00000004936|26395|1.195199966430664|0.1025800034403801; Mapk1|IDBG-137672|ENSMUSG00000063358|26413|1.3330399990081787|0.2455449…
cond_1	Phagosome	10382	KEGG	10090	8	8	1	0.705894	1	0	1	1	Ctsl; Dync1li1; Eea1; Ncf1; Nos1; Pikfyve; Rab5a; Rab7;	Ctsl|IDBG-161957|ENSMUSG00000021477|13039|1.2308299541473389|0.14858999848365784; Dync1li1|IDBG-203589|ENSMUSG00000032435|235661|1.1114799976348877|0.25512000918388367; Eea1|IDBG-187255|ENSMUSG00000036499|216238|1.1093499660491943|0.161530002951622; Ncf1|IDBG-202592|ENSMUSG00000015950|17969|1.13510000705719|0.2209099978208542; Nos1|IDBG-194926|ENSMUSG00000029361|18125|1.5317599773406982|0.0057100…
cond_1	Primary immunodeficiency	2817	KEGG	10090	8	8	1	0.705894	1	0	1	1	Blnk; Btk; Il7r; Lck; Ptprc; Rag1; Rag2; Zap70;	Blnk|IDBG-165316|ENSMUSG00000061132|17060|1.3122050762176514|0.06059500202536583; Btk|IDBG-171427|ENSMUSG00000031264|12229|1.0299700498580933|0.41642001271247864; Il7r|IDBG-129135|ENSMUSG00000003882|16197|1.3308199644088745|0.016769999638199806; Lck|IDBG-191117|ENSMUSG00000000409|16818|1.181939959526062|0.13324999809265137; Ptprc|IDBG-195821|ENSMUSG00000026395|19264|1.228700041770935|0.2148800045…
cond_1	Regulation of PLK1 Activity at G2/M Transition	18880	REACTOME	10090	8	8	1	0.705894	1	0	1	1	Cdk1; Csnk1d; Csnk1e; Dctn1; Ppp1r12a; Prkaca; Prkar2b; Ywhae;	Cdk1|IDBG-160472|ENSMUSG00000019942|12534|1.212670087814331|0.21318000555038452; Csnk1d|IDBG-214925|ENSMUSG00000025162|104318|1.7845399379730225|0.07448499649763107; Csnk1e|IDBG-161704|ENSMUSG00000022433|27373|1.7325400114059448|6.799999973736703E-4; Dctn1|IDBG-160591|ENSMUSG00000031865|13191|1.1233699321746826|0.18798500299453735; Ppp1r12a|IDBG-189483|ENSMUSG00000019907|17931|1.0070500373840332|…
cond_1	Regulation of insulin secretion	17869	REACTOME	10090	8	8	1	0.705894	1	0	1	1	Gnaq; Itpr1; Itpr2; Itpr3; Plcb3; Prkaca; Snap25; Stxbp1;	Gnaq|IDBG-149873|ENSMUSG00000024639|14682|1.395650029182434|0.041919998824596405; Itpr1|IDBG-174302|ENSMUSG00000030102|16438|1.0334349870681763|0.42444998025894165; Itpr2|IDBG-197946|ENSMUSG00000030287|16439|1.4302250146865845|0.1583700031042099; Itpr3|IDBG-156294|ENSMUSG00000042644|16440|1.167870044708252|0.14063000679016113; Plcb3|IDBG-137388|ENSMUSG00000024960|18797|1.1098350286483765|0.235905…
cond_1	SHC-mediated signalling	17879	REACTOME	10090	8	8	1	0.705894	1	0	1	1	Cdk1; Il6st; Map2k1; Mapk1; Ptpn11; Raf1; Shc1; Ywhab;	Cdk1|IDBG-160472|ENSMUSG00000019942|12534|1.212670087814331|0.21318000555038452; Il6st|IDBG-182517|ENSMUSG00000021756|16195|1.1027400493621826|0.20300999283790588; Map2k1|IDBG-176099|ENSMUSG00000004936|26395|1.195199966430664|0.1025800034403801; Mapk1|IDBG-137672|ENSMUSG00000063358|26413|1.3330399990081787|0.24554499983787537; Ptpn11|IDBG-196834|ENSMUSG00000043733|19247|1.4040299654006958|0.03226…
cond_1	SHC-related events	16883	REACTOME	10090	8	8	1	0.705894	1	0	1	1	Cdk1; Il6st; Map2k1; Mapk1; Ptpn11; Raf1; Shc1; Ywhab;	Cdk1|IDBG-160472|ENSMUSG00000019942|12534|1.212670087814331|0.21318000555038452; Il6st|IDBG-182517|ENSMUSG00000021756|16195|1.1027400493621826|0.20300999283790588; Map2k1|IDBG-176099|ENSMUSG00000004936|26395|1.195199966430664|0.1025800034403801; Mapk1|IDBG-137672|ENSMUSG00000063358|26413|1.3330399990081787|0.24554499983787537; Ptpn11|IDBG-196834|ENSMUSG00000043733|19247|1.4040299654006958|0.03226…
cond_1	TAK1 activates NFkB by phosphorylation and activation of IKKs complex	19654	REACTOME	10090	8	8	1	0.705894	1	0	1	1	App; Hmgb1; Map3k7; Nfkb1; Nfkb2; Nfkbia; Tab1; Tab3;	App|IDBG-172954|ENSMUSG00000022892|11820|1.2033599615097046|0.11819999665021896; Hmgb1|IDBG-209311|ENSMUSG00000066551|100862258,102642363,15289,619937|1.31003999710083|0.19374001026153564; Map3k7|IDBG-132962|ENSMUSG00000028284|26409|1.2440400123596191|0.09455999732017517; Nfkb1|IDBG-195445|ENSMUSG00000028163|18033|1.2075049877166748|0.10723000019788742; Nfkb2|IDBG-172544|ENSMUSG00000025225|18034|…
cond_1	TNFR1 signaling pathway	16213	INOH	10090	8	8	1	0.705894	1	0	1	1	Casp8; Jun; Map2k4; Mapk8; Mapk9; Nfkb1; Nfkbia; Traf2;	Casp8|IDBG-157464|ENSMUSG00000026029|12370|1.5385199785232544|0.001990000018849969; Jun|IDBG-164161|ENSMUSG00000052684|16476|1.3732600212097168|0.04295000061392784; Map2k4|IDBG-186472|ENSMUSG00000033352|26398|1.240144968032837|0.23924998939037323; Mapk8|IDBG-148417|ENSMUSG00000021936|26419|1.1668599843978882|0.30928999185562134; Mapk9|IDBG-167617|ENSMUSG00000020366|26420|1.4072799682617188|0.1019…
cond_1	Toll Like Receptor 9 (TLR9) Cascade	18230	REACTOME	10090	33	33	4	0.712315	1	0	1	1	App; Atf1; Atf2; Cdk1; Creb1; Dusp6; Eea1; Fos; Hmgb1; Il6st; Jun; Map2k1; Map2k4; Map2k6; Map3k7; Mapk1; Mapk14; Mapk7; Mapk8; Mapk9; Mapkapk2; Nfkb1; Nfkb2; Nfkbia; Peli1; Ppp2ca; Ptpn11; Rps6ka1; Rps6ka3; Rps6ka5; Tab1; Tab3; Tlr8;	App|IDBG-172954|ENSMUSG00000022892|11820|1.2033599615097046|0.11819999665021896; Atf1|IDBG-184326|ENSMUSG00000023027|100040260,11908|1.1196250915527344|0.29566001892089844; Atf2|IDBG-180520|ENSMUSG00000027104|102641666,11909|1.0323100090026855|0.4087800085544586; Cdk1|IDBG-160472|ENSMUSG00000019942|12534|1.212670087814331|0.21318000555038452; Creb1|IDBG-161359|ENSMUSG00000025958|12912|1.044105052…
cond_1	B cell receptor signaling	16133	INOH	10090	17	17	2	0.718765	1	0	1	1	Bcl10; Blnk; Braf; Fyn; Itpr1; Itpr3; Lck; Map2k1; Map3k7; Nfkb1; Nfkbia; Pik3cd; Pik3r1; Pik3r2; Prkcb; Raf1; Src;	Bcl10|IDBG-198751|ENSMUSG00000028191|12042|1.0741651058197021|0.30502501130104065; Blnk|IDBG-165316|ENSMUSG00000061132|17060|1.3122050762176514|0.06059500202536583; Braf|IDBG-138657|ENSMUSG00000002413|109880|1.16177499294281|0.236285001039505; Fyn|IDBG-144629|ENSMUSG00000019843|14360|1.5127400159835815|0.00761000020429492; Itpr1|IDBG-174302|ENSMUSG00000030102|16438|1.0334349870681763|0.4244499802…
cond_1	FCERI mediated MAPK activation	19649	REACTOME	10090	17	17	2	0.718765	1	0	1	1	Cdk1; Fos; Il6st; Jun; Lat; Lyn; Map2k1; Map2k4; Mapk1; Mapk8; Mapk9; Plcg1; Plcg2; Ptpn11; Raf1; Shc1; Ywhab;	Cdk1|IDBG-160472|ENSMUSG00000019942|12534|1.212670087814331|0.21318000555038452; Fos|IDBG-158538|ENSMUSG00000021250|14281|1.5695500373840332|0.001610000035725534; Il6st|IDBG-182517|ENSMUSG00000021756|16195|1.1027400493621826|0.20300999283790588; Jun|IDBG-164161|ENSMUSG00000052684|16476|1.3732600212097168|0.04295000061392784; Lat|IDBG-209436|ENSMUSG00000030742|16797|1.0034199953079224|0.4920399785…
cond_1	Jak-STAT signaling pathway	651	KEGG	10090	17	17	2	0.718765	1	0	1	1	Akt1; Akt2; Akt3; Bcl2l1; Cbl; Ccnd1; Ifnar1; Il6st; Il7r; Pik3cd; Pik3r1; Pik3r2; Ptpn11; Socs3; Stam2; Stat3; Stat5b;	Akt1|IDBG-174623|ENSMUSG00000001729|11651|2.0441598892211914|6.900000153109431E-4; Akt2|IDBG-161456|ENSMUSG00000004056|11652|1.088284969329834|0.3781700134277344; Akt3|IDBG-206738|ENSMUSG00000019699|23797|1.4479600191116333|0.038759998977184296; Bcl2l1|IDBG-209867|ENSMUSG00000007659|12048|1.1210999488830566|0.15481001138687134; Cbl|IDBG-155970|ENSMUSG00000034342|12402|1.735569953918457|9.00000013…
cond_1	NOD-like receptor signaling pathway	8111	KEGG	10090	17	17	2	0.718765	1	0	1	1	Birc2; Card9; Casp8; Hsp90ab1; Hsp90b1; Map3k7; Mapk1; Mapk12; Mapk13; Mapk14; Mapk8; Mapk9; Nfkb1; Nfkbia; Pstpip1; Tab1; Tab3;	Birc2|IDBG-133125|ENSMUSG00000057367|11797|1.3270900249481201|0.0157299991697073; Card9|IDBG-148496|ENSMUSG00000026928|332579|1.2504299879074097|0.04755000025033951; Casp8|IDBG-157464|ENSMUSG00000026029|12370|1.5385199785232544|0.001990000018849969; Hsp90ab1|IDBG-185482|ENSMUSG00000023944|15516|1.1870399713516235|0.08886999636888504; Hsp90b1|IDBG-182078|ENSMUSG00000020048|22027|1.0595699548721313…
cond_1	Chagas disease (American trypanosomiasis)	10401	KEGG	10090	26	26	3	0.738231	1	0	1	1	Akt1; Akt2; Akt3; Casp8; Cd3g; Fos; Gnaq; Jun; Map2k4; Mapk1; Mapk12; Mapk13; Mapk14; Mapk8; Mapk9; Nfkb1; Nfkbia; Nos2; Pik3cd; Pik3r1; Pik3r2; Plcb3; Ppp2ca; Smad2; Smad3; Tgfbr2;	Akt1|IDBG-174623|ENSMUSG00000001729|11651|2.0441598892211914|6.900000153109431E-4; Akt2|IDBG-161456|ENSMUSG00000004056|11652|1.088284969329834|0.3781700134277344; Akt3|IDBG-206738|ENSMUSG00000019699|23797|1.4479600191116333|0.038759998977184296; Casp8|IDBG-157464|ENSMUSG00000026029|12370|1.5385199785232544|0.001990000018849969; Cd3g|IDBG-158962|ENSMUSG00000002033|12502|1.2316800355911255|0.172480…
cond_1	Gene Expression	19038	REACTOME	10090	26	26	3	0.738231	1	0	1	1	Akt1; Cdk7; Cdk9; Elavl1; Hdac1; Hdac2; Hnrnpk; Hspa1a; Hspb1; Mapk14; Mapkapk2; Ncoa1; Pabpc1; Ppara; Ppp2ca; Prpf19; Psmb4; Smad2; Smad3; Smn1; Snrnp70; Sp1; Srsf2; Srsf3; Ywhab; Ywhaz;	Akt1|IDBG-174623|ENSMUSG00000001729|11651|2.0441598892211914|6.900000153109431E-4; Cdk7|IDBG-178510|ENSMUSG00000069089|12572|1.123189926147461|0.3439050018787384; Cdk9|IDBG-161104|ENSMUSG00000009555|107951|1.2984199523925781|0.03889000043272972; Elavl1|IDBG-131410|ENSMUSG00000040028|15568|1.366610050201416|0.14607499539852142; Hdac1|IDBG-191058|ENSMUSG00000028800|433759|1.2392100095748901|0.05761…
cond_1	Factors involved in megakaryocyte development and platelet production	18141	REACTOME	10090	9	9	1	0.748151	1	0	1	1	Abl1; Hdac1; Hdac2; Irf1; Mfn2; Prkaca; Prkar1b; Prkar2b; Rab5a;	Abl1|IDBG-158216|ENSMUSG00000026842|11350|1.0455600023269653|0.35732001066207886; Hdac1|IDBG-191058|ENSMUSG00000028800|433759|1.2392100095748901|0.05761000141501427; Hdac2|IDBG-143980|ENSMUSG00000019777|15182|1.07333505153656|0.31634998321533203; Irf1|IDBG-172251|ENSMUSG00000018899|16362|1.6088299751281738|9.999999747378752E-6; Mfn2|IDBG-203813|ENSMUSG00000029020|170731|1.4703999757766724|0.00591…
cond_1	GPCR ligand binding	18571	REACTOME	10090	9	9	1	0.748151	1	0	1	1	Anxa1; App; Chrm2; Crhr1; Drd1a; Drd2; Drd3; Drd4; F2rl1;	Anxa1|IDBG-151723|ENSMUSG00000024659|16952|1.5457100868225098|0.05591000244021416; App|IDBG-172954|ENSMUSG00000022892|11820|1.2033599615097046|0.11819999665021896; Chrm2|IDBG-135963|ENSMUSG00000045613|243764|1.286600112915039|0.22972500324249268; Crhr1|IDBG-213083|ENSMUSG00000018634|12921|1.0041899681091309|0.4881199896335602; Drd1a|IDBG-153258|ENSMUSG00000021478|13488|4.29925012588501|0.0; Drd2|…
cond_1	GRB2 events in ERBB2 signaling	19431	REACTOME	10090	9	9	1	0.748151	1	0	1	1	Cdk1; Egfr; Erbb4; Il6st; Map2k1; Mapk1; Ptpn11; Raf1; Ywhab;	Cdk1|IDBG-160472|ENSMUSG00000019942|12534|1.212670087814331|0.21318000555038452; Egfr|IDBG-151194|ENSMUSG00000020122|13649|1.0809199810028076|0.27316999435424805; Erbb4|IDBG-164078|ENSMUSG00000062209|13869|1.1387300491333008|0.2601900100708008; Il6st|IDBG-182517|ENSMUSG00000021756|16195|1.1027400493621826|0.20300999283790588; Map2k1|IDBG-176099|ENSMUSG00000004936|26395|1.195199966430664|0.1025800…
cond_1	Glucose metabolism	17651	REACTOME	10090	9	9	1	0.748151	1	0	1	1	Gapdh; Pfkm; Pfkp; Pgam1; Pgm1; Phkb; Pkm; Ppp2ca; Prkaca;	Gapdh|IDBG-189466|ENSMUSG00000057666|100042025,14433|1.430994987487793|0.0854949951171875; Pfkm|IDBG-179972|ENSMUSG00000033065|18642|1.4404749870300293|0.009000000543892384; Pfkp|IDBG-128989|ENSMUSG00000021196|56421|1.7673200368881226|0.001879999996162951; Pgam1|IDBG-166566|ENSMUSG00000011752|18648|1.1893199682235718|0.10744000226259232; Pgm1|IDBG-165532|ENSMUSG00000029171|66681|1.169965028762817…
cond_1	Glycogen storage diseases	18944	REACTOME	10090	9	9	1	0.748151	1	0	1	1	Gapdh; Pfkm; Pfkp; Pgam1; Pgm1; Phkb; Pkm; Ppp2ca; Prkaca;	Gapdh|IDBG-189466|ENSMUSG00000057666|100042025,14433|1.430994987487793|0.0854949951171875; Pfkm|IDBG-179972|ENSMUSG00000033065|18642|1.4404749870300293|0.009000000543892384; Pfkp|IDBG-128989|ENSMUSG00000021196|56421|1.7673200368881226|0.001879999996162951; Pgam1|IDBG-166566|ENSMUSG00000011752|18648|1.1893199682235718|0.10744000226259232; Pgm1|IDBG-165532|ENSMUSG00000029171|66681|1.169965028762817…
cond_1	Metabolism of carbohydrates	19819	REACTOME	10090	9	9	1	0.748151	1	0	1	1	Gapdh; Pfkm; Pfkp; Pgam1; Pgm1; Phkb; Pkm; Ppp2ca; Prkaca;	Gapdh|IDBG-189466|ENSMUSG00000057666|100042025,14433|1.430994987487793|0.0854949951171875; Pfkm|IDBG-179972|ENSMUSG00000033065|18642|1.4404749870300293|0.009000000543892384; Pfkp|IDBG-128989|ENSMUSG00000021196|56421|1.7673200368881226|0.001879999996162951; Pgam1|IDBG-166566|ENSMUSG00000011752|18648|1.1893199682235718|0.10744000226259232; Pgm1|IDBG-165532|ENSMUSG00000029171|66681|1.169965028762817…
cond_1	Myoclonic epilepsy of Lafora	19721	REACTOME	10090	9	9	1	0.748151	1	0	1	1	Gapdh; Pfkm; Pfkp; Pgam1; Pgm1; Phkb; Pkm; Ppp2ca; Prkaca;	Gapdh|IDBG-189466|ENSMUSG00000057666|100042025,14433|1.430994987487793|0.0854949951171875; Pfkm|IDBG-179972|ENSMUSG00000033065|18642|1.4404749870300293|0.009000000543892384; Pfkp|IDBG-128989|ENSMUSG00000021196|56421|1.7673200368881226|0.001879999996162951; Pgam1|IDBG-166566|ENSMUSG00000011752|18648|1.1893199682235718|0.10744000226259232; Pgm1|IDBG-165532|ENSMUSG00000029171|66681|1.169965028762817…
cond_1	Platelet homeostasis	16899	REACTOME	10090	9	9	1	0.748151	1	0	1	1	Gnaq; Itpr1; Itpr2; Itpr3; Mapk14; Nos1; Nos2; Pla2g4a; Prkg1;	Gnaq|IDBG-149873|ENSMUSG00000024639|14682|1.395650029182434|0.041919998824596405; Itpr1|IDBG-174302|ENSMUSG00000030102|16438|1.0334349870681763|0.42444998025894165; Itpr2|IDBG-197946|ENSMUSG00000030287|16439|1.4302250146865845|0.1583700031042099; Itpr3|IDBG-156294|ENSMUSG00000042644|16440|1.167870044708252|0.14063000679016113; Mapk14|IDBG-158983|ENSMUSG00000053436|26416|1.2482099533081055|0.07557…
cond_1	Role of phospholipids in phagocytosis	17073	REACTOME	10090	9	9	1	0.748151	1	0	1	1	Cd3g; Itpr1; Itpr2; Itpr3; Pik3r1; Pik3r2; Plcg1; Plcg2; Prkce;	Cd3g|IDBG-158962|ENSMUSG00000002033|12502|1.2316800355911255|0.1724800020456314; Itpr1|IDBG-174302|ENSMUSG00000030102|16438|1.0334349870681763|0.42444998025894165; Itpr2|IDBG-197946|ENSMUSG00000030287|16439|1.4302250146865845|0.1583700031042099; Itpr3|IDBG-156294|ENSMUSG00000042644|16440|1.167870044708252|0.14063000679016113; Pik3r1|IDBG-178868|ENSMUSG00000041417|18708|1.5873849391937256|0.182679…
cond_1	SHC1 events in EGFR signaling	18196	REACTOME	10090	9	9	1	0.748151	1	0	1	1	Cdk1; Egfr; Il6st; Map2k1; Mapk1; Ptpn11; Raf1; Shc1; Ywhab;	Cdk1|IDBG-160472|ENSMUSG00000019942|12534|1.212670087814331|0.21318000555038452; Egfr|IDBG-151194|ENSMUSG00000020122|13649|1.0809199810028076|0.27316999435424805; Il6st|IDBG-182517|ENSMUSG00000021756|16195|1.1027400493621826|0.20300999283790588; Map2k1|IDBG-176099|ENSMUSG00000004936|26395|1.195199966430664|0.1025800034403801; Mapk1|IDBG-137672|ENSMUSG00000063358|26413|1.3330399990081787|0.2455449…
cond_1	SHC1 events in ERBB4 signaling	17990	REACTOME	10090	9	9	1	0.748151	1	0	1	1	Cdk1; Erbb4; Il6st; Map2k1; Mapk1; Ptpn11; Raf1; Shc1; Ywhab;	Cdk1|IDBG-160472|ENSMUSG00000019942|12534|1.212670087814331|0.21318000555038452; Erbb4|IDBG-164078|ENSMUSG00000062209|13869|1.1387300491333008|0.2601900100708008; Il6st|IDBG-182517|ENSMUSG00000021756|16195|1.1027400493621826|0.20300999283790588; Map2k1|IDBG-176099|ENSMUSG00000004936|26395|1.195199966430664|0.1025800034403801; Mapk1|IDBG-137672|ENSMUSG00000063358|26413|1.3330399990081787|0.2455449…
cond_1	Signalling to p38 via RIT and RIN	19756	REACTOME	10090	9	9	1	0.748151	1	0	1	1	Braf; Cdk1; Il6st; Map2k1; Mapk1; Ntrk1; Ptpn11; Raf1; Ywhab;	Braf|IDBG-138657|ENSMUSG00000002413|109880|1.16177499294281|0.236285001039505; Cdk1|IDBG-160472|ENSMUSG00000019942|12534|1.212670087814331|0.21318000555038452; Il6st|IDBG-182517|ENSMUSG00000021756|16195|1.1027400493621826|0.20300999283790588; Map2k1|IDBG-176099|ENSMUSG00000004936|26395|1.195199966430664|0.1025800034403801; Mapk1|IDBG-137672|ENSMUSG00000063358|26413|1.3330399990081787|0.2455449998…
cond_1	Acute myeloid leukemia	671	KEGG	10090	18	18	2	0.749074	1	0	1	1	Akt1; Akt2; Akt3; Braf; Ccnd1; Kit; Lef1; Map2k1; Mapk1; Mtor; Nfkb1; Pik3cd; Pik3r1; Pik3r2; Raf1; Rps6kb1; Stat3; Stat5b;	Akt1|IDBG-174623|ENSMUSG00000001729|11651|2.0441598892211914|6.900000153109431E-4; Akt2|IDBG-161456|ENSMUSG00000004056|11652|1.088284969329834|0.3781700134277344; Akt3|IDBG-206738|ENSMUSG00000019699|23797|1.4479600191116333|0.038759998977184296; Braf|IDBG-138657|ENSMUSG00000002413|109880|1.16177499294281|0.236285001039505; Ccnd1|IDBG-212973|ENSMUSG00000070348|12443|1.4294350147247314|0.0752499997…
cond_1	Neurotransmitter Receptor Binding And Downstream Transmission In The Postsynaptic Cell	17261	REACTOME	10090	18	18	2	0.749074	1	0	1	1	Ap2a1; Ap2a2; Ap2m1; Braf; Camk2a; Camk2d; Camkk1; Creb1; Gria4; Grin2a; Mapk1; Pdpk1; Plcb3; Prkcb; Prkcg; Raf1; Rps6ka1; Rps6ka3;	Ap2a1|IDBG-180315|ENSMUSG00000060279|11771|1.0974700450897217|0.20639999210834503; Ap2a2|IDBG-212321|ENSMUSG00000002957|11772|1.3599950075149536|0.0074650002643466; Ap2m1|IDBG-144450|ENSMUSG00000022841|11773|1.688040018081665|0.020029999315738678; Braf|IDBG-138657|ENSMUSG00000002413|109880|1.16177499294281|0.236285001039505; Camk2a|IDBG-150657|ENSMUSG00000024617|12322|1.3965799808502197|0.0340700…
cond_1	PDGF signaling pathway	16260	INOH	10090	18	18	2	0.749074	1	0	1	1	Akt1; Akt2; Akt3; Crk; Jun; Map2k1; Map2k4; Mapk8; Pdgfra; Pdpk1; Pik3cd; Pik3r1; Pik3r2; Plcg1; Ptpn11; Raf1; Shc1; Stat5b;	Akt1|IDBG-174623|ENSMUSG00000001729|11651|2.0441598892211914|6.900000153109431E-4; Akt2|IDBG-161456|ENSMUSG00000004056|11652|1.088284969329834|0.3781700134277344; Akt3|IDBG-206738|ENSMUSG00000019699|23797|1.4479600191116333|0.038759998977184296; Crk|IDBG-200571|ENSMUSG00000017776|12928|1.028944969177246|0.424019992351532; Jun|IDBG-164161|ENSMUSG00000052684|16476|1.3732600212097168|0.0429500006139…
cond_1	Phosphatidylinositol signaling system	721	KEGG	10090	18	18	2	0.749074	1	0	1	1	Calml3; Inppl1; Itpr1; Itpr2; Itpr3; Pik3cd; Pik3r1; Pik3r2; Pikfyve; Pip5k1c; Plcb3; Plcd1; Plce1; Plcg1; Plcg2; Prkcb; Prkcg; Pten;	Calml3|IDBG-128446|ENSMUSG00000063130|70405|1.3283100128173828|0.04586999863386154; Inppl1|IDBG-202184|ENSMUSG00000032737|16332|1.0862900018692017|0.35315001010894775; Itpr1|IDBG-174302|ENSMUSG00000030102|16438|1.0334349870681763|0.42444998025894165; Itpr2|IDBG-197946|ENSMUSG00000030287|16439|1.4302250146865845|0.1583700031042099; Itpr3|IDBG-156294|ENSMUSG00000042644|16440|1.167870044708252|0.140…
cond_1	Renal cell carcinoma	620	KEGG	10090	18	18	2	0.749074	1	0	1	1	Akt1; Akt2; Akt3; Braf; Crk; Crkl; Ets1; Gab1; Jun; Map2k1; Mapk1; Pak6; Pik3cd; Pik3r1; Pik3r2; Ptpn11; Raf1; Rbx1;	Akt1|IDBG-174623|ENSMUSG00000001729|11651|2.0441598892211914|6.900000153109431E-4; Akt2|IDBG-161456|ENSMUSG00000004056|11652|1.088284969329834|0.3781700134277344; Akt3|IDBG-206738|ENSMUSG00000019699|23797|1.4479600191116333|0.038759998977184296; Braf|IDBG-138657|ENSMUSG00000002413|109880|1.16177499294281|0.236285001039505; Crk|IDBG-200571|ENSMUSG00000017776|12928|1.028944969177246|0.4240199923515…
cond_1	Toll-Like Receptors Cascades	18742	REACTOME	10090	43	43	5	0.757451	1	0	1	1	App; Atf1; Atf2; Birc2; Btk; Casp8; Cdk1; Creb1; Ctsb; Ctsl; Dnm1; Dusp6; Eea1; Fos; Hmgb1; Hsp90b1; Ikbke; Il6st; Jun; Map2k1; Map2k4; Map2k6; Map3k7; Mapk1; Mapk14; Mapk7; Mapk8; Mapk9; Mapkapk2; Nfkb1; Nfkb2; Nfkbia; Peli1; Plcg2; Ppp2ca; Ptpn11; Rps6ka1; Rps6ka3; Rps6ka5; Tab1; Tab3; Tlr3; Tlr8;	App|IDBG-172954|ENSMUSG00000022892|11820|1.2033599615097046|0.11819999665021896; Atf1|IDBG-184326|ENSMUSG00000023027|100040260,11908|1.1196250915527344|0.29566001892089844; Atf2|IDBG-180520|ENSMUSG00000027104|102641666,11909|1.0323100090026855|0.4087800085544586; Birc2|IDBG-133125|ENSMUSG00000057367|11797|1.3270900249481201|0.0157299991697073; Btk|IDBG-171427|ENSMUSG00000031264|12229|1.0299700498…
cond_1	Metabolism of lipids and lipoproteins	17812	REACTOME	10090	27	27	3	0.76264	1	0	1	1	Abcc1; Acadl; Acadm; Acsl5; Alox5; Cav1; Galc; Inppl1; Lpin2; Mapkapk2; Ncoa1; Pik3cd; Pik3r1; Pik3r2; Pikfyve; Pip5k1c; Pla2g4a; Ppara; Ppargc1a; Ppp1ca; Prkaca; Prkag2; Pten; Ptgs2; Sp1; Srebf2; Star;	Abcc1|IDBG-135084|ENSMUSG00000023088|17250|1.0562100410461426|0.39598000049591064; Acadl|IDBG-163605|ENSMUSG00000026003|11363|1.1471850872039795|0.24150000512599945; Acadm|IDBG-200677|ENSMUSG00000062908|11364|1.2104899883270264|0.1222200021147728; Acsl5|IDBG-177454|ENSMUSG00000024981|433256|1.020840048789978|0.4477800130844116; Alox5|IDBG-180618|ENSMUSG00000025701|11689|1.2520350217819214|0.14810…
cond_1	Toxoplasmosis	10393	KEGG	10090	27	27	3	0.76264	1	0	1	1	Akt1; Akt2; Akt3; Alox5; Bcl2; Bcl2l1; Birc2; Casp8; Casp9; Hspa1a; Map2k6; Map3k7; Mapk1; Mapk12; Mapk13; Mapk14; Mapk8; Mapk9; Nfkb1; Nfkbia; Nos2; Pdpk1; Pik3cd; Pik3r1; Pik3r2; Stat3; Tab1;	Akt1|IDBG-174623|ENSMUSG00000001729|11651|2.0441598892211914|6.900000153109431E-4; Akt2|IDBG-161456|ENSMUSG00000004056|11652|1.088284969329834|0.3781700134277344; Akt3|IDBG-206738|ENSMUSG00000019699|23797|1.4479600191116333|0.038759998977184296; Alox5|IDBG-180618|ENSMUSG00000025701|11689|1.2520350217819214|0.14810499548912048; Bcl2|IDBG-185673|ENSMUSG00000057329|12043|1.0126700401306152|0.4725700…
cond_1	mTOR signaling pathway	743	KEGG	10090	19	19	2	0.776609	1	0	1	1	Akt1; Akt2; Akt3; Braf; Mapk1; Mlst8; Mtor; Pdpk1; Pik3cd; Pik3r1; Pik3r2; Prkaa1; Prkcb; Prkcg; Pten; Rictor; Rps6ka1; Rps6ka3; Rps6kb1;	Akt1|IDBG-174623|ENSMUSG00000001729|11651|2.0441598892211914|6.900000153109431E-4; Akt2|IDBG-161456|ENSMUSG00000004056|11652|1.088284969329834|0.3781700134277344; Akt3|IDBG-206738|ENSMUSG00000019699|23797|1.4479600191116333|0.038759998977184296; Braf|IDBG-138657|ENSMUSG00000002413|109880|1.16177499294281|0.236285001039505; Mapk1|IDBG-137672|ENSMUSG00000063358|26413|1.3330399990081787|0.2455449998…
cond_1	Insulin signaling pathway	664	KEGG	10090	36	36	4	0.778507	1	0	1	1	Akt1; Akt2; Akt3; Braf; Calml3; Cbl; Crk; Crkl; Foxo1; Gsk3b; Inppl1; Map2k1; Mapk1; Mapk8; Mapk9; Mknk1; Mtor; Pdpk1; Phkb; Pik3cd; Pik3r1; Pik3r2; Ppargc1a; Ppp1ca; Prkaa1; Prkaca; Prkag2; Prkar1b; Prkar2b; Prkci; Prkcz; Raf1; Rps6kb1; Shc1; Socs3; Srebf1;	Akt1|IDBG-174623|ENSMUSG00000001729|11651|2.0441598892211914|6.900000153109431E-4; Akt2|IDBG-161456|ENSMUSG00000004056|11652|1.088284969329834|0.3781700134277344; Akt3|IDBG-206738|ENSMUSG00000019699|23797|1.4479600191116333|0.038759998977184296; Braf|IDBG-138657|ENSMUSG00000002413|109880|1.16177499294281|0.236285001039505; Calml3|IDBG-128446|ENSMUSG00000063130|70405|1.3283100128173828|0.045869998…
cond_1	ARMS-mediated activation	19347	REACTOME	10090	10	10	1	0.78444	1	0	1	1	Braf; Cdk1; Crk; Il6st; Map2k1; Mapk1; Ntrk1; Ptpn11; Raf1; Ywhab;	Braf|IDBG-138657|ENSMUSG00000002413|109880|1.16177499294281|0.236285001039505; Cdk1|IDBG-160472|ENSMUSG00000019942|12534|1.212670087814331|0.21318000555038452; Crk|IDBG-200571|ENSMUSG00000017776|12928|1.028944969177246|0.424019992351532; Il6st|IDBG-182517|ENSMUSG00000021756|16195|1.1027400493621826|0.20300999283790588; Map2k1|IDBG-176099|ENSMUSG00000004936|26395|1.195199966430664|0.10258000344038…
cond_1	CREB phosphorylation through the activation of Ras	17686	REACTOME	10090	10	10	1	0.78444	1	0	1	1	Braf; Camk2a; Camk2d; Creb1; Grin2a; Mapk1; Pdpk1; Raf1; Rps6ka1; Rps6ka3;	Braf|IDBG-138657|ENSMUSG00000002413|109880|1.16177499294281|0.236285001039505; Camk2a|IDBG-150657|ENSMUSG00000024617|12322|1.3965799808502197|0.03407000005245209; Camk2d|IDBG-192589|ENSMUSG00000053819|108058|1.534500002861023|0.0072200000286102295; Creb1|IDBG-161359|ENSMUSG00000025958|12912|1.044105052947998|0.39419999718666077; Grin2a|IDBG-131990|ENSMUSG00000059003|14811|1.1335899829864502|0.241…
cond_1	DAG and IP3 signaling	19176	REACTOME	10090	10	10	1	0.78444	1	0	1	1	Creb1; Itpr1; Itpr2; Itpr3; Plcg1; Prkaca; Prkar1b; Prkar2b; Prkce; Prkcg;	Creb1|IDBG-161359|ENSMUSG00000025958|12912|1.044105052947998|0.39419999718666077; Itpr1|IDBG-174302|ENSMUSG00000030102|16438|1.0334349870681763|0.42444998025894165; Itpr2|IDBG-197946|ENSMUSG00000030287|16439|1.4302250146865845|0.1583700031042099; Itpr3|IDBG-156294|ENSMUSG00000042644|16440|1.167870044708252|0.14063000679016113; Plcg1|IDBG-211621|ENSMUSG00000016933|18803|1.4762200117111206|0.021500…
cond_1	Fatty acid, triacylglycerol, and ketone body metabolism	16965	REACTOME	10090	10	10	1	0.78444	1	0	1	1	Acadl; Acadm; Acsl5; Lpin2; Ncoa1; Ppara; Ppargc1a; Prkag2; Sp1; Srebf2;	Acadl|IDBG-163605|ENSMUSG00000026003|11363|1.1471850872039795|0.24150000512599945; Acadm|IDBG-200677|ENSMUSG00000062908|11364|1.2104899883270264|0.1222200021147728; Acsl5|IDBG-177454|ENSMUSG00000024981|433256|1.020840048789978|0.4477800130844116; Lpin2|IDBG-196742|ENSMUSG00000024052|64898|1.4382400512695312|0.004600000102072954; Ncoa1|IDBG-127933|ENSMUSG00000020647|17977|1.375445008277893|0.05474…
cond_1	Loss of Function of SMAD2/3 in Cancer	19804	REACTOME	10090	10	10	1	0.78444	1	0	1	1	Cbl; Cdk9; Hdac1; Ppp1ca; Prkcz; Smad2; Smad3; Sp1; Tgfbr2; Usp15;	Cbl|IDBG-155970|ENSMUSG00000034342|12402|1.735569953918457|9.000000136438757E-5; Cdk9|IDBG-161104|ENSMUSG00000009555|107951|1.2984199523925781|0.03889000043272972; Hdac1|IDBG-191058|ENSMUSG00000028800|433759|1.2392100095748901|0.05761000141501427; Ppp1ca|IDBG-129195|ENSMUSG00000040385|19045|1.1318999528884888|0.18805000185966492; Prkcz|IDBG-207513|ENSMUSG00000029053|18762|1.0742549896240234|0.338…
cond_1	Loss of Function of SMAD4 in Cancer	17262	REACTOME	10090	10	10	1	0.78444	1	0	1	1	Cbl; Cdk9; Hdac1; Ppp1ca; Prkcz; Smad2; Smad3; Sp1; Tgfbr2; Usp15;	Cbl|IDBG-155970|ENSMUSG00000034342|12402|1.735569953918457|9.000000136438757E-5; Cdk9|IDBG-161104|ENSMUSG00000009555|107951|1.2984199523925781|0.03889000043272972; Hdac1|IDBG-191058|ENSMUSG00000028800|433759|1.2392100095748901|0.05761000141501427; Ppp1ca|IDBG-129195|ENSMUSG00000040385|19045|1.1318999528884888|0.18805000185966492; Prkcz|IDBG-207513|ENSMUSG00000029053|18762|1.0742549896240234|0.338…
cond_1	Loss of Function of TGFBR1 in Cancer	19120	REACTOME	10090	10	10	1	0.78444	1	0	1	1	Cbl; Cdk9; Hdac1; Ppp1ca; Prkcz; Smad2; Smad3; Sp1; Tgfbr2; Usp15;	Cbl|IDBG-155970|ENSMUSG00000034342|12402|1.735569953918457|9.000000136438757E-5; Cdk9|IDBG-161104|ENSMUSG00000009555|107951|1.2984199523925781|0.03889000043272972; Hdac1|IDBG-191058|ENSMUSG00000028800|433759|1.2392100095748901|0.05761000141501427; Ppp1ca|IDBG-129195|ENSMUSG00000040385|19045|1.1318999528884888|0.18805000185966492; Prkcz|IDBG-207513|ENSMUSG00000029053|18762|1.0742549896240234|0.338…
cond_1	Loss of Function of TGFBR2 in Cancer	18004	REACTOME	10090	10	10	1	0.78444	1	0	1	1	Cbl; Cdk9; Hdac1; Ppp1ca; Prkcz; Smad2; Smad3; Sp1; Tgfbr2; Usp15;	Cbl|IDBG-155970|ENSMUSG00000034342|12402|1.735569953918457|9.000000136438757E-5; Cdk9|IDBG-161104|ENSMUSG00000009555|107951|1.2984199523925781|0.03889000043272972; Hdac1|IDBG-191058|ENSMUSG00000028800|433759|1.2392100095748901|0.05761000141501427; Ppp1ca|IDBG-129195|ENSMUSG00000040385|19045|1.1318999528884888|0.18805000185966492; Prkcz|IDBG-207513|ENSMUSG00000029053|18762|1.0742549896240234|0.338…
cond_1	SHC1 events in ERBB2 signaling	17288	REACTOME	10090	10	10	1	0.78444	1	0	1	1	Cdk1; Egfr; Erbb4; Il6st; Map2k1; Mapk1; Ptpn11; Raf1; Shc1; Ywhab;	Cdk1|IDBG-160472|ENSMUSG00000019942|12534|1.212670087814331|0.21318000555038452; Egfr|IDBG-151194|ENSMUSG00000020122|13649|1.0809199810028076|0.27316999435424805; Erbb4|IDBG-164078|ENSMUSG00000062209|13869|1.1387300491333008|0.2601900100708008; Il6st|IDBG-182517|ENSMUSG00000021756|16195|1.1027400493621826|0.20300999283790588; Map2k1|IDBG-176099|ENSMUSG00000004936|26395|1.195199966430664|0.1025800…
cond_1	SMAD2/3 MH2 Domain Mutants in Cancer	18566	REACTOME	10090	10	10	1	0.78444	1	0	1	1	Cbl; Cdk9; Hdac1; Ppp1ca; Prkcz; Smad2; Smad3; Sp1; Tgfbr2; Usp15;	Cbl|IDBG-155970|ENSMUSG00000034342|12402|1.735569953918457|9.000000136438757E-5; Cdk9|IDBG-161104|ENSMUSG00000009555|107951|1.2984199523925781|0.03889000043272972; Hdac1|IDBG-191058|ENSMUSG00000028800|433759|1.2392100095748901|0.05761000141501427; Ppp1ca|IDBG-129195|ENSMUSG00000040385|19045|1.1318999528884888|0.18805000185966492; Prkcz|IDBG-207513|ENSMUSG00000029053|18762|1.0742549896240234|0.338…
cond_1	SMAD2/3 Phosphorylation Motif Mutants in Cancer	16676	REACTOME	10090	10	10	1	0.78444	1	0	1	1	Cbl; Cdk9; Hdac1; Ppp1ca; Prkcz; Smad2; Smad3; Sp1; Tgfbr2; Usp15;	Cbl|IDBG-155970|ENSMUSG00000034342|12402|1.735569953918457|9.000000136438757E-5; Cdk9|IDBG-161104|ENSMUSG00000009555|107951|1.2984199523925781|0.03889000043272972; Hdac1|IDBG-191058|ENSMUSG00000028800|433759|1.2392100095748901|0.05761000141501427; Ppp1ca|IDBG-129195|ENSMUSG00000040385|19045|1.1318999528884888|0.18805000185966492; Prkcz|IDBG-207513|ENSMUSG00000029053|18762|1.0742549896240234|0.338…
cond_1	SMAD4 MH2 Domain Mutants in Cancer	19286	REACTOME	10090	10	10	1	0.78444	1	0	1	1	Cbl; Cdk9; Hdac1; Ppp1ca; Prkcz; Smad2; Smad3; Sp1; Tgfbr2; Usp15;	Cbl|IDBG-155970|ENSMUSG00000034342|12402|1.735569953918457|9.000000136438757E-5; Cdk9|IDBG-161104|ENSMUSG00000009555|107951|1.2984199523925781|0.03889000043272972; Hdac1|IDBG-191058|ENSMUSG00000028800|433759|1.2392100095748901|0.05761000141501427; Ppp1ca|IDBG-129195|ENSMUSG00000040385|19045|1.1318999528884888|0.18805000185966492; Prkcz|IDBG-207513|ENSMUSG00000029053|18762|1.0742549896240234|0.338…
cond_1	Signaling by FGFR mutants	18938	REACTOME	10090	10	10	1	0.78444	1	0	1	1	Bcr; Fgfr1; Fgfr4; Frs2; Gab1; Pik3r1; Plcg1; Stat3; Stat5b; Trim24;	Bcr|IDBG-162464|ENSMUSG00000009681|110279|1.2253799438476562|0.18331000208854675; Fgfr1|IDBG-143767|ENSMUSG00000031565|14182|1.6457350254058838|0.057694997638463974; Fgfr4|IDBG-154924|ENSMUSG00000005320|14186|1.5123850107192993|0.12971000373363495; Frs2|IDBG-191602|ENSMUSG00000020170|327826|1.627060055732727|4.799999878741801E-4; Gab1|IDBG-171147|ENSMUSG00000031714|14388|1.1272599697113037|0.1881…
cond_1	Signaling by Leptin	19432	REACTOME	10090	10	10	1	0.78444	1	0	1	1	Cdk1; Il6st; Map2k1; Mapk1; Ptpn11; Raf1; Socs3; Stat3; Stat5b; Ywhab;	Cdk1|IDBG-160472|ENSMUSG00000019942|12534|1.212670087814331|0.21318000555038452; Il6st|IDBG-182517|ENSMUSG00000021756|16195|1.1027400493621826|0.20300999283790588; Map2k1|IDBG-176099|ENSMUSG00000004936|26395|1.195199966430664|0.1025800034403801; Mapk1|IDBG-137672|ENSMUSG00000063358|26413|1.3330399990081787|0.24554499983787537; Ptpn11|IDBG-196834|ENSMUSG00000043733|19247|1.4040299654006958|0.03226…
cond_1	Signaling by TGF-beta Receptor Complex	19738	REACTOME	10090	10	10	1	0.78444	1	0	1	1	Cbl; Cdk9; Hdac1; Ppp1ca; Prkcz; Smad2; Smad3; Sp1; Tgfbr2; Usp15;	Cbl|IDBG-155970|ENSMUSG00000034342|12402|1.735569953918457|9.000000136438757E-5; Cdk9|IDBG-161104|ENSMUSG00000009555|107951|1.2984199523925781|0.03889000043272972; Hdac1|IDBG-191058|ENSMUSG00000028800|433759|1.2392100095748901|0.05761000141501427; Ppp1ca|IDBG-129195|ENSMUSG00000040385|19045|1.1318999528884888|0.18805000185966492; Prkcz|IDBG-207513|ENSMUSG00000029053|18762|1.0742549896240234|0.338…
cond_1	Signaling by TGF-beta Receptor Complex in Cancer	17456	REACTOME	10090	10	10	1	0.78444	1	0	1	1	Cbl; Cdk9; Hdac1; Ppp1ca; Prkcz; Smad2; Smad3; Sp1; Tgfbr2; Usp15;	Cbl|IDBG-155970|ENSMUSG00000034342|12402|1.735569953918457|9.000000136438757E-5; Cdk9|IDBG-161104|ENSMUSG00000009555|107951|1.2984199523925781|0.03889000043272972; Hdac1|IDBG-191058|ENSMUSG00000028800|433759|1.2392100095748901|0.05761000141501427; Ppp1ca|IDBG-129195|ENSMUSG00000040385|19045|1.1318999528884888|0.18805000185966492; Prkcz|IDBG-207513|ENSMUSG00000029053|18762|1.0742549896240234|0.338…
cond_1	TGFBR1 KD Mutants in Cancer	19441	REACTOME	10090	10	10	1	0.78444	1	0	1	1	Cbl; Cdk9; Hdac1; Ppp1ca; Prkcz; Smad2; Smad3; Sp1; Tgfbr2; Usp15;	Cbl|IDBG-155970|ENSMUSG00000034342|12402|1.735569953918457|9.000000136438757E-5; Cdk9|IDBG-161104|ENSMUSG00000009555|107951|1.2984199523925781|0.03889000043272972; Hdac1|IDBG-191058|ENSMUSG00000028800|433759|1.2392100095748901|0.05761000141501427; Ppp1ca|IDBG-129195|ENSMUSG00000040385|19045|1.1318999528884888|0.18805000185966492; Prkcz|IDBG-207513|ENSMUSG00000029053|18762|1.0742549896240234|0.338…
cond_1	TGFBR1 LBD Mutants in Cancer	17527	REACTOME	10090	10	10	1	0.78444	1	0	1	1	Cbl; Cdk9; Hdac1; Ppp1ca; Prkcz; Smad2; Smad3; Sp1; Tgfbr2; Usp15;	Cbl|IDBG-155970|ENSMUSG00000034342|12402|1.735569953918457|9.000000136438757E-5; Cdk9|IDBG-161104|ENSMUSG00000009555|107951|1.2984199523925781|0.03889000043272972; Hdac1|IDBG-191058|ENSMUSG00000028800|433759|1.2392100095748901|0.05761000141501427; Ppp1ca|IDBG-129195|ENSMUSG00000040385|19045|1.1318999528884888|0.18805000185966492; Prkcz|IDBG-207513|ENSMUSG00000029053|18762|1.0742549896240234|0.338…
cond_1	TGFBR2 Kinase Domain Mutants in Cancer	18619	REACTOME	10090	10	10	1	0.78444	1	0	1	1	Cbl; Cdk9; Hdac1; Ppp1ca; Prkcz; Smad2; Smad3; Sp1; Tgfbr2; Usp15;	Cbl|IDBG-155970|ENSMUSG00000034342|12402|1.735569953918457|9.000000136438757E-5; Cdk9|IDBG-161104|ENSMUSG00000009555|107951|1.2984199523925781|0.03889000043272972; Hdac1|IDBG-191058|ENSMUSG00000028800|433759|1.2392100095748901|0.05761000141501427; Ppp1ca|IDBG-129195|ENSMUSG00000040385|19045|1.1318999528884888|0.18805000185966492; Prkcz|IDBG-207513|ENSMUSG00000029053|18762|1.0742549896240234|0.338…
cond_1	TGFBR2 MSI Frameshift Mutants in Cancer	19233	REACTOME	10090	10	10	1	0.78444	1	0	1	1	Cbl; Cdk9; Hdac1; Ppp1ca; Prkcz; Smad2; Smad3; Sp1; Tgfbr2; Usp15;	Cbl|IDBG-155970|ENSMUSG00000034342|12402|1.735569953918457|9.000000136438757E-5; Cdk9|IDBG-161104|ENSMUSG00000009555|107951|1.2984199523925781|0.03889000043272972; Hdac1|IDBG-191058|ENSMUSG00000028800|433759|1.2392100095748901|0.05761000141501427; Ppp1ca|IDBG-129195|ENSMUSG00000040385|19045|1.1318999528884888|0.18805000185966492; Prkcz|IDBG-207513|ENSMUSG00000029053|18762|1.0742549896240234|0.338…
cond_1	GnRH signaling pathway	723	KEGG	10090	28	28	3	0.785235	1	0	1	1	Calml3; Camk2a; Camk2d; Egfr; Gnaq; Itpr1; Itpr2; Itpr3; Jun; Map2k1; Map2k4; Map2k6; Map3k3; Map3k4; Mapk1; Mapk12; Mapk13; Mapk14; Mapk7; Mapk8; Mapk9; Pla2g4a; Plcb3; Prkaca; Prkcb; Ptk2b; Raf1; Src;	Calml3|IDBG-128446|ENSMUSG00000063130|70405|1.3283100128173828|0.04586999863386154; Camk2a|IDBG-150657|ENSMUSG00000024617|12322|1.3965799808502197|0.03407000005245209; Camk2d|IDBG-192589|ENSMUSG00000053819|108058|1.534500002861023|0.0072200000286102295; Egfr|IDBG-151194|ENSMUSG00000020122|13649|1.0809199810028076|0.27316999435424805; Gnaq|IDBG-149873|ENSMUSG00000024639|14682|1.395650029182434|0.0…
cond_1	Signaling by GPCR	17023	REACTOME	10090	45	45	5	0.794556	1	0	1	1	Akt1; Anxa1; App; Arhgef2; Cdk1; Chrm2; Creb1; Crhr1; Drd1a; Drd2; Drd3; Drd4; Egfr; F2rl1; Gnaq; Grk5; Il6st; Itpr1; Itpr2; Itpr3; Map2k1; Mapk1; Mapk7; Ngef; Pdpk1; Pik3cd; Pik3r1; Pla2g4a; Plcb3; Ppp1ca; Ppp2ca; Prkaca; Prkar1b; Prkar2b; Prkcb; Prkce; Prkcg; Prkcq; Ptpn11; Raf1; Rock1; Rps6ka1; Rps6ka3; Shc1; Ywhab;	Akt1|IDBG-174623|ENSMUSG00000001729|11651|2.0441598892211914|6.900000153109431E-4; Anxa1|IDBG-151723|ENSMUSG00000024659|16952|1.5457100868225098|0.05591000244021416; App|IDBG-172954|ENSMUSG00000022892|11820|1.2033599615097046|0.11819999665021896; Arhgef2|IDBG-161396|ENSMUSG00000028059|16800|1.0469800233840942|0.40678998827934265; Cdk1|IDBG-160472|ENSMUSG00000019942|12534|1.212670087814331|0.21318…
cond_1	Hepatitis C	10396	KEGG	10090	29	29	3	0.806082	1	0	1	1	Akt1; Akt2; Akt3; Braf; Egfr; Eif2ak2; Gsk3b; Ifnar1; Ikbke; Irf1; Mapk1; Mapk12; Mapk13; Mapk14; Mapk8; Mapk9; Nfkb1; Nfkbia; Pdpk1; Pik3cd; Pik3r1; Pik3r2; Ppara; Ppp2ca; Raf1; Socs3; Stat3; Tlr3; Traf2;	Akt1|IDBG-174623|ENSMUSG00000001729|11651|2.0441598892211914|6.900000153109431E-4; Akt2|IDBG-161456|ENSMUSG00000004056|11652|1.088284969329834|0.3781700134277344; Akt3|IDBG-206738|ENSMUSG00000019699|23797|1.4479600191116333|0.038759998977184296; Braf|IDBG-138657|ENSMUSG00000002413|109880|1.16177499294281|0.236285001039505; Egfr|IDBG-151194|ENSMUSG00000020122|13649|1.0809199810028076|0.27316999435…
cond_1	Downstream TCR signaling	17143	REACTOME	10090	11	11	1	0.81559	1	0	1	1	Bcl10; Cd3g; Lck; Map3k7; Nfkb1; Nfkbia; Pdpk1; Pik3r1; Pik3r2; Prkcq; Pten;	Bcl10|IDBG-198751|ENSMUSG00000028191|12042|1.0741651058197021|0.30502501130104065; Cd3g|IDBG-158962|ENSMUSG00000002033|12502|1.2316800355911255|0.1724800020456314; Lck|IDBG-191117|ENSMUSG00000000409|16818|1.181939959526062|0.13324999809265137; Map3k7|IDBG-132962|ENSMUSG00000028284|26409|1.2440400123596191|0.09455999732017517; Nfkb1|IDBG-195445|ENSMUSG00000028163|18033|1.2075049877166748|0.1072300…
cond_1	EGFR interacts with phospholipase C-gamma	17745	REACTOME	10090	11	11	1	0.81559	1	0	1	1	Creb1; Egfr; Itpr1; Itpr2; Itpr3; Plcg1; Prkaca; Prkar1b; Prkar2b; Prkce; Prkcg;	Creb1|IDBG-161359|ENSMUSG00000025958|12912|1.044105052947998|0.39419999718666077; Egfr|IDBG-151194|ENSMUSG00000020122|13649|1.0809199810028076|0.27316999435424805; Itpr1|IDBG-174302|ENSMUSG00000030102|16438|1.0334349870681763|0.42444998025894165; Itpr2|IDBG-197946|ENSMUSG00000030287|16439|1.4302250146865845|0.1583700031042099; Itpr3|IDBG-156294|ENSMUSG00000042644|16440|1.167870044708252|0.1406300…
cond_1	G2/M Transition	16797	REACTOME	10090	11	11	1	0.81559	1	0	1	1	Cdc25a; Cdk1; Cdk7; Csnk1d; Csnk1e; Dctn1; Ppp1r12a; Ppp2ca; Prkaca; Prkar2b; Ywhae;	Cdc25a|IDBG-201603|ENSMUSG00000032477|12530|1.3540899753570557|0.05062999948859215; Cdk1|IDBG-160472|ENSMUSG00000019942|12534|1.212670087814331|0.21318000555038452; Cdk7|IDBG-178510|ENSMUSG00000069089|12572|1.123189926147461|0.3439050018787384; Csnk1d|IDBG-214925|ENSMUSG00000025162|104318|1.7845399379730225|0.07448499649763107; Csnk1e|IDBG-161704|ENSMUSG00000022433|27373|1.7325400114059448|6.7999…
cond_1	HGF signaling pathway	16201	INOH	10090	11	11	1	0.81559	1	0	1	1	Crk; Crkl; Gab1; Map2k1; Pik3cd; Pik3r1; Plcg1; Ptpn11; Raf1; Shc1; Src;	Crk|IDBG-200571|ENSMUSG00000017776|12928|1.028944969177246|0.424019992351532; Crkl|IDBG-138913|ENSMUSG00000006134|12929|1.0881600379943848|0.2844949960708618; Gab1|IDBG-171147|ENSMUSG00000031714|14388|1.1272599697113037|0.18813000619411469; Map2k1|IDBG-176099|ENSMUSG00000004936|26395|1.195199966430664|0.1025800034403801; Pik3cd|IDBG-205331|ENSMUSG00000039936|18707|1.3542100191116333|0.07382000237…
cond_1	Mitotic G2-G2/M phases	18203	REACTOME	10090	11	11	1	0.81559	1	0	1	1	Cdc25a; Cdk1; Cdk7; Csnk1d; Csnk1e; Dctn1; Ppp1r12a; Ppp2ca; Prkaca; Prkar2b; Ywhae;	Cdc25a|IDBG-201603|ENSMUSG00000032477|12530|1.3540899753570557|0.05062999948859215; Cdk1|IDBG-160472|ENSMUSG00000019942|12534|1.212670087814331|0.21318000555038452; Cdk7|IDBG-178510|ENSMUSG00000069089|12572|1.123189926147461|0.3439050018787384; Csnk1d|IDBG-214925|ENSMUSG00000025162|104318|1.7845399379730225|0.07448499649763107; Csnk1e|IDBG-161704|ENSMUSG00000022433|27373|1.7325400114059448|6.7999…
cond_1	Nuclear Events (kinase and transcription factor activation)	19872	REACTOME	10090	11	11	1	0.81559	1	0	1	1	Atf1; Creb1; Dusp6; Mapk1; Mapk14; Mapk7; Mapkapk2; Ppp2ca; Rps6ka1; Rps6ka3; Rps6ka5;	Atf1|IDBG-184326|ENSMUSG00000023027|100040260,11908|1.1196250915527344|0.29566001892089844; Creb1|IDBG-161359|ENSMUSG00000025958|12912|1.044105052947998|0.39419999718666077; Dusp6|IDBG-187794|ENSMUSG00000019960|67603|1.1932899951934814|0.1115649938583374; Mapk1|IDBG-137672|ENSMUSG00000063358|26413|1.3330399990081787|0.24554499983787537; Mapk14|IDBG-158983|ENSMUSG00000053436|26416|1.24820995330810…
cond_1	PLC-gamma1 signalling	17584	REACTOME	10090	11	11	1	0.81559	1	0	1	1	Creb1; Itpr1; Itpr2; Itpr3; Ntrk1; Plcg1; Prkaca; Prkar1b; Prkar2b; Prkce; Prkcg;	Creb1|IDBG-161359|ENSMUSG00000025958|12912|1.044105052947998|0.39419999718666077; Itpr1|IDBG-174302|ENSMUSG00000030102|16438|1.0334349870681763|0.42444998025894165; Itpr2|IDBG-197946|ENSMUSG00000030287|16439|1.4302250146865845|0.1583700031042099; Itpr3|IDBG-156294|ENSMUSG00000042644|16440|1.167870044708252|0.14063000679016113; Ntrk1|IDBG-158646|ENSMUSG00000028072|18211|1.2718300819396973|0.067955…
cond_1	PLCG1 events in ERBB2 signaling	16810	REACTOME	10090	11	11	1	0.81559	1	0	1	1	Creb1; Egfr; Itpr1; Itpr2; Itpr3; Plcg1; Prkaca; Prkar1b; Prkar2b; Prkce; Prkcg;	Creb1|IDBG-161359|ENSMUSG00000025958|12912|1.044105052947998|0.39419999718666077; Egfr|IDBG-151194|ENSMUSG00000020122|13649|1.0809199810028076|0.27316999435424805; Itpr1|IDBG-174302|ENSMUSG00000030102|16438|1.0334349870681763|0.42444998025894165; Itpr2|IDBG-197946|ENSMUSG00000030287|16439|1.4302250146865845|0.1583700031042099; Itpr3|IDBG-156294|ENSMUSG00000042644|16440|1.167870044708252|0.1406300…
cond_1	Post NMDA receptor activation events	17774	REACTOME	10090	11	11	1	0.81559	1	0	1	1	Braf; Camk2a; Camk2d; Camkk1; Creb1; Grin2a; Mapk1; Pdpk1; Raf1; Rps6ka1; Rps6ka3;	Braf|IDBG-138657|ENSMUSG00000002413|109880|1.16177499294281|0.236285001039505; Camk2a|IDBG-150657|ENSMUSG00000024617|12322|1.3965799808502197|0.03407000005245209; Camk2d|IDBG-192589|ENSMUSG00000053819|108058|1.534500002861023|0.0072200000286102295; Camkk1|IDBG-197494|ENSMUSG00000020785|55984|1.0828299522399902|0.31332001090049744; Creb1|IDBG-161359|ENSMUSG00000025958|12912|1.044105052947998|0.394…
cond_1	RIG-I-like receptor signaling pathway	5715	KEGG	10090	11	11	1	0.81559	1	0	1	1	Casp8; Ikbke; Map3k7; Mapk12; Mapk13; Mapk14; Mapk8; Mapk9; Nfkb1; Nfkbia; Traf2;	Casp8|IDBG-157464|ENSMUSG00000026029|12370|1.5385199785232544|0.001990000018849969; Ikbke|IDBG-190983|ENSMUSG00000042349|56489|1.025480031967163|0.41640999913215637; Map3k7|IDBG-132962|ENSMUSG00000028284|26409|1.2440400123596191|0.09455999732017517; Mapk12|IDBG-172617|ENSMUSG00000022610|29857|1.3941600322723389|0.005319999996572733; Mapk13|IDBG-159128|ENSMUSG00000004864|26415|1.2261199951171875|0…
cond_1	Salivary secretion	10386	KEGG	10090	11	11	1	0.81559	1	0	1	1	Calml3; Gnaq; Itpr1; Itpr2; Itpr3; Nos1; Plcb3; Prkaca; Prkcb; Prkcg; Prkg1;	Calml3|IDBG-128446|ENSMUSG00000063130|70405|1.3283100128173828|0.04586999863386154; Gnaq|IDBG-149873|ENSMUSG00000024639|14682|1.395650029182434|0.041919998824596405; Itpr1|IDBG-174302|ENSMUSG00000030102|16438|1.0334349870681763|0.42444998025894165; Itpr2|IDBG-197946|ENSMUSG00000030287|16439|1.4302250146865845|0.1583700031042099; Itpr3|IDBG-156294|ENSMUSG00000042644|16440|1.167870044708252|0.14063…
cond_1	TGF-beta signaling pathway	633	KEGG	10090	11	11	1	0.81559	1	0	1	1	Acvr1c; Mapk1; Ppp2ca; Rbx1; Rock1; Rps6kb1; Smad1; Smad2; Smad3; Sp1; Tgfbr2;	Acvr1c|IDBG-172013|ENSMUSG00000026834|269275|1.4261399507522583|0.02199999988079071; Mapk1|IDBG-137672|ENSMUSG00000063358|26413|1.3330399990081787|0.24554499983787537; Ppp2ca|IDBG-170858|ENSMUSG00000020349|19052|1.299530029296875|0.04407000169157982; Rbx1|IDBG-164749|ENSMUSG00000022400|100043674,56438|2.250309944152832|0.0011099999537691474; Rock1|IDBG-128359|ENSMUSG00000024290|19877|1.1805800199…
cond_1	Transmembrane transport of small molecules	18857	REACTOME	10090	11	11	1	0.81559	1	0	1	1	Abcc1; Ncoa1; Ppara; Prkaca; Prkar1b; Prkar2b; Raf1; Slc12a5; Slc1a3; Slc6a1; Wnk2;	Abcc1|IDBG-135084|ENSMUSG00000023088|17250|1.0562100410461426|0.39598000049591064; Ncoa1|IDBG-127933|ENSMUSG00000020647|17977|1.375445008277893|0.054740000516176224; Ppara|IDBG-170640|ENSMUSG00000022383|19013|1.1030199527740479|0.2211800068616867; Prkaca|IDBG-173105|ENSMUSG00000005469|18747|1.3712400197982788|0.02240999974310398; Prkar1b|IDBG-206405|ENSMUSG00000025855|19085|1.2176300287246704|0.0…
cond_1	B cell receptor signaling pathway	790	KEGG	10090	21	21	2	0.824023	1	0	1	1	Akt1; Akt2; Akt3; Bcl10; Blnk; Btk; Fos; Gsk3b; Inppl1; Jun; Lyn; Map2k1; Mapk1; Nfkb1; Nfkbia; Pik3cd; Pik3r1; Pik3r2; Plcg2; Prkcb; Raf1;	Akt1|IDBG-174623|ENSMUSG00000001729|11651|2.0441598892211914|6.900000153109431E-4; Akt2|IDBG-161456|ENSMUSG00000004056|11652|1.088284969329834|0.3781700134277344; Akt3|IDBG-206738|ENSMUSG00000019699|23797|1.4479600191116333|0.038759998977184296; Bcl10|IDBG-198751|ENSMUSG00000028191|12042|1.0741651058197021|0.30502501130104065; Blnk|IDBG-165316|ENSMUSG00000061132|17060|1.3122050762176514|0.0605950…
cond_1	Cell cycle	717	KEGG	10090	21	21	2	0.824023	1	0	1	1	Abl1; Ccnd1; Ccne1; Cdc25a; Cdk1; Cdk4; Cdk7; Chek2; Gadd45a; Gsk3b; Hdac1; Hdac2; Mdm2; Rbx1; Sfn; Smad2; Smad3; Ywhab; Ywhae; Ywhaq; Ywhaz;	Abl1|IDBG-158216|ENSMUSG00000026842|11350|1.0455600023269653|0.35732001066207886; Ccnd1|IDBG-212973|ENSMUSG00000070348|12443|1.4294350147247314|0.07524999976158142; Ccne1|IDBG-175446|ENSMUSG00000002068|12447|1.4496999979019165|0.07298000156879425; Cdc25a|IDBG-201603|ENSMUSG00000032477|12530|1.3540899753570557|0.05062999948859215; Cdk1|IDBG-160472|ENSMUSG00000019942|12534|1.212670087814331|0.21318…
cond_1	Activation of NMDA receptor upon glutamate binding and postsynaptic events	19633	REACTOME	10090	12	12	1	0.842316	1	0	1	1	Braf; Camk2a; Camk2d; Camkk1; Creb1; Gria4; Grin2a; Mapk1; Pdpk1; Raf1; Rps6ka1; Rps6ka3;	Braf|IDBG-138657|ENSMUSG00000002413|109880|1.16177499294281|0.236285001039505; Camk2a|IDBG-150657|ENSMUSG00000024617|12322|1.3965799808502197|0.03407000005245209; Camk2d|IDBG-192589|ENSMUSG00000053819|108058|1.534500002861023|0.0072200000286102295; Camkk1|IDBG-197494|ENSMUSG00000020785|55984|1.0828299522399902|0.31332001090049744; Creb1|IDBG-161359|ENSMUSG00000025958|12912|1.044105052947998|0.394…
cond_1	BMP2 signaling	16230	INOH	10090	12	12	1	0.842316	1	0	1	1	Atf2; Map2k6; Map3k7; Mapk12; Mapk13; Mapk14; Smad1; Smad2; Smad3; Stat3; Tab1; Tgfbr2;	Atf2|IDBG-180520|ENSMUSG00000027104|102641666,11909|1.0323100090026855|0.4087800085544586; Map2k6|IDBG-213977|ENSMUSG00000020623|26399|1.7473000288009644|8.999999845400453E-4; Map3k7|IDBG-132962|ENSMUSG00000028284|26409|1.2440400123596191|0.09455999732017517; Mapk12|IDBG-172617|ENSMUSG00000022610|29857|1.3941600322723389|0.005319999996572733; Mapk13|IDBG-159128|ENSMUSG00000004864|26415|1.22611999…
cond_1	FGF signaling pathway	16162	INOH	10090	12	12	1	0.842316	1	0	1	1	Braf; Dusp6; Ets1; Fgfr1; Fgfr4; Frs2; Gab1; Map2k1; Pik3cd; Pik3r1; Plcg1; Raf1;	Braf|IDBG-138657|ENSMUSG00000002413|109880|1.16177499294281|0.236285001039505; Dusp6|IDBG-187794|ENSMUSG00000019960|67603|1.1932899951934814|0.1115649938583374; Ets1|IDBG-147548|ENSMUSG00000032035|23871|1.410390019416809|0.01360000018030405; Fgfr1|IDBG-143767|ENSMUSG00000031565|14182|1.6457350254058838|0.057694997638463974; Fgfr4|IDBG-154924|ENSMUSG00000005320|14186|1.5123850107192993|0.129710003…
cond_1	Gastric acid secretion	10371	KEGG	10090	12	12	1	0.842316	1	0	1	1	Calml3; Camk2a; Camk2d; Ezr; Gnaq; Itpr1; Itpr2; Itpr3; Plcb3; Prkaca; Prkcb; Prkcg;	Calml3|IDBG-128446|ENSMUSG00000063130|70405|1.3283100128173828|0.04586999863386154; Camk2a|IDBG-150657|ENSMUSG00000024617|12322|1.3965799808502197|0.03407000005245209; Camk2d|IDBG-192589|ENSMUSG00000053819|108058|1.534500002861023|0.0072200000286102295; Ezr|IDBG-134163|ENSMUSG00000052397|22350|1.032920002937317|0.4097900092601776; Gnaq|IDBG-149873|ENSMUSG00000024639|14682|1.395650029182434|0.0419…
cond_1	Integration of energy metabolism	17060	REACTOME	10090	12	12	1	0.842316	1	0	1	1	Gnaq; Itpr1; Itpr2; Itpr3; Plcb3; Ppp2ca; Prkaca; Prkag2; Prkar1b; Prkar2b; Snap25; Stxbp1;	Gnaq|IDBG-149873|ENSMUSG00000024639|14682|1.395650029182434|0.041919998824596405; Itpr1|IDBG-174302|ENSMUSG00000030102|16438|1.0334349870681763|0.42444998025894165; Itpr2|IDBG-197946|ENSMUSG00000030287|16439|1.4302250146865845|0.1583700031042099; Itpr3|IDBG-156294|ENSMUSG00000042644|16440|1.167870044708252|0.14063000679016113; Plcb3|IDBG-137388|ENSMUSG00000024960|18797|1.1098350286483765|0.235905…
cond_1	Phospholipase C-mediated cascade	18632	REACTOME	10090	12	12	1	0.842316	1	0	1	1	Creb1; Fgfr1; Fgfr4; Itpr1; Itpr2; Itpr3; Plcg1; Prkaca; Prkar1b; Prkar2b; Prkce; Prkcg;	Creb1|IDBG-161359|ENSMUSG00000025958|12912|1.044105052947998|0.39419999718666077; Fgfr1|IDBG-143767|ENSMUSG00000031565|14182|1.6457350254058838|0.057694997638463974; Fgfr4|IDBG-154924|ENSMUSG00000005320|14186|1.5123850107192993|0.12971000373363495; Itpr1|IDBG-174302|ENSMUSG00000030102|16438|1.0334349870681763|0.42444998025894165; Itpr2|IDBG-197946|ENSMUSG00000030287|16439|1.4302250146865845|0.158…
cond_1	Progesterone-mediated oocyte maturation	5709	KEGG	10090	22	22	2	0.844253	1	0	1	1	Akt1; Akt2; Akt3; Braf; Cdc25a; Cdk1; Hsp90ab1; Igf1r; Map2k1; Mapk1; Mapk12; Mapk13; Mapk14; Mapk8; Mapk9; Pik3cd; Pik3r1; Pik3r2; Prkaca; Raf1; Rps6ka1; Rps6ka3;	Akt1|IDBG-174623|ENSMUSG00000001729|11651|2.0441598892211914|6.900000153109431E-4; Akt2|IDBG-161456|ENSMUSG00000004056|11652|1.088284969329834|0.3781700134277344; Akt3|IDBG-206738|ENSMUSG00000019699|23797|1.4479600191116333|0.038759998977184296; Braf|IDBG-138657|ENSMUSG00000002413|109880|1.16177499294281|0.236285001039505; Cdc25a|IDBG-201603|ENSMUSG00000032477|12530|1.3540899753570557|0.050629999…
cond_1	Interleukin-2 signaling	17042	REACTOME	10090	14	14	1	0.884881	1	0	1	1	Cdk1; Il6st; Inppl1; Lck; Map2k1; Mapk1; Pik3cd; Pik3r1; Ptk2b; Ptpn11; Raf1; Shc1; Stat5b; Ywhab;	Cdk1|IDBG-160472|ENSMUSG00000019942|12534|1.212670087814331|0.21318000555038452; Il6st|IDBG-182517|ENSMUSG00000021756|16195|1.1027400493621826|0.20300999283790588; Inppl1|IDBG-202184|ENSMUSG00000032737|16332|1.0862900018692017|0.35315001010894775; Lck|IDBG-191117|ENSMUSG00000000409|16818|1.181939959526062|0.13324999809265137; Map2k1|IDBG-176099|ENSMUSG00000004936|26395|1.195199966430664|0.1025800…
cond_1	Leishmaniasis	10360	KEGG	10090	14	14	1	0.884881	1	0	1	1	Fos; Jun; Map3k7; Mapk1; Mapk12; Mapk13; Mapk14; Ncf1; Nfkb1; Nfkbia; Nos2; Prkcb; Ptgs2; Tab1;	Fos|IDBG-158538|ENSMUSG00000021250|14281|1.5695500373840332|0.001610000035725534; Jun|IDBG-164161|ENSMUSG00000052684|16476|1.3732600212097168|0.04295000061392784; Map3k7|IDBG-132962|ENSMUSG00000028284|26409|1.2440400123596191|0.09455999732017517; Mapk1|IDBG-137672|ENSMUSG00000063358|26413|1.3330399990081787|0.24554499983787537; Mapk12|IDBG-172617|ENSMUSG00000022610|29857|1.3941600322723389|0.0053…
cond_1	Metabolism of proteins	17734	REACTOME	10090	14	14	1	0.884881	1	0	1	1	Atp5b; Ctnnb1; Dctn1; Gsk3a; Hsp90b1; Hspa5; Hspa9; Hspd1; Igfbp5; Kif5b; Pabpc1; Pdia3; Shc1; Tomm70a;	Atp5b|IDBG-196497|ENSMUSG00000025393|11947|1.2274699211120605|0.21708999574184418; Ctnnb1|IDBG-205243|ENSMUSG00000006932|12387|1.1180399656295776|0.2760150134563446; Dctn1|IDBG-160591|ENSMUSG00000031865|13191|1.1233699321746826|0.18798500299453735; Gsk3a|IDBG-156635|ENSMUSG00000057177|606496|1.3695100545883179|0.025550000369548798; Hsp90b1|IDBG-182078|ENSMUSG00000020048|22027|1.0595699548721313|0…
cond_1	p75 NTR receptor-mediated signalling	19484	REACTOME	10090	14	14	1	0.884881	1	0	1	1	Arhgdia; Arhgef2; Bcl2l11; Bdnf; Casp2; Hdac1; Hdac2; Mapk8; Nfkb1; Nfkbia; Ngef; Prkci; Psen2; Ywhae;	Arhgdia|IDBG-214842|ENSMUSG00000025132|192662|1.0835750102996826|0.33797499537467957; Arhgef2|IDBG-161396|ENSMUSG00000028059|16800|1.0469800233840942|0.40678998827934265; Bcl2l11|IDBG-205300|ENSMUSG00000027381|12125|1.5969300270080566|2.899999963119626E-4; Bdnf|IDBG-195506|ENSMUSG00000048482|12064|1.3496899604797363|0.0427200011909008; Casp2|IDBG-141522|ENSMUSG00000029863|12366|1.1576999425888062…
cond_1	Fc gamma R-mediated phagocytosis	4349	KEGG	10090	25	25	2	0.893131	1	0	1	1	Akt1; Akt2; Akt3; Crk; Crkl; Inppl1; Lat; Lyn; Map2k1; Mapk1; Ncf1; Pik3cd; Pik3r1; Pik3r2; Pip5k1c; Pla2g4a; Plcg1; Plcg2; Prkcb; Prkce; Prkcg; Ptprc; Raf1; Rps6kb1; Vasp;	Akt1|IDBG-174623|ENSMUSG00000001729|11651|2.0441598892211914|6.900000153109431E-4; Akt2|IDBG-161456|ENSMUSG00000004056|11652|1.088284969329834|0.3781700134277344; Akt3|IDBG-206738|ENSMUSG00000019699|23797|1.4479600191116333|0.038759998977184296; Crk|IDBG-200571|ENSMUSG00000017776|12928|1.028944969177246|0.424019992351532; Crkl|IDBG-138913|ENSMUSG00000006134|12929|1.0881600379943848|0.284494996070…
cond_1	Regulation of actin cytoskeleton	724	KEGG	10090	25	25	2	0.893131	1	0	1	1	Baiap2; Braf; Chrm2; Crk; Crkl; Egfr; Ezr; Fgfr1; Fgfr4; Iqgap1; Map2k1; Mapk1; Pak6; Pdgfra; Pfn1; Pik3cd; Pik3r1; Pik3r2; Pikfyve; Pip5k1c; Ppp1ca; Ppp1r12a; Raf1; Rock1; Src;	Baiap2|IDBG-214732|ENSMUSG00000025372|108100|1.130079984664917|0.1342799961566925; Braf|IDBG-138657|ENSMUSG00000002413|109880|1.16177499294281|0.236285001039505; Chrm2|IDBG-135963|ENSMUSG00000045613|243764|1.286600112915039|0.22972500324249268; Crk|IDBG-200571|ENSMUSG00000017776|12928|1.028944969177246|0.424019992351532; Crkl|IDBG-138913|ENSMUSG00000006134|12929|1.0881600379943848|0.2844949960708…
cond_1	Alzheimer's disease	675	KEGG	10090	26	26	2	0.90604	1	0	1	1	Apbb1; App; Atp5b; Calml3; Capn2; Casp7; Casp8; Casp9; Cdk5r1; Gapdh; Gnaq; Grin2a; Gsk3b; Itpr1; Itpr2; Itpr3; Lrp1; Mapk1; Mapt; Ndufa4; Nos1; Plcb3; Psen1; Psen2; Snca; Uqcrc1;	Apbb1|IDBG-204734|ENSMUSG00000037032|11785|1.1187100410461426|0.25222498178482056; App|IDBG-172954|ENSMUSG00000022892|11820|1.2033599615097046|0.11819999665021896; Atp5b|IDBG-196497|ENSMUSG00000025393|11947|1.2274699211120605|0.21708999574184418; Calml3|IDBG-128446|ENSMUSG00000063130|70405|1.3283100128173828|0.04586999863386154; Capn2|IDBG-207731|ENSMUSG00000026509|12334|1.0685299634933472|0.3142…
cond_1	Melanogenesis	694	KEGG	10090	16	16	1	0.916123	1	0	1	1	Calml3; Camk2a; Camk2d; Creb1; Ctnnb1; Gnaq; Gsk3b; Kit; Lef1; Map2k1; Mapk1; Plcb3; Prkaca; Prkcb; Prkcg; Raf1;	Calml3|IDBG-128446|ENSMUSG00000063130|70405|1.3283100128173828|0.04586999863386154; Camk2a|IDBG-150657|ENSMUSG00000024617|12322|1.3965799808502197|0.03407000005245209; Camk2d|IDBG-192589|ENSMUSG00000053819|108058|1.534500002861023|0.0072200000286102295; Creb1|IDBG-161359|ENSMUSG00000025958|12912|1.044105052947998|0.39419999718666077; Ctnnb1|IDBG-205243|ENSMUSG00000006932|12387|1.1180399656295776|…
cond_1	TCR signaling	19711	REACTOME	10090	16	16	1	0.916123	1	0	1	1	Bcl10; Cd3g; Lat; Lck; Map3k7; Nfkb1; Nfkbia; Pdpk1; Pik3r1; Pik3r2; Plcg1; Prkcq; Pten; Ptprc; Vasp; Zap70;	Bcl10|IDBG-198751|ENSMUSG00000028191|12042|1.0741651058197021|0.30502501130104065; Cd3g|IDBG-158962|ENSMUSG00000002033|12502|1.2316800355911255|0.1724800020456314; Lat|IDBG-209436|ENSMUSG00000030742|16797|1.0034199953079224|0.4920399785041809; Lck|IDBG-191117|ENSMUSG00000000409|16818|1.181939959526062|0.13324999809265137; Map3k7|IDBG-132962|ENSMUSG00000028284|26409|1.2440400123596191|0.0945599973…
cond_1	beta-catenin independent WNT signaling	17380	REACTOME	10090	16	16	1	0.916123	1	0	1	1	Ap2a1; Ap2a2; Ap2m1; Camk2a; Ctnnb1; Itpr1; Itpr2; Itpr3; Lef1; Map3k7; Pfn1; Plcb3; Prkcb; Prkcg; Prkg1; Psmb4;	Ap2a1|IDBG-180315|ENSMUSG00000060279|11771|1.0974700450897217|0.20639999210834503; Ap2a2|IDBG-212321|ENSMUSG00000002957|11772|1.3599950075149536|0.0074650002643466; Ap2m1|IDBG-144450|ENSMUSG00000022841|11773|1.688040018081665|0.020029999315738678; Camk2a|IDBG-150657|ENSMUSG00000024617|12322|1.3965799808502197|0.03407000005245209; Ctnnb1|IDBG-205243|ENSMUSG00000006932|12387|1.1180399656295776|0.27…
cond_1	Chronic myeloid leukemia	777	KEGG	10090	28	28	2	0.927687	1	0	1	1	Abl1; Akt1; Akt2; Akt3; Bcl2l1; Bcr; Braf; Cbl; Ccnd1; Cdk4; Crk; Crkl; Hdac1; Hdac2; Map2k1; Mapk1; Mdm2; Nfkb1; Nfkbia; Pik3cd; Pik3r1; Pik3r2; Ptpn11; Raf1; Shc1; Smad3; Stat5b; Tgfbr2;	Abl1|IDBG-158216|ENSMUSG00000026842|11350|1.0455600023269653|0.35732001066207886; Akt1|IDBG-174623|ENSMUSG00000001729|11651|2.0441598892211914|6.900000153109431E-4; Akt2|IDBG-161456|ENSMUSG00000004056|11652|1.088284969329834|0.3781700134277344; Akt3|IDBG-206738|ENSMUSG00000019699|23797|1.4479600191116333|0.038759998977184296; Bcl2l1|IDBG-209867|ENSMUSG00000007659|12048|1.1210999488830566|0.154810…
cond_1	Chemokine signaling pathway	4351	KEGG	10090	29	29	2	0.936694	1	0	1	1	Akt1; Akt2; Akt3; Braf; Crk; Crkl; Grk5; Gsk3a; Gsk3b; Lyn; Map2k1; Mapk1; Ncf1; Nfkb1; Nfkbia; Pik3cd; Pik3r1; Pik3r2; Plcb3; Prkaca; Prkcb; Prkcz; Ptk2b; Raf1; Rock1; Shc1; Src; Stat3; Stat5b;	Akt1|IDBG-174623|ENSMUSG00000001729|11651|2.0441598892211914|6.900000153109431E-4; Akt2|IDBG-161456|ENSMUSG00000004056|11652|1.088284969329834|0.3781700134277344; Akt3|IDBG-206738|ENSMUSG00000019699|23797|1.4479600191116333|0.038759998977184296; Braf|IDBG-138657|ENSMUSG00000002413|109880|1.16177499294281|0.236285001039505; Crk|IDBG-200571|ENSMUSG00000017776|12928|1.028944969177246|0.4240199923515…
cond_1	Endometrial cancer	609	KEGG	10090	19	19	1	0.948032	1	0	1	1	Akt1; Akt2; Akt3; Braf; Casp9; Ccnd1; Cdh1; Ctnnb1; Egfr; Gsk3b; Lef1; Map2k1; Mapk1; Pdpk1; Pik3cd; Pik3r1; Pik3r2; Pten; Raf1;	Akt1|IDBG-174623|ENSMUSG00000001729|11651|2.0441598892211914|6.900000153109431E-4; Akt2|IDBG-161456|ENSMUSG00000004056|11652|1.088284969329834|0.3781700134277344; Akt3|IDBG-206738|ENSMUSG00000019699|23797|1.4479600191116333|0.038759998977184296; Braf|IDBG-138657|ENSMUSG00000002413|109880|1.16177499294281|0.236285001039505; Casp9|IDBG-202405|ENSMUSG00000028914|12371|1.180345058441162|0.20177499949…
cond_1	Long-term potentiation	729	KEGG	10090	19	19	1	0.948032	1	0	1	1	Braf; Calml3; Camk2a; Camk2d; Gnaq; Grin2a; Itpr1; Itpr2; Itpr3; Map2k1; Mapk1; Plcb3; Ppp1ca; Prkaca; Prkcb; Prkcg; Raf1; Rps6ka1; Rps6ka3;	Braf|IDBG-138657|ENSMUSG00000002413|109880|1.16177499294281|0.236285001039505; Calml3|IDBG-128446|ENSMUSG00000063130|70405|1.3283100128173828|0.04586999863386154; Camk2a|IDBG-150657|ENSMUSG00000024617|12322|1.3965799808502197|0.03407000005245209; Camk2d|IDBG-192589|ENSMUSG00000053819|108058|1.534500002861023|0.0072200000286102295; Gnaq|IDBG-149873|ENSMUSG00000024639|14682|1.395650029182434|0.0419…
cond_1	Natural killer cell mediated cytotoxicity	716	KEGG	10090	19	19	1	0.948032	1	0	1	1	Braf; Fyn; Ifnar1; Lat; Lck; Map2k1; Mapk1; Pik3cd; Pik3r1; Pik3r2; Plcg1; Plcg2; Prkcb; Prkcg; Ptk2b; Ptpn11; Raf1; Shc1; Zap70;	Braf|IDBG-138657|ENSMUSG00000002413|109880|1.16177499294281|0.236285001039505; Fyn|IDBG-144629|ENSMUSG00000019843|14360|1.5127400159835815|0.00761000020429492; Ifnar1|IDBG-176038|ENSMUSG00000022967|15975|1.129734992980957|0.26510000228881836; Lat|IDBG-209436|ENSMUSG00000030742|16797|1.0034199953079224|0.4920399785041809; Lck|IDBG-191117|ENSMUSG00000000409|16818|1.181939959526062|0.133249998092651…
cond_1	Non-small cell lung cancer	787	KEGG	10090	20	20	1	0.955742	1	0	1	1	Akt1; Akt2; Akt3; Braf; Casp9; Ccnd1; Cdk4; Egfr; Map2k1; Mapk1; Pdpk1; Pik3cd; Pik3r1; Pik3r2; Plcg1; Plcg2; Prkcb; Prkcg; Raf1; Rassf5;	Akt1|IDBG-174623|ENSMUSG00000001729|11651|2.0441598892211914|6.900000153109431E-4; Akt2|IDBG-161456|ENSMUSG00000004056|11652|1.088284969329834|0.3781700134277344; Akt3|IDBG-206738|ENSMUSG00000019699|23797|1.4479600191116333|0.038759998977184296; Braf|IDBG-138657|ENSMUSG00000002413|109880|1.16177499294281|0.236285001039505; Casp9|IDBG-202405|ENSMUSG00000028914|12371|1.180345058441162|0.20177499949…
cond_1	Small cell lung cancer	747	KEGG	10090	20	20	1	0.955742	1	0	1	1	Akt1; Akt2; Akt3; Bcl2; Bcl2l1; Birc2; Casp9; Ccnd1; Ccne1; Cdk4; Cks2; Nfkb1; Nfkbia; Nos2; Pik3cd; Pik3r1; Pik3r2; Pten; Ptgs2; Traf2;	Akt1|IDBG-174623|ENSMUSG00000001729|11651|2.0441598892211914|6.900000153109431E-4; Akt2|IDBG-161456|ENSMUSG00000004056|11652|1.088284969329834|0.3781700134277344; Akt3|IDBG-206738|ENSMUSG00000019699|23797|1.4479600191116333|0.038759998977184296; Bcl2|IDBG-185673|ENSMUSG00000057329|12043|1.0126700401306152|0.47257000207901; Bcl2l1|IDBG-209867|ENSMUSG00000007659|12048|1.1210999488830566|0.154810011…
cond_1	TGF-beta signaling	16256	INOH	10090	21	21	1	0.962328	1	0	1	1	Atf2; Hdac1; Hdac2; Hdac7; Hdac8; Jun; Map2k4; Map2k6; Map3k7; Mapk12; Mapk13; Mapk14; Mapk7; Mapk8; Mapk9; Psmb4; Smad1; Smad2; Smad3; Tab1; Tgfbr2;	Atf2|IDBG-180520|ENSMUSG00000027104|102641666,11909|1.0323100090026855|0.4087800085544586; Hdac1|IDBG-191058|ENSMUSG00000028800|433759|1.2392100095748901|0.05761000141501427; Hdac2|IDBG-143980|ENSMUSG00000019777|15182|1.07333505153656|0.31634998321533203; Hdac7|IDBG-179042|ENSMUSG00000022475|56233|1.0790200233459473|0.2971999943256378; Hdac8|IDBG-165027|ENSMUSG00000067567|70315|1.0207099914550781…
cond_1	Pancreatic cancer	795	KEGG	10090	22	22	1	0.967951	1	0	1	1	Akt1; Akt2; Akt3; Bcl2l1; Braf; Casp9; Ccnd1; Cdk4; Egfr; Map2k1; Mapk1; Mapk8; Mapk9; Nfkb1; Pik3cd; Pik3r1; Pik3r2; Raf1; Smad2; Smad3; Stat3; Tgfbr2;	Akt1|IDBG-174623|ENSMUSG00000001729|11651|2.0441598892211914|6.900000153109431E-4; Akt2|IDBG-161456|ENSMUSG00000004056|11652|1.088284969329834|0.3781700134277344; Akt3|IDBG-206738|ENSMUSG00000019699|23797|1.4479600191116333|0.038759998977184296; Bcl2l1|IDBG-209867|ENSMUSG00000007659|12048|1.1210999488830566|0.15481001138687134; Braf|IDBG-138657|ENSMUSG00000002413|109880|1.16177499294281|0.2362850…
cond_1	Cell Cycle, Mitotic	16819	REACTOME	10090	23	23	1	0.972749	1	0	1	1	Ccnd1; Ccne1; Cdc25a; Cdk1; Cdk4; Cdk7; Csnk1d; Csnk1e; Csnk2a1; Dctn1; Gsk3b; Hdac1; Hdac8; Mapk1; Nek9; Ppp1r12a; Ppp2ca; Prkaca; Prkar2b; Prkcb; Psmb4; Taok1; Ywhae;	Ccnd1|IDBG-212973|ENSMUSG00000070348|12443|1.4294350147247314|0.07524999976158142; Ccne1|IDBG-175446|ENSMUSG00000002068|12447|1.4496999979019165|0.07298000156879425; Cdc25a|IDBG-201603|ENSMUSG00000032477|12530|1.3540899753570557|0.05062999948859215; Cdk1|IDBG-160472|ENSMUSG00000019942|12534|1.212670087814331|0.21318000555038452; Cdk4|IDBG-194056|ENSMUSG00000006728|102641469,12567|1.31975996494293…
cond_1	Cell Cycle	17635	REACTOME	10090	25	25	1	0.980328	1	0	1	1	Ccnd1; Ccne1; Cdc25a; Cdk1; Cdk4; Cdk7; Chek2; Csnk1d; Csnk1e; Csnk2a1; Dctn1; Gsk3b; Hdac1; Hdac8; Mapk1; Mdm2; Nek9; Ppp1r12a; Ppp2ca; Prkaca; Prkar2b; Prkcb; Psmb4; Taok1; Ywhae;	Ccnd1|IDBG-212973|ENSMUSG00000070348|12443|1.4294350147247314|0.07524999976158142; Ccne1|IDBG-175446|ENSMUSG00000002068|12447|1.4496999979019165|0.07298000156879425; Cdc25a|IDBG-201603|ENSMUSG00000032477|12530|1.3540899753570557|0.05062999948859215; Cdk1|IDBG-160472|ENSMUSG00000019942|12534|1.212670087814331|0.21318000555038452; Cdk4|IDBG-194056|ENSMUSG00000006728|102641469,12567|1.31975996494293…
cond_1	APC/C-mediated degradation of cell cycle proteins	17693	REACTOME	10090	2	2	0	1	1	0	1	1	Cdk1; Psmb4;	Cdk1|IDBG-160472|ENSMUSG00000019942|12534|1.212670087814331|0.21318000555038452; Psmb4|IDBG-170872|ENSMUSG00000005779|19172|1.2252399921417236|0.0708099976181984;
cond_1	APC/C:Cdc20 mediated degradation of mitotic proteins	16931	REACTOME	10090	2	2	0	1	1	0	1	1	Cdk1; Psmb4;	Cdk1|IDBG-160472|ENSMUSG00000019942|12534|1.212670087814331|0.21318000555038452; Psmb4|IDBG-170872|ENSMUSG00000005779|19172|1.2252399921417236|0.0708099976181984;
cond_1	ATF6-alpha activates chaperone genes	16795	REACTOME	10090	2	2	0	1	1	0	1	1	Hsp90b1; Hspa5;	Hsp90b1|IDBG-182078|ENSMUSG00000020048|22027|1.0595699548721313|0.39111000299453735; Hspa5|IDBG-163151|ENSMUSG00000026864|14828|1.277809977531433|0.024390000849962234;
cond_1	ATF6-alpha activates chaperones	18238	REACTOME	10090	2	2	0	1	1	0	1	1	Hsp90b1; Hspa5;	Hsp90b1|IDBG-182078|ENSMUSG00000020048|22027|1.0595699548721313|0.39111000299453735; Hspa5|IDBG-163151|ENSMUSG00000026864|14828|1.277809977531433|0.024390000849962234;
cond_1	AUF1 (hnRNP D0) destabilizes mRNA	17381	REACTOME	10090	4	4	0	1	1	0	1	1	Hspa1a; Hspb1; Pabpc1; Psmb4;	Hspa1a|IDBG-606688|ENSMUSG00000091971|193740|1.3325899839401245|0.04318000003695488; Hspb1|IDBG-204151|ENSMUSG00000004951|15507|1.1879749298095703|0.15902000665664673; Pabpc1|IDBG-135334|ENSMUSG00000022283|18458|1.390570044517517|0.04992000013589859; Psmb4|IDBG-170872|ENSMUSG00000005779|19172|1.2252399921417236|0.0708099976181984;
cond_1	Acetylcholine regulates insulin secretion	17286	REACTOME	10090	2	2	0	1	1	0	1	1	Gnaq; Plcb3;	Gnaq|IDBG-149873|ENSMUSG00000024639|14682|1.395650029182434|0.041919998824596405; Plcb3|IDBG-137388|ENSMUSG00000024960|18797|1.1098350286483765|0.2359050065279007;
cond_1	Activation of APC/C and APC/C:Cdc20 mediated degradation of mitotic proteins	17295	REACTOME	10090	2	2	0	1	1	0	1	1	Cdk1; Psmb4;	Cdk1|IDBG-160472|ENSMUSG00000019942|12534|1.212670087814331|0.21318000555038452; Psmb4|IDBG-170872|ENSMUSG00000005779|19172|1.2252399921417236|0.0708099976181984;
cond_1	Activation of IRF3/IRF7 mediated by TBK1/IKK epsilon	19666	REACTOME	10090	3	3	0	1	1	0	1	1	Ikbke; Ptpn11; Tlr3;	Ikbke|IDBG-190983|ENSMUSG00000042349|56489|1.025480031967163|0.41640999913215637; Ptpn11|IDBG-196834|ENSMUSG00000043733|19247|1.4040299654006958|0.032269999384880066; Tlr3|IDBG-152685|ENSMUSG00000031639|142980|1.0267599821090698|0.43334001302719116;
cond_1	Activation of NF-kappaB in B cells	18316	REACTOME	10090	6	6	0	1	1	0	1	1	Bcl10; Map3k7; Nfkb1; Nfkbia; Prkcb; Psmb4;	Bcl10|IDBG-198751|ENSMUSG00000028191|12042|1.0741651058197021|0.30502501130104065; Map3k7|IDBG-132962|ENSMUSG00000028284|26409|1.2440400123596191|0.09455999732017517; Nfkb1|IDBG-195445|ENSMUSG00000028163|18033|1.2075049877166748|0.10723000019788742; Nfkbia|IDBG-140708|ENSMUSG00000021025|18035|1.1385300159454346|0.19472499191761017; Prkcb|IDBG-208976|ENSMUSG00000052889|18751|1.3747000694274902|0.0…
cond_1	Activation of NIMA Kinases NEK9, NEK6, NEK7	16739	REACTOME	10090	2	2	0	1	1	0	1	1	Cdk1; Nek9;	Cdk1|IDBG-160472|ENSMUSG00000019942|12534|1.212670087814331|0.21318000555038452; Nek9|IDBG-158373|ENSMUSG00000034290|217718|1.2718199491500854|0.022530000656843185;
cond_1	Activation of PKB	17503	REACTOME	10090	2	2	0	1	1	0	1	1	Akt2; Pdpk1;	Akt2|IDBG-161456|ENSMUSG00000004056|11652|1.088284969329834|0.3781700134277344; Pdpk1|IDBG-145251|ENSMUSG00000024122|18607|1.224679946899414|0.16566500067710876;
cond_1	Activation of PPARGC1A (PGC-1alpha) by phosphorylation	19864	REACTOME	10090	5	5	0	1	1	0	1	1	Mapk12; Mapk13; Mapk14; Ppargc1a; Prkag2;	Mapk12|IDBG-172617|ENSMUSG00000022610|29857|1.3941600322723389|0.005319999996572733; Mapk13|IDBG-159128|ENSMUSG00000004864|26415|1.2261199951171875|0.13663999736309052; Mapk14|IDBG-158983|ENSMUSG00000053436|26416|1.2482099533081055|0.0755700021982193; Ppargc1a|IDBG-163551|ENSMUSG00000029167|19017|1.0362999439239502|0.3991900086402893; Prkag2|IDBG-142303|ENSMUSG00000028944|108099|1.165260076522827…
cond_1	Activation of caspases through apoptosome-mediated cleavage	17371	REACTOME	10090	2	2	0	1	1	0	1	1	Casp7; Casp9;	Casp7|IDBG-178813|ENSMUSG00000025076|12369|1.085960030555725|0.32089000940322876; Casp9|IDBG-202405|ENSMUSG00000028914|12371|1.180345058441162|0.20177499949932098;
cond_1	Adherens junctions interactions	18578	REACTOME	10090	2	2	0	1	1	0	1	1	Cdh1; Ctnnb1;	Cdh1|IDBG-190074|ENSMUSG00000000303|12550|1.3684849739074707|0.05610499903559685; Ctnnb1|IDBG-205243|ENSMUSG00000006932|12387|1.1180399656295776|0.2760150134563446;
cond_1	Advanced glycosylation endproduct receptor signaling	18134	REACTOME	10090	3	3	0	1	1	0	1	1	App; Hmgb1; Mapk1;	App|IDBG-172954|ENSMUSG00000022892|11820|1.2033599615097046|0.11819999665021896; Hmgb1|IDBG-209311|ENSMUSG00000066551|100862258,102642363,15289,619937|1.31003999710083|0.19374001026153564; Mapk1|IDBG-137672|ENSMUSG00000063358|26413|1.3330399990081787|0.24554499983787537;
cond_1	African trypanosomiasis	10402	KEGG	10090	5	5	0	1	1	0	1	1	F2rl1; Gnaq; Plcb3; Prkcb; Prkcg;	F2rl1|IDBG-173973|ENSMUSG00000021678|14063|1.2247400283813477|0.12741999328136444; Gnaq|IDBG-149873|ENSMUSG00000024639|14682|1.395650029182434|0.041919998824596405; Plcb3|IDBG-137388|ENSMUSG00000024960|18797|1.1098350286483765|0.2359050065279007; Prkcb|IDBG-208976|ENSMUSG00000052889|18751|1.3747000694274902|0.060315001755952835; Prkcg|IDBG-264090|ENSMUSG00000078816|18752|1.1001100540161133|0.3295…
cond_1	Aldosterone-regulated sodium reabsorption	8108	KEGG	10090	8	8	0	1	1	0	1	1	Mapk1; Pdpk1; Pik3cd; Pik3r1; Pik3r2; Prkcb; Prkcg; Sfn;	Mapk1|IDBG-137672|ENSMUSG00000063358|26413|1.3330399990081787|0.24554499983787537; Pdpk1|IDBG-145251|ENSMUSG00000024122|18607|1.224679946899414|0.16566500067710876; Pik3cd|IDBG-205331|ENSMUSG00000039936|18707|1.3542100191116333|0.07382000237703323; Pik3r1|IDBG-178868|ENSMUSG00000041417|18708|1.5873849391937256|0.18267999589443207; Pik3r2|IDBG-164118|ENSMUSG00000031834|18709|1.4414899349212646|0.0…
cond_1	Amoebiasis	10368	KEGG	10090	14	14	0	1	1	0	1	1	C8a; Gnaq; Hspb1; Nfkb1; Nos2; Pik3cd; Pik3r1; Pik3r2; Plcb3; Prkaca; Prkcb; Prkcg; Rab5a; Rab7;	C8a|IDBG-169700|ENSMUSG00000035031|230558|1.0789300203323364|0.2671400010585785; Gnaq|IDBG-149873|ENSMUSG00000024639|14682|1.395650029182434|0.041919998824596405; Hspb1|IDBG-204151|ENSMUSG00000004951|15507|1.1879749298095703|0.15902000665664673; Nfkb1|IDBG-195445|ENSMUSG00000028163|18033|1.2075049877166748|0.10723000019788742; Nos2|IDBG-203203|ENSMUSG00000020826|18126|1.3323700428009033|0.0365200…
cond_1	Amyloids	17227	REACTOME	10090	2	2	0	1	1	0	1	1	App; Snca;	App|IDBG-172954|ENSMUSG00000022892|11820|1.2033599615097046|0.11819999665021896; Snca|IDBG-152558|ENSMUSG00000025889|20617|1.252150058746338|0.062199998646974564;
cond_1	Antigen processing and presentation	687	KEGG	10090	7	7	0	1	1	0	1	1	Creb1; Ctsb; Ctsl; Hsp90ab1; Hspa1a; Hspa5; Pdia3;	Creb1|IDBG-161359|ENSMUSG00000025958|12912|1.044105052947998|0.39419999718666077; Ctsb|IDBG-172314|ENSMUSG00000021939|13030|1.0485399961471558|0.4496900141239166; Ctsl|IDBG-161957|ENSMUSG00000021477|13039|1.2308299541473389|0.14858999848365784; Hsp90ab1|IDBG-185482|ENSMUSG00000023944|15516|1.1870399713516235|0.08886999636888504; Hspa1a|IDBG-606688|ENSMUSG00000091971|193740|1.3325899839401245|0.04…
cond_1	Antigen processing-Cross presentation	18791	REACTOME	10090	3	3	0	1	1	0	1	1	Ncf1; Pdia3; Psmb4;	Ncf1|IDBG-202592|ENSMUSG00000015950|17969|1.13510000705719|0.2209099978208542; Pdia3|IDBG-202293|ENSMUSG00000027248|14827|1.0180100202560425|0.4524799883365631; Psmb4|IDBG-170872|ENSMUSG00000005779|19172|1.2252399921417236|0.0708099976181984;
cond_1	Apoptotic cleavage of cell adhesion proteins	17528	REACTOME	10090	2	2	0	1	1	0	1	1	Cdh1; Ctnnb1;	Cdh1|IDBG-190074|ENSMUSG00000000303|12550|1.3684849739074707|0.05610499903559685; Ctnnb1|IDBG-205243|ENSMUSG00000006932|12387|1.1180399656295776|0.2760150134563446;
cond_1	Apoptotic factor-mediated response	19713	REACTOME	10090	2	2	0	1	1	0	1	1	Casp7; Casp9;	Casp7|IDBG-178813|ENSMUSG00000025076|12369|1.085960030555725|0.32089000940322876; Casp9|IDBG-202405|ENSMUSG00000028914|12371|1.180345058441162|0.20177499949932098;
cond_1	Aquaporin-mediated transport	17852	REACTOME	10090	3	3	0	1	1	0	1	1	Prkaca; Prkar1b; Prkar2b;	Prkaca|IDBG-173105|ENSMUSG00000005469|18747|1.3712400197982788|0.02240999974310398; Prkar1b|IDBG-206405|ENSMUSG00000025855|19085|1.2176300287246704|0.07405000180006027; Prkar2b|IDBG-133755|ENSMUSG00000002997|19088|1.0308300256729126|0.40393999218940735;
cond_1	Arachidonic acid metabolism	648	KEGG	10090	3	3	0	1	1	0	1	1	Alox5; Pla2g4a; Ptgs2;	Alox5|IDBG-180618|ENSMUSG00000025701|11689|1.2520350217819214|0.14810499548912048; Pla2g4a|IDBG-197265|ENSMUSG00000056220|18783|1.2071049213409424|0.16720500588417053; Ptgs2|IDBG-197327|ENSMUSG00000032487|19225|1.4749000072479248|0.014279999770224094;
cond_1	Assembly of collagen fibrils and other multimeric structures	16675	REACTOME	10090	2	2	0	1	1	0	1	1	Ctsb; Ctsl;	Ctsb|IDBG-172314|ENSMUSG00000021939|13030|1.0485399961471558|0.4496900141239166; Ctsl|IDBG-161957|ENSMUSG00000021477|13039|1.2308299541473389|0.14858999848365784;
cond_1	Attenuation phase	18762	REACTOME	10090	3	3	0	1	1	0	1	1	Hsf1; Hsp90ab1; Hspa1a;	Hsf1|IDBG-155311|ENSMUSG00000022556|15499|1.0644099712371826|0.3505600094795227; Hsp90ab1|IDBG-185482|ENSMUSG00000023944|15516|1.1870399713516235|0.08886999636888504; Hspa1a|IDBG-606688|ENSMUSG00000091971|193740|1.3325899839401245|0.04318000003695488;
cond_1	Basal cell carcinoma	663	KEGG	10090	3	3	0	1	1	0	1	1	Ctnnb1; Gsk3b; Lef1;	Ctnnb1|IDBG-205243|ENSMUSG00000006932|12387|1.1180399656295776|0.2760150134563446; Gsk3b|IDBG-159859|ENSMUSG00000022812|56637|1.2536499500274658|0.10627999901771545; Lef1|IDBG-194292|ENSMUSG00000027985|16842|1.0477999448776245|0.3931100070476532;
cond_1	Beta-catenin phosphorylation cascade	17099	REACTOME	10090	4	4	0	1	1	0	1	1	Csnk1a1; Ctnnb1; Gsk3b; Ppp2ca;	Csnk1a1|IDBG-152046|ENSMUSG00000024576|93687|1.022379994392395|0.4509199857711792; Ctnnb1|IDBG-205243|ENSMUSG00000006932|12387|1.1180399656295776|0.2760150134563446; Gsk3b|IDBG-159859|ENSMUSG00000022812|56637|1.2536499500274658|0.10627999901771545; Ppp2ca|IDBG-170858|ENSMUSG00000020349|19052|1.299530029296875|0.04407000169157982;
cond_1	Binding and Uptake of Ligands by Scavenger Receptors	17757	REACTOME	10090	2	2	0	1	1	0	1	1	Hsp90b1; Lrp1;	Hsp90b1|IDBG-182078|ENSMUSG00000020048|22027|1.0595699548721313|0.39111000299453735; Lrp1|IDBG-195360|ENSMUSG00000040249|16971|1.2946950197219849|0.04125500097870827;
cond_1	Bladder cancer	616	KEGG	10090	10	10	0	1	1	0	1	1	Braf; Ccnd1; Cdh1; Cdk4; Egfr; Map2k1; Mapk1; Mdm2; Raf1; Rps6ka5;	Braf|IDBG-138657|ENSMUSG00000002413|109880|1.16177499294281|0.236285001039505; Ccnd1|IDBG-212973|ENSMUSG00000070348|12443|1.4294350147247314|0.07524999976158142; Cdh1|IDBG-190074|ENSMUSG00000000303|12550|1.3684849739074707|0.05610499903559685; Cdk4|IDBG-194056|ENSMUSG00000006728|102641469,12567|1.3197599649429321|0.059700001031160355; Egfr|IDBG-151194|ENSMUSG00000020122|13649|1.0809199810028076|0…
cond_1	CREB phosphorylation through the activation of CaMKK	17925	REACTOME	10090	2	2	0	1	1	0	1	1	Camkk1; Creb1;	Camkk1|IDBG-197494|ENSMUSG00000020785|55984|1.0828299522399902|0.31332001090049744; Creb1|IDBG-161359|ENSMUSG00000025958|12912|1.044105052947998|0.39419999718666077;
cond_1	Ca-dependent events	17183	REACTOME	10090	7	7	0	1	1	0	1	1	Creb1; Mapk1; Pla2g4a; Prkaca; Prkar1b; Prkar2b; Prkcg;	Creb1|IDBG-161359|ENSMUSG00000025958|12912|1.044105052947998|0.39419999718666077; Mapk1|IDBG-137672|ENSMUSG00000063358|26413|1.3330399990081787|0.24554499983787537; Pla2g4a|IDBG-197265|ENSMUSG00000056220|18783|1.2071049213409424|0.16720500588417053; Prkaca|IDBG-173105|ENSMUSG00000005469|18747|1.3712400197982788|0.02240999974310398; Prkar1b|IDBG-206405|ENSMUSG00000025855|19085|1.2176300287246704|0…
cond_1	Ca2+ pathway	18704	REACTOME	10090	9	9	0	1	1	0	1	1	Camk2a; Ctnnb1; Itpr1; Itpr2; Itpr3; Lef1; Map3k7; Plcb3; Prkg1;	Camk2a|IDBG-150657|ENSMUSG00000024617|12322|1.3965799808502197|0.03407000005245209; Ctnnb1|IDBG-205243|ENSMUSG00000006932|12387|1.1180399656295776|0.2760150134563446; Itpr1|IDBG-174302|ENSMUSG00000030102|16438|1.0334349870681763|0.42444998025894165; Itpr2|IDBG-197946|ENSMUSG00000030287|16439|1.4302250146865845|0.1583700031042099; Itpr3|IDBG-156294|ENSMUSG00000042644|16440|1.167870044708252|0.1406…
cond_1	CaM pathway	17926	REACTOME	10090	5	5	0	1	1	0	1	1	Creb1; Prkaca; Prkar1b; Prkar2b; Prkcg;	Creb1|IDBG-161359|ENSMUSG00000025958|12912|1.044105052947998|0.39419999718666077; Prkaca|IDBG-173105|ENSMUSG00000005469|18747|1.3712400197982788|0.02240999974310398; Prkar1b|IDBG-206405|ENSMUSG00000025855|19085|1.2176300287246704|0.07405000180006027; Prkar2b|IDBG-133755|ENSMUSG00000002997|19088|1.0308300256729126|0.40393999218940735; Prkcg|IDBG-264090|ENSMUSG00000078816|18752|1.1001100540161133|0…
cond_1	Calmodulin induced events	19381	REACTOME	10090	5	5	0	1	1	0	1	1	Creb1; Prkaca; Prkar1b; Prkar2b; Prkcg;	Creb1|IDBG-161359|ENSMUSG00000025958|12912|1.044105052947998|0.39419999718666077; Prkaca|IDBG-173105|ENSMUSG00000005469|18747|1.3712400197982788|0.02240999974310398; Prkar1b|IDBG-206405|ENSMUSG00000025855|19085|1.2176300287246704|0.07405000180006027; Prkar2b|IDBG-133755|ENSMUSG00000002997|19088|1.0308300256729126|0.40393999218940735; Prkcg|IDBG-264090|ENSMUSG00000078816|18752|1.1001100540161133|0…
cond_1	Cell Cycle Checkpoints	17750	REACTOME	10090	6	6	0	1	1	0	1	1	Ccne1; Cdc25a; Cdk1; Chek2; Mdm2; Psmb4;	Ccne1|IDBG-175446|ENSMUSG00000002068|12447|1.4496999979019165|0.07298000156879425; Cdc25a|IDBG-201603|ENSMUSG00000032477|12530|1.3540899753570557|0.05062999948859215; Cdk1|IDBG-160472|ENSMUSG00000019942|12534|1.212670087814331|0.21318000555038452; Chek2|IDBG-190635|ENSMUSG00000029521|50883|1.2274099588394165|0.07362999767065048; Mdm2|IDBG-191852|ENSMUSG00000020184|17246|1.0209399461746216|0.45256…
cond_1	Cell adhesion molecules (CAMs)	635	KEGG	10090	4	4	0	1	1	0	1	1	Cd28; Cdh1; Cntn1; Ptprc;	Cd28|IDBG-159608|ENSMUSG00000026012|12487|1.087480068206787|0.27630501985549927; Cdh1|IDBG-190074|ENSMUSG00000000303|12550|1.3684849739074707|0.05610499903559685; Cntn1|IDBG-176351|ENSMUSG00000055022|12805|1.1585949659347534|0.13980500400066376; Ptprc|IDBG-195821|ENSMUSG00000026395|19264|1.228700041770935|0.21488000452518463;
cond_1	Cell junction organization	19461	REACTOME	10090	4	4	0	1	1	0	1	1	Cdh1; Ctnnb1; Prkci; Vasp;	Cdh1|IDBG-190074|ENSMUSG00000000303|12550|1.3684849739074707|0.05610499903559685; Ctnnb1|IDBG-205243|ENSMUSG00000006932|12387|1.1180399656295776|0.2760150134563446; Prkci|IDBG-136207|ENSMUSG00000037643|18759|1.3965799808502197|0.06131000071763992; Vasp|IDBG-149918|ENSMUSG00000030403|22323|1.2943999767303467|0.044780001044273376;
cond_1	Cell-cell junction organization	17561	REACTOME	10090	3	3	0	1	1	0	1	1	Cdh1; Ctnnb1; Prkci;	Cdh1|IDBG-190074|ENSMUSG00000000303|12550|1.3684849739074707|0.05610499903559685; Ctnnb1|IDBG-205243|ENSMUSG00000006932|12387|1.1180399656295776|0.2760150134563446; Prkci|IDBG-136207|ENSMUSG00000037643|18759|1.3965799808502197|0.06131000071763992;
cond_1	Chromatin modifying enzymes	18029	REACTOME	10090	7	7	0	1	1	0	1	1	Atf2; Ccnd1; Cdk4; Hdac1; Hdac2; Hdac8; Pbrm1;	Atf2|IDBG-180520|ENSMUSG00000027104|102641666,11909|1.0323100090026855|0.4087800085544586; Ccnd1|IDBG-212973|ENSMUSG00000070348|12443|1.4294350147247314|0.07524999976158142; Cdk4|IDBG-194056|ENSMUSG00000006728|102641469,12567|1.3197599649429321|0.059700001031160355; Hdac1|IDBG-191058|ENSMUSG00000028800|433759|1.2392100095748901|0.05761000141501427; Hdac2|IDBG-143980|ENSMUSG00000019777|15182|1.073…
cond_1	Chromatin organization	16838	REACTOME	10090	7	7	0	1	1	0	1	1	Atf2; Ccnd1; Cdk4; Hdac1; Hdac2; Hdac8; Pbrm1;	Atf2|IDBG-180520|ENSMUSG00000027104|102641666,11909|1.0323100090026855|0.4087800085544586; Ccnd1|IDBG-212973|ENSMUSG00000070348|12443|1.4294350147247314|0.07524999976158142; Cdk4|IDBG-194056|ENSMUSG00000006728|102641469,12567|1.3197599649429321|0.059700001031160355; Hdac1|IDBG-191058|ENSMUSG00000028800|433759|1.2392100095748901|0.05761000141501427; Hdac2|IDBG-143980|ENSMUSG00000019777|15182|1.073…
cond_1	Cleavage of Growing Transcript in the Termination Region	18668	REACTOME	10090	2	2	0	1	1	0	1	1	Srsf2; Srsf3;	Srsf2|IDBG-214528|ENSMUSG00000034120|20382|1.1172349452972412|0.3440850079059601; Srsf3|IDBG-159792|ENSMUSG00000071172|20383|1.1485999822616577|0.19102999567985535;
cond_1	Collagen degradation	19760	REACTOME	10090	2	2	0	1	1	0	1	1	Ctsb; Ctsl;	Ctsb|IDBG-172314|ENSMUSG00000021939|13030|1.0485399961471558|0.4496900141239166; Ctsl|IDBG-161957|ENSMUSG00000021477|13039|1.2308299541473389|0.14858999848365784;
cond_1	Collagen formation	16672	REACTOME	10090	2	2	0	1	1	0	1	1	Ctsb; Ctsl;	Ctsb|IDBG-172314|ENSMUSG00000021939|13030|1.0485399961471558|0.4496900141239166; Ctsl|IDBG-161957|ENSMUSG00000021477|13039|1.2308299541473389|0.14858999848365784;
cond_1	Condensation of Prometaphase Chromosomes	18883	REACTOME	10090	2	2	0	1	1	0	1	1	Cdk1; Csnk2a1;	Cdk1|IDBG-160472|ENSMUSG00000019942|12534|1.212670087814331|0.21318000555038452; Csnk2a1|IDBG-209641|ENSMUSG00000074698|12995|1.3359400033950806|0.021239999681711197;
cond_1	Cyclin A/B1 associated events during G2/M transition	18645	REACTOME	10090	4	4	0	1	1	0	1	1	Cdc25a; Cdk1; Cdk7; Ppp2ca;	Cdc25a|IDBG-201603|ENSMUSG00000032477|12530|1.3540899753570557|0.05062999948859215; Cdk1|IDBG-160472|ENSMUSG00000019942|12534|1.212670087814331|0.21318000555038452; Cdk7|IDBG-178510|ENSMUSG00000069089|12572|1.123189926147461|0.3439050018787384; Ppp2ca|IDBG-170858|ENSMUSG00000020349|19052|1.299530029296875|0.04407000169157982;
cond_1	Cyclin A:Cdk2-associated events at S phase entry	17275	REACTOME	10090	4	4	0	1	1	0	1	1	Ccne1; Cdc25a; Cdk7; Psmb4;	Ccne1|IDBG-175446|ENSMUSG00000002068|12447|1.4496999979019165|0.07298000156879425; Cdc25a|IDBG-201603|ENSMUSG00000032477|12530|1.3540899753570557|0.05062999948859215; Cdk7|IDBG-178510|ENSMUSG00000069089|12572|1.123189926147461|0.3439050018787384; Psmb4|IDBG-170872|ENSMUSG00000005779|19172|1.2252399921417236|0.0708099976181984;
cond_1	Cyclin B2 mediated events	19228	REACTOME	10090	2	2	0	1	1	0	1	1	Cdc25a; Cdk1;	Cdc25a|IDBG-201603|ENSMUSG00000032477|12530|1.3540899753570557|0.05062999948859215; Cdk1|IDBG-160472|ENSMUSG00000019942|12534|1.212670087814331|0.21318000555038452;
cond_1	Cyclin D associated events in G1	17883	REACTOME	10090	4	4	0	1	1	0	1	1	Ccnd1; Cdk4; Cdk7; Ppp2ca;	Ccnd1|IDBG-212973|ENSMUSG00000070348|12443|1.4294350147247314|0.07524999976158142; Cdk4|IDBG-194056|ENSMUSG00000006728|102641469,12567|1.3197599649429321|0.059700001031160355; Cdk7|IDBG-178510|ENSMUSG00000069089|12572|1.123189926147461|0.3439050018787384; Ppp2ca|IDBG-170858|ENSMUSG00000020349|19052|1.299530029296875|0.04407000169157982;
cond_1	Cyclin E associated events during G1/S transition	19417	REACTOME	10090	4	4	0	1	1	0	1	1	Ccne1; Cdc25a; Cdk7; Psmb4;	Ccne1|IDBG-175446|ENSMUSG00000002068|12447|1.4496999979019165|0.07298000156879425; Cdc25a|IDBG-201603|ENSMUSG00000032477|12530|1.3540899753570557|0.05062999948859215; Cdk7|IDBG-178510|ENSMUSG00000069089|12572|1.123189926147461|0.3439050018787384; Psmb4|IDBG-170872|ENSMUSG00000005779|19172|1.2252399921417236|0.0708099976181984;
cond_1	Cytochrome c-mediated apoptotic response	17887	REACTOME	10090	2	2	0	1	1	0	1	1	Casp7; Casp9;	Casp7|IDBG-178813|ENSMUSG00000025076|12369|1.085960030555725|0.32089000940322876; Casp9|IDBG-202405|ENSMUSG00000028914|12371|1.180345058441162|0.20177499949932098;
cond_1	Cytosolic DNA-sensing pathway	8116	KEGG	10090	3	3	0	1	1	0	1	1	Ikbke; Nfkb1; Nfkbia;	Ikbke|IDBG-190983|ENSMUSG00000042349|56489|1.025480031967163|0.41640999913215637; Nfkb1|IDBG-195445|ENSMUSG00000028163|18033|1.2075049877166748|0.10723000019788742; Nfkbia|IDBG-140708|ENSMUSG00000021025|18035|1.1385300159454346|0.19472499191761017;
cond_1	Cytosolic sensors of pathogen-associated DNA	18853	REACTOME	10090	7	7	0	1	1	0	1	1	App; Ctnnb1; Hmgb1; Nfkb1; Nfkb2; Nfkbia; Tlr3;	App|IDBG-172954|ENSMUSG00000022892|11820|1.2033599615097046|0.11819999665021896; Ctnnb1|IDBG-205243|ENSMUSG00000006932|12387|1.1180399656295776|0.2760150134563446; Hmgb1|IDBG-209311|ENSMUSG00000066551|100862258,102642363,15289,619937|1.31003999710083|0.19374001026153564; Nfkb1|IDBG-195445|ENSMUSG00000028163|18033|1.2075049877166748|0.10723000019788742; Nfkb2|IDBG-172544|ENSMUSG00000025225|18034|1…
cond_1	DARPP-32 events	17294	REACTOME	10090	5	5	0	1	1	0	1	1	Ppp1ca; Ppp2ca; Prkaca; Prkar1b; Prkar2b;	Ppp1ca|IDBG-129195|ENSMUSG00000040385|19045|1.1318999528884888|0.18805000185966492; Ppp2ca|IDBG-170858|ENSMUSG00000020349|19052|1.299530029296875|0.04407000169157982; Prkaca|IDBG-173105|ENSMUSG00000005469|18747|1.3712400197982788|0.02240999974310398; Prkar1b|IDBG-206405|ENSMUSG00000025855|19085|1.2176300287246704|0.07405000180006027; Prkar2b|IDBG-133755|ENSMUSG00000002997|19088|1.0308300256729126…
cond_1	DEx/H-box helicases activate type I IFN and inflammatory cytokines production	18727	REACTOME	10090	4	4	0	1	1	0	1	1	App; Hmgb1; Nfkb1; Nfkb2;	App|IDBG-172954|ENSMUSG00000022892|11820|1.2033599615097046|0.11819999665021896; Hmgb1|IDBG-209311|ENSMUSG00000066551|100862258,102642363,15289,619937|1.31003999710083|0.19374001026153564; Nfkb1|IDBG-195445|ENSMUSG00000028163|18033|1.2075049877166748|0.10723000019788742; Nfkb2|IDBG-172544|ENSMUSG00000025225|18034|1.0026099681854248|0.4932900071144104;
cond_1	Defective AMN causes hereditary megaloblastic anemia 1	18315	REACTOME	10090	2	2	0	1	1	0	1	1	Abcc1; Ptgs2;	Abcc1|IDBG-135084|ENSMUSG00000023088|17250|1.0562100410461426|0.39598000049591064; Ptgs2|IDBG-197327|ENSMUSG00000032487|19225|1.4749000072479248|0.014279999770224094;
cond_1	Defective BTD causes biotidinase deficiency	18555	REACTOME	10090	2	2	0	1	1	0	1	1	Abcc1; Ptgs2;	Abcc1|IDBG-135084|ENSMUSG00000023088|17250|1.0562100410461426|0.39598000049591064; Ptgs2|IDBG-197327|ENSMUSG00000032487|19225|1.4749000072479248|0.014279999770224094;
cond_1	Defective CD320 causes methylmalonic aciduria	18552	REACTOME	10090	2	2	0	1	1	0	1	1	Abcc1; Ptgs2;	Abcc1|IDBG-135084|ENSMUSG00000023088|17250|1.0562100410461426|0.39598000049591064; Ptgs2|IDBG-197327|ENSMUSG00000032487|19225|1.4749000072479248|0.014279999770224094;
cond_1	Defective CUBN causes hereditary megaloblastic anemia 1	18560	REACTOME	10090	2	2	0	1	1	0	1	1	Abcc1; Ptgs2;	Abcc1|IDBG-135084|ENSMUSG00000023088|17250|1.0562100410461426|0.39598000049591064; Ptgs2|IDBG-197327|ENSMUSG00000032487|19225|1.4749000072479248|0.014279999770224094;
cond_1	Defective GIF causes intrinsic factor deficiency	18319	REACTOME	10090	2	2	0	1	1	0	1	1	Abcc1; Ptgs2;	Abcc1|IDBG-135084|ENSMUSG00000023088|17250|1.0562100410461426|0.39598000049591064; Ptgs2|IDBG-197327|ENSMUSG00000032487|19225|1.4749000072479248|0.014279999770224094;
cond_1	Defective HLCS causes multiple carboxylase deficiency	19910	REACTOME	10090	2	2	0	1	1	0	1	1	Abcc1; Ptgs2;	Abcc1|IDBG-135084|ENSMUSG00000023088|17250|1.0562100410461426|0.39598000049591064; Ptgs2|IDBG-197327|ENSMUSG00000032487|19225|1.4749000072479248|0.014279999770224094;
cond_1	Defective LMBRD1 causes methylmalonic aciduria and homocystinuria type cblF	16859	REACTOME	10090	2	2	0	1	1	0	1	1	Abcc1; Ptgs2;	Abcc1|IDBG-135084|ENSMUSG00000023088|17250|1.0562100410461426|0.39598000049591064; Ptgs2|IDBG-197327|ENSMUSG00000032487|19225|1.4749000072479248|0.014279999770224094;
cond_1	Defective MMAA causes methylmalonic aciduria type cblA	18486	REACTOME	10090	2	2	0	1	1	0	1	1	Abcc1; Ptgs2;	Abcc1|IDBG-135084|ENSMUSG00000023088|17250|1.0562100410461426|0.39598000049591064; Ptgs2|IDBG-197327|ENSMUSG00000032487|19225|1.4749000072479248|0.014279999770224094;
cond_1	Defective MMAB causes methylmalonic aciduria type cblB	18557	REACTOME	10090	2	2	0	1	1	0	1	1	Abcc1; Ptgs2;	Abcc1|IDBG-135084|ENSMUSG00000023088|17250|1.0562100410461426|0.39598000049591064; Ptgs2|IDBG-197327|ENSMUSG00000032487|19225|1.4749000072479248|0.014279999770224094;
cond_1	Defective MMACHC causes methylmalonic aciduria and homocystinuria type cblC	18487	REACTOME	10090	2	2	0	1	1	0	1	1	Abcc1; Ptgs2;	Abcc1|IDBG-135084|ENSMUSG00000023088|17250|1.0562100410461426|0.39598000049591064; Ptgs2|IDBG-197327|ENSMUSG00000032487|19225|1.4749000072479248|0.014279999770224094;
cond_1	Defective MMADHC causes methylmalonic aciduria and homocystinuria type cblD	18489	REACTOME	10090	2	2	0	1	1	0	1	1	Abcc1; Ptgs2;	Abcc1|IDBG-135084|ENSMUSG00000023088|17250|1.0562100410461426|0.39598000049591064; Ptgs2|IDBG-197327|ENSMUSG00000032487|19225|1.4749000072479248|0.014279999770224094;
cond_1	Defective MTR causes methylmalonic aciduria and homocystinuria type cblG	18558	REACTOME	10090	2	2	0	1	1	0	1	1	Abcc1; Ptgs2;	Abcc1|IDBG-135084|ENSMUSG00000023088|17250|1.0562100410461426|0.39598000049591064; Ptgs2|IDBG-197327|ENSMUSG00000032487|19225|1.4749000072479248|0.014279999770224094;
cond_1	Defective MTRR causes methylmalonic aciduria and homocystinuria type cblE	18559	REACTOME	10090	2	2	0	1	1	0	1	1	Abcc1; Ptgs2;	Abcc1|IDBG-135084|ENSMUSG00000023088|17250|1.0562100410461426|0.39598000049591064; Ptgs2|IDBG-197327|ENSMUSG00000032487|19225|1.4749000072479248|0.014279999770224094;
cond_1	Defective MUT causes methylmalonic aciduria mut type	18553	REACTOME	10090	2	2	0	1	1	0	1	1	Abcc1; Ptgs2;	Abcc1|IDBG-135084|ENSMUSG00000023088|17250|1.0562100410461426|0.39598000049591064; Ptgs2|IDBG-197327|ENSMUSG00000032487|19225|1.4749000072479248|0.014279999770224094;
cond_1	Defective TCN2 causes hereditary megaloblastic anemia	19702	REACTOME	10090	2	2	0	1	1	0	1	1	Abcc1; Ptgs2;	Abcc1|IDBG-135084|ENSMUSG00000023088|17250|1.0562100410461426|0.39598000049591064; Ptgs2|IDBG-197327|ENSMUSG00000032487|19225|1.4749000072479248|0.014279999770224094;
cond_1	Defects in biotin (Btn) metabolism	18554	REACTOME	10090	2	2	0	1	1	0	1	1	Abcc1; Ptgs2;	Abcc1|IDBG-135084|ENSMUSG00000023088|17250|1.0562100410461426|0.39598000049591064; Ptgs2|IDBG-197327|ENSMUSG00000032487|19225|1.4749000072479248|0.014279999770224094;
cond_1	Defects in cobalamin (B12) metabolism	19701	REACTOME	10090	2	2	0	1	1	0	1	1	Abcc1; Ptgs2;	Abcc1|IDBG-135084|ENSMUSG00000023088|17250|1.0562100410461426|0.39598000049591064; Ptgs2|IDBG-197327|ENSMUSG00000032487|19225|1.4749000072479248|0.014279999770224094;
cond_1	Defects in vitamin and cofactor metabolism	19699	REACTOME	10090	2	2	0	1	1	0	1	1	Abcc1; Ptgs2;	Abcc1|IDBG-135084|ENSMUSG00000023088|17250|1.0562100410461426|0.39598000049591064; Ptgs2|IDBG-197327|ENSMUSG00000032487|19225|1.4749000072479248|0.014279999770224094;
cond_1	Degradation of the extracellular matrix	19757	REACTOME	10090	4	4	0	1	1	0	1	1	Cdh1; Ctsb; Ctsl; Psen1;	Cdh1|IDBG-190074|ENSMUSG00000000303|12550|1.3684849739074707|0.05610499903559685; Ctsb|IDBG-172314|ENSMUSG00000021939|13030|1.0485399961471558|0.4496900141239166; Ctsl|IDBG-161957|ENSMUSG00000021477|13039|1.2308299541473389|0.14858999848365784; Psen1|IDBG-155522|ENSMUSG00000019969|19164|1.1076699495315552|0.26276999711990356;
cond_1	Depolymerisation of the Nuclear Lamina	18787	REACTOME	10090	2	2	0	1	1	0	1	1	Cdk1; Prkcb;	Cdk1|IDBG-160472|ENSMUSG00000019942|12534|1.212670087814331|0.21318000555038452; Prkcb|IDBG-208976|ENSMUSG00000052889|18751|1.3747000694274902|0.060315001755952835;
cond_1	Dilated cardiomyopathy	5708	KEGG	10090	2	2	0	1	1	0	1	1	Des; Prkaca;	Des|IDBG-170899|ENSMUSG00000026208|13346|1.451659917831421|0.024364998564124107; Prkaca|IDBG-173105|ENSMUSG00000005469|18747|1.3712400197982788|0.02240999974310398;
cond_1	Disinhibition of SNARE formation	18416	REACTOME	10090	2	2	0	1	1	0	1	1	Prkcb; Prkcg;	Prkcb|IDBG-208976|ENSMUSG00000052889|18751|1.3747000694274902|0.060315001755952835; Prkcg|IDBG-264090|ENSMUSG00000078816|18752|1.1001100540161133|0.3295600116252899;
cond_1	Dorso-ventral axis formation	4372	KEGG	10090	4	4	0	1	1	0	1	1	Egfr; Ets1; Map2k1; Mapk1;	Egfr|IDBG-151194|ENSMUSG00000020122|13649|1.0809199810028076|0.27316999435424805; Ets1|IDBG-147548|ENSMUSG00000032035|23871|1.410390019416809|0.01360000018030405; Map2k1|IDBG-176099|ENSMUSG00000004936|26395|1.195199966430664|0.1025800034403801; Mapk1|IDBG-137672|ENSMUSG00000063358|26413|1.3330399990081787|0.24554499983787537;
cond_1	Downregulation of SMAD2/3:SMAD4 transcriptional activity	17936	REACTOME	10090	3	3	0	1	1	0	1	1	Hdac1; Smad2; Smad3;	Hdac1|IDBG-191058|ENSMUSG00000028800|433759|1.2392100095748901|0.05761000141501427; Smad2|IDBG-159056|ENSMUSG00000024563|17126|1.1436400413513184|0.19680500030517578; Smad3|IDBG-175693|ENSMUSG00000032402|17127|1.1098500490188599|0.19724999368190765;
cond_1	Downregulation of TGF-beta receptor signaling	16796	REACTOME	10090	5	5	0	1	1	0	1	1	Ppp1ca; Smad2; Smad3; Tgfbr2; Usp15;	Ppp1ca|IDBG-129195|ENSMUSG00000040385|19045|1.1318999528884888|0.18805000185966492; Smad2|IDBG-159056|ENSMUSG00000024563|17126|1.1436400413513184|0.19680500030517578; Smad3|IDBG-175693|ENSMUSG00000032402|17127|1.1098500490188599|0.19724999368190765; Tgfbr2|IDBG-203902|ENSMUSG00000032440|21813|1.0399399995803833|0.3929400146007538; Usp15|IDBG-193532|ENSMUSG00000020124|14479|1.042080044746399|0.403…
cond_1	E2F mediated regulation of DNA replication	19360	REACTOME	10090	4	4	0	1	1	0	1	1	Ccne1; Cdc25a; Cdk1; Ppp2ca;	Ccne1|IDBG-175446|ENSMUSG00000002068|12447|1.4496999979019165|0.07298000156879425; Cdc25a|IDBG-201603|ENSMUSG00000032477|12530|1.3540899753570557|0.05062999948859215; Cdk1|IDBG-160472|ENSMUSG00000019942|12534|1.212670087814331|0.21318000555038452; Ppp2ca|IDBG-170858|ENSMUSG00000020349|19052|1.299530029296875|0.04407000169157982;
cond_1	E2F-enabled inhibition of pre-replication complex formation	18533	REACTOME	10090	2	2	0	1	1	0	1	1	Cdc25a; Cdk1;	Cdc25a|IDBG-201603|ENSMUSG00000032477|12530|1.3540899753570557|0.05062999948859215; Cdk1|IDBG-160472|ENSMUSG00000019942|12534|1.212670087814331|0.21318000555038452;
cond_1	EGF signaling pathway	16204	INOH	10090	7	7	0	1	1	0	1	1	Egfr; Jun; Map2k1; Map2k4; Mapk8; Raf1; Shc1;	Egfr|IDBG-151194|ENSMUSG00000020122|13649|1.0809199810028076|0.27316999435424805; Jun|IDBG-164161|ENSMUSG00000052684|16476|1.3732600212097168|0.04295000061392784; Map2k1|IDBG-176099|ENSMUSG00000004936|26395|1.195199966430664|0.1025800034403801; Map2k4|IDBG-186472|ENSMUSG00000033352|26398|1.240144968032837|0.23924998939037323; Mapk8|IDBG-148417|ENSMUSG00000021936|26419|1.1668599843978882|0.3092899…
cond_1	ER-Phagosome pathway	17848	REACTOME	10090	2	2	0	1	1	0	1	1	Pdia3; Psmb4;	Pdia3|IDBG-202293|ENSMUSG00000027248|14827|1.0180100202560425|0.4524799883365631; Psmb4|IDBG-170872|ENSMUSG00000005779|19172|1.2252399921417236|0.0708099976181984;
cond_1	ERK activation	17959	REACTOME	10090	5	5	0	1	1	0	1	1	Cdk1; Il6st; Map2k1; Mapk1; Ptpn11;	Cdk1|IDBG-160472|ENSMUSG00000019942|12534|1.212670087814331|0.21318000555038452; Il6st|IDBG-182517|ENSMUSG00000021756|16195|1.1027400493621826|0.20300999283790588; Map2k1|IDBG-176099|ENSMUSG00000004936|26395|1.195199966430664|0.1025800034403801; Mapk1|IDBG-137672|ENSMUSG00000063358|26413|1.3330399990081787|0.24554499983787537; Ptpn11|IDBG-196834|ENSMUSG00000043733|19247|1.4040299654006958|0.03226…
cond_1	ERK/MAPK targets	17265	REACTOME	10090	8	8	0	1	1	0	1	1	Dusp6; Mapk1; Mapk14; Mapk7; Ppp2ca; Rps6ka1; Rps6ka3; Rps6ka5;	Dusp6|IDBG-187794|ENSMUSG00000019960|67603|1.1932899951934814|0.1115649938583374; Mapk1|IDBG-137672|ENSMUSG00000063358|26413|1.3330399990081787|0.24554499983787537; Mapk14|IDBG-158983|ENSMUSG00000053436|26416|1.2482099533081055|0.0755700021982193; Mapk7|IDBG-183076|ENSMUSG00000001034|23939|1.1675399541854858|0.15095999836921692; Ppp2ca|IDBG-170858|ENSMUSG00000020349|19052|1.299530029296875|0.0440…
cond_1	ERK1 activation	17989	REACTOME	10090	4	4	0	1	1	0	1	1	Cdk1; Il6st; Map2k1; Ptpn11;	Cdk1|IDBG-160472|ENSMUSG00000019942|12534|1.212670087814331|0.21318000555038452; Il6st|IDBG-182517|ENSMUSG00000021756|16195|1.1027400493621826|0.20300999283790588; Map2k1|IDBG-176099|ENSMUSG00000004936|26395|1.195199966430664|0.1025800034403801; Ptpn11|IDBG-196834|ENSMUSG00000043733|19247|1.4040299654006958|0.032269999384880066;
cond_1	ERK2 activation	19303	REACTOME	10090	3	3	0	1	1	0	1	1	Il6st; Mapk1; Ptpn11;	Il6st|IDBG-182517|ENSMUSG00000021756|16195|1.1027400493621826|0.20300999283790588; Mapk1|IDBG-137672|ENSMUSG00000063358|26413|1.3330399990081787|0.24554499983787537; Ptpn11|IDBG-196834|ENSMUSG00000043733|19247|1.4040299654006958|0.032269999384880066;
cond_1	ERKs are inactivated	17020	REACTOME	10090	4	4	0	1	1	0	1	1	Dusp6; Mapk1; Mapk7; Ppp2ca;	Dusp6|IDBG-187794|ENSMUSG00000019960|67603|1.1932899951934814|0.1115649938583374; Mapk1|IDBG-137672|ENSMUSG00000063358|26413|1.3330399990081787|0.24554499983787537; Mapk7|IDBG-183076|ENSMUSG00000001034|23939|1.1675399541854858|0.15095999836921692; Ppp2ca|IDBG-170858|ENSMUSG00000020349|19052|1.299530029296875|0.04407000169157982;
cond_1	Elevation of cytosolic Ca2+ levels	19202	REACTOME	10090	3	3	0	1	1	0	1	1	Itpr1; Itpr2; Itpr3;	Itpr1|IDBG-174302|ENSMUSG00000030102|16438|1.0334349870681763|0.42444998025894165; Itpr2|IDBG-197946|ENSMUSG00000030287|16439|1.4302250146865845|0.1583700031042099; Itpr3|IDBG-156294|ENSMUSG00000042644|16440|1.167870044708252|0.14063000679016113;
cond_1	Energy dependent regulation of mTOR by LKB1-AMPK	17751	REACTOME	10090	2	2	0	1	1	0	1	1	Prkaa1; Prkag2;	Prkaa1|IDBG-128002|ENSMUSG00000050697|105787|1.4866750240325928|0.09726500511169434; Prkag2|IDBG-142303|ENSMUSG00000028944|108099|1.1652600765228271|0.14218999445438385;
cond_1	Epigenetic regulation of gene expression	18436	REACTOME	10090	2	2	0	1	1	0	1	1	Hdac1; Hdac2;	Hdac1|IDBG-191058|ENSMUSG00000028800|433759|1.2392100095748901|0.05761000141501427; Hdac2|IDBG-143980|ENSMUSG00000019777|15182|1.07333505153656|0.31634998321533203;
cond_1	Extracellular matrix organization	17713	REACTOME	10090	6	6	0	1	1	0	1	1	App; Cdh1; Ctsb; Ctsl; Ddr1; Psen1;	App|IDBG-172954|ENSMUSG00000022892|11820|1.2033599615097046|0.11819999665021896; Cdh1|IDBG-190074|ENSMUSG00000000303|12550|1.3684849739074707|0.05610499903559685; Ctsb|IDBG-172314|ENSMUSG00000021939|13030|1.0485399961471558|0.4496900141239166; Ctsl|IDBG-161957|ENSMUSG00000021477|13039|1.2308299541473389|0.14858999848365784; Ddr1|IDBG-178873|ENSMUSG00000003534|12305|1.0839999914169312|0.2731400132…
cond_1	FCERI mediated Ca+2 mobilization	18706	REACTOME	10090	9	9	0	1	1	0	1	1	Btk; Itpr1; Itpr2; Itpr3; Lat; Lyn; Plcg1; Plcg2; Shc1;	Btk|IDBG-171427|ENSMUSG00000031264|12229|1.0299700498580933|0.41642001271247864; Itpr1|IDBG-174302|ENSMUSG00000030102|16438|1.0334349870681763|0.42444998025894165; Itpr2|IDBG-197946|ENSMUSG00000030287|16439|1.4302250146865845|0.1583700031042099; Itpr3|IDBG-156294|ENSMUSG00000042644|16440|1.167870044708252|0.14063000679016113; Lat|IDBG-209436|ENSMUSG00000030742|16797|1.0034199953079224|0.492039978…
cond_1	FGFR ligand binding and activation	18197	REACTOME	10090	2	2	0	1	1	0	1	1	Fgfr1; Fgfr4;	Fgfr1|IDBG-143767|ENSMUSG00000031565|14182|1.6457350254058838|0.057694997638463974; Fgfr4|IDBG-154924|ENSMUSG00000005320|14186|1.5123850107192993|0.12971000373363495;
cond_1	Fatty Acids bound to GPR40 (FFAR1) regulate insulin secretion	16724	REACTOME	10090	2	2	0	1	1	0	1	1	Gnaq; Plcb3;	Gnaq|IDBG-149873|ENSMUSG00000024639|14682|1.395650029182434|0.041919998824596405; Plcb3|IDBG-137388|ENSMUSG00000024960|18797|1.1098350286483765|0.2359050065279007;
cond_1	Fatty acid degradation	782	KEGG	10090	4	4	0	1	1	0	1	1	Acaa2; Acadl; Acadm; Acsl5;	Acaa2|IDBG-158529|ENSMUSG00000036880|52538|1.2455500364303589|0.0740400031208992; Acadl|IDBG-163605|ENSMUSG00000026003|11363|1.1471850872039795|0.24150000512599945; Acadm|IDBG-200677|ENSMUSG00000062908|11364|1.2104899883270264|0.1222200021147728; Acsl5|IDBG-177454|ENSMUSG00000024981|433256|1.020840048789978|0.4477800130844116;
cond_1	Formation of RNA Pol II elongation complex	17827	REACTOME	10090	2	2	0	1	1	0	1	1	Cdk7; Cdk9;	Cdk7|IDBG-178510|ENSMUSG00000069089|12572|1.123189926147461|0.3439050018787384; Cdk9|IDBG-161104|ENSMUSG00000009555|107951|1.2984199523925781|0.03889000043272972;
cond_1	Formyl peptide receptors bind formyl peptides and many other ligands	19764	REACTOME	10090	2	2	0	1	1	0	1	1	Anxa1; App;	Anxa1|IDBG-151723|ENSMUSG00000024659|16952|1.5457100868225098|0.05591000244021416; App|IDBG-172954|ENSMUSG00000022892|11820|1.2033599615097046|0.11819999665021896;
cond_1	Free fatty acids regulate insulin secretion	19485	REACTOME	10090	2	2	0	1	1	0	1	1	Gnaq; Plcb3;	Gnaq|IDBG-149873|ENSMUSG00000024639|14682|1.395650029182434|0.041919998824596405; Plcb3|IDBG-137388|ENSMUSG00000024960|18797|1.1098350286483765|0.2359050065279007;
cond_1	G alpha (12/13) signalling events	18452	REACTOME	10090	4	4	0	1	1	0	1	1	Arhgef2; Ngef; Pik3r1; Rock1;	Arhgef2|IDBG-161396|ENSMUSG00000028059|16800|1.0469800233840942|0.40678998827934265; Ngef|IDBG-178471|ENSMUSG00000026259|53972|1.252079963684082|0.07665000110864639; Pik3r1|IDBG-178868|ENSMUSG00000041417|18708|1.5873849391937256|0.18267999589443207; Rock1|IDBG-128359|ENSMUSG00000024290|19877|1.1805800199508667|0.09325999766588211;
cond_1	G alpha (i) signalling events	18914	REACTOME	10090	6	6	0	1	1	0	1	1	Anxa1; App; Chrm2; Drd2; Drd3; Drd4;	Anxa1|IDBG-151723|ENSMUSG00000024659|16952|1.5457100868225098|0.05591000244021416; App|IDBG-172954|ENSMUSG00000022892|11820|1.2033599615097046|0.11819999665021896; Chrm2|IDBG-135963|ENSMUSG00000045613|243764|1.286600112915039|0.22972500324249268; Drd2|IDBG-162803|ENSMUSG00000032259|13489|1.1327199935913086|0.2383350133895874; Drd3|IDBG-161124|ENSMUSG00000022705|13490|1.1654449701309204|0.11279000…
cond_1	G-protein mediated events	19703	REACTOME	10090	11	11	0	1	1	0	1	1	Creb1; Itpr1; Itpr2; Itpr3; Mapk1; Pla2g4a; Plcb3; Prkaca; Prkar1b; Prkar2b; Prkcg;	Creb1|IDBG-161359|ENSMUSG00000025958|12912|1.044105052947998|0.39419999718666077; Itpr1|IDBG-174302|ENSMUSG00000030102|16438|1.0334349870681763|0.42444998025894165; Itpr2|IDBG-197946|ENSMUSG00000030287|16439|1.4302250146865845|0.1583700031042099; Itpr3|IDBG-156294|ENSMUSG00000042644|16440|1.167870044708252|0.14063000679016113; Mapk1|IDBG-137672|ENSMUSG00000063358|26413|1.3330399990081787|0.245544…
cond_1	G0 and Early G1	17289	REACTOME	10090	4	4	0	1	1	0	1	1	Ccne1; Cdc25a; Cdk1; Hdac1;	Ccne1|IDBG-175446|ENSMUSG00000002068|12447|1.4496999979019165|0.07298000156879425; Cdc25a|IDBG-201603|ENSMUSG00000032477|12530|1.3540899753570557|0.05062999948859215; Cdk1|IDBG-160472|ENSMUSG00000019942|12534|1.212670087814331|0.21318000555038452; Hdac1|IDBG-191058|ENSMUSG00000028800|433759|1.2392100095748901|0.05761000141501427;
cond_1	G1 Phase	16871	REACTOME	10090	4	4	0	1	1	0	1	1	Ccnd1; Cdk4; Cdk7; Ppp2ca;	Ccnd1|IDBG-212973|ENSMUSG00000070348|12443|1.4294350147247314|0.07524999976158142; Cdk4|IDBG-194056|ENSMUSG00000006728|102641469,12567|1.3197599649429321|0.059700001031160355; Cdk7|IDBG-178510|ENSMUSG00000069089|12572|1.123189926147461|0.3439050018787384; Ppp2ca|IDBG-170858|ENSMUSG00000020349|19052|1.299530029296875|0.04407000169157982;
cond_1	G1/S DNA Damage Checkpoints	18495	REACTOME	10090	5	5	0	1	1	0	1	1	Ccne1; Cdc25a; Chek2; Mdm2; Psmb4;	Ccne1|IDBG-175446|ENSMUSG00000002068|12447|1.4496999979019165|0.07298000156879425; Cdc25a|IDBG-201603|ENSMUSG00000032477|12530|1.3540899753570557|0.05062999948859215; Chek2|IDBG-190635|ENSMUSG00000029521|50883|1.2274099588394165|0.07362999767065048; Mdm2|IDBG-191852|ENSMUSG00000020184|17246|1.0209399461746216|0.45256999135017395; Psmb4|IDBG-170872|ENSMUSG00000005779|19172|1.2252399921417236|0.070…
cond_1	G1/S Transition	18725	REACTOME	10090	6	6	0	1	1	0	1	1	Ccne1; Cdc25a; Cdk1; Cdk7; Ppp2ca; Psmb4;	Ccne1|IDBG-175446|ENSMUSG00000002068|12447|1.4496999979019165|0.07298000156879425; Cdc25a|IDBG-201603|ENSMUSG00000032477|12530|1.3540899753570557|0.05062999948859215; Cdk1|IDBG-160472|ENSMUSG00000019942|12534|1.212670087814331|0.21318000555038452; Cdk7|IDBG-178510|ENSMUSG00000069089|12572|1.123189926147461|0.3439050018787384; Ppp2ca|IDBG-170858|ENSMUSG00000020349|19052|1.299530029296875|0.0440700…
cond_1	G1/S-Specific Transcription	19080	REACTOME	10090	2	2	0	1	1	0	1	1	Ccne1; Cdk1;	Ccne1|IDBG-175446|ENSMUSG00000002068|12447|1.4496999979019165|0.07298000156879425; Cdk1|IDBG-160472|ENSMUSG00000019942|12534|1.212670087814331|0.21318000555038452;
cond_1	G2/M Checkpoints	18178	REACTOME	10090	3	3	0	1	1	0	1	1	Cdc25a; Cdk1; Chek2;	Cdc25a|IDBG-201603|ENSMUSG00000032477|12530|1.3540899753570557|0.05062999948859215; Cdk1|IDBG-160472|ENSMUSG00000019942|12534|1.212670087814331|0.21318000555038452; Chek2|IDBG-190635|ENSMUSG00000029521|50883|1.2274099588394165|0.07362999767065048;
cond_1	G2/M DNA damage checkpoint	17509	REACTOME	10090	2	2	0	1	1	0	1	1	Cdk1; Chek2;	Cdk1|IDBG-160472|ENSMUSG00000019942|12534|1.212670087814331|0.21318000555038452; Chek2|IDBG-190635|ENSMUSG00000029521|50883|1.2274099588394165|0.07362999767065048;
cond_1	Generation of second messenger molecules	19597	REACTOME	10090	6	6	0	1	1	0	1	1	Cd3g; Lat; Lck; Plcg1; Vasp; Zap70;	Cd3g|IDBG-158962|ENSMUSG00000002033|12502|1.2316800355911255|0.1724800020456314; Lat|IDBG-209436|ENSMUSG00000030742|16797|1.0034199953079224|0.4920399785041809; Lck|IDBG-191117|ENSMUSG00000000409|16818|1.181939959526062|0.13324999809265137; Plcg1|IDBG-211621|ENSMUSG00000016933|18803|1.4762200117111206|0.0215000007301569; Vasp|IDBG-149918|ENSMUSG00000030403|22323|1.2943999767303467|0.0447800010442…
cond_1	Generic Transcription Pathway	19372	REACTOME	10090	7	7	0	1	1	0	1	1	Cdk9; Hdac1; Ncoa1; Ppara; Smad2; Smad3; Sp1;	Cdk9|IDBG-161104|ENSMUSG00000009555|107951|1.2984199523925781|0.03889000043272972; Hdac1|IDBG-191058|ENSMUSG00000028800|433759|1.2392100095748901|0.05761000141501427; Ncoa1|IDBG-127933|ENSMUSG00000020647|17977|1.375445008277893|0.054740000516176224; Ppara|IDBG-170640|ENSMUSG00000022383|19013|1.1030199527740479|0.2211800068616867; Smad2|IDBG-159056|ENSMUSG00000024563|17126|1.1436400413513184|0.196…
cond_1	Glucagon signaling in metabolic regulation	17036	REACTOME	10090	3	3	0	1	1	0	1	1	Prkaca; Prkar1b; Prkar2b;	Prkaca|IDBG-173105|ENSMUSG00000005469|18747|1.3712400197982788|0.02240999974310398; Prkar1b|IDBG-206405|ENSMUSG00000025855|19085|1.2176300287246704|0.07405000180006027; Prkar2b|IDBG-133755|ENSMUSG00000002997|19088|1.0308300256729126|0.40393999218940735;
cond_1	Glucagon-like Peptide-1 (GLP1) regulates insulin secretion	19611	REACTOME	10090	4	4	0	1	1	0	1	1	Itpr1; Itpr2; Itpr3; Prkaca;	Itpr1|IDBG-174302|ENSMUSG00000030102|16438|1.0334349870681763|0.42444998025894165; Itpr2|IDBG-197946|ENSMUSG00000030287|16439|1.4302250146865845|0.1583700031042099; Itpr3|IDBG-156294|ENSMUSG00000042644|16440|1.167870044708252|0.14063000679016113; Prkaca|IDBG-173105|ENSMUSG00000005469|18747|1.3712400197982788|0.02240999974310398;
cond_1	Gluconeogenesis	18823	REACTOME	10090	3	3	0	1	1	0	1	1	Gapdh; Pgam1; Prkaca;	Gapdh|IDBG-189466|ENSMUSG00000057666|100042025,14433|1.430994987487793|0.0854949951171875; Pgam1|IDBG-166566|ENSMUSG00000011752|18648|1.1893199682235718|0.10744000226259232; Prkaca|IDBG-173105|ENSMUSG00000005469|18747|1.3712400197982788|0.02240999974310398;
cond_1	Glycerophospholipid biosynthesis	19211	REACTOME	10090	2	2	0	1	1	0	1	1	Lpin2; Pla2g4a;	Lpin2|IDBG-196742|ENSMUSG00000024052|64898|1.4382400512695312|0.004600000102072954; Pla2g4a|IDBG-197265|ENSMUSG00000056220|18783|1.2071049213409424|0.16720500588417053;
cond_1	Glycerophospholipid metabolism	622	KEGG	10090	2	2	0	1	1	0	1	1	Lpin2; Pla2g4a;	Lpin2|IDBG-196742|ENSMUSG00000024052|64898|1.4382400512695312|0.004600000102072954; Pla2g4a|IDBG-197265|ENSMUSG00000056220|18783|1.2071049213409424|0.16720500588417053;
cond_1	Glycogen breakdown (glycogenolysis)	18548	REACTOME	10090	2	2	0	1	1	0	1	1	Pgm1; Phkb;	Pgm1|IDBG-165532|ENSMUSG00000029171|66681|1.1699650287628174|0.0879800021648407; Phkb|IDBG-177530|ENSMUSG00000036879|102093|1.0023599863052368|0.4932200014591217;
cond_1	Golgi Cisternae Pericentriolar Stack Reorganization	18400	REACTOME	10090	2	2	0	1	1	0	1	1	Cdk1; Mapk1;	Cdk1|IDBG-160472|ENSMUSG00000019942|12534|1.212670087814331|0.21318000555038452; Mapk1|IDBG-137672|ENSMUSG00000063358|26413|1.3330399990081787|0.24554499983787537;
cond_1	Growth hormone receptor signaling	19332	REACTOME	10090	5	5	0	1	1	0	1	1	Lyn; Mapk1; Socs3; Stat3; Stat5b;	Lyn|IDBG-128365|ENSMUSG00000042228|17096,666513|1.1426548957824707|0.22795000672340393; Mapk1|IDBG-137672|ENSMUSG00000063358|26413|1.3330399990081787|0.24554499983787537; Socs3|IDBG-214604|ENSMUSG00000053113|12702|1.130365014076233|0.32010501623153687; Stat3|IDBG-211637|ENSMUSG00000004040|20848|1.0414199829101562|0.3666900098323822; Stat5b|IDBG-211594|ENSMUSG00000020919|20851|1.4933900833129883|0…
cond_1	Growth hormone signaling	16150	INOH	10090	3	3	0	1	1	0	1	1	Ptpn11; Socs3; Stat5b;	Ptpn11|IDBG-196834|ENSMUSG00000043733|19247|1.4040299654006958|0.032269999384880066; Socs3|IDBG-214604|ENSMUSG00000053113|12702|1.130365014076233|0.32010501623153687; Stat5b|IDBG-211594|ENSMUSG00000020919|20851|1.4933900833129883|0.08816999942064285;
cond_1	HDACs deacetylate histones	19593	REACTOME	10090	3	3	0	1	1	0	1	1	Hdac1; Hdac2; Hdac8;	Hdac1|IDBG-191058|ENSMUSG00000028800|433759|1.2392100095748901|0.05761000141501427; Hdac2|IDBG-143980|ENSMUSG00000019777|15182|1.07333505153656|0.31634998321533203; Hdac8|IDBG-165027|ENSMUSG00000067567|70315|1.0207099914550781|0.4517500102519989;
cond_1	HSF1 activation	19049	REACTOME	10090	4	4	0	1	1	0	1	1	Hsf1; Hsp90ab1; Vcp; Ywhae;	Hsf1|IDBG-155311|ENSMUSG00000022556|15499|1.0644099712371826|0.3505600094795227; Hsp90ab1|IDBG-185482|ENSMUSG00000023944|15516|1.1870399713516235|0.08886999636888504; Vcp|IDBG-139755|ENSMUSG00000028452|269523|1.1739349365234375|0.15188001096248627; Ywhae|IDBG-200597|ENSMUSG00000020849|22627|1.1989200115203857|0.08568999916315079;
cond_1	Hedgehog ligand biogenesis	17806	REACTOME	10090	2	2	0	1	1	0	1	1	Psmb4; Vcp;	Psmb4|IDBG-170872|ENSMUSG00000005779|19172|1.2252399921417236|0.0708099976181984; Vcp|IDBG-139755|ENSMUSG00000028452|269523|1.1739349365234375|0.15188001096248627;
cond_1	Hematopoietic cell lineage	682	KEGG	10090	5	5	0	1	1	0	1	1	Cd3g; Cd5; Csf1r; Il7r; Kit;	Cd3g|IDBG-158962|ENSMUSG00000002033|12502|1.2316800355911255|0.1724800020456314; Cd5|IDBG-144910|ENSMUSG00000024669|12507|1.3857100009918213|0.07963000237941742; Csf1r|IDBG-150998|ENSMUSG00000024621|12978|1.032670021057129|0.4293600022792816; Il7r|IDBG-129135|ENSMUSG00000003882|16197|1.3308199644088745|0.016769999638199806; Kit|IDBG-172083|ENSMUSG00000005672|16590|1.3390300273895264|0.04889000207…
cond_1	Hh ligand biogenesis disease	18505	REACTOME	10090	2	2	0	1	1	0	1	1	Psmb4; Vcp;	Psmb4|IDBG-170872|ENSMUSG00000005779|19172|1.2252399921417236|0.0708099976181984; Vcp|IDBG-139755|ENSMUSG00000028452|269523|1.1739349365234375|0.15188001096248627;
cond_1	Hypertrophic cardiomyopathy (HCM)	4398	KEGG	10090	3	3	0	1	1	0	1	1	Des; Prkaa1; Prkag2;	Des|IDBG-170899|ENSMUSG00000026208|13346|1.451659917831421|0.024364998564124107; Prkaa1|IDBG-128002|ENSMUSG00000050697|105787|1.4866750240325928|0.09726500511169434; Prkag2|IDBG-142303|ENSMUSG00000028944|108099|1.1652600765228271|0.14218999445438385;
cond_1	IFN alpha signaling	16240	INOH	10090	2	2	0	1	1	0	1	1	Ifnar1; Stat3;	Ifnar1|IDBG-176038|ENSMUSG00000022967|15975|1.129734992980957|0.26510000228881836; Stat3|IDBG-211637|ENSMUSG00000004040|20848|1.0414199829101562|0.3666900098323822;
cond_1	IKK complex recruitment mediated by RIP1	19198	REACTOME	10090	2	2	0	1	1	0	1	1	Birc2; Tlr3;	Birc2|IDBG-133125|ENSMUSG00000057367|11797|1.3270900249481201|0.0157299991697073; Tlr3|IDBG-152685|ENSMUSG00000031639|142980|1.0267599821090698|0.43334001302719116;
cond_1	IL-5 signaling	16160	INOH	10090	2	2	0	1	1	0	1	1	Shc1; Stat5b;	Shc1|IDBG-164495|ENSMUSG00000042626|20416|1.0375800132751465|0.4104500114917755; Stat5b|IDBG-211594|ENSMUSG00000020919|20851|1.4933900833129883|0.08816999942064285;
cond_1	IL-6 signaling	16156	INOH	10090	2	2	0	1	1	0	1	1	Il6st; Stat3;	Il6st|IDBG-182517|ENSMUSG00000021756|16195|1.1027400493621826|0.20300999283790588; Stat3|IDBG-211637|ENSMUSG00000004040|20848|1.0414199829101562|0.3666900098323822;
cond_1	IRE1alpha activates chaperones	17973	REACTOME	10090	3	3	0	1	1	0	1	1	Dctn1; Gsk3a; Shc1;	Dctn1|IDBG-160591|ENSMUSG00000031865|13191|1.1233699321746826|0.18798500299453735; Gsk3a|IDBG-156635|ENSMUSG00000057177|606496|1.3695100545883179|0.025550000369548798; Shc1|IDBG-164495|ENSMUSG00000042626|20416|1.0375800132751465|0.4104500114917755;
cond_1	Immunoregulatory interactions between a Lymphoid and a non-Lymphoid cell	17324	REACTOME	10090	2	2	0	1	1	0	1	1	Cd3g; Cdh1;	Cd3g|IDBG-158962|ENSMUSG00000002033|12502|1.2316800355911255|0.1724800020456314; Cdh1|IDBG-190074|ENSMUSG00000000303|12550|1.3684849739074707|0.05610499903559685;
cond_1	Inflammasomes	18382	REACTOME	10090	5	5	0	1	1	0	1	1	App; Bcl2; Bcl2l1; Hsp90ab1; Pstpip1;	App|IDBG-172954|ENSMUSG00000022892|11820|1.2033599615097046|0.11819999665021896; Bcl2|IDBG-185673|ENSMUSG00000057329|12043|1.0126700401306152|0.47257000207901; Bcl2l1|IDBG-209867|ENSMUSG00000007659|12048|1.1210999488830566|0.15481001138687134; Hsp90ab1|IDBG-185482|ENSMUSG00000023944|15516|1.1870399713516235|0.08886999636888504; Pstpip1|IDBG-168522|ENSMUSG00000032322|19200|1.2569999694824219|0.169…
cond_1	Interferon alpha/beta signaling	19567	REACTOME	10090	3	3	0	1	1	0	1	1	Ifnar1; Ptpn11; Socs3;	Ifnar1|IDBG-176038|ENSMUSG00000022967|15975|1.129734992980957|0.26510000228881836; Ptpn11|IDBG-196834|ENSMUSG00000043733|19247|1.4040299654006958|0.032269999384880066; Socs3|IDBG-214604|ENSMUSG00000053113|12702|1.130365014076233|0.32010501623153687;
cond_1	Interleukin receptor SHC signaling	18490	REACTOME	10090	4	4	0	1	1	0	1	1	Inppl1; Pik3cd; Pik3r1; Shc1;	Inppl1|IDBG-202184|ENSMUSG00000032737|16332|1.0862900018692017|0.35315001010894775; Pik3cd|IDBG-205331|ENSMUSG00000039936|18707|1.3542100191116333|0.07382000237703323; Pik3r1|IDBG-178868|ENSMUSG00000041417|18708|1.5873849391937256|0.18267999589443207; Shc1|IDBG-164495|ENSMUSG00000042626|20416|1.0375800132751465|0.4104500114917755;
cond_1	Interleukin-1 processing	18808	REACTOME	10090	2	2	0	1	1	0	1	1	Nfkb1; Nfkb2;	Nfkb1|IDBG-195445|ENSMUSG00000028163|18033|1.2075049877166748|0.10723000019788742; Nfkb2|IDBG-172544|ENSMUSG00000025225|18034|1.0026099681854248|0.4932900071144104;
cond_1	Interleukin-7 signaling	18807	REACTOME	10090	4	4	0	1	1	0	1	1	Il7r; Pik3r1; Pik3r2; Stat5b;	Il7r|IDBG-129135|ENSMUSG00000003882|16197|1.3308199644088745|0.016769999638199806; Pik3r1|IDBG-178868|ENSMUSG00000041417|18708|1.5873849391937256|0.18267999589443207; Pik3r2|IDBG-164118|ENSMUSG00000031834|18709|1.4414899349212646|0.011169999837875366; Stat5b|IDBG-211594|ENSMUSG00000020919|20851|1.4933900833129883|0.08816999942064285;
cond_1	Ion channel transport	18602	REACTOME	10090	2	2	0	1	1	0	1	1	Raf1; Wnk2;	Raf1|IDBG-179428|ENSMUSG00000000441|110157|1.004930019378662|0.48816001415252686; Wnk2|IDBG-150180|ENSMUSG00000037989|75607|1.4612900018692017|0.04221000149846077;
cond_1	Klotho-mediated ligand binding	16718	REACTOME	10090	2	2	0	1	1	0	1	1	Fgfr1; Fgfr4;	Fgfr1|IDBG-143767|ENSMUSG00000031565|14182|1.6457350254058838|0.057694997638463974; Fgfr4|IDBG-154924|ENSMUSG00000005320|14186|1.5123850107192993|0.12971000373363495;
cond_1	LIF signaling	16170	INOH	10090	3	3	0	1	1	0	1	1	Il6st; Smad1; Stat3;	Il6st|IDBG-182517|ENSMUSG00000021756|16195|1.1027400493621826|0.20300999283790588; Smad1|IDBG-170516|ENSMUSG00000031681|17125|1.3912099599838257|6.200000061653554E-4; Stat3|IDBG-211637|ENSMUSG00000004040|20848|1.0414199829101562|0.3666900098323822;
cond_1	Leukocyte transendothelial migration	755	KEGG	10090	18	18	0	1	1	0	1	1	Ctnnb1; Ezr; Mapk12; Mapk13; Mapk14; Ncf1; Pik3cd; Pik3r1; Pik3r2; Plcg1; Plcg2; Prkcb; Prkcg; Ptk2b; Ptpn11; Rassf5; Rock1; Vasp;	Ctnnb1|IDBG-205243|ENSMUSG00000006932|12387|1.1180399656295776|0.2760150134563446; Ezr|IDBG-134163|ENSMUSG00000052397|22350|1.032920002937317|0.4097900092601776; Mapk12|IDBG-172617|ENSMUSG00000022610|29857|1.3941600322723389|0.005319999996572733; Mapk13|IDBG-159128|ENSMUSG00000004864|26415|1.2261199951171875|0.13663999736309052; Mapk14|IDBG-158983|ENSMUSG00000053436|26416|1.2482099533081055|0.075…
cond_1	M Phase	17726	REACTOME	10090	9	9	0	1	1	0	1	1	Cdk1; Csnk2a1; Hdac8; Mapk1; Nek9; Ppp2ca; Prkcb; Psmb4; Taok1;	Cdk1|IDBG-160472|ENSMUSG00000019942|12534|1.212670087814331|0.21318000555038452; Csnk2a1|IDBG-209641|ENSMUSG00000074698|12995|1.3359400033950806|0.021239999681711197; Hdac8|IDBG-165027|ENSMUSG00000067567|70315|1.0207099914550781|0.4517500102519989; Mapk1|IDBG-137672|ENSMUSG00000063358|26413|1.3330399990081787|0.24554499983787537; Nek9|IDBG-158373|ENSMUSG00000034290|217718|1.2718199491500854|0.022…
cond_1	MASTL Facilitates Mitotic Progression	17753	REACTOME	10090	2	2	0	1	1	0	1	1	Cdk1; Ppp2ca;	Cdk1|IDBG-160472|ENSMUSG00000019942|12534|1.212670087814331|0.21318000555038452; Ppp2ca|IDBG-170858|ENSMUSG00000020349|19052|1.299530029296875|0.04407000169157982;
cond_1	Metabolism of amino acids and derivatives	18120	REACTOME	10090	3	3	0	1	1	0	1	1	Ckb; Ogdh; Psmb4;	Ckb|IDBG-173411|ENSMUSG00000001270|12709|1.1370400190353394|0.1913899928331375; Ogdh|IDBG-146734|ENSMUSG00000020456|18293|1.4842900037765503|0.031209999695420265; Psmb4|IDBG-170872|ENSMUSG00000005779|19172|1.2252399921417236|0.0708099976181984;
cond_1	Metabolism of vitamins and cofactors	19001	REACTOME	10090	2	2	0	1	1	0	1	1	Abcc1; Ptgs2;	Abcc1|IDBG-135084|ENSMUSG00000023088|17250|1.0562100410461426|0.39598000049591064; Ptgs2|IDBG-197327|ENSMUSG00000032487|19225|1.4749000072479248|0.014279999770224094;
cond_1	Metabolism of water-soluble vitamins and cofactors	19297	REACTOME	10090	2	2	0	1	1	0	1	1	Abcc1; Ptgs2;	Abcc1|IDBG-135084|ENSMUSG00000023088|17250|1.0562100410461426|0.39598000049591064; Ptgs2|IDBG-197327|ENSMUSG00000032487|19225|1.4749000072479248|0.014279999770224094;
cond_1	Mitochondrial Fatty Acid Beta-Oxidation	17047	REACTOME	10090	2	2	0	1	1	0	1	1	Acadl; Acadm;	Acadl|IDBG-163605|ENSMUSG00000026003|11363|1.1471850872039795|0.24150000512599945; Acadm|IDBG-200677|ENSMUSG00000062908|11364|1.2104899883270264|0.1222200021147728;
cond_1	Mitochondrial biogenesis	19465	REACTOME	10090	9	9	0	1	1	0	1	1	Atp5b; Creb1; Mapk12; Mapk13; Mapk14; Ncoa1; Ppara; Ppargc1a; Prkag2;	Atp5b|IDBG-196497|ENSMUSG00000025393|11947|1.2274699211120605|0.21708999574184418; Creb1|IDBG-161359|ENSMUSG00000025958|12912|1.044105052947998|0.39419999718666077; Mapk12|IDBG-172617|ENSMUSG00000022610|29857|1.3941600322723389|0.005319999996572733; Mapk13|IDBG-159128|ENSMUSG00000004864|26415|1.2261199951171875|0.13663999736309052; Mapk14|IDBG-158983|ENSMUSG00000053436|26416|1.2482099533081055|0.…
cond_1	Mitotic Anaphase	19723	REACTOME	10090	4	4	0	1	1	0	1	1	Hdac8; Ppp2ca; Psmb4; Taok1;	Hdac8|IDBG-165027|ENSMUSG00000067567|70315|1.0207099914550781|0.4517500102519989; Ppp2ca|IDBG-170858|ENSMUSG00000020349|19052|1.299530029296875|0.04407000169157982; Psmb4|IDBG-170872|ENSMUSG00000005779|19172|1.2252399921417236|0.0708099976181984; Taok1|IDBG-201692|ENSMUSG00000017291|216965|1.2026300430297852|0.10593000054359436;
cond_1	Mitotic G1-G1/S phases	18886	REACTOME	10090	9	9	0	1	1	0	1	1	Ccnd1; Ccne1; Cdc25a; Cdk1; Cdk4; Cdk7; Hdac1; Ppp2ca; Psmb4;	Ccnd1|IDBG-212973|ENSMUSG00000070348|12443|1.4294350147247314|0.07524999976158142; Ccne1|IDBG-175446|ENSMUSG00000002068|12447|1.4496999979019165|0.07298000156879425; Cdc25a|IDBG-201603|ENSMUSG00000032477|12530|1.3540899753570557|0.05062999948859215; Cdk1|IDBG-160472|ENSMUSG00000019942|12534|1.212670087814331|0.21318000555038452; Cdk4|IDBG-194056|ENSMUSG00000006728|102641469,12567|1.31975996494293…
cond_1	Mitotic Metaphase and Anaphase	18597	REACTOME	10090	4	4	0	1	1	0	1	1	Hdac8; Ppp2ca; Psmb4; Taok1;	Hdac8|IDBG-165027|ENSMUSG00000067567|70315|1.0207099914550781|0.4517500102519989; Ppp2ca|IDBG-170858|ENSMUSG00000020349|19052|1.299530029296875|0.04407000169157982; Psmb4|IDBG-170872|ENSMUSG00000005779|19172|1.2252399921417236|0.0708099976181984; Taok1|IDBG-201692|ENSMUSG00000017291|216965|1.2026300430297852|0.10593000054359436;
cond_1	Mitotic Prometaphase	18604	REACTOME	10090	5	5	0	1	1	0	1	1	Cdk1; Csnk2a1; Hdac8; Ppp2ca; Taok1;	Cdk1|IDBG-160472|ENSMUSG00000019942|12534|1.212670087814331|0.21318000555038452; Csnk2a1|IDBG-209641|ENSMUSG00000074698|12995|1.3359400033950806|0.021239999681711197; Hdac8|IDBG-165027|ENSMUSG00000067567|70315|1.0207099914550781|0.4517500102519989; Ppp2ca|IDBG-170858|ENSMUSG00000020349|19052|1.299530029296875|0.04407000169157982; Taok1|IDBG-201692|ENSMUSG00000017291|216965|1.2026300430297852|0.10…
cond_1	Mitotic Prophase	19383	REACTOME	10090	5	5	0	1	1	0	1	1	Cdk1; Mapk1; Nek9; Ppp2ca; Prkcb;	Cdk1|IDBG-160472|ENSMUSG00000019942|12534|1.212670087814331|0.21318000555038452; Mapk1|IDBG-137672|ENSMUSG00000063358|26413|1.3330399990081787|0.24554499983787537; Nek9|IDBG-158373|ENSMUSG00000034290|217718|1.2718199491500854|0.022530000656843185; Ppp2ca|IDBG-170858|ENSMUSG00000020349|19052|1.299530029296875|0.04407000169157982; Prkcb|IDBG-208976|ENSMUSG00000052889|18751|1.3747000694274902|0.0603…
cond_1	NADE modulates death signalling	18339	REACTOME	10090	2	2	0	1	1	0	1	1	Casp2; Ywhae;	Casp2|IDBG-141522|ENSMUSG00000029863|12366|1.1576999425888062|0.16102999448776245; Ywhae|IDBG-200597|ENSMUSG00000020849|22627|1.1989200115203857|0.08568999916315079;
cond_1	NF-kB is activated and signals survival	19100	REACTOME	10090	2	2	0	1	1	0	1	1	Nfkb1; Nfkbia;	Nfkb1|IDBG-195445|ENSMUSG00000028163|18033|1.2075049877166748|0.10723000019788742; Nfkbia|IDBG-140708|ENSMUSG00000021025|18035|1.1385300159454346|0.19472499191761017;
cond_1	NGF signaling pathway	16215	INOH	10090	5	5	0	1	1	0	1	1	Braf; Map2k1; Plcg1; Raf1; Shc1;	Braf|IDBG-138657|ENSMUSG00000002413|109880|1.16177499294281|0.236285001039505; Map2k1|IDBG-176099|ENSMUSG00000004936|26395|1.195199966430664|0.1025800034403801; Plcg1|IDBG-211621|ENSMUSG00000016933|18803|1.4762200117111206|0.0215000007301569; Raf1|IDBG-179428|ENSMUSG00000000441|110157|1.004930019378662|0.48816001415252686; Shc1|IDBG-164495|ENSMUSG00000042626|20416|1.0375800132751465|0.41045001149…
cond_1	NOTCH2 Activation and Transmission of Signal to the Nucleus	18364	REACTOME	10090	2	2	0	1	1	0	1	1	Cntn1; Psen2;	Cntn1|IDBG-176351|ENSMUSG00000055022|12805|1.1585949659347534|0.13980500400066376; Psen2|IDBG-207109|ENSMUSG00000010609|19165|1.2697099447250366|0.058789998292922974;
cond_1	NRIF signals cell death from the nucleus	19538	REACTOME	10090	2	2	0	1	1	0	1	1	Mapk8; Psen2;	Mapk8|IDBG-148417|ENSMUSG00000021936|26419|1.1668599843978882|0.30928999185562134; Psen2|IDBG-207109|ENSMUSG00000010609|19165|1.2697099447250366|0.058789998292922974;
cond_1	Negative epigenetic regulation of rRNA expression	19072	REACTOME	10090	2	2	0	1	1	0	1	1	Hdac1; Hdac2;	Hdac1|IDBG-191058|ENSMUSG00000028800|433759|1.2392100095748901|0.05761000141501427; Hdac2|IDBG-143980|ENSMUSG00000019777|15182|1.07333505153656|0.31634998321533203;
cond_1	Neurofascin interactions	19385	REACTOME	10090	2	2	0	1	1	0	1	1	Cntn1; Sdcbp;	Cntn1|IDBG-176351|ENSMUSG00000055022|12805|1.1585949659347534|0.13980500400066376; Sdcbp|IDBG-128595|ENSMUSG00000028249|53378|1.6379799842834473|0.08354499936103821;
cond_1	NoRC negatively regulates rRNA expression	17691	REACTOME	10090	2	2	0	1	1	0	1	1	Hdac1; Hdac2;	Hdac1|IDBG-191058|ENSMUSG00000028800|433759|1.2392100095748901|0.05761000141501427; Hdac2|IDBG-143980|ENSMUSG00000019777|15182|1.07333505153656|0.31634998321533203;
cond_1	NoRC negatively regulates rRNA expression	16829	REACTOME	10090	2	2	0	1	1	0	1	1	Hdac1; Hdac2;	Hdac1|IDBG-191058|ENSMUSG00000028800|433759|1.2392100095748901|0.05761000141501427; Hdac2|IDBG-143980|ENSMUSG00000019777|15182|1.07333505153656|0.31634998321533203;
cond_1	Nonsense Mediated Decay (NMD) enhanced by the Exon Junction Complex (EJC)	17890	REACTOME	10090	2	2	0	1	1	0	1	1	Pabpc1; Ppp2ca;	Pabpc1|IDBG-135334|ENSMUSG00000022283|18458|1.390570044517517|0.04992000013589859; Ppp2ca|IDBG-170858|ENSMUSG00000020349|19052|1.299530029296875|0.04407000169157982;
cond_1	Nonsense-Mediated Decay (NMD)	17718	REACTOME	10090	2	2	0	1	1	0	1	1	Pabpc1; Ppp2ca;	Pabpc1|IDBG-135334|ENSMUSG00000022283|18458|1.390570044517517|0.04992000013589859; Ppp2ca|IDBG-170858|ENSMUSG00000020349|19052|1.299530029296875|0.04407000169157982;
cond_1	Notch signaling pathway	16189	INOH	10090	2	2	0	1	1	0	1	1	Psen1; Psen2;	Psen1|IDBG-155522|ENSMUSG00000019969|19164|1.1076699495315552|0.26276999711990356; Psen2|IDBG-207109|ENSMUSG00000010609|19165|1.2697099447250366|0.058789998292922974;
cond_1	Nuclear Envelope Breakdown	16745	REACTOME	10090	3	3	0	1	1	0	1	1	Cdk1; Nek9; Prkcb;	Cdk1|IDBG-160472|ENSMUSG00000019942|12534|1.212670087814331|0.21318000555038452; Nek9|IDBG-158373|ENSMUSG00000034290|217718|1.2718199491500854|0.022530000656843185; Prkcb|IDBG-208976|ENSMUSG00000052889|18751|1.3747000694274902|0.060315001755952835;
cond_1	Nuclear Pore Complex (NPC) Disassembly	16954	REACTOME	10090	2	2	0	1	1	0	1	1	Cdk1; Nek9;	Cdk1|IDBG-160472|ENSMUSG00000019942|12534|1.212670087814331|0.21318000555038452; Nek9|IDBG-158373|ENSMUSG00000034290|217718|1.2718199491500854|0.022530000656843185;
cond_1	Oncogene Induced Senescence	17375	REACTOME	10090	4	4	0	1	1	0	1	1	Cdk4; Ets1; Mapk1; Mdm2;	Cdk4|IDBG-194056|ENSMUSG00000006728|102641469,12567|1.3197599649429321|0.059700001031160355; Ets1|IDBG-147548|ENSMUSG00000032035|23871|1.410390019416809|0.01360000018030405; Mapk1|IDBG-137672|ENSMUSG00000063358|26413|1.3330399990081787|0.24554499983787537; Mdm2|IDBG-191852|ENSMUSG00000020184|17246|1.0209399461746216|0.45256999135017395;
cond_1	Opioid Signalling	19313	REACTOME	10090	13	13	0	1	1	0	1	1	Creb1; Itpr1; Itpr2; Itpr3; Mapk1; Pla2g4a; Plcb3; Ppp1ca; Ppp2ca; Prkaca; Prkar1b; Prkar2b; Prkcg;	Creb1|IDBG-161359|ENSMUSG00000025958|12912|1.044105052947998|0.39419999718666077; Itpr1|IDBG-174302|ENSMUSG00000030102|16438|1.0334349870681763|0.42444998025894165; Itpr2|IDBG-197946|ENSMUSG00000030287|16439|1.4302250146865845|0.1583700031042099; Itpr3|IDBG-156294|ENSMUSG00000042644|16440|1.167870044708252|0.14063000679016113; Mapk1|IDBG-137672|ENSMUSG00000063358|26413|1.3330399990081787|0.245544…
cond_1	Organelle biogenesis and maintenance	16776	REACTOME	10090	9	9	0	1	1	0	1	1	Atp5b; Creb1; Mapk12; Mapk13; Mapk14; Ncoa1; Ppara; Ppargc1a; Prkag2;	Atp5b|IDBG-196497|ENSMUSG00000025393|11947|1.2274699211120605|0.21708999574184418; Creb1|IDBG-161359|ENSMUSG00000025958|12912|1.044105052947998|0.39419999718666077; Mapk12|IDBG-172617|ENSMUSG00000022610|29857|1.3941600322723389|0.005319999996572733; Mapk13|IDBG-159128|ENSMUSG00000004864|26415|1.2261199951171875|0.13663999736309052; Mapk14|IDBG-158983|ENSMUSG00000053436|26416|1.2482099533081055|0.…
cond_1	Orphan transporters	17390	REACTOME	10090	2	2	0	1	1	0	1	1	Ncoa1; Ppara;	Ncoa1|IDBG-127933|ENSMUSG00000020647|17977|1.375445008277893|0.054740000516176224; Ppara|IDBG-170640|ENSMUSG00000022383|19013|1.1030199527740479|0.2211800068616867;
cond_1	Oxidative phosphorylation	605	KEGG	10090	3	3	0	1	1	0	1	1	Atp5b; Ndufa4; Uqcrc1;	Atp5b|IDBG-196497|ENSMUSG00000025393|11947|1.2274699211120605|0.21708999574184418; Ndufa4|IDBG-128495|ENSMUSG00000029632|17992|1.4948450326919556|0.11011499911546707; Uqcrc1|IDBG-200728|ENSMUSG00000025651|22273|1.1264050006866455|0.23297999799251556;
cond_1	PD-1 signaling	16683	REACTOME	10090	3	3	0	1	1	0	1	1	Cd3g; Lck; Ptpn11;	Cd3g|IDBG-158962|ENSMUSG00000002033|12502|1.2316800355911255|0.1724800020456314; Lck|IDBG-191117|ENSMUSG00000000409|16818|1.181939959526062|0.13324999809265137; Ptpn11|IDBG-196834|ENSMUSG00000043733|19247|1.4040299654006958|0.032269999384880066;
cond_1	PI Metabolism	17340	REACTOME	10090	7	7	0	1	1	0	1	1	Inppl1; Pik3cd; Pik3r1; Pik3r2; Pikfyve; Pip5k1c; Pten;	Inppl1|IDBG-202184|ENSMUSG00000032737|16332|1.0862900018692017|0.35315001010894775; Pik3cd|IDBG-205331|ENSMUSG00000039936|18707|1.3542100191116333|0.07382000237703323; Pik3r1|IDBG-178868|ENSMUSG00000041417|18708|1.5873849391937256|0.18267999589443207; Pik3r2|IDBG-164118|ENSMUSG00000031834|18709|1.4414899349212646|0.011169999837875366; Pikfyve|IDBG-162151|ENSMUSG00000025949|18711|1.166830062866211…
cond_1	PKA activation	19806	REACTOME	10090	3	3	0	1	1	0	1	1	Prkaca; Prkar1b; Prkar2b;	Prkaca|IDBG-173105|ENSMUSG00000005469|18747|1.3712400197982788|0.02240999974310398; Prkar1b|IDBG-206405|ENSMUSG00000025855|19085|1.2176300287246704|0.07405000180006027; Prkar2b|IDBG-133755|ENSMUSG00000002997|19088|1.0308300256729126|0.40393999218940735;
cond_1	PKA activation in glucagon signalling	17698	REACTOME	10090	3	3	0	1	1	0	1	1	Prkaca; Prkar1b; Prkar2b;	Prkaca|IDBG-173105|ENSMUSG00000005469|18747|1.3712400197982788|0.02240999974310398; Prkar1b|IDBG-206405|ENSMUSG00000025855|19085|1.2176300287246704|0.07405000180006027; Prkar2b|IDBG-133755|ENSMUSG00000002997|19088|1.0308300256729126|0.40393999218940735;
cond_1	PKA-mediated phosphorylation of CREB	17603	REACTOME	10090	4	4	0	1	1	0	1	1	Creb1; Prkaca; Prkar1b; Prkar2b;	Creb1|IDBG-161359|ENSMUSG00000025958|12912|1.044105052947998|0.39419999718666077; Prkaca|IDBG-173105|ENSMUSG00000005469|18747|1.3712400197982788|0.02240999974310398; Prkar1b|IDBG-206405|ENSMUSG00000025855|19085|1.2176300287246704|0.07405000180006027; Prkar2b|IDBG-133755|ENSMUSG00000002997|19088|1.0308300256729126|0.40393999218940735;
cond_1	PLC beta mediated events	19645	REACTOME	10090	11	11	0	1	1	0	1	1	Creb1; Itpr1; Itpr2; Itpr3; Mapk1; Pla2g4a; Plcb3; Prkaca; Prkar1b; Prkar2b; Prkcg;	Creb1|IDBG-161359|ENSMUSG00000025958|12912|1.044105052947998|0.39419999718666077; Itpr1|IDBG-174302|ENSMUSG00000030102|16438|1.0334349870681763|0.42444998025894165; Itpr2|IDBG-197946|ENSMUSG00000030287|16439|1.4302250146865845|0.1583700031042099; Itpr3|IDBG-156294|ENSMUSG00000042644|16440|1.167870044708252|0.14063000679016113; Mapk1|IDBG-137672|ENSMUSG00000063358|26413|1.3330399990081787|0.245544…
cond_1	POU5F1 (OCT4), SOX2, NANOG activate genes related to proliferation	18073	REACTOME	10090	2	2	0	1	1	0	1	1	Epha1; Stat3;	Epha1|IDBG-142164|ENSMUSG00000029859|13835|1.4675099849700928|0.029670000076293945; Stat3|IDBG-211637|ENSMUSG00000004040|20848|1.0414199829101562|0.3666900098323822;
cond_1	PPAR signaling pathway	696	KEGG	10090	5	5	0	1	1	0	1	1	Acadl; Acadm; Acsl5; Pdpk1; Ppara;	Acadl|IDBG-163605|ENSMUSG00000026003|11363|1.1471850872039795|0.24150000512599945; Acadm|IDBG-200677|ENSMUSG00000062908|11364|1.2104899883270264|0.1222200021147728; Acsl5|IDBG-177454|ENSMUSG00000024981|433256|1.020840048789978|0.4477800130844116; Pdpk1|IDBG-145251|ENSMUSG00000024122|18607|1.224679946899414|0.16566500067710876; Ppara|IDBG-170640|ENSMUSG00000022383|19013|1.1030199527740479|0.221180…
cond_1	Pancreatic secretion	10399	KEGG	10090	7	7	0	1	1	0	1	1	Gnaq; Itpr1; Itpr2; Itpr3; Plcb3; Prkcb; Prkcg;	Gnaq|IDBG-149873|ENSMUSG00000024639|14682|1.395650029182434|0.041919998824596405; Itpr1|IDBG-174302|ENSMUSG00000030102|16438|1.0334349870681763|0.42444998025894165; Itpr2|IDBG-197946|ENSMUSG00000030287|16439|1.4302250146865845|0.1583700031042099; Itpr3|IDBG-156294|ENSMUSG00000042644|16440|1.167870044708252|0.14063000679016113; Plcb3|IDBG-137388|ENSMUSG00000024960|18797|1.1098350286483765|0.235905…
cond_1	Peptide hormone metabolism	18136	REACTOME	10090	2	2	0	1	1	0	1	1	Ctnnb1; Kif5b;	Ctnnb1|IDBG-205243|ENSMUSG00000006932|12387|1.1180399656295776|0.2760150134563446; Kif5b|IDBG-127944|ENSMUSG00000006740|16573|1.1212899684906006|0.15126000344753265;
cond_1	Peptide ligand-binding receptors	18683	REACTOME	10090	3	3	0	1	1	0	1	1	Anxa1; App; F2rl1;	Anxa1|IDBG-151723|ENSMUSG00000024659|16952|1.5457100868225098|0.05591000244021416; App|IDBG-172954|ENSMUSG00000022892|11820|1.2033599615097046|0.11819999665021896; F2rl1|IDBG-173973|ENSMUSG00000021678|14063|1.2247400283813477|0.12741999328136444;
cond_1	Peroxisome	8124	KEGG	10090	2	2	0	1	1	0	1	1	Acsl5; Nos2;	Acsl5|IDBG-177454|ENSMUSG00000024981|433256|1.020840048789978|0.4477800130844116; Nos2|IDBG-203203|ENSMUSG00000020826|18126|1.3323700428009033|0.03652000054717064;
cond_1	Phospholipid metabolism	19213	REACTOME	10090	9	9	0	1	1	0	1	1	Inppl1; Lpin2; Pik3cd; Pik3r1; Pik3r2; Pikfyve; Pip5k1c; Pla2g4a; Pten;	Inppl1|IDBG-202184|ENSMUSG00000032737|16332|1.0862900018692017|0.35315001010894775; Lpin2|IDBG-196742|ENSMUSG00000024052|64898|1.4382400512695312|0.004600000102072954; Pik3cd|IDBG-205331|ENSMUSG00000039936|18707|1.3542100191116333|0.07382000237703323; Pik3r1|IDBG-178868|ENSMUSG00000041417|18708|1.5873849391937256|0.18267999589443207; Pik3r2|IDBG-164118|ENSMUSG00000031834|18709|1.4414899349212646|…
cond_1	Phosphorylation of CD3 and TCR zeta chains	17106	REACTOME	10090	3	3	0	1	1	0	1	1	Cd3g; Lck; Ptprc;	Cd3g|IDBG-158962|ENSMUSG00000002033|12502|1.2316800355911255|0.1724800020456314; Lck|IDBG-191117|ENSMUSG00000000409|16818|1.181939959526062|0.13324999809265137; Ptprc|IDBG-195821|ENSMUSG00000026395|19264|1.228700041770935|0.21488000452518463;
cond_1	Platelet calcium homeostasis	17254	REACTOME	10090	3	3	0	1	1	0	1	1	Itpr1; Itpr2; Itpr3;	Itpr1|IDBG-174302|ENSMUSG00000030102|16438|1.0334349870681763|0.42444998025894165; Itpr2|IDBG-197946|ENSMUSG00000030287|16439|1.4302250146865845|0.1583700031042099; Itpr3|IDBG-156294|ENSMUSG00000042644|16440|1.167870044708252|0.14063000679016113;
cond_1	Platelet degranulation	16641	REACTOME	10090	3	3	0	1	1	0	1	1	App; Hspa5; Pfn1;	App|IDBG-172954|ENSMUSG00000022892|11820|1.2033599615097046|0.11819999665021896; Hspa5|IDBG-163151|ENSMUSG00000026864|14828|1.277809977531433|0.024390000849962234; Pfn1|IDBG-195117|ENSMUSG00000018293|18643|2.0332300662994385|0.08393500000238419;
cond_1	Platelet sensitization by LDL	18352	REACTOME	10090	3	3	0	1	1	0	1	1	Gnaq; Mapk14; Pla2g4a;	Gnaq|IDBG-149873|ENSMUSG00000024639|14682|1.395650029182434|0.041919998824596405; Mapk14|IDBG-158983|ENSMUSG00000053436|26416|1.2482099533081055|0.0755700021982193; Pla2g4a|IDBG-197265|ENSMUSG00000056220|18783|1.2071049213409424|0.16720500588417053;
cond_1	Processing of Capped Intron-Containing Pre-mRNA	19662	REACTOME	10090	5	5	0	1	1	0	1	1	Hnrnpk; Prpf19; Snrnp70; Srsf2; Srsf3;	Hnrnpk|IDBG-158280|ENSMUSG00000021546|15387|1.1829299926757812|0.15387499332427979; Prpf19|IDBG-145419|ENSMUSG00000024735|28000|1.0835800170898438|0.23986999690532684; Snrnp70|IDBG-182806|ENSMUSG00000063511|20637|1.1971900463104248|0.14775000512599945; Srsf2|IDBG-214528|ENSMUSG00000034120|20382|1.1172349452972412|0.3440850079059601; Srsf3|IDBG-159792|ENSMUSG00000071172|20383|1.1485999822616577|0.…
cond_1	Processing-defective Hh variants abrogate ligand secretion	18009	REACTOME	10090	2	2	0	1	1	0	1	1	Psmb4; Vcp;	Psmb4|IDBG-170872|ENSMUSG00000005779|19172|1.2252399921417236|0.0708099976181984; Vcp|IDBG-139755|ENSMUSG00000028452|269523|1.1739349365234375|0.15188001096248627;
cond_1	Propanoate metabolism	732	KEGG	10090	2	2	0	1	1	0	1	1	Acadm; Ldha;	Acadm|IDBG-200677|ENSMUSG00000062908|11364|1.2104899883270264|0.1222200021147728; Ldha|IDBG-186954|ENSMUSG00000063229|16828|1.1095199584960938|0.20948000252246857;
cond_1	Purine metabolism	771	KEGG	10090	2	2	0	1	1	0	1	1	Pgm1; Pkm;	Pgm1|IDBG-165532|ENSMUSG00000029171|66681|1.1699650287628174|0.0879800021648407; Pkm|IDBG-173276|ENSMUSG00000032294|18746|1.0594050884246826|0.3635849952697754;
cond_1	Pyruvate metabolism	735	KEGG	10090	2	2	0	1	1	0	1	1	Ldha; Pkm;	Ldha|IDBG-186954|ENSMUSG00000063229|16828|1.1095199584960938|0.20948000252246857; Pkm|IDBG-173276|ENSMUSG00000032294|18746|1.0594050884246826|0.3635849952697754;
cond_1	Pyruvate metabolism	18432	REACTOME	10090	3	3	0	1	1	0	1	1	Ldha; Pdk1; Pdk4;	Ldha|IDBG-186954|ENSMUSG00000063229|16828|1.1095199584960938|0.20948000252246857; Pdk1|IDBG-179277|ENSMUSG00000006494|228026|1.1223700046539307|0.29197001457214355; Pdk4|IDBG-128156|ENSMUSG00000019577|27273|1.2552850246429443|0.25547000765800476;
cond_1	Pyruvate metabolism and Citric Acid (TCA) cycle	18874	REACTOME	10090	4	4	0	1	1	0	1	1	Ldha; Ogdh; Pdk1; Pdk4;	Ldha|IDBG-186954|ENSMUSG00000063229|16828|1.1095199584960938|0.20948000252246857; Ogdh|IDBG-146734|ENSMUSG00000020456|18293|1.4842900037765503|0.031209999695420265; Pdk1|IDBG-179277|ENSMUSG00000006494|228026|1.1223700046539307|0.29197001457214355; Pdk4|IDBG-128156|ENSMUSG00000019577|27273|1.2552850246429443|0.25547000765800476;
cond_1	REV-ERBA represses gene expression	17230	REACTOME	10090	3	3	0	1	1	0	1	1	Ncoa1; Ppara; Ppargc1a;	Ncoa1|IDBG-127933|ENSMUSG00000020647|17977|1.375445008277893|0.054740000516176224; Ppara|IDBG-170640|ENSMUSG00000022383|19013|1.1030199527740479|0.2211800068616867; Ppargc1a|IDBG-163551|ENSMUSG00000029167|19017|1.0362999439239502|0.3991900086402893;
cond_1	RIP-mediated NFkB activation via ZBP1	19053	REACTOME	10090	6	6	0	1	1	0	1	1	App; Hmgb1; Nfkb1; Nfkb2; Nfkbia; Tlr3;	App|IDBG-172954|ENSMUSG00000022892|11820|1.2033599615097046|0.11819999665021896; Hmgb1|IDBG-209311|ENSMUSG00000066551|100862258,102642363,15289,619937|1.31003999710083|0.19374001026153564; Nfkb1|IDBG-195445|ENSMUSG00000028163|18033|1.2075049877166748|0.10723000019788742; Nfkb2|IDBG-172544|ENSMUSG00000025225|18034|1.0026099681854248|0.4932900071144104; Nfkbia|IDBG-140708|ENSMUSG00000021025|18035|1…
cond_1	RMTs methylate histone arginines	19382	REACTOME	10090	3	3	0	1	1	0	1	1	Ccnd1; Cdk4; Pbrm1;	Ccnd1|IDBG-212973|ENSMUSG00000070348|12443|1.4294350147247314|0.07524999976158142; Cdk4|IDBG-194056|ENSMUSG00000006728|102641469,12567|1.3197599649429321|0.059700001031160355; Pbrm1|IDBG-144501|ENSMUSG00000042323|66923|1.2157800197601318|0.06625000387430191;
cond_1	RNA Polymerase I Promoter Clearance	19627	REACTOME	10090	3	3	0	1	1	0	1	1	Cdk7; Hdac1; Hdac2;	Cdk7|IDBG-178510|ENSMUSG00000069089|12572|1.123189926147461|0.3439050018787384; Hdac1|IDBG-191058|ENSMUSG00000028800|433759|1.2392100095748901|0.05761000141501427; Hdac2|IDBG-143980|ENSMUSG00000019777|15182|1.07333505153656|0.31634998321533203;
cond_1	RNA Polymerase I Transcription	16736	REACTOME	10090	3	3	0	1	1	0	1	1	Cdk7; Hdac1; Hdac2;	Cdk7|IDBG-178510|ENSMUSG00000069089|12572|1.123189926147461|0.3439050018787384; Hdac1|IDBG-191058|ENSMUSG00000028800|433759|1.2392100095748901|0.05761000141501427; Hdac2|IDBG-143980|ENSMUSG00000019777|15182|1.07333505153656|0.31634998321533203;
cond_1	RNA Polymerase I Transcription Initiation	19863	REACTOME	10090	3	3	0	1	1	0	1	1	Cdk7; Hdac1; Hdac2;	Cdk7|IDBG-178510|ENSMUSG00000069089|12572|1.123189926147461|0.3439050018787384; Hdac1|IDBG-191058|ENSMUSG00000028800|433759|1.2392100095748901|0.05761000141501427; Hdac2|IDBG-143980|ENSMUSG00000019777|15182|1.07333505153656|0.31634998321533203;
cond_1	RNA Polymerase I, RNA Polymerase III, and Mitochondrial Transcription	16787	REACTOME	10090	3	3	0	1	1	0	1	1	Cdk7; Hdac1; Hdac2;	Cdk7|IDBG-178510|ENSMUSG00000069089|12572|1.123189926147461|0.3439050018787384; Hdac1|IDBG-191058|ENSMUSG00000028800|433759|1.2392100095748901|0.05761000141501427; Hdac2|IDBG-143980|ENSMUSG00000019777|15182|1.07333505153656|0.31634998321533203;
cond_1	RNA Polymerase II Pre-transcription Events	18735	REACTOME	10090	2	2	0	1	1	0	1	1	Cdk7; Cdk9;	Cdk7|IDBG-178510|ENSMUSG00000069089|12572|1.123189926147461|0.3439050018787384; Cdk9|IDBG-161104|ENSMUSG00000009555|107951|1.2984199523925781|0.03889000043272972;
cond_1	RNA Polymerase II Transcription	19676	REACTOME	10090	4	4	0	1	1	0	1	1	Cdk7; Cdk9; Srsf2; Srsf3;	Cdk7|IDBG-178510|ENSMUSG00000069089|12572|1.123189926147461|0.3439050018787384; Cdk9|IDBG-161104|ENSMUSG00000009555|107951|1.2984199523925781|0.03889000043272972; Srsf2|IDBG-214528|ENSMUSG00000034120|20382|1.1172349452972412|0.3440850079059601; Srsf3|IDBG-159792|ENSMUSG00000071172|20383|1.1485999822616577|0.19102999567985535;
cond_1	RNA Polymerase II Transcription Elongation	18567	REACTOME	10090	2	2	0	1	1	0	1	1	Cdk7; Cdk9;	Cdk7|IDBG-178510|ENSMUSG00000069089|12572|1.123189926147461|0.3439050018787384; Cdk9|IDBG-161104|ENSMUSG00000009555|107951|1.2984199523925781|0.03889000043272972;
cond_1	RNA Polymerase II Transcription Termination	18402	REACTOME	10090	2	2	0	1	1	0	1	1	Srsf2; Srsf3;	Srsf2|IDBG-214528|ENSMUSG00000034120|20382|1.1172349452972412|0.3440850079059601; Srsf3|IDBG-159792|ENSMUSG00000071172|20383|1.1485999822616577|0.19102999567985535;
cond_1	RNA transport	10354	KEGG	10090	2	2	0	1	1	0	1	1	Pabpc1; Smn1;	Pabpc1|IDBG-135334|ENSMUSG00000022283|18458|1.390570044517517|0.04992000013589859; Smn1|IDBG-177072|ENSMUSG00000021645|20595|1.2676849365234375|0.18340501189231873;
cond_1	RORA activates circadian gene expression	17233	REACTOME	10090	3	3	0	1	1	0	1	1	Ncoa1; Ppara; Ppargc1a;	Ncoa1|IDBG-127933|ENSMUSG00000020647|17977|1.375445008277893|0.054740000516176224; Ppara|IDBG-170640|ENSMUSG00000022383|19013|1.1030199527740479|0.2211800068616867; Ppargc1a|IDBG-163551|ENSMUSG00000029167|19017|1.0362999439239502|0.3991900086402893;
cond_1	RSK activation	19707	REACTOME	10090	4	4	0	1	1	0	1	1	Mapk1; Pdpk1; Rps6ka1; Rps6ka3;	Mapk1|IDBG-137672|ENSMUSG00000063358|26413|1.3330399990081787|0.24554499983787537; Pdpk1|IDBG-145251|ENSMUSG00000024122|18607|1.224679946899414|0.16566500067710876; Rps6ka1|IDBG-195412|ENSMUSG00000003644|20111|1.1809699535369873|0.2242799997329712; Rps6ka3|IDBG-182115|ENSMUSG00000031309|110651|1.056839942932129|0.3675299882888794;
cond_1	Regulated proteolysis of p75NTR	19393	REACTOME	10090	2	2	0	1	1	0	1	1	Nfkb1; Psen2;	Nfkb1|IDBG-195445|ENSMUSG00000028163|18033|1.2075049877166748|0.10723000019788742; Psen2|IDBG-207109|ENSMUSG00000010609|19165|1.2697099447250366|0.058789998292922974;
cond_1	Regulation of AMPK activity via LKB1	17003	REACTOME	10090	2	2	0	1	1	0	1	1	Prkaa1; Prkag2;	Prkaa1|IDBG-128002|ENSMUSG00000050697|105787|1.4866750240325928|0.09726500511169434; Prkag2|IDBG-142303|ENSMUSG00000028944|108099|1.1652600765228271|0.14218999445438385;
cond_1	Regulation of APC/C activators between G1/S and early anaphase	18229	REACTOME	10090	2	2	0	1	1	0	1	1	Cdk1; Psmb4;	Cdk1|IDBG-160472|ENSMUSG00000019942|12534|1.212670087814331|0.21318000555038452; Psmb4|IDBG-170872|ENSMUSG00000005779|19172|1.2252399921417236|0.0708099976181984;
cond_1	Regulation of Apoptosis	18195	REACTOME	10090	2	2	0	1	1	0	1	1	Casp9; Psmb4;	Casp9|IDBG-202405|ENSMUSG00000028914|12371|1.180345058441162|0.20177499949932098; Psmb4|IDBG-170872|ENSMUSG00000005779|19172|1.2252399921417236|0.0708099976181984;
cond_1	Regulation of IFNA signaling	19564	REACTOME	10090	2	2	0	1	1	0	1	1	Ifnar1; Ptpn11;	Ifnar1|IDBG-176038|ENSMUSG00000022967|15975|1.129734992980957|0.26510000228881836; Ptpn11|IDBG-196834|ENSMUSG00000043733|19247|1.4040299654006958|0.032269999384880066;
cond_1	Regulation of Rheb GTPase activity by AMPK	18584	REACTOME	10090	2	2	0	1	1	0	1	1	Prkaa1; Prkag2;	Prkaa1|IDBG-128002|ENSMUSG00000050697|105787|1.4866750240325928|0.09726500511169434; Prkag2|IDBG-142303|ENSMUSG00000028944|108099|1.1652600765228271|0.14218999445438385;
cond_1	Regulation of actin dynamics for phagocytic cup formation	16740	REACTOME	10090	6	6	0	1	1	0	1	1	Abl1; Baiap2; Cd3g; Crk; Hsp90ab1; Mapk1;	Abl1|IDBG-158216|ENSMUSG00000026842|11350|1.0455600023269653|0.35732001066207886; Baiap2|IDBG-214732|ENSMUSG00000025372|108100|1.130079984664917|0.1342799961566925; Cd3g|IDBG-158962|ENSMUSG00000002033|12502|1.2316800355911255|0.1724800020456314; Crk|IDBG-200571|ENSMUSG00000017776|12928|1.028944969177246|0.424019992351532; Hsp90ab1|IDBG-185482|ENSMUSG00000023944|15516|1.1870399713516235|0.08886999…
cond_1	Regulation of mitotic cell cycle	18373	REACTOME	10090	2	2	0	1	1	0	1	1	Cdk1; Psmb4;	Cdk1|IDBG-160472|ENSMUSG00000019942|12534|1.212670087814331|0.21318000555038452; Psmb4|IDBG-170872|ENSMUSG00000005779|19172|1.2252399921417236|0.0708099976181984;
cond_1	Regulation of pyruvate dehydrogenase (PDH) complex	17336	REACTOME	10090	2	2	0	1	1	0	1	1	Pdk1; Pdk4;	Pdk1|IDBG-179277|ENSMUSG00000006494|228026|1.1223700046539307|0.29197001457214355; Pdk4|IDBG-128156|ENSMUSG00000019577|27273|1.2552850246429443|0.25547000765800476;
cond_1	Resolution of Sister Chromatid Cohesion	17085	REACTOME	10090	4	4	0	1	1	0	1	1	Cdk1; Hdac8; Ppp2ca; Taok1;	Cdk1|IDBG-160472|ENSMUSG00000019942|12534|1.212670087814331|0.21318000555038452; Hdac8|IDBG-165027|ENSMUSG00000067567|70315|1.0207099914550781|0.4517500102519989; Ppp2ca|IDBG-170858|ENSMUSG00000020349|19052|1.299530029296875|0.04407000169157982; Taok1|IDBG-201692|ENSMUSG00000017291|216965|1.2026300430297852|0.10593000054359436;
cond_1	Respiratory electron transport	17425	REACTOME	10090	2	2	0	1	1	0	1	1	Ndufa4; Uqcrc1;	Ndufa4|IDBG-128495|ENSMUSG00000029632|17992|1.4948450326919556|0.11011499911546707; Uqcrc1|IDBG-200728|ENSMUSG00000025651|22273|1.1264050006866455|0.23297999799251556;
cond_1	Respiratory electron transport, ATP synthesis by chemiosmotic coupling, and heat production by uncoupling proteins.	18412	REACTOME	10090	3	3	0	1	1	0	1	1	Atp5b; Ndufa4; Uqcrc1;	Atp5b|IDBG-196497|ENSMUSG00000025393|11947|1.2274699211120605|0.21708999574184418; Ndufa4|IDBG-128495|ENSMUSG00000029632|17992|1.4948450326919556|0.11011499911546707; Uqcrc1|IDBG-200728|ENSMUSG00000025651|22273|1.1264050006866455|0.23297999799251556;
cond_1	Response to elevated platelet cytosolic Ca2+	19315	REACTOME	10090	5	5	0	1	1	0	1	1	App; Hspa5; Pfn1; Prkcb; Prkcg;	App|IDBG-172954|ENSMUSG00000022892|11820|1.2033599615097046|0.11819999665021896; Hspa5|IDBG-163151|ENSMUSG00000026864|14828|1.277809977531433|0.024390000849962234; Pfn1|IDBG-195117|ENSMUSG00000018293|18643|2.0332300662994385|0.08393500000238419; Prkcb|IDBG-208976|ENSMUSG00000052889|18751|1.3747000694274902|0.060315001755952835; Prkcg|IDBG-264090|ENSMUSG00000078816|18752|1.1001100540161133|0.32956…
cond_1	Rho GTPase cycle	18718	REACTOME	10090	6	6	0	1	1	0	1	1	Arhgdia; Arhgef2; Bcr; Ngef; Pik3r2; Rhot1;	Arhgdia|IDBG-214842|ENSMUSG00000025132|192662|1.0835750102996826|0.33797499537467957; Arhgef2|IDBG-161396|ENSMUSG00000028059|16800|1.0469800233840942|0.40678998827934265; Bcr|IDBG-162464|ENSMUSG00000009681|110279|1.2253799438476562|0.18331000208854675; Ngef|IDBG-178471|ENSMUSG00000026259|53972|1.252079963684082|0.07665000110864639; Pik3r2|IDBG-164118|ENSMUSG00000031834|18709|1.4414899349212646|0.…
cond_1	S Phase	19854	REACTOME	10090	7	7	0	1	1	0	1	1	Ccnd1; Ccne1; Cdc25a; Cdk4; Cdk7; Gsk3b; Psmb4;	Ccnd1|IDBG-212973|ENSMUSG00000070348|12443|1.4294350147247314|0.07524999976158142; Ccne1|IDBG-175446|ENSMUSG00000002068|12447|1.4496999979019165|0.07298000156879425; Cdc25a|IDBG-201603|ENSMUSG00000032477|12530|1.3540899753570557|0.05062999948859215; Cdk4|IDBG-194056|ENSMUSG00000006728|102641469,12567|1.3197599649429321|0.059700001031160355; Cdk7|IDBG-178510|ENSMUSG00000069089|12572|1.123189926147…
cond_1	SCF(Skp2)-mediated degradation of p27/p21	19632	REACTOME	10090	2	2	0	1	1	0	1	1	Ccne1; Psmb4;	Ccne1|IDBG-175446|ENSMUSG00000002068|12447|1.4496999979019165|0.07298000156879425; Psmb4|IDBG-170872|ENSMUSG00000005779|19172|1.2252399921417236|0.0708099976181984;
cond_1	SHC-mediated cascade	19103	REACTOME	10090	3	3	0	1	1	0	1	1	Fgfr1; Fgfr4; Shc1;	Fgfr1|IDBG-143767|ENSMUSG00000031565|14182|1.6457350254058838|0.057694997638463974; Fgfr4|IDBG-154924|ENSMUSG00000005320|14186|1.5123850107192993|0.12971000373363495; Shc1|IDBG-164495|ENSMUSG00000042626|20416|1.0375800132751465|0.4104500114917755;
cond_1	SMAC binds to IAPs	18755	REACTOME	10090	2	2	0	1	1	0	1	1	Casp7; Casp9;	Casp7|IDBG-178813|ENSMUSG00000025076|12369|1.085960030555725|0.32089000940322876; Casp9|IDBG-202405|ENSMUSG00000028914|12371|1.180345058441162|0.20177499949932098;
cond_1	SMAC-mediated apoptotic response	17971	REACTOME	10090	2	2	0	1	1	0	1	1	Casp7; Casp9;	Casp7|IDBG-178813|ENSMUSG00000025076|12369|1.085960030555725|0.32089000940322876; Casp9|IDBG-202405|ENSMUSG00000028914|12371|1.180345058441162|0.20177499949932098;
cond_1	SMAC-mediated dissociation of IAP:caspase complexes	16930	REACTOME	10090	2	2	0	1	1	0	1	1	Casp7; Casp9;	Casp7|IDBG-178813|ENSMUSG00000025076|12369|1.085960030555725|0.32089000940322876; Casp9|IDBG-202405|ENSMUSG00000028914|12371|1.180345058441162|0.20177499949932098;
cond_1	SMAD2/SMAD3:SMAD4 heterotrimer regulates transcription	19878	REACTOME	10090	4	4	0	1	1	0	1	1	Cdk9; Smad2; Smad3; Sp1;	Cdk9|IDBG-161104|ENSMUSG00000009555|107951|1.2984199523925781|0.03889000043272972; Smad2|IDBG-159056|ENSMUSG00000024563|17126|1.1436400413513184|0.19680500030517578; Smad3|IDBG-175693|ENSMUSG00000032402|17127|1.1098500490188599|0.19724999368190765; Sp1|IDBG-188607|ENSMUSG00000001280|20683|1.1176650524139404|0.26629501581192017;
cond_1	SNARE interactions in vesicular transport	677	KEGG	10090	2	2	0	1	1	0	1	1	Snap23; Stx1b;	Snap23|IDBG-201120|ENSMUSG00000027287|20619|1.0961500406265259|0.20960000157356262; Stx1b|IDBG-210393|ENSMUSG00000030806|56216|1.0950899124145508|0.2737100124359131;
cond_1	Senescence-Associated Secretory Phenotype (SASP)	18860	REACTOME	10090	6	6	0	1	1	0	1	1	Cdk4; Mapk1; Mapk7; Nfkb1; Rps6ka1; Rps6ka3;	Cdk4|IDBG-194056|ENSMUSG00000006728|102641469,12567|1.3197599649429321|0.059700001031160355; Mapk1|IDBG-137672|ENSMUSG00000063358|26413|1.3330399990081787|0.24554499983787537; Mapk7|IDBG-183076|ENSMUSG00000001034|23939|1.1675399541854858|0.15095999836921692; Nfkb1|IDBG-195445|ENSMUSG00000028163|18033|1.2075049877166748|0.10723000019788742; Rps6ka1|IDBG-195412|ENSMUSG00000003644|20111|1.1809699535…
cond_1	Separation of Sister Chromatids	16986	REACTOME	10090	4	4	0	1	1	0	1	1	Hdac8; Ppp2ca; Psmb4; Taok1;	Hdac8|IDBG-165027|ENSMUSG00000067567|70315|1.0207099914550781|0.4517500102519989; Ppp2ca|IDBG-170858|ENSMUSG00000020349|19052|1.299530029296875|0.04407000169157982; Psmb4|IDBG-170872|ENSMUSG00000005779|19172|1.2252399921417236|0.0708099976181984; Taok1|IDBG-201692|ENSMUSG00000017291|216965|1.2026300430297852|0.10593000054359436;
cond_1	Signal attenuation	17500	REACTOME	10090	2	2	0	1	1	0	1	1	Crk; Shc1;	Crk|IDBG-200571|ENSMUSG00000017776|12928|1.028944969177246|0.424019992351532; Shc1|IDBG-164495|ENSMUSG00000042626|20416|1.0375800132751465|0.4104500114917755;
cond_1	Signal transduction by L1	18862	REACTOME	10090	5	5	0	1	1	0	1	1	Csnk2a1; Egfr; Fgfr1; Map2k1; Mapk1;	Csnk2a1|IDBG-209641|ENSMUSG00000074698|12995|1.3359400033950806|0.021239999681711197; Egfr|IDBG-151194|ENSMUSG00000020122|13649|1.0809199810028076|0.27316999435424805; Fgfr1|IDBG-143767|ENSMUSG00000031565|14182|1.6457350254058838|0.057694997638463974; Map2k1|IDBG-176099|ENSMUSG00000004936|26395|1.195199966430664|0.1025800034403801; Mapk1|IDBG-137672|ENSMUSG00000063358|26413|1.3330399990081787|0.2…
cond_1	Signaling by Activin	18354	REACTOME	10090	3	3	0	1	1	0	1	1	Acvr1c; Smad2; Smad3;	Acvr1c|IDBG-172013|ENSMUSG00000026834|269275|1.4261399507522583|0.02199999988079071; Smad2|IDBG-159056|ENSMUSG00000024563|17126|1.1436400413513184|0.19680500030517578; Smad3|IDBG-175693|ENSMUSG00000032402|17127|1.1098500490188599|0.19724999368190765;
cond_1	Signaling by FGFR1 fusion mutants	19196	REACTOME	10090	6	6	0	1	1	0	1	1	Bcr; Pik3r1; Plcg1; Stat3; Stat5b; Trim24;	Bcr|IDBG-162464|ENSMUSG00000009681|110279|1.2253799438476562|0.18331000208854675; Pik3r1|IDBG-178868|ENSMUSG00000041417|18708|1.5873849391937256|0.18267999589443207; Plcg1|IDBG-211621|ENSMUSG00000016933|18803|1.4762200117111206|0.0215000007301569; Stat3|IDBG-211637|ENSMUSG00000004040|20848|1.0414199829101562|0.3666900098323822; Stat5b|IDBG-211594|ENSMUSG00000020919|20851|1.4933900833129883|0.0881…
cond_1	Signaling by FGFR1 mutants	18940	REACTOME	10090	7	7	0	1	1	0	1	1	Bcr; Fgfr1; Pik3r1; Plcg1; Stat3; Stat5b; Trim24;	Bcr|IDBG-162464|ENSMUSG00000009681|110279|1.2253799438476562|0.18331000208854675; Fgfr1|IDBG-143767|ENSMUSG00000031565|14182|1.6457350254058838|0.057694997638463974; Pik3r1|IDBG-178868|ENSMUSG00000041417|18708|1.5873849391937256|0.18267999589443207; Plcg1|IDBG-211621|ENSMUSG00000016933|18803|1.4762200117111206|0.0215000007301569; Stat3|IDBG-211637|ENSMUSG00000004040|20848|1.0414199829101562|0.366…
cond_1	Signaling by Leptin	17034	REACTOME	10090	4	4	0	1	1	0	1	1	Ptpn11; Socs3; Stat3; Stat5b;	Ptpn11|IDBG-196834|ENSMUSG00000043733|19247|1.4040299654006958|0.032269999384880066; Socs3|IDBG-214604|ENSMUSG00000053113|12702|1.130365014076233|0.32010501623153687; Stat3|IDBG-211637|ENSMUSG00000004040|20848|1.0414199829101562|0.3666900098323822; Stat5b|IDBG-211594|ENSMUSG00000020919|20851|1.4933900833129883|0.08816999942064285;
cond_1	Signaling by NODAL	17941	REACTOME	10090	3	3	0	1	1	0	1	1	Acvr1c; Smad2; Smad3;	Acvr1c|IDBG-172013|ENSMUSG00000026834|269275|1.4261399507522583|0.02199999988079071; Smad2|IDBG-159056|ENSMUSG00000024563|17126|1.1436400413513184|0.19680500030517578; Smad3|IDBG-175693|ENSMUSG00000032402|17127|1.1098500490188599|0.19724999368190765;
cond_1	Signaling by NOTCH2	18361	REACTOME	10090	3	3	0	1	1	0	1	1	Cntn1; Creb1; Psen2;	Cntn1|IDBG-176351|ENSMUSG00000055022|12805|1.1585949659347534|0.13980500400066376; Creb1|IDBG-161359|ENSMUSG00000025958|12912|1.044105052947998|0.39419999718666077; Psen2|IDBG-207109|ENSMUSG00000010609|19165|1.2697099447250366|0.058789998292922974;
cond_1	Signaling by Rho GTPases	18142	REACTOME	10090	6	6	0	1	1	0	1	1	Arhgdia; Arhgef2; Bcr; Ngef; Pik3r2; Rhot1;	Arhgdia|IDBG-214842|ENSMUSG00000025132|192662|1.0835750102996826|0.33797499537467957; Arhgef2|IDBG-161396|ENSMUSG00000028059|16800|1.0469800233840942|0.40678998827934265; Bcr|IDBG-162464|ENSMUSG00000009681|110279|1.2253799438476562|0.18331000208854675; Ngef|IDBG-178471|ENSMUSG00000026259|53972|1.252079963684082|0.07665000110864639; Pik3r2|IDBG-164118|ENSMUSG00000031834|18709|1.4414899349212646|0.…
cond_1	Signaling by Robo receptor	17917	REACTOME	10090	4	4	0	1	1	0	1	1	Abl1; Pak6; Pfn1; Vasp;	Abl1|IDBG-158216|ENSMUSG00000026842|11350|1.0455600023269653|0.35732001066207886; Pak6|IDBG-198265|ENSMUSG00000074923|214230|1.0610400438308716|0.37011998891830444; Pfn1|IDBG-195117|ENSMUSG00000018293|18643|2.0332300662994385|0.08393500000238419; Vasp|IDBG-149918|ENSMUSG00000030403|22323|1.2943999767303467|0.044780001044273376;
cond_1	Signalling to STAT3	18507	REACTOME	10090	2	2	0	1	1	0	1	1	Ntrk1; Stat3;	Ntrk1|IDBG-158646|ENSMUSG00000028072|18211|1.2718300819396973|0.06795500218868256; Stat3|IDBG-211637|ENSMUSG00000004040|20848|1.0414199829101562|0.3666900098323822;
cond_1	Spliceosome	8119	KEGG	10090	11	11	0	1	1	0	1	1	Hnrnpk; Hspa1a; Prpf19; Prpf31; Prpf3; Rbm17; Sart1; Snrnp27; Snrnp70; Srsf2; Srsf3;	Hnrnpk|IDBG-158280|ENSMUSG00000021546|15387|1.1829299926757812|0.15387499332427979; Hspa1a|IDBG-606688|ENSMUSG00000091971|193740|1.3325899839401245|0.04318000003695488; Prpf19|IDBG-145419|ENSMUSG00000024735|28000|1.0835800170898438|0.23986999690532684; Prpf31|IDBG-135774|ENSMUSG00000008373|68988|1.0013200044631958|0.49518999457359314; Prpf3|IDBG-173824|ENSMUSG00000015748|70767|1.0237799882888794|…
cond_1	Stabilization of p53	17665	REACTOME	10090	2	2	0	1	1	0	1	1	Mdm2; Psmb4;	Mdm2|IDBG-191852|ENSMUSG00000020184|17246|1.0209399461746216|0.45256999135017395; Psmb4|IDBG-170872|ENSMUSG00000005779|19172|1.2252399921417236|0.0708099976181984;
cond_1	Stimuli-sensing channels	16742	REACTOME	10090	2	2	0	1	1	0	1	1	Raf1; Wnk2;	Raf1|IDBG-179428|ENSMUSG00000000441|110157|1.004930019378662|0.48816001415252686; Wnk2|IDBG-150180|ENSMUSG00000037989|75607|1.4612900018692017|0.04221000149846077;
cond_1	Synthesis of PIPs at the plasma membrane	16862	REACTOME	10090	6	6	0	1	1	0	1	1	Inppl1; Pik3cd; Pik3r1; Pik3r2; Pip5k1c; Pten;	Inppl1|IDBG-202184|ENSMUSG00000032737|16332|1.0862900018692017|0.35315001010894775; Pik3cd|IDBG-205331|ENSMUSG00000039936|18707|1.3542100191116333|0.07382000237703323; Pik3r1|IDBG-178868|ENSMUSG00000041417|18708|1.5873849391937256|0.18267999589443207; Pik3r2|IDBG-164118|ENSMUSG00000031834|18709|1.4414899349212646|0.011169999837875366; Pip5k1c|IDBG-177962|ENSMUSG00000034902|18717|1.090280055999755…
cond_1	Systemic lupus erythematosus	2813	KEGG	10090	3	3	0	1	1	0	1	1	C8a; Cd28; Grin2a;	C8a|IDBG-169700|ENSMUSG00000035031|230558|1.0789300203323364|0.2671400010585785; Cd28|IDBG-159608|ENSMUSG00000026012|12487|1.087480068206787|0.27630501985549927; Grin2a|IDBG-131990|ENSMUSG00000059003|14811|1.1335899829864502|0.24111999571323395;
cond_1	TGF-beta receptor signaling in EMT (epithelial to mesenchymal transition)	18453	REACTOME	10090	2	2	0	1	1	0	1	1	Prkcz; Tgfbr2;	Prkcz|IDBG-207513|ENSMUSG00000029053|18762|1.0742549896240234|0.3383300006389618; Tgfbr2|IDBG-203902|ENSMUSG00000032440|21813|1.0399399995803833|0.3929400146007538;
cond_1	TRAF6 mediated NF-kB activation	16640	REACTOME	10090	6	6	0	1	1	0	1	1	App; Hmgb1; Nfkb1; Nfkb2; Nfkbia; Traf2;	App|IDBG-172954|ENSMUSG00000022892|11820|1.2033599615097046|0.11819999665021896; Hmgb1|IDBG-209311|ENSMUSG00000066551|100862258,102642363,15289,619937|1.31003999710083|0.19374001026153564; Nfkb1|IDBG-195445|ENSMUSG00000028163|18033|1.2075049877166748|0.10723000019788742; Nfkb2|IDBG-172544|ENSMUSG00000025225|18034|1.0026099681854248|0.4932900071144104; Nfkbia|IDBG-140708|ENSMUSG00000021025|18035|1…
cond_1	Taste transduction	621	KEGG	10090	2	2	0	1	1	0	1	1	Itpr3; Prkaca;	Itpr3|IDBG-156294|ENSMUSG00000042644|16440|1.167870044708252|0.14063000679016113; Prkaca|IDBG-173105|ENSMUSG00000005469|18747|1.3712400197982788|0.02240999974310398;
cond_1	The NLRP1 inflammasome	18391	REACTOME	10090	2	2	0	1	1	0	1	1	Bcl2; Bcl2l1;	Bcl2|IDBG-185673|ENSMUSG00000057329|12043|1.0126700401306152|0.47257000207901; Bcl2l1|IDBG-209867|ENSMUSG00000007659|12048|1.1210999488830566|0.15481001138687134;
cond_1	The NLRP3 inflammasome	18131	REACTOME	10090	3	3	0	1	1	0	1	1	App; Hsp90ab1; Pstpip1;	App|IDBG-172954|ENSMUSG00000022892|11820|1.2033599615097046|0.11819999665021896; Hsp90ab1|IDBG-185482|ENSMUSG00000023944|15516|1.1870399713516235|0.08886999636888504; Pstpip1|IDBG-168522|ENSMUSG00000032322|19200|1.2569999694824219|0.16940999031066895;
cond_1	The citric acid (TCA) cycle and respiratory electron transport	17057	REACTOME	10090	7	7	0	1	1	0	1	1	Atp5b; Ldha; Ndufa4; Ogdh; Pdk1; Pdk4; Uqcrc1;	Atp5b|IDBG-196497|ENSMUSG00000025393|11947|1.2274699211120605|0.21708999574184418; Ldha|IDBG-186954|ENSMUSG00000063229|16828|1.1095199584960938|0.20948000252246857; Ndufa4|IDBG-128495|ENSMUSG00000029632|17992|1.4948450326919556|0.11011499911546707; Ogdh|IDBG-146734|ENSMUSG00000020456|18293|1.4842900037765503|0.031209999695420265; Pdk1|IDBG-179277|ENSMUSG00000006494|228026|1.1223700046539307|0.291…
cond_1	Thyroid cancer	704	KEGG	10090	8	8	0	1	1	0	1	1	Braf; Ccnd1; Cdh1; Ctnnb1; Lef1; Map2k1; Mapk1; Ntrk1;	Braf|IDBG-138657|ENSMUSG00000002413|109880|1.16177499294281|0.236285001039505; Ccnd1|IDBG-212973|ENSMUSG00000070348|12443|1.4294350147247314|0.07524999976158142; Cdh1|IDBG-190074|ENSMUSG00000000303|12550|1.3684849739074707|0.05610499903559685; Ctnnb1|IDBG-205243|ENSMUSG00000006932|12387|1.1180399656295776|0.2760150134563446; Lef1|IDBG-194292|ENSMUSG00000027985|16842|1.0477999448776245|0.393110007…
cond_1	Tie2 Signaling	19482	REACTOME	10090	4	4	0	1	1	0	1	1	Pik3r1; Pik3r2; Ptpn11; Shc1;	Pik3r1|IDBG-178868|ENSMUSG00000041417|18708|1.5873849391937256|0.18267999589443207; Pik3r2|IDBG-164118|ENSMUSG00000031834|18709|1.4414899349212646|0.011169999837875366; Ptpn11|IDBG-196834|ENSMUSG00000043733|19247|1.4040299654006958|0.032269999384880066; Shc1|IDBG-164495|ENSMUSG00000042626|20416|1.0375800132751465|0.4104500114917755;
cond_1	Trafficking and processing of endosomal TLR	16858	REACTOME	10090	5	5	0	1	1	0	1	1	Ctsb; Ctsl; Hsp90b1; Tlr3; Tlr8;	Ctsb|IDBG-172314|ENSMUSG00000021939|13030|1.0485399961471558|0.4496900141239166; Ctsl|IDBG-161957|ENSMUSG00000021477|13039|1.2308299541473389|0.14858999848365784; Hsp90b1|IDBG-182078|ENSMUSG00000020048|22027|1.0595699548721313|0.39111000299453735; Tlr3|IDBG-152685|ENSMUSG00000031639|142980|1.0267599821090698|0.43334001302719116; Tlr8|IDBG-185523|ENSMUSG00000040522|170744|1.2233799695968628|0.1442…
cond_1	Transcriptional Regulation of Adipocyte Differentiation in 3T3-L1 Pre-adipocytes	14802	REACTOME	10090	3	3	0	1	1	0	1	1	Cdk11b; Ncoa1; Ppargc1a;	Cdk11b|IDBG-207702|ENSMUSG00000029062|12537|1.1115999221801758|0.29546499252319336; Ncoa1|IDBG-127933|ENSMUSG00000020647|17977|1.375445008277893|0.054740000516176224; Ppargc1a|IDBG-163551|ENSMUSG00000029167|19017|1.0362999439239502|0.3991900086402893;
cond_1	Transcriptional activation of mitochondrial biogenesis	18723	REACTOME	10090	5	5	0	1	1	0	1	1	Atp5b; Creb1; Ncoa1; Ppara; Ppargc1a;	Atp5b|IDBG-196497|ENSMUSG00000025393|11947|1.2274699211120605|0.21708999574184418; Creb1|IDBG-161359|ENSMUSG00000025958|12912|1.044105052947998|0.39419999718666077; Ncoa1|IDBG-127933|ENSMUSG00000020647|17977|1.375445008277893|0.054740000516176224; Ppara|IDBG-170640|ENSMUSG00000022383|19013|1.1030199527740479|0.2211800068616867; Ppargc1a|IDBG-163551|ENSMUSG00000029167|19017|1.0362999439239502|0.39…
cond_1	Transcriptional activity of SMAD2/SMAD3:SMAD4 heterotrimer	19539	REACTOME	10090	5	5	0	1	1	0	1	1	Cdk9; Hdac1; Smad2; Smad3; Sp1;	Cdk9|IDBG-161104|ENSMUSG00000009555|107951|1.2984199523925781|0.03889000043272972; Hdac1|IDBG-191058|ENSMUSG00000028800|433759|1.2392100095748901|0.05761000141501427; Smad2|IDBG-159056|ENSMUSG00000024563|17126|1.1436400413513184|0.19680500030517578; Smad3|IDBG-175693|ENSMUSG00000032402|17127|1.1098500490188599|0.19724999368190765; Sp1|IDBG-188607|ENSMUSG00000001280|20683|1.1176650524139404|0.2662…
cond_1	Transcriptional regulation of pluripotent stem cells	18102	REACTOME	10090	4	4	0	1	1	0	1	1	Epha1; Lin28a; Smad2; Stat3;	Epha1|IDBG-142164|ENSMUSG00000029859|13835|1.4675099849700928|0.029670000076293945; Lin28a|IDBG-195575|ENSMUSG00000050966|83557|1.138990044593811|0.3675599992275238; Smad2|IDBG-159056|ENSMUSG00000024563|17126|1.1436400413513184|0.19680500030517578; Stat3|IDBG-211637|ENSMUSG00000004040|20848|1.0414199829101562|0.3666900098323822;
cond_1	Transcriptional regulation of white adipocyte differentiation	16682	REACTOME	10090	5	5	0	1	1	0	1	1	Cdk11b; Cdk4; Ncoa1; Ppara; Ppargc1a;	Cdk11b|IDBG-207702|ENSMUSG00000029062|12537|1.1115999221801758|0.29546499252319336; Cdk4|IDBG-194056|ENSMUSG00000006728|102641469,12567|1.3197599649429321|0.059700001031160355; Ncoa1|IDBG-127933|ENSMUSG00000020647|17977|1.375445008277893|0.054740000516176224; Ppara|IDBG-170640|ENSMUSG00000022383|19013|1.1030199527740479|0.2211800068616867; Ppargc1a|IDBG-163551|ENSMUSG00000029167|19017|1.036299943…
cond_1	Translocation of ZAP-70 to Immunological synapse	18435	REACTOME	10090	3	3	0	1	1	0	1	1	Cd3g; Lck; Zap70;	Cd3g|IDBG-158962|ENSMUSG00000002033|12502|1.2316800355911255|0.1724800020456314; Lck|IDBG-191117|ENSMUSG00000000409|16818|1.181939959526062|0.13324999809265137; Zap70|IDBG-145089|ENSMUSG00000026117|22637|1.0039399862289429|0.49042001366615295;
cond_1	Transport of Mature Transcript to Cytoplasm	16878	REACTOME	10090	2	2	0	1	1	0	1	1	Srsf2; Srsf3;	Srsf2|IDBG-214528|ENSMUSG00000034120|20382|1.1172349452972412|0.3440850079059601; Srsf3|IDBG-159792|ENSMUSG00000071172|20383|1.1485999822616577|0.19102999567985535;
cond_1	Transport of Mature mRNA derived from an Intron-Containing Transcript	19505	REACTOME	10090	2	2	0	1	1	0	1	1	Srsf2; Srsf3;	Srsf2|IDBG-214528|ENSMUSG00000034120|20382|1.1172349452972412|0.3440850079059601; Srsf3|IDBG-159792|ENSMUSG00000071172|20383|1.1485999822616577|0.19102999567985535;
cond_1	Triglyceride Biosynthesis	18053	REACTOME	10090	2	2	0	1	1	0	1	1	Acsl5; Lpin2;	Acsl5|IDBG-177454|ENSMUSG00000024981|433256|1.020840048789978|0.4477800130844116; Lpin2|IDBG-196742|ENSMUSG00000024052|64898|1.4382400512695312|0.004600000102072954;
cond_1	Type I diabetes mellitus	637	KEGG	10090	2	2	0	1	1	0	1	1	Cd28; Hspd1;	Cd28|IDBG-159608|ENSMUSG00000026012|12487|1.087480068206787|0.27630501985549927; Hspd1|IDBG-155162|ENSMUSG00000025980|102641967,15510|1.0893100500106812|0.23048999905586243;
cond_1	Ubiquitin Mediated Degradation of Phosphorylated Cdc25A	18050	REACTOME	10090	3	3	0	1	1	0	1	1	Cdc25a; Chek2; Psmb4;	Cdc25a|IDBG-201603|ENSMUSG00000032477|12530|1.3540899753570557|0.05062999948859215; Chek2|IDBG-190635|ENSMUSG00000029521|50883|1.2274099588394165|0.07362999767065048; Psmb4|IDBG-170872|ENSMUSG00000005779|19172|1.2252399921417236|0.0708099976181984;
cond_1	Ubiquitin-dependent degradation of Cyclin D	19153	REACTOME	10090	4	4	0	1	1	0	1	1	Ccnd1; Cdk4; Gsk3b; Psmb4;	Ccnd1|IDBG-212973|ENSMUSG00000070348|12443|1.4294350147247314|0.07524999976158142; Cdk4|IDBG-194056|ENSMUSG00000006728|102641469,12567|1.3197599649429321|0.059700001031160355; Gsk3b|IDBG-159859|ENSMUSG00000022812|56637|1.2536499500274658|0.10627999901771545; Psmb4|IDBG-170872|ENSMUSG00000005779|19172|1.2252399921417236|0.0708099976181984;
cond_1	Ubiquitin-dependent degradation of Cyclin D1	16945	REACTOME	10090	4	4	0	1	1	0	1	1	Ccnd1; Cdk4; Gsk3b; Psmb4;	Ccnd1|IDBG-212973|ENSMUSG00000070348|12443|1.4294350147247314|0.07524999976158142; Cdk4|IDBG-194056|ENSMUSG00000006728|102641469,12567|1.3197599649429321|0.059700001031160355; Gsk3b|IDBG-159859|ENSMUSG00000022812|56637|1.2536499500274658|0.10627999901771545; Psmb4|IDBG-170872|ENSMUSG00000005779|19172|1.2252399921417236|0.0708099976181984;
cond_1	Unfolded Protein Response (UPR)	17157	REACTOME	10090	5	5	0	1	1	0	1	1	Dctn1; Gsk3a; Hsp90b1; Hspa5; Shc1;	Dctn1|IDBG-160591|ENSMUSG00000031865|13191|1.1233699321746826|0.18798500299453735; Gsk3a|IDBG-156635|ENSMUSG00000057177|606496|1.3695100545883179|0.025550000369548798; Hsp90b1|IDBG-182078|ENSMUSG00000020048|22027|1.0595699548721313|0.39111000299453735; Hspa5|IDBG-163151|ENSMUSG00000026864|14828|1.277809977531433|0.024390000849962234; Shc1|IDBG-164495|ENSMUSG00000042626|20416|1.0375800132751465|0.…
cond_1	Valine, leucine and isoleucine degradation	659	KEGG	10090	2	2	0	1	1	0	1	1	Acaa2; Acadm;	Acaa2|IDBG-158529|ENSMUSG00000036880|52538|1.2455500364303589|0.0740400031208992; Acadm|IDBG-200677|ENSMUSG00000062908|11364|1.2104899883270264|0.1222200021147728;
cond_1	Vasopressin regulates renal water homeostasis via Aquaporins	18291	REACTOME	10090	3	3	0	1	1	0	1	1	Prkaca; Prkar1b; Prkar2b;	Prkaca|IDBG-173105|ENSMUSG00000005469|18747|1.3712400197982788|0.02240999974310398; Prkar1b|IDBG-206405|ENSMUSG00000025855|19085|1.2176300287246704|0.07405000180006027; Prkar2b|IDBG-133755|ENSMUSG00000002997|19088|1.0308300256729126|0.40393999218940735;
cond_1	Vasopressin-regulated water reabsorption	8121	KEGG	10090	6	6	0	1	1	0	1	1	Arhgdia; Creb1; Dctn1; Dync1li1; Prkaca; Rab5a;	Arhgdia|IDBG-214842|ENSMUSG00000025132|192662|1.0835750102996826|0.33797499537467957; Creb1|IDBG-161359|ENSMUSG00000025958|12912|1.044105052947998|0.39419999718666077; Dctn1|IDBG-160591|ENSMUSG00000031865|13191|1.1233699321746826|0.18798500299453735; Dync1li1|IDBG-203589|ENSMUSG00000032435|235661|1.1114799976348877|0.25512000918388367; Prkaca|IDBG-173105|ENSMUSG00000005469|18747|1.371240019798278…
cond_1	XBP1(S) activates chaperone genes	19156	REACTOME	10090	3	3	0	1	1	0	1	1	Dctn1; Gsk3a; Shc1;	Dctn1|IDBG-160591|ENSMUSG00000031865|13191|1.1233699321746826|0.18798500299453735; Gsk3a|IDBG-156635|ENSMUSG00000057177|606496|1.3695100545883179|0.025550000369548798; Shc1|IDBG-164495|ENSMUSG00000042626|20416|1.0375800132751465|0.4104500114917755;
cond_1	YAP1- and WWTR1 (TAZ)-stimulated gene expression	19158	REACTOME	10090	2	2	0	1	1	0	1	1	Ncoa1; Ppara;	Ncoa1|IDBG-127933|ENSMUSG00000020647|17977|1.375445008277893|0.054740000516176224; Ppara|IDBG-170640|ENSMUSG00000022383|19013|1.1030199527740479|0.2211800068616867;
cond_1	ZBP1(DAI) mediated induction of type I IFNs	17701	REACTOME	10090	6	6	0	1	1	0	1	1	App; Hmgb1; Nfkb1; Nfkb2; Nfkbia; Tlr3;	App|IDBG-172954|ENSMUSG00000022892|11820|1.2033599615097046|0.11819999665021896; Hmgb1|IDBG-209311|ENSMUSG00000066551|100862258,102642363,15289,619937|1.31003999710083|0.19374001026153564; Nfkb1|IDBG-195445|ENSMUSG00000028163|18033|1.2075049877166748|0.10723000019788742; Nfkb2|IDBG-172544|ENSMUSG00000025225|18034|1.0026099681854248|0.4932900071144104; Nfkbia|IDBG-140708|ENSMUSG00000021025|18035|1…
cond_1	cGMP effects	19042	REACTOME	10090	2	2	0	1	1	0	1	1	Itpr1; Prkg1;	Itpr1|IDBG-174302|ENSMUSG00000030102|16438|1.0334349870681763|0.42444998025894165; Prkg1|IDBG-158230|ENSMUSG00000052920|19091|1.126520037651062|0.3094399869441986;
cond_1	formation of the beta-catenin:TCF transactivating complex	18061	REACTOME	10090	3	3	0	1	1	0	1	1	Ctnnb1; Hdac1; Lef1;	Ctnnb1|IDBG-205243|ENSMUSG00000006932|12387|1.1180399656295776|0.2760150134563446; Hdac1|IDBG-191058|ENSMUSG00000028800|433759|1.2392100095748901|0.05761000141501427; Lef1|IDBG-194292|ENSMUSG00000027985|16842|1.0477999448776245|0.3931100070476532;
cond_1	mRNA 3'-end processing	16808	REACTOME	10090	2	2	0	1	1	0	1	1	Srsf2; Srsf3;	Srsf2|IDBG-214528|ENSMUSG00000034120|20382|1.1172349452972412|0.3440850079059601; Srsf3|IDBG-159792|ENSMUSG00000071172|20383|1.1485999822616577|0.19102999567985535;
cond_1	mRNA Splicing	16998	REACTOME	10090	5	5	0	1	1	0	1	1	Hnrnpk; Prpf19; Snrnp70; Srsf2; Srsf3;	Hnrnpk|IDBG-158280|ENSMUSG00000021546|15387|1.1829299926757812|0.15387499332427979; Prpf19|IDBG-145419|ENSMUSG00000024735|28000|1.0835800170898438|0.23986999690532684; Snrnp70|IDBG-182806|ENSMUSG00000063511|20637|1.1971900463104248|0.14775000512599945; Srsf2|IDBG-214528|ENSMUSG00000034120|20382|1.1172349452972412|0.3440850079059601; Srsf3|IDBG-159792|ENSMUSG00000071172|20383|1.1485999822616577|0.…
cond_1	mRNA Splicing - Major Pathway	19218	REACTOME	10090	5	5	0	1	1	0	1	1	Hnrnpk; Prpf19; Snrnp70; Srsf2; Srsf3;	Hnrnpk|IDBG-158280|ENSMUSG00000021546|15387|1.1829299926757812|0.15387499332427979; Prpf19|IDBG-145419|ENSMUSG00000024735|28000|1.0835800170898438|0.23986999690532684; Snrnp70|IDBG-182806|ENSMUSG00000063511|20637|1.1971900463104248|0.14775000512599945; Srsf2|IDBG-214528|ENSMUSG00000034120|20382|1.1172349452972412|0.3440850079059601; Srsf3|IDBG-159792|ENSMUSG00000071172|20383|1.1485999822616577|0.…
cond_1	mRNA surveillance pathway	10362	KEGG	10090	3	3	0	1	1	0	1	1	Pabpc1; Ppp1ca; Ppp2ca;	Pabpc1|IDBG-135334|ENSMUSG00000022283|18458|1.390570044517517|0.04992000013589859; Ppp1ca|IDBG-129195|ENSMUSG00000040385|19045|1.1318999528884888|0.18805000185966492; Ppp2ca|IDBG-170858|ENSMUSG00000020349|19052|1.299530029296875|0.04407000169157982;
cond_1	mitochondrial fatty acid beta-oxidation of saturated fatty acids	18378	REACTOME	10090	2	2	0	1	1	0	1	1	Acadl; Acadm;	Acadl|IDBG-163605|ENSMUSG00000026003|11363|1.1471850872039795|0.24150000512599945; Acadm|IDBG-200677|ENSMUSG00000062908|11364|1.2104899883270264|0.1222200021147728;
cond_1	p53-Dependent G1 DNA Damage Response	17485	REACTOME	10090	3	3	0	1	1	0	1	1	Ccne1; Mdm2; Psmb4;	Ccne1|IDBG-175446|ENSMUSG00000002068|12447|1.4496999979019165|0.07298000156879425; Mdm2|IDBG-191852|ENSMUSG00000020184|17246|1.0209399461746216|0.45256999135017395; Psmb4|IDBG-170872|ENSMUSG00000005779|19172|1.2252399921417236|0.0708099976181984;
cond_1	p53-Dependent G1/S DNA damage checkpoint	17516	REACTOME	10090	3	3	0	1	1	0	1	1	Ccne1; Mdm2; Psmb4;	Ccne1|IDBG-175446|ENSMUSG00000002068|12447|1.4496999979019165|0.07298000156879425; Mdm2|IDBG-191852|ENSMUSG00000020184|17246|1.0209399461746216|0.45256999135017395; Psmb4|IDBG-170872|ENSMUSG00000005779|19172|1.2252399921417236|0.0708099976181984;
cond_1	p53-Independent DNA Damage Response	17397	REACTOME	10090	3	3	0	1	1	0	1	1	Cdc25a; Chek2; Psmb4;	Cdc25a|IDBG-201603|ENSMUSG00000032477|12530|1.3540899753570557|0.05062999948859215; Chek2|IDBG-190635|ENSMUSG00000029521|50883|1.2274099588394165|0.07362999767065048; Psmb4|IDBG-170872|ENSMUSG00000005779|19172|1.2252399921417236|0.0708099976181984;
cond_1	p53-Independent G1/S DNA damage checkpoint	16678	REACTOME	10090	3	3	0	1	1	0	1	1	Cdc25a; Chek2; Psmb4;	Cdc25a|IDBG-201603|ENSMUSG00000032477|12530|1.3540899753570557|0.05062999948859215; Chek2|IDBG-190635|ENSMUSG00000029521|50883|1.2274099588394165|0.07362999767065048; Psmb4|IDBG-170872|ENSMUSG00000005779|19172|1.2252399921417236|0.0708099976181984;
cond_1	p75NTR negatively regulates cell cycle via SC1	19747	REACTOME	10090	2	2	0	1	1	0	1	1	Hdac1; Hdac2;	Hdac1|IDBG-191058|ENSMUSG00000028800|433759|1.2392100095748901|0.05761000141501427; Hdac2|IDBG-143980|ENSMUSG00000019777|15182|1.07333505153656|0.31634998321533203;
cond_1	p75NTR signals via NF-kB	18772	REACTOME	10090	3	3	0	1	1	0	1	1	Nfkb1; Nfkbia; Prkci;	Nfkb1|IDBG-195445|ENSMUSG00000028163|18033|1.2075049877166748|0.10723000019788742; Nfkbia|IDBG-140708|ENSMUSG00000021025|18035|1.1385300159454346|0.19472499191761017; Prkci|IDBG-136207|ENSMUSG00000037643|18759|1.3965799808502197|0.06131000071763992;
cond_1	phospho-PLA2 pathway	17459	REACTOME	10090	2	2	0	1	1	0	1	1	Mapk1; Pla2g4a;	Mapk1|IDBG-137672|ENSMUSG00000063358|26413|1.3330399990081787|0.24554499983787537; Pla2g4a|IDBG-197265|ENSMUSG00000056220|18783|1.2071049213409424|0.16720500588417053;

## Sheet: E14_M
Condition	Pathway Name	Pathway Id	Source Name	Organism	Pathway uploaded gene count	Genes in InnateDB for this entity	Pathway up-regulated genes count	Pathway up-regulated p-value	Pathway up-regulated p-value (corrected)	Pathway down-regulated genes count	Pathway down-regulated p-value	Pathway down-regulated p-value (corrected)	Gene Symbols	Genes (Symbol|IDBG-ID|Ensembl|Entrez|Fold Change|P-Value)
cond_1	Mitotic Anaphase	19723	REACTOME	10090	3	3	3	0.0011657	0.191874	0	1	1	Hdac8; Ppp2r5a; Psmd2;	Hdac8|IDBG-165027|ENSMUSG00000067567|70315|1.5212700366973877|0.036720000207424164; Ppp2r5a|IDBG-208750|ENSMUSG00000026626|226849|1.6701500415802002|0.0034199999645352364; Psmd2|IDBG-145582|ENSMUSG00000006998|21762|1.6189099550247192|0.03547000139951706;
cond_1	Mitotic Metaphase and Anaphase	18597	REACTOME	10090	3	3	3	0.0011657	0.191874	0	1	1	Hdac8; Ppp2r5a; Psmd2;	Hdac8|IDBG-165027|ENSMUSG00000067567|70315|1.5212700366973877|0.036720000207424164; Ppp2r5a|IDBG-208750|ENSMUSG00000026626|226849|1.6701500415802002|0.0034199999645352364; Psmd2|IDBG-145582|ENSMUSG00000006998|21762|1.6189099550247192|0.03547000139951706;
cond_1	Mitotic Prometaphase	18604	REACTOME	10090	3	3	3	0.0011657	0.191874	0	1	1	Cdk1; Hdac8; Ppp2r5a;	Cdk1|IDBG-160472|ENSMUSG00000019942|12534|1.5869300365447998|0.01882999949157238; Hdac8|IDBG-165027|ENSMUSG00000067567|70315|1.5212700366973877|0.036720000207424164; Ppp2r5a|IDBG-208750|ENSMUSG00000026626|226849|1.6701500415802002|0.0034199999645352364;
cond_1	Resolution of Sister Chromatid Cohesion	17085	REACTOME	10090	3	3	3	0.0011657	0.191874	0	1	1	Cdk1; Hdac8; Ppp2r5a;	Cdk1|IDBG-160472|ENSMUSG00000019942|12534|1.5869300365447998|0.01882999949157238; Hdac8|IDBG-165027|ENSMUSG00000067567|70315|1.5212700366973877|0.036720000207424164; Ppp2r5a|IDBG-208750|ENSMUSG00000026626|226849|1.6701500415802002|0.0034199999645352364;
cond_1	Separation of Sister Chromatids	16986	REACTOME	10090	3	3	3	0.0011657	0.191874	0	1	1	Hdac8; Ppp2r5a; Psmd2;	Hdac8|IDBG-165027|ENSMUSG00000067567|70315|1.5212700366973877|0.036720000207424164; Ppp2r5a|IDBG-208750|ENSMUSG00000026626|226849|1.6701500415802002|0.0034199999645352364; Psmd2|IDBG-145582|ENSMUSG00000006998|21762|1.6189099550247192|0.03547000139951706;
cond_1	M Phase	17726	REACTOME	10090	6	6	4	0.00149528	0.205102	0	1	1	Cdk1; Hdac8; Mapk1; Nek9; Ppp2r5a; Psmd2;	Cdk1|IDBG-160472|ENSMUSG00000019942|12534|1.5869300365447998|0.01882999949157238; Hdac8|IDBG-165027|ENSMUSG00000067567|70315|1.5212700366973877|0.036720000207424164; Mapk1|IDBG-137672|ENSMUSG00000063358|26413|1.1848499774932861|0.24079999327659607; Nek9|IDBG-158373|ENSMUSG00000034290|217718|1.0086899995803833|0.4759500026702881; Ppp2r5a|IDBG-208750|ENSMUSG00000026626|226849|1.6701500415802002|0.0…
cond_1	Ion channel transport	18602	REACTOME	10090	7	7	4	0.00321494	0.377985	0	1	1	Atp1a1; Gabrb3; Raf1; Sgk1; Sgk3; Wnk1; Wnk2;	Atp1a1|IDBG-179812|ENSMUSG00000033161|11928|1.76010000705719|0.0010900000343099236; Gabrb3|IDBG-190262|ENSMUSG00000033676|14402|1.5083699226379395|0.02959499880671501; Raf1|IDBG-179428|ENSMUSG00000000441|110157|1.1049100160598755|0.3209100067615509; Sgk1|IDBG-137283|ENSMUSG00000019970|20393|1.5507099628448486|0.005330000072717667; Sgk3|IDBG-132609|ENSMUSG00000025915|170755|1.1304199695587158|0.24…
cond_1	APC/C-mediated degradation of cell cycle proteins	17693	REACTOME	10090	2	2	2	0.0113158	0.776075	0	1	1	Cdk1; Psmd2;	Cdk1|IDBG-160472|ENSMUSG00000019942|12534|1.5869300365447998|0.01882999949157238; Psmd2|IDBG-145582|ENSMUSG00000006998|21762|1.6189099550247192|0.03547000139951706;
cond_1	APC/C:Cdc20 mediated degradation of mitotic proteins	16931	REACTOME	10090	2	2	2	0.0113158	0.776075	0	1	1	Cdk1; Psmd2;	Cdk1|IDBG-160472|ENSMUSG00000019942|12534|1.5869300365447998|0.01882999949157238; Psmd2|IDBG-145582|ENSMUSG00000006998|21762|1.6189099550247192|0.03547000139951706;
cond_1	Activation of APC/C and APC/C:Cdc20 mediated degradation of mitotic proteins	17295	REACTOME	10090	2	2	2	0.0113158	0.776075	0	1	1	Cdk1; Psmd2;	Cdk1|IDBG-160472|ENSMUSG00000019942|12534|1.5869300365447998|0.01882999949157238; Psmd2|IDBG-145582|ENSMUSG00000006998|21762|1.6189099550247192|0.03547000139951706;
cond_1	Regulation of APC/C activators between G1/S and early anaphase	18229	REACTOME	10090	2	2	2	0.0113158	0.776075	0	1	1	Cdk1; Psmd2;	Cdk1|IDBG-160472|ENSMUSG00000019942|12534|1.5869300365447998|0.01882999949157238; Psmd2|IDBG-145582|ENSMUSG00000006998|21762|1.6189099550247192|0.03547000139951706;
cond_1	Regulation of mitotic cell cycle	18373	REACTOME	10090	2	2	2	0.0113158	0.776075	0	1	1	Cdk1; Psmd2;	Cdk1|IDBG-160472|ENSMUSG00000019942|12534|1.5869300365447998|0.01882999949157238; Psmd2|IDBG-145582|ENSMUSG00000006998|21762|1.6189099550247192|0.03547000139951706;
cond_1	RNA Polymerase II Transcription	19676	REACTOME	10090	6	6	3	0.018434	1	0	1	1	Cdk7; Cdk9; Gtf2a1; Srsf1; Srsf3; Srsf5;	Cdk7|IDBG-178510|ENSMUSG00000069089|12572|1.1135200262069702|0.2708800137042999; Cdk9|IDBG-161104|ENSMUSG00000009555|107951|1.5028400421142578|0.01513999979943037; Gtf2a1|IDBG-161442|ENSMUSG00000020962|83602|1.314869999885559|0.12932999432086945; Srsf1|IDBG-207877|ENSMUSG00000018379|102641923,110809|1.87253999710083|0.0012600000482052565; Srsf3|IDBG-159792|ENSMUSG00000071172|20383|1.5708200931549…
cond_1	Cleavage of Growing Transcript in the Termination Region	18668	REACTOME	10090	3	3	2	0.031616	1	0	1	1	Srsf1; Srsf3; Srsf5;	Srsf1|IDBG-207877|ENSMUSG00000018379|102641923,110809|1.87253999710083|0.0012600000482052565; Srsf3|IDBG-159792|ENSMUSG00000071172|20383|1.5708200931549072|0.053644999861717224; Srsf5|IDBG-154042|ENSMUSG00000021134|20384|2.15024995803833|9.000000136438757E-5;
cond_1	G1/S Transition	18725	REACTOME	10090	3	3	2	0.031616	1	0	1	1	Cdk1; Cdk7; Psmd2;	Cdk1|IDBG-160472|ENSMUSG00000019942|12534|1.5869300365447998|0.01882999949157238; Cdk7|IDBG-178510|ENSMUSG00000069089|12572|1.1135200262069702|0.2708800137042999; Psmd2|IDBG-145582|ENSMUSG00000006998|21762|1.6189099550247192|0.03547000139951706;
cond_1	Metabolism of amino acids and derivatives	18120	REACTOME	10090	3	3	2	0.031616	1	0	1	1	Ckb; Ogdh; Psmd2;	Ckb|IDBG-173411|ENSMUSG00000001270|12709|1.0141299962997437|0.46834999322891235; Ogdh|IDBG-146734|ENSMUSG00000020456|18293|3.1026499271392822|5.999999848427251E-5; Psmd2|IDBG-145582|ENSMUSG00000006998|21762|1.6189099550247192|0.03547000139951706;
cond_1	RNA Polymerase II Transcription Termination	18402	REACTOME	10090	3	3	2	0.031616	1	0	1	1	Srsf1; Srsf3; Srsf5;	Srsf1|IDBG-207877|ENSMUSG00000018379|102641923,110809|1.87253999710083|0.0012600000482052565; Srsf3|IDBG-159792|ENSMUSG00000071172|20383|1.5708200931549072|0.053644999861717224; Srsf5|IDBG-154042|ENSMUSG00000021134|20384|2.15024995803833|9.000000136438757E-5;
cond_1	Transport of Mature Transcript to Cytoplasm	16878	REACTOME	10090	3	3	2	0.031616	1	0	1	1	Srsf1; Srsf3; Srsf5;	Srsf1|IDBG-207877|ENSMUSG00000018379|102641923,110809|1.87253999710083|0.0012600000482052565; Srsf3|IDBG-159792|ENSMUSG00000071172|20383|1.5708200931549072|0.053644999861717224; Srsf5|IDBG-154042|ENSMUSG00000021134|20384|2.15024995803833|9.000000136438757E-5;
cond_1	Transport of Mature mRNA derived from an Intron-Containing Transcript	19505	REACTOME	10090	3	3	2	0.031616	1	0	1	1	Srsf1; Srsf3; Srsf5;	Srsf1|IDBG-207877|ENSMUSG00000018379|102641923,110809|1.87253999710083|0.0012600000482052565; Srsf3|IDBG-159792|ENSMUSG00000071172|20383|1.5708200931549072|0.053644999861717224; Srsf5|IDBG-154042|ENSMUSG00000021134|20384|2.15024995803833|9.000000136438757E-5;
cond_1	mRNA 3'-end processing	16808	REACTOME	10090	3	3	2	0.031616	1	0	1	1	Srsf1; Srsf3; Srsf5;	Srsf1|IDBG-207877|ENSMUSG00000018379|102641923,110809|1.87253999710083|0.0012600000482052565; Srsf3|IDBG-159792|ENSMUSG00000071172|20383|1.5708200931549072|0.053644999861717224; Srsf5|IDBG-154042|ENSMUSG00000021134|20384|2.15024995803833|9.000000136438757E-5;
cond_1	MyD88-independent cascade	19392	REACTOME	10090	33	33	7	0.0500246	1	0	1	1	App; Atf2; Birc2; Birc3; Casp8; Cdk1; Fos; Hmgb1; Ikbkb; Ikbke; Il6st; Map2k1; Map2k3; Map2k4; Map2k6; Map3k7; Mapk11; Mapk1; Mapk14; Mapk7; Mapk8; Mapk9; Mapkapk2; Nfkb1; Nfkb2; Nfkbia; Ptpn11; Rps6ka1; Rps6ka3; Rps6ka5; Tab1; Tbk1; Tlr3;	App|IDBG-172954|ENSMUSG00000022892|11820|1.0563600063323975|0.3858399987220764; Atf2|IDBG-180520|ENSMUSG00000027104|102641666,11909|1.6087849140167236|0.030045000836253166; Birc2|IDBG-133125|ENSMUSG00000057367|11797|1.4524999856948853|0.019990000873804092; Birc3|IDBG-133177|ENSMUSG00000032000|11796|1.61381995677948|1.9999999494757503E-5; Casp8|IDBG-157464|ENSMUSG00000026029|12370|1.10265004634857…
cond_1	TRIF-mediated TLR3/TLR4 signaling	19584	REACTOME	10090	33	33	7	0.0500246	1	0	1	1	App; Atf2; Birc2; Birc3; Casp8; Cdk1; Fos; Hmgb1; Ikbkb; Ikbke; Il6st; Map2k1; Map2k3; Map2k4; Map2k6; Map3k7; Mapk11; Mapk1; Mapk14; Mapk7; Mapk8; Mapk9; Mapkapk2; Nfkb1; Nfkb2; Nfkbia; Ptpn11; Rps6ka1; Rps6ka3; Rps6ka5; Tab1; Tbk1; Tlr3;	App|IDBG-172954|ENSMUSG00000022892|11820|1.0563600063323975|0.3858399987220764; Atf2|IDBG-180520|ENSMUSG00000027104|102641666,11909|1.6087849140167236|0.030045000836253166; Birc2|IDBG-133125|ENSMUSG00000057367|11797|1.4524999856948853|0.019990000873804092; Birc3|IDBG-133177|ENSMUSG00000032000|11796|1.61381995677948|1.9999999494757503E-5; Casp8|IDBG-157464|ENSMUSG00000026029|12370|1.10265004634857…
cond_1	Toll Like Receptor 3 (TLR3) Cascade	16686	REACTOME	10090	33	33	7	0.0500246	1	0	1	1	App; Atf2; Birc2; Birc3; Casp8; Cdk1; Fos; Hmgb1; Ikbkb; Ikbke; Il6st; Map2k1; Map2k3; Map2k4; Map2k6; Map3k7; Mapk11; Mapk1; Mapk14; Mapk7; Mapk8; Mapk9; Mapkapk2; Nfkb1; Nfkb2; Nfkbia; Ptpn11; Rps6ka1; Rps6ka3; Rps6ka5; Tab1; Tbk1; Tlr3;	App|IDBG-172954|ENSMUSG00000022892|11820|1.0563600063323975|0.3858399987220764; Atf2|IDBG-180520|ENSMUSG00000027104|102641666,11909|1.6087849140167236|0.030045000836253166; Birc2|IDBG-133125|ENSMUSG00000057367|11797|1.4524999856948853|0.019990000873804092; Birc3|IDBG-133177|ENSMUSG00000032000|11796|1.61381995677948|1.9999999494757503E-5; Casp8|IDBG-157464|ENSMUSG00000026029|12370|1.10265004634857…
cond_1	CREB phosphorylation through the activation of CaMKII	17688	REACTOME	10090	4	4	2	0.0589215	1	0	1	1	Camk2a; Camk2b; Grin1; Grin2a;	Camk2a|IDBG-150657|ENSMUSG00000024617|12322|1.1972899436950684|0.10962499678134918; Camk2b|IDBG-145820|ENSMUSG00000057897|12323|1.6638100147247314|0.005100000184029341; Grin1|IDBG-144904|ENSMUSG00000026959|14810|1.441409945487976|0.01551000028848648; Grin2a|IDBG-131990|ENSMUSG00000059003|14811|1.5277700424194336|0.016039999201893806;
cond_1	Cell Cycle Checkpoints	17750	REACTOME	10090	4	4	2	0.0589215	1	0	1	1	Cdk1; Chek2; Mdm2; Psmd2;	Cdk1|IDBG-160472|ENSMUSG00000019942|12534|1.5869300365447998|0.01882999949157238; Chek2|IDBG-190635|ENSMUSG00000029521|50883|1.3684500455856323|0.12342000007629395; Mdm2|IDBG-191852|ENSMUSG00000020184|17246|1.3770149946212769|0.1798200011253357; Psmd2|IDBG-145582|ENSMUSG00000006998|21762|1.6189099550247192|0.03547000139951706;
cond_1	MAP kinase activation in TLR cascade	17697	REACTOME	10090	21	21	5	0.0622522	1	0	1	1	Atf2; Cdk1; Fos; Il6st; Map2k1; Map2k3; Map2k4; Map2k6; Map3k7; Mapk11; Mapk1; Mapk14; Mapk7; Mapk8; Mapk9; Mapkapk2; Ptpn11; Rps6ka1; Rps6ka3; Rps6ka5; Tab1;	Atf2|IDBG-180520|ENSMUSG00000027104|102641666,11909|1.6087849140167236|0.030045000836253166; Cdk1|IDBG-160472|ENSMUSG00000019942|12534|1.5869300365447998|0.01882999949157238; Fos|IDBG-158538|ENSMUSG00000021250|14281|1.1123700141906738|0.28415998816490173; Il6st|IDBG-182517|ENSMUSG00000021756|16195|1.2659399509429932|0.04262999817728996; Map2k1|IDBG-176099|ENSMUSG00000004936|26395|1.20893502235412…
cond_1	MyD88 cascade initiated on plasma membrane	17213	REACTOME	10090	28	28	6	0.0661085	1	0	1	1	App; Atf2; Cdk1; Fos; Hmgb1; Ikbkb; Il6st; Map2k1; Map2k3; Map2k4; Map2k6; Map3k7; Mapk11; Mapk1; Mapk14; Mapk7; Mapk8; Mapk9; Mapkapk2; Nfkb1; Nfkb2; Nfkbia; Peli1; Ptpn11; Rps6ka1; Rps6ka3; Rps6ka5; Tab1;	App|IDBG-172954|ENSMUSG00000022892|11820|1.0563600063323975|0.3858399987220764; Atf2|IDBG-180520|ENSMUSG00000027104|102641666,11909|1.6087849140167236|0.030045000836253166; Cdk1|IDBG-160472|ENSMUSG00000019942|12534|1.5869300365447998|0.01882999949157238; Fos|IDBG-158538|ENSMUSG00000021250|14281|1.1123700141906738|0.28415998816490173; Hmgb1|IDBG-209311|ENSMUSG00000066551|100862258,102642363,15289,…
cond_1	Toll Like Receptor 10 (TLR10) Cascade	19899	REACTOME	10090	28	28	6	0.0661085	1	0	1	1	App; Atf2; Cdk1; Fos; Hmgb1; Ikbkb; Il6st; Map2k1; Map2k3; Map2k4; Map2k6; Map3k7; Mapk11; Mapk1; Mapk14; Mapk7; Mapk8; Mapk9; Mapkapk2; Nfkb1; Nfkb2; Nfkbia; Peli1; Ptpn11; Rps6ka1; Rps6ka3; Rps6ka5; Tab1;	App|IDBG-172954|ENSMUSG00000022892|11820|1.0563600063323975|0.3858399987220764; Atf2|IDBG-180520|ENSMUSG00000027104|102641666,11909|1.6087849140167236|0.030045000836253166; Cdk1|IDBG-160472|ENSMUSG00000019942|12534|1.5869300365447998|0.01882999949157238; Fos|IDBG-158538|ENSMUSG00000021250|14281|1.1123700141906738|0.28415998816490173; Hmgb1|IDBG-209311|ENSMUSG00000066551|100862258,102642363,15289,…
cond_1	Toll Like Receptor 5 (TLR5) Cascade	17772	REACTOME	10090	28	28	6	0.0661085	1	0	1	1	App; Atf2; Cdk1; Fos; Hmgb1; Ikbkb; Il6st; Map2k1; Map2k3; Map2k4; Map2k6; Map3k7; Mapk11; Mapk1; Mapk14; Mapk7; Mapk8; Mapk9; Mapkapk2; Nfkb1; Nfkb2; Nfkbia; Peli1; Ptpn11; Rps6ka1; Rps6ka3; Rps6ka5; Tab1;	App|IDBG-172954|ENSMUSG00000022892|11820|1.0563600063323975|0.3858399987220764; Atf2|IDBG-180520|ENSMUSG00000027104|102641666,11909|1.6087849140167236|0.030045000836253166; Cdk1|IDBG-160472|ENSMUSG00000019942|12534|1.5869300365447998|0.01882999949157238; Fos|IDBG-158538|ENSMUSG00000021250|14281|1.1123700141906738|0.28415998816490173; Hmgb1|IDBG-209311|ENSMUSG00000066551|100862258,102642363,15289,…
cond_1	Activated TLR4 signalling	19167	REACTOME	10090	35	35	7	0.0665068	1	0	1	1	App; Atf2; Birc2; Birc3; Btk; Casp8; Cdk1; Fos; Hmgb1; Ikbkb; Ikbke; Il6st; Map2k1; Map2k3; Map2k4; Map2k6; Map3k7; Mapk11; Mapk1; Mapk14; Mapk7; Mapk8; Mapk9; Mapkapk2; Nfkb1; Nfkb2; Nfkbia; Peli1; Ptpn11; Rps6ka1; Rps6ka3; Rps6ka5; Tab1; Tbk1; Tlr3;	App|IDBG-172954|ENSMUSG00000022892|11820|1.0563600063323975|0.3858399987220764; Atf2|IDBG-180520|ENSMUSG00000027104|102641666,11909|1.6087849140167236|0.030045000836253166; Birc2|IDBG-133125|ENSMUSG00000057367|11797|1.4524999856948853|0.019990000873804092; Birc3|IDBG-133177|ENSMUSG00000032000|11796|1.61381995677948|1.9999999494757503E-5; Btk|IDBG-171427|ENSMUSG00000031264|12229|1.0347299575805664…
cond_1	Neurotransmitter Receptor Binding And Downstream Transmission In The Postsynaptic Cell	17261	REACTOME	10090	22	22	5	0.0741948	1	0	1	1	Ap2a1; Ap2a2; Ap2b1; Ap2m1; Braf; Camk2a; Camk2b; Camkk1; Chrna4; Chrna7; Gabrb3; Gria1; Grin1; Grin2a; Hras1; Mapk1; Plcb1; Plcb3; Prkcg; Raf1; Rps6ka1; Rps6ka3;	Ap2a1|IDBG-180315|ENSMUSG00000060279|11771|1.1235249042510986|0.27893000841140747; Ap2a2|IDBG-212321|ENSMUSG00000002957|11772|1.1671249866485596|0.2503899931907654; Ap2b1|IDBG-205183|ENSMUSG00000035152|71770|1.0893499851226807|0.33542999625205994; Ap2m1|IDBG-144450|ENSMUSG00000022841|11773|1.145105004310608|0.26428499817848206; Braf|IDBG-138657|ENSMUSG00000002413|109880|1.2899699211120605|0.07800…
cond_1	TGF-beta signaling	16256	INOH	10090	22	22	5	0.0741948	1	0	1	1	Atf2; Hdac1; Hdac2; Hdac7; Hdac8; Map2k3; Map2k4; Map2k6; Map3k7; Mapk11; Mapk13; Mapk14; Mapk7; Mapk8; Mapk9; Psmd2; Smad1; Smad2; Smad3; Tab1; Tgfbr1; Xiap;	Atf2|IDBG-180520|ENSMUSG00000027104|102641666,11909|1.6087849140167236|0.030045000836253166; Hdac1|IDBG-191058|ENSMUSG00000028800|433759|1.2392200231552124|0.19950999319553375; Hdac2|IDBG-143980|ENSMUSG00000019777|15182|1.0446900129318237|0.40856000781059265; Hdac7|IDBG-179042|ENSMUSG00000022475|56233|1.1446149349212646|0.16615499556064606; Hdac8|IDBG-165027|ENSMUSG00000067567|70315|1.52127003669…
cond_1	MyD88 dependent cascade initiated on endosome	18829	REACTOME	10090	29	29	6	0.0766698	1	0	1	1	App; Atf2; Cdk1; Fos; Hmgb1; Ikbkb; Il6st; Map2k1; Map2k3; Map2k4; Map2k6; Map3k7; Mapk11; Mapk1; Mapk14; Mapk7; Mapk8; Mapk9; Mapkapk2; Nfkb1; Nfkb2; Nfkbia; Peli1; Ptpn11; Rps6ka1; Rps6ka3; Rps6ka5; Tab1; Tlr7;	App|IDBG-172954|ENSMUSG00000022892|11820|1.0563600063323975|0.3858399987220764; Atf2|IDBG-180520|ENSMUSG00000027104|102641666,11909|1.6087849140167236|0.030045000836253166; Cdk1|IDBG-160472|ENSMUSG00000019942|12534|1.5869300365447998|0.01882999949157238; Fos|IDBG-158538|ENSMUSG00000021250|14281|1.1123700141906738|0.28415998816490173; Hmgb1|IDBG-209311|ENSMUSG00000066551|100862258,102642363,15289,…
cond_1	MyD88:Mal cascade initiated on plasma membrane	19563	REACTOME	10090	29	29	6	0.0766698	1	0	1	1	App; Atf2; Btk; Cdk1; Fos; Hmgb1; Ikbkb; Il6st; Map2k1; Map2k3; Map2k4; Map2k6; Map3k7; Mapk11; Mapk1; Mapk14; Mapk7; Mapk8; Mapk9; Mapkapk2; Nfkb1; Nfkb2; Nfkbia; Peli1; Ptpn11; Rps6ka1; Rps6ka3; Rps6ka5; Tab1;	App|IDBG-172954|ENSMUSG00000022892|11820|1.0563600063323975|0.3858399987220764; Atf2|IDBG-180520|ENSMUSG00000027104|102641666,11909|1.6087849140167236|0.030045000836253166; Btk|IDBG-171427|ENSMUSG00000031264|12229|1.0347299575805664|0.4482499957084656; Cdk1|IDBG-160472|ENSMUSG00000019942|12534|1.5869300365447998|0.01882999949157238; Fos|IDBG-158538|ENSMUSG00000021250|14281|1.1123700141906738|0.28…
cond_1	TRAF6 mediated induction of NFkB and MAP kinases upon TLR7/8 or 9 activation	16690	REACTOME	10090	29	29	6	0.0766698	1	0	1	1	App; Atf2; Cdk1; Fos; Hmgb1; Ikbkb; Il6st; Map2k1; Map2k3; Map2k4; Map2k6; Map3k7; Mapk11; Mapk1; Mapk14; Mapk7; Mapk8; Mapk9; Mapkapk2; Nfkb1; Nfkb2; Nfkbia; Peli1; Ptpn11; Rps6ka1; Rps6ka3; Rps6ka5; Tab1; Tlr7;	App|IDBG-172954|ENSMUSG00000022892|11820|1.0563600063323975|0.3858399987220764; Atf2|IDBG-180520|ENSMUSG00000027104|102641666,11909|1.6087849140167236|0.030045000836253166; Cdk1|IDBG-160472|ENSMUSG00000019942|12534|1.5869300365447998|0.01882999949157238; Fos|IDBG-158538|ENSMUSG00000021250|14281|1.1123700141906738|0.28415998816490173; Hmgb1|IDBG-209311|ENSMUSG00000066551|100862258,102642363,15289,…
cond_1	Toll Like Receptor 2 (TLR2) Cascade	16707	REACTOME	10090	29	29	6	0.0766698	1	0	1	1	App; Atf2; Btk; Cdk1; Fos; Hmgb1; Ikbkb; Il6st; Map2k1; Map2k3; Map2k4; Map2k6; Map3k7; Mapk11; Mapk1; Mapk14; Mapk7; Mapk8; Mapk9; Mapkapk2; Nfkb1; Nfkb2; Nfkbia; Peli1; Ptpn11; Rps6ka1; Rps6ka3; Rps6ka5; Tab1;	App|IDBG-172954|ENSMUSG00000022892|11820|1.0563600063323975|0.3858399987220764; Atf2|IDBG-180520|ENSMUSG00000027104|102641666,11909|1.6087849140167236|0.030045000836253166; Btk|IDBG-171427|ENSMUSG00000031264|12229|1.0347299575805664|0.4482499957084656; Cdk1|IDBG-160472|ENSMUSG00000019942|12534|1.5869300365447998|0.01882999949157238; Fos|IDBG-158538|ENSMUSG00000021250|14281|1.1123700141906738|0.28…
cond_1	Toll Like Receptor 7/8 (TLR7/8) Cascade	19531	REACTOME	10090	29	29	6	0.0766698	1	0	1	1	App; Atf2; Cdk1; Fos; Hmgb1; Ikbkb; Il6st; Map2k1; Map2k3; Map2k4; Map2k6; Map3k7; Mapk11; Mapk1; Mapk14; Mapk7; Mapk8; Mapk9; Mapkapk2; Nfkb1; Nfkb2; Nfkbia; Peli1; Ptpn11; Rps6ka1; Rps6ka3; Rps6ka5; Tab1; Tlr7;	App|IDBG-172954|ENSMUSG00000022892|11820|1.0563600063323975|0.3858399987220764; Atf2|IDBG-180520|ENSMUSG00000027104|102641666,11909|1.6087849140167236|0.030045000836253166; Cdk1|IDBG-160472|ENSMUSG00000019942|12534|1.5869300365447998|0.01882999949157238; Fos|IDBG-158538|ENSMUSG00000021250|14281|1.1123700141906738|0.28415998816490173; Hmgb1|IDBG-209311|ENSMUSG00000066551|100862258,102642363,15289,…
cond_1	Toll Like Receptor TLR1:TLR2 Cascade	17466	REACTOME	10090	29	29	6	0.0766698	1	0	1	1	App; Atf2; Btk; Cdk1; Fos; Hmgb1; Ikbkb; Il6st; Map2k1; Map2k3; Map2k4; Map2k6; Map3k7; Mapk11; Mapk1; Mapk14; Mapk7; Mapk8; Mapk9; Mapkapk2; Nfkb1; Nfkb2; Nfkbia; Peli1; Ptpn11; Rps6ka1; Rps6ka3; Rps6ka5; Tab1;	App|IDBG-172954|ENSMUSG00000022892|11820|1.0563600063323975|0.3858399987220764; Atf2|IDBG-180520|ENSMUSG00000027104|102641666,11909|1.6087849140167236|0.030045000836253166; Btk|IDBG-171427|ENSMUSG00000031264|12229|1.0347299575805664|0.4482499957084656; Cdk1|IDBG-160472|ENSMUSG00000019942|12534|1.5869300365447998|0.01882999949157238; Fos|IDBG-158538|ENSMUSG00000021250|14281|1.1123700141906738|0.28…
cond_1	Toll Like Receptor TLR6:TLR2 Cascade	17784	REACTOME	10090	29	29	6	0.0766698	1	0	1	1	App; Atf2; Btk; Cdk1; Fos; Hmgb1; Ikbkb; Il6st; Map2k1; Map2k3; Map2k4; Map2k6; Map3k7; Mapk11; Mapk1; Mapk14; Mapk7; Mapk8; Mapk9; Mapkapk2; Nfkb1; Nfkb2; Nfkbia; Peli1; Ptpn11; Rps6ka1; Rps6ka3; Rps6ka5; Tab1;	App|IDBG-172954|ENSMUSG00000022892|11820|1.0563600063323975|0.3858399987220764; Atf2|IDBG-180520|ENSMUSG00000027104|102641666,11909|1.6087849140167236|0.030045000836253166; Btk|IDBG-171427|ENSMUSG00000031264|12229|1.0347299575805664|0.4482499957084656; Cdk1|IDBG-160472|ENSMUSG00000019942|12534|1.5869300365447998|0.01882999949157238; Fos|IDBG-158538|ENSMUSG00000021250|14281|1.1123700141906738|0.28…
cond_1	Neuroactive ligand-receptor interaction	720	KEGG	10090	16	16	4	0.080673	1	0	1	1	Adrb1; Chrm2; Chrna4; Chrna7; Drd3; Drd4; Gabrb3; Gria1; Grid2; Grin1; Grin2a; Grm1; Grm7; Hrh1; Oprm1; Sstr2;	Adrb1|IDBG-179107|ENSMUSG00000035283|11554|1.3446799516677856|0.014800000004470348; Chrm2|IDBG-135963|ENSMUSG00000045613|243764|1.083109974861145|0.3474400043487549; Chrna4|IDBG-213951|ENSMUSG00000027577|11438|1.1004300117492676|0.30858999490737915; Chrna7|IDBG-190675|ENSMUSG00000030525|11441|1.8144550323486328|0.002085000043734908; Drd3|IDBG-161124|ENSMUSG00000022705|13490|1.0153599977493286|0.4…
cond_1	Oocyte meiosis	8114	KEGG	10090	16	16	4	0.080673	1	0	1	1	Calml3; Camk2a; Camk2b; Cdk1; Itpr1; Itpr2; Map2k1; Mapk1; Ppp2r5a; Prkaca; Rps6ka1; Rps6ka3; Ywhab; Ywhae; Ywhaq; Ywhaz;	Calml3|IDBG-128446|ENSMUSG00000063130|70405|1.2611500024795532|0.06735999882221222; Camk2a|IDBG-150657|ENSMUSG00000024617|12322|1.1972899436950684|0.10962499678134918; Camk2b|IDBG-145820|ENSMUSG00000057897|12323|1.6638100147247314|0.005100000184029341; Cdk1|IDBG-160472|ENSMUSG00000019942|12534|1.5869300365447998|0.01882999949157238; Itpr1|IDBG-174302|ENSMUSG00000030102|16438|1.3552199602127075|0.…
cond_1	CREB phosphorylation through the activation of Ras	17686	REACTOME	10090	10	10	3	0.0812217	1	0	1	1	Braf; Camk2a; Camk2b; Grin1; Grin2a; Hras1; Mapk1; Raf1; Rps6ka1; Rps6ka3;	Braf|IDBG-138657|ENSMUSG00000002413|109880|1.2899699211120605|0.07800000160932541; Camk2a|IDBG-150657|ENSMUSG00000024617|12322|1.1972899436950684|0.10962499678134918; Camk2b|IDBG-145820|ENSMUSG00000057897|12323|1.6638100147247314|0.005100000184029341; Grin1|IDBG-144904|ENSMUSG00000026959|14810|1.441409945487976|0.01551000028848648; Grin2a|IDBG-131990|ENSMUSG00000059003|14811|1.5277700424194336|0.…
cond_1	Toll Like Receptor 4 (TLR4) Cascade	19911	REACTOME	10090	37	37	7	0.0860111	1	0	1	1	App; Atf2; Birc2; Birc3; Btk; Casp8; Cdk1; Dnm1; Fos; Hmgb1; Ikbkb; Ikbke; Il6st; Map2k1; Map2k3; Map2k4; Map2k6; Map3k7; Mapk11; Mapk1; Mapk14; Mapk7; Mapk8; Mapk9; Mapkapk2; Nfkb1; Nfkb2; Nfkbia; Peli1; Plcg2; Ptpn11; Rps6ka1; Rps6ka3; Rps6ka5; Tab1; Tbk1; Tlr3;	App|IDBG-172954|ENSMUSG00000022892|11820|1.0563600063323975|0.3858399987220764; Atf2|IDBG-180520|ENSMUSG00000027104|102641666,11909|1.6087849140167236|0.030045000836253166; Birc2|IDBG-133125|ENSMUSG00000057367|11797|1.4524999856948853|0.019990000873804092; Birc3|IDBG-133177|ENSMUSG00000032000|11796|1.61381995677948|1.9999999494757503E-5; Btk|IDBG-171427|ENSMUSG00000031264|12229|1.0347299575805664…
[truncated: 780 more rows]

## Sheet: 3w_F
Condition	Pathway Name	Pathway Id	Source Name	Organism	Pathway uploaded gene count	Genes in InnateDB for this entity	Pathway up-regulated genes count	Pathway up-regulated p-value	Pathway up-regulated p-value (corrected)	Pathway down-regulated genes count	Pathway down-regulated p-value	Pathway down-regulated p-value (corrected)	Gene Symbols	Genes (Symbol|IDBG-ID|Ensembl|Entrez|Fold Change|P-Value)
[truncated: 849 more rows]

[truncated: 5 more sheets: 3w_M, 5w_F, 5w_M, 10w_F, 10w_M]
