# Supplementary material for: A Progressive Loss of phosphoSer138-Profilin Aligns with Symptomatic Course in the R6/2 Mouse Model of Huntington’s Disease: Possible Sex-Dependent Signaling
Source: Cell Mol Neurobiol. 2020 Oct 27;42(3):871–88. doi: 10.1007/s10571-020-00984-2 (PMC8891113; doi:10.1007/s10571-020-00984-2)
Supplement: Supplementary file 12 — Supplementary file8 Supplementary Table 4 InnateDB downregulated output (XLSX 1232 kb) [file 10571_2020_984_MOESM12_ESM.xlsx]

## Sheet: E14_F
Condition	Pathway Name	Pathway Id	Source Name	Organism	Pathway uploaded gene count	Genes in InnateDB for this entity	Pathway up-regulated genes count	Pathway up-regulated p-value	Pathway up-regulated p-value (corrected)	Pathway down-regulated genes count	Pathway down-regulated p-value	Pathway down-regulated p-value (corrected)	Gene Symbols	Genes (Symbol|IDBG-ID|Ensembl|Entrez|Fold Change|P-Value)
cond_1	Olfactory transduction	624	KEGG	10090	7	7	0	1	1	5	0.00156674	1	Arrb2; Camk2a; Camk2b; Camk2d; Camk2g; Prkaca; Prkg1;	Arrb2|IDBG-194248|ENSMUSG00000060216|216869|-1.1272900104522705|0.2940950095653534; Camk2a|IDBG-150657|ENSMUSG00000024617|12322|-1.7888599634170532|0.003120000008493662; Camk2b|IDBG-145820|ENSMUSG00000057897|12323|-1.6160900592803955|0.04340000078082085; Camk2d|IDBG-192589|ENSMUSG00000053819|108058|-1.7994099855422974|0.019039999693632126; Camk2g|IDBG-136224|ENSMUSG00000021820|12325|-1.6629999876…
cond_1	Oocyte meiosis	8114	KEGG	10090	13	13	0	1	1	7	0.00164664	0.627371	Camk2a; Camk2b; Camk2d; Camk2g; Cdk2; Itpr3; Map2k1; Ppp2ca; Ppp2r5a; Prkaca; Rps6ka3; Ywhab; Ywhaz;	Camk2a|IDBG-150657|ENSMUSG00000024617|12322|-1.7888599634170532|0.003120000008493662; Camk2b|IDBG-145820|ENSMUSG00000057897|12323|-1.6160900592803955|0.04340000078082085; Camk2d|IDBG-192589|ENSMUSG00000053819|108058|-1.7994099855422974|0.019039999693632126; Camk2g|IDBG-136224|ENSMUSG00000021820|12325|-1.6629999876022339|0.005239999853074551; Cdk2|IDBG-198142|ENSMUSG00000025358|12566|-1.5622199773…
cond_1	Gastric acid secretion	10371	KEGG	10090	10	10	0	1	1	6	0.00179232	0.45525	Atp1a1; Camk2a; Camk2b; Camk2d; Camk2g; Ezr; Itpr3; Plcb1; Prkaca; Sstr2;	Atp1a1|IDBG-179812|ENSMUSG00000033161|11928|-1.0614800453186035|0.353630006313324; Camk2a|IDBG-150657|ENSMUSG00000024617|12322|-1.7888599634170532|0.003120000008493662; Camk2b|IDBG-145820|ENSMUSG00000057897|12323|-1.6160900592803955|0.04340000078082085; Camk2d|IDBG-192589|ENSMUSG00000053819|108058|-1.7994099855422974|0.019039999693632126; Camk2g|IDBG-136224|ENSMUSG00000021820|12325|-1.66299998760…
cond_1	Melanogenesis	694	KEGG	10090	11	11	0	1	1	6	0.00344392	0.656067	Camk2a; Camk2b; Camk2d; Camk2g; Ep300; Hras1; Lef1; Map2k1; Plcb1; Prkaca; Raf1;	Camk2a|IDBG-150657|ENSMUSG00000024617|12322|-1.7888599634170532|0.003120000008493662; Camk2b|IDBG-145820|ENSMUSG00000057897|12323|-1.6160900592803955|0.04340000078082085; Camk2d|IDBG-192589|ENSMUSG00000053819|108058|-1.7994099855422974|0.019039999693632126; Camk2g|IDBG-136224|ENSMUSG00000021820|12325|-1.6629999876022339|0.005239999853074551; Ep300|IDBG-164782|ENSMUSG00000055024|328572|-1.40661001…
cond_1	HSF1-dependent transactivation	17931	REACTOME	10090	12	12	0	1	1	6	0.00601679	0.916959	Akt1s1; Camk2a; Camk2b; Camk2d; Camk2g; Dnajb1; Hsf1; Hsp90aa1; Hsp90ab1; Hspa1a; Mlst8; Mtor;	Akt1s1|IDBG-179873|ENSMUSG00000011096|67605|-1.3273699283599854|0.06284499913454056; Camk2a|IDBG-150657|ENSMUSG00000024617|12322|-1.7888599634170532|0.003120000008493662; Camk2b|IDBG-145820|ENSMUSG00000057897|12323|-1.6160900592803955|0.04340000078082085; Camk2d|IDBG-192589|ENSMUSG00000053819|108058|-1.7994099855422974|0.019039999693632126; Camk2g|IDBG-136224|ENSMUSG00000021820|12325|-1.662999987…
cond_1	CREB phosphorylation through the activation of CaMKII	17688	REACTOME	10090	6	6	0	1	1	4	0.00736923	0.701919	Camk2a; Camk2b; Camk2d; Camk2g; Grin1; Grin2a;	Camk2a|IDBG-150657|ENSMUSG00000024617|12322|-1.7888599634170532|0.003120000008493662; Camk2b|IDBG-145820|ENSMUSG00000057897|12323|-1.6160900592803955|0.04340000078082085; Camk2d|IDBG-192589|ENSMUSG00000053819|108058|-1.7994099855422974|0.019039999693632126; Camk2g|IDBG-136224|ENSMUSG00000021820|12325|-1.6629999876022339|0.005239999853074551; Grin1|IDBG-144904|ENSMUSG00000026959|14810|-1.096605062…
cond_1	Ca2+ pathway	18704	REACTOME	10090	6	6	0	1	1	4	0.00736923	0.701919	Camk2a; Itpr3; Lef1; Map3k7; Plcb1; Prkg1;	Camk2a|IDBG-150657|ENSMUSG00000024617|12322|-1.7888599634170532|0.003120000008493662; Itpr3|IDBG-156294|ENSMUSG00000042644|16440|-1.52961003780365|0.00203999993391335; Lef1|IDBG-194292|ENSMUSG00000027985|16842|-1.372920036315918|0.07204999774694443; Map3k7|IDBG-132962|ENSMUSG00000028284|26409|-1.0268399715423584|0.44481000304222107; Plcb1|IDBG-207677|ENSMUSG00000051177|18795|-1.894469976425171|0.…
cond_1	Interferon gamma signaling	18614	REACTOME	10090	6	6	0	1	1	4	0.00736923	0.701919	Camk2a; Camk2b; Camk2d; Camk2g; Irf1; Prkcd;	Camk2a|IDBG-150657|ENSMUSG00000024617|12322|-1.7888599634170532|0.003120000008493662; Camk2b|IDBG-145820|ENSMUSG00000057897|12323|-1.6160900592803955|0.04340000078082085; Camk2d|IDBG-192589|ENSMUSG00000053819|108058|-1.7994099855422974|0.019039999693632126; Camk2g|IDBG-136224|ENSMUSG00000021820|12325|-1.6629999876022339|0.005239999853074551; Irf1|IDBG-172251|ENSMUSG00000018899|16362|-1.0218399763…
cond_1	Cellular response to heat stress	18381	REACTOME	10090	13	13	0	1	1	6	0.00976263	0.826569	Akt1s1; Camk2a; Camk2b; Camk2d; Camk2g; Dnajb1; Hsf1; Hsp90aa1; Hsp90ab1; Hspa1a; Mlst8; Mtor; Sirt1;	Akt1s1|IDBG-179873|ENSMUSG00000011096|67605|-1.3273699283599854|0.06284499913454056; Camk2a|IDBG-150657|ENSMUSG00000024617|12322|-1.7888599634170532|0.003120000008493662; Camk2b|IDBG-145820|ENSMUSG00000057897|12323|-1.6160900592803955|0.04340000078082085; Camk2d|IDBG-192589|ENSMUSG00000053819|108058|-1.7994099855422974|0.019039999693632126; Camk2g|IDBG-136224|ENSMUSG00000021820|12325|-1.662999987…
cond_1	Long-term potentiation	729	KEGG	10090	17	17	0	1	1	7	0.0108201	0.824489	Atf4; Camk2a; Camk2b; Camk2d; Camk2g; Ep300; Gria1; Grin1; Grin2a; Grm1; Hras1; Itpr3; Map2k1; Plcb1; Prkaca; Raf1; Rps6ka3;	Atf4|IDBG-163574|ENSMUSG00000042406|11911|-1.1159199476242065|0.24708999693393707; Camk2a|IDBG-150657|ENSMUSG00000024617|12322|-1.7888599634170532|0.003120000008493662; Camk2b|IDBG-145820|ENSMUSG00000057897|12323|-1.6160900592803955|0.04340000078082085; Camk2d|IDBG-192589|ENSMUSG00000053819|108058|-1.7994099855422974|0.019039999693632126; Camk2g|IDBG-136224|ENSMUSG00000021820|12325|-1.66299998760…
cond_1	VEGF signaling pathway	16191	INOH	10090	58	58	0	1	1	16	0.0118294	0.819453	Akt1; Akt3; Alk; Bad; Btk; Camk2a; Camk2b; Camk2g; Cdk2; Cdk5; Cdk6; Egfr; Flt4; Fyn; Ikbkb; Itk; Itpr3; Lck; Map2k1; Map2k3; Map2k6; Map3k11; Map3k14; Map3k3; Map3k5; Map3k7; Map3k8; Mapk11; Mapk14; Mapk7; Mapk8; Mapk9; Mapkapk5; Mknk1; Mknk2; Mtor; Pak2; Pak3; Pak4; Pdgfra; Pik3cd; Prkab1; Prkab2; Prkaca; Prkar1b; Prkcd; Prkce; Prkch; Prkci; Prkcq; Prkg1; Ptk2; Raf1; Rps6ka3; Rps6kb1; Tgfbr1; T…	Akt1|IDBG-174623|ENSMUSG00000001729|11651|-1.072119951248169|0.38433998823165894; Akt3|IDBG-206738|ENSMUSG00000019699|23797|-1.704990029335022|0.01027000043541193; Alk|IDBG-197259|ENSMUSG00000055471|11682|-1.3257700204849243|0.10028499364852905; Bad|IDBG-137335|ENSMUSG00000024959|12015|-1.3687500953674316|0.05316000059247017; Btk|IDBG-171427|ENSMUSG00000031264|12229|-2.408329963684082|3.600000054…
cond_1	Antigen activates B Cell Receptor (BCR) leading to generation of second messengers	16813	REACTOME	10090	10	10	0	1	1	5	0.0126056	0.800457	Btk; Cbl; Dapp1; Fyn; Grb2; Itpr3; Pik3ap1; Pik3cd; Shc1; Sos1;	Btk|IDBG-171427|ENSMUSG00000031264|12229|-2.408329963684082|3.600000054575503E-4; Cbl|IDBG-155970|ENSMUSG00000034342|12402|-1.0728100538253784|0.36107000708580017; Dapp1|IDBG-196059|ENSMUSG00000028159|26377|-1.4215600490570068|0.06588999927043915; Fyn|IDBG-144629|ENSMUSG00000019843|14360|-1.6235599517822266|3.600000054575503E-4; Grb2|IDBG-214339|ENSMUSG00000059923|14784|-1.4917149543762207|0.1595…
cond_1	Ras activation uopn Ca2+ infux through NMDA receptor	17684	REACTOME	10090	7	7	0	1	1	4	0.0151059	0.822191	Camk2a; Camk2b; Camk2d; Camk2g; Grin1; Grin2a; Hras1;	Camk2a|IDBG-150657|ENSMUSG00000024617|12322|-1.7888599634170532|0.003120000008493662; Camk2b|IDBG-145820|ENSMUSG00000057897|12323|-1.6160900592803955|0.04340000078082085; Camk2d|IDBG-192589|ENSMUSG00000053819|108058|-1.7994099855422974|0.019039999693632126; Camk2g|IDBG-136224|ENSMUSG00000021820|12325|-1.6629999876022339|0.005239999853074551; Grin1|IDBG-144904|ENSMUSG00000026959|14810|-1.096605062…
cond_1	Unblocking of NMDA receptor, glutamate binding and activation	19135	REACTOME	10090	7	7	0	1	1	4	0.0151059	0.822191	Camk2a; Camk2b; Camk2d; Camk2g; Gria1; Grin1; Grin2a;	Camk2a|IDBG-150657|ENSMUSG00000024617|12322|-1.7888599634170532|0.003120000008493662; Camk2b|IDBG-145820|ENSMUSG00000057897|12323|-1.6160900592803955|0.04340000078082085; Camk2d|IDBG-192589|ENSMUSG00000053819|108058|-1.7994099855422974|0.019039999693632126; Camk2g|IDBG-136224|ENSMUSG00000021820|12325|-1.6629999876022339|0.005239999853074551; Gria1|IDBG-175573|ENSMUSG00000020524|14799|-1.084680080…
cond_1	Ubiquitin mediated proteolysis	632	KEGG	10090	15	15	0	1	1	6	0.0217483	1	Birc3; Cbl; Cdc34; Huwe1; Mdm2; Park2; Prpf19; Rfwd2; Siah1a; Stub1; Trim32; Uba1; Ube2j1; Ube2r2; Xiap;	Birc3|IDBG-133177|ENSMUSG00000032000|11796|-1.535290002822876|9.999999747378752E-6; Cbl|IDBG-155970|ENSMUSG00000034342|12402|-1.0728100538253784|0.36107000708580017; Cdc34|IDBG-170431|ENSMUSG00000020307|216150|-1.3158650398254395|0.03763499855995178; Huwe1|IDBG-179321|ENSMUSG00000025261|59026|-1.6825300455093384|0.007930000312626362; Mdm2|IDBG-191852|ENSMUSG00000020184|17246|-1.286139965057373|0.…
cond_1	IL-7 signaling	16107	INOH	10090	57	57	0	1	1	15	0.0239245	1	Akt1; Akt3; Alk; Bad; Btk; Camk2a; Camk2b; Camk2g; Cdk2; Cdk5; Cdk6; Egfr; Flt4; Fyn; Ikbkb; Itk; Lck; Map2k1; Map2k3; Map2k6; Map3k11; Map3k14; Map3k3; Map3k5; Map3k7; Map3k8; Mapk11; Mapk14; Mapk7; Mapk8; Mapk9; Mapkapk5; Mknk1; Mknk2; Mtor; Pak2; Pak3; Pak4; Pdgfra; Pik3cd; Prkab1; Prkab2; Prkaca; Prkar1b; Prkcd; Prkce; Prkch; Prkci; Prkcq; Prkg1; Ptk2; Raf1; Rps6ka3; Rps6kb1; Tgfbr1; Tgfbr2; …	Akt1|IDBG-174623|ENSMUSG00000001729|11651|-1.072119951248169|0.38433998823165894; Akt3|IDBG-206738|ENSMUSG00000019699|23797|-1.704990029335022|0.01027000043541193; Alk|IDBG-197259|ENSMUSG00000055471|11682|-1.3257700204849243|0.10028499364852905; Bad|IDBG-137335|ENSMUSG00000024959|12015|-1.3687500953674316|0.05316000059247017; Btk|IDBG-171427|ENSMUSG00000031264|12229|-2.408329963684082|3.600000054…
cond_1	cGMP effects	19042	REACTOME	10090	2	2	0	1	1	2	0.0260127	1	Pde3a; Prkg1;	Pde3a|IDBG-196288|ENSMUSG00000041741|54611|-2.1182451248168945|0.0086899995803833; Prkg1|IDBG-158230|ENSMUSG00000052920|19091|-2.8241400718688965|0.0;
cond_1	Interferon Signaling	18616	REACTOME	10090	8	8	0	1	1	4	0.0265561	1	Camk2a; Camk2b; Camk2d; Camk2g; Irf1; Prkcd; Ptpn11; Ptpn1;	Camk2a|IDBG-150657|ENSMUSG00000024617|12322|-1.7888599634170532|0.003120000008493662; Camk2b|IDBG-145820|ENSMUSG00000057897|12323|-1.6160900592803955|0.04340000078082085; Camk2d|IDBG-192589|ENSMUSG00000053819|108058|-1.7994099855422974|0.019039999693632126; Camk2g|IDBG-136224|ENSMUSG00000021820|12325|-1.6629999876022339|0.005239999853074551; Irf1|IDBG-172251|ENSMUSG00000018899|16362|-1.0218399763…
cond_1	EPO signaling pathway	16152	INOH	10090	58	58	0	1	1	15	0.0281437	1	Akt1; Akt3; Alk; Bad; Btk; Camk2a; Camk2b; Camk2g; Cdk2; Cdk5; Cdk6; Egfr; Flt4; Fyn; Ikbkb; Itk; Lck; Map2k1; Map2k3; Map2k6; Map3k11; Map3k14; Map3k3; Map3k5; Map3k7; Map3k8; Mapk11; Mapk14; Mapk7; Mapk8; Mapk9; Mapkapk5; Mknk1; Mknk2; Mtor; Pak2; Pak3; Pak4; Pdgfra; Pik3cd; Prkab1; Prkab2; Prkaca; Prkar1b; Prkcd; Prkce; Prkch; Prkci; Prkcq; Prkg1; Ptk2; Raf1; Rps6ka3; Rps6kb1; Stat3; Tgfbr1; T…	Akt1|IDBG-174623|ENSMUSG00000001729|11651|-1.072119951248169|0.38433998823165894; Akt3|IDBG-206738|ENSMUSG00000019699|23797|-1.704990029335022|0.01027000043541193; Alk|IDBG-197259|ENSMUSG00000055471|11682|-1.3257700204849243|0.10028499364852905; Bad|IDBG-137335|ENSMUSG00000024959|12015|-1.3687500953674316|0.05316000059247017; Btk|IDBG-171427|ENSMUSG00000031264|12229|-2.408329963684082|3.600000054…
cond_1	Glioma	740	KEGG	10090	21	21	0	1	1	7	0.0375673	1	Akt1; Akt3; Camk2a; Camk2b; Camk2d; Camk2g; Cdk6; Egfr; Grb2; Hras1; Map2k1; Mdm2; Mtor; Pdgfra; Pik3cb; Pik3cd; Pik3cg; Pten; Raf1; Shc1; Sos1;	Akt1|IDBG-174623|ENSMUSG00000001729|11651|-1.072119951248169|0.38433998823165894; Akt3|IDBG-206738|ENSMUSG00000019699|23797|-1.704990029335022|0.01027000043541193; Camk2a|IDBG-150657|ENSMUSG00000024617|12322|-1.7888599634170532|0.003120000008493662; Camk2b|IDBG-145820|ENSMUSG00000057897|12323|-1.6160900592803955|0.04340000078082085; Camk2d|IDBG-192589|ENSMUSG00000053819|108058|-1.7994099855422974…
cond_1	CREB phosphorylation through the activation of Ras	17686	REACTOME	10090	9	9	0	1	1	4	0.0420418	1	Camk2a; Camk2b; Camk2d; Camk2g; Grin1; Grin2a; Hras1; Raf1; Rps6ka3;	Camk2a|IDBG-150657|ENSMUSG00000024617|12322|-1.7888599634170532|0.003120000008493662; Camk2b|IDBG-145820|ENSMUSG00000057897|12323|-1.6160900592803955|0.04340000078082085; Camk2d|IDBG-192589|ENSMUSG00000053819|108058|-1.7994099855422974|0.019039999693632126; Camk2g|IDBG-136224|ENSMUSG00000021820|12325|-1.6629999876022339|0.005239999853074551; Grin1|IDBG-144904|ENSMUSG00000026959|14810|-1.096605062…
cond_1	GnRH signaling pathway	723	KEGG	10090	26	26	0	1	1	8	0.042313	1	Atf4; Camk2a; Camk2b; Camk2d; Camk2g; Cdc42; Egfr; Gna11; Grb2; Hras1; Itpr3; Jun; Map2k1; Map2k3; Map2k6; Map3k3; Mapk11; Mapk14; Mapk7; Mapk8; Mapk9; Plcb1; Prkaca; Prkcd; Raf1; Sos1;	Atf4|IDBG-163574|ENSMUSG00000042406|11911|-1.1159199476242065|0.24708999693393707; Camk2a|IDBG-150657|ENSMUSG00000024617|12322|-1.7888599634170532|0.003120000008493662; Camk2b|IDBG-145820|ENSMUSG00000057897|12323|-1.6160900592803955|0.04340000078082085; Camk2d|IDBG-192589|ENSMUSG00000053819|108058|-1.7994099855422974|0.019039999693632126; Camk2g|IDBG-136224|ENSMUSG00000021820|12325|-1.66299998760…
cond_1	Vascular smooth muscle contraction	4355	KEGG	10090	13	13	0	1	1	5	0.0432985	1	Gna11; Itpr3; Map2k1; Plcb1; Ppp1r12a; Prkaca; Prkcd; Prkce; Prkch; Prkcq; Prkg1; Raf1; Rock1;	Gna11|IDBG-178777|ENSMUSG00000034781|14672|-1.2976399660110474|0.06102000176906586; Itpr3|IDBG-156294|ENSMUSG00000042644|16440|-1.52961003780365|0.00203999993391335; Map2k1|IDBG-176099|ENSMUSG00000004936|26395|-1.7877800464630127|9.999999747378752E-6; Plcb1|IDBG-207677|ENSMUSG00000051177|18795|-1.894469976425171|0.004629999864846468; Ppp1r12a|IDBG-189483|ENSMUSG00000019907|17931|-1.19702005386352…
cond_1	JAK STAT pathway and regulation	16126	INOH	10090	61	61	0	1	1	15	0.0442076	1	Akt1; Akt3; Alk; Btk; Camk2a; Camk2b; Camk2g; Cdk2; Cdk5; Cdk6; Egfr; Flt4; Fyn; Grb2; Hras1; Ikbkb; Il6st; Itk; Lck; Map2k1; Map2k3; Map2k6; Map3k11; Map3k14; Map3k3; Map3k5; Map3k7; Map3k8; Mapk11; Mapk14; Mapk7; Mapk8; Mapk9; Mapkapk5; Mknk1; Mknk2; Mtor; Pak2; Pak3; Pak4; Pdgfra; Prkab1; Prkab2; Prkaca; Prkar1b; Prkcd; Prkce; Prkch; Prkci; Prkcq; Prkg1; Ptk2; Ptpn11; Raf1; Rps6ka3; Rps6kb1; S…	Akt1|IDBG-174623|ENSMUSG00000001729|11651|-1.072119951248169|0.38433998823165894; Akt3|IDBG-206738|ENSMUSG00000019699|23797|-1.704990029335022|0.01027000043541193; Alk|IDBG-197259|ENSMUSG00000055471|11682|-1.3257700204849243|0.10028499364852905; Btk|IDBG-171427|ENSMUSG00000031264|12229|-2.408329963684082|3.600000054575503E-4; Camk2a|IDBG-150657|ENSMUSG00000024617|12322|-1.7888599634170532|0.00312…
cond_1	Cellular responses to stress	17198	REACTOME	10090	31	31	0	1	1	9	0.0452655	1	Akt1s1; Camk2a; Camk2b; Camk2d; Camk2g; Cat; Cdk2; Cdk6; Dnajb1; Ets1; Hif1a; Hsf1; Hsp90aa1; Hsp90ab1; Hspa1a; Jun; Map2k3; Map2k6; Map3k5; Mapk11; Mapk14; Mapk7; Mapk8; Mapk9; Mapkapk3; Mapkapk5; Mdm2; Mlst8; Mtor; Rps6ka3; Sirt1;	Akt1s1|IDBG-179873|ENSMUSG00000011096|67605|-1.3273699283599854|0.06284499913454056; Camk2a|IDBG-150657|ENSMUSG00000024617|12322|-1.7888599634170532|0.003120000008493662; Camk2b|IDBG-145820|ENSMUSG00000057897|12323|-1.6160900592803955|0.04340000078082085; Camk2d|IDBG-192589|ENSMUSG00000053819|108058|-1.7994099855422974|0.019039999693632126; Camk2g|IDBG-136224|ENSMUSG00000021820|12325|-1.662999987…
cond_1	Wnt signaling pathway	698	KEGG	10090	18	18	0	1	1	6	0.0539431	1	Camk2a; Camk2b; Camk2d; Camk2g; Csnk1a1; Csnk2a1; Ep300; Jun; Lef1; Map3k7; Mapk8; Mapk9; Plcb1; Prkaca; Psen1; Rac1; Siah1a; Smad3;	Camk2a|IDBG-150657|ENSMUSG00000024617|12322|-1.7888599634170532|0.003120000008493662; Camk2b|IDBG-145820|ENSMUSG00000057897|12323|-1.6160900592803955|0.04340000078082085; Camk2d|IDBG-192589|ENSMUSG00000053819|108058|-1.7994099855422974|0.019039999693632126; Camk2g|IDBG-136224|ENSMUSG00000021820|12325|-1.6629999876022339|0.005239999853074551; Csnk1a1|IDBG-152046|ENSMUSG00000024576|93687|-1.2442500…
cond_1	ErbB signaling pathway	627	KEGG	10090	32	32	0	1	1	9	0.0549044	1	Abl1; Akt1; Akt3; Bad; Camk2a; Camk2b; Camk2d; Camk2g; Cbl; Egfr; Eif4ebp1; Erbb4; Gab1; Grb2; Hras1; Jun; Map2k1; Mapk8; Mapk9; Mtor; Pak2; Pak3; Pak4; Pak6; Pik3cb; Pik3cd; Pik3cg; Ptk2; Raf1; Rps6kb1; Shc1; Sos1;	Abl1|IDBG-158216|ENSMUSG00000026842|11350|-1.249400019645691|0.04501999914646149; Akt1|IDBG-174623|ENSMUSG00000001729|11651|-1.072119951248169|0.38433998823165894; Akt3|IDBG-206738|ENSMUSG00000019699|23797|-1.704990029335022|0.01027000043541193; Bad|IDBG-137335|ENSMUSG00000024959|12015|-1.3687500953674316|0.05316000059247017; Camk2a|IDBG-150657|ENSMUSG00000024617|12322|-1.7888599634170532|0.00312…
cond_1	FCERI mediated Ca+2 mobilization	18706	REACTOME	10090	6	6	0	1	1	3	0.0567431	1	Btk; Grb2; Itk; Itpr3; Shc1; Sos1;	Btk|IDBG-171427|ENSMUSG00000031264|12229|-2.408329963684082|3.600000054575503E-4; Grb2|IDBG-214339|ENSMUSG00000059923|14784|-1.4917149543762207|0.1595049947500229; Itk|IDBG-165583|ENSMUSG00000020395|16428|-1.1874250173568726|0.2040500044822693; Itpr3|IDBG-156294|ENSMUSG00000042644|16440|-1.52961003780365|0.00203999993391335; Shc1|IDBG-164495|ENSMUSG00000042626|20416|-1.5726200342178345|0.00130999…
cond_1	RNA Polymerase II Transcription	19676	REACTOME	10090	6	6	0	1	1	3	0.0567431	1	Cdk9; Gtf2a1; Srsf1; Srsf3; Srsf5; Srsf9;	Cdk9|IDBG-161104|ENSMUSG00000009555|107951|-1.7965999841690063|0.0023499999660998583; Gtf2a1|IDBG-161442|ENSMUSG00000020962|83602|-1.139739990234375|0.18065999448299408; Srsf1|IDBG-207877|ENSMUSG00000018379|102641923,110809|-1.2522499561309814|0.19018499553203583; Srsf3|IDBG-159792|ENSMUSG00000071172|20383|-1.1487499475479126|0.18870000541210175; Srsf5|IDBG-154042|ENSMUSG00000021134|20384|-1.9771…
cond_1	GPCR signaling	16219	INOH	10090	14	14	0	1	1	5	0.0590591	1	Cbl; Grm1; Grm7; Itpr3; Map2k1; Plcb1; Prkaca; Prkar1b; Prkcd; Prkce; Prkch; Prkci; Prkcq; Raf1;	Cbl|IDBG-155970|ENSMUSG00000034342|12402|-1.0728100538253784|0.36107000708580017; Grm1|IDBG-133363|ENSMUSG00000019828|14816|-1.307289958000183|0.04478500038385391; Grm7|IDBG-174797|ENSMUSG00000056755|108073|-1.9141600131988525|0.02490999922156334; Itpr3|IDBG-156294|ENSMUSG00000042644|16440|-1.52961003780365|0.00203999993391335; Map2k1|IDBG-176099|ENSMUSG00000004936|26395|-1.7877800464630127|9.999…
cond_1	Class I MHC mediated antigen processing & presentation	16844	REACTOME	10090	10	10	0	1	1	4	0.061666	1	Canx; Huwe1; Ncf1; Pdia3; Psmc5; Psmd2; Stub1; Trim32; Trim36; Uba1;	Canx|IDBG-168591|ENSMUSG00000020368|12330|-1.1072800159454346|0.2860099971294403; Huwe1|IDBG-179321|ENSMUSG00000025261|59026|-1.6825300455093384|0.007930000312626362; Ncf1|IDBG-202592|ENSMUSG00000015950|17969|-1.8212800025939941|0.002460000105202198; Pdia3|IDBG-202293|ENSMUSG00000027248|14827|-1.0776100158691406|0.3264999985694885; Psmc5|IDBG-213426|ENSMUSG00000020708|19184|-1.06659996509552|0.40…
cond_1	GPCR GroupI metabotropic glutamate receptor signaling pathway	16199	INOH	10090	10	10	0	1	1	4	0.061666	1	Grm1; Itpr3; Map2k1; Plcb1; Prkcd; Prkce; Prkch; Prkci; Prkcq; Raf1;	Grm1|IDBG-133363|ENSMUSG00000019828|14816|-1.307289958000183|0.04478500038385391; Itpr3|IDBG-156294|ENSMUSG00000042644|16440|-1.52961003780365|0.00203999993391335; Map2k1|IDBG-176099|ENSMUSG00000004936|26395|-1.7877800464630127|9.999999747378752E-6; Plcb1|IDBG-207677|ENSMUSG00000051177|18795|-1.894469976425171|0.004629999864846468; Prkcd|IDBG-142854|ENSMUSG00000021948|18753|-1.0410499572753906|0.…
cond_1	Phosphatidylinositol signaling system	721	KEGG	10090	10	10	0	1	1	4	0.061666	1	Dgka; Inppl1; Itpr3; Pik3cb; Pik3cd; Pik3cg; Pip5k1c; Plcb1; Plcd1; Pten;	Dgka|IDBG-198283|ENSMUSG00000025357|13139|-1.529729962348938|0.023590000346302986; Inppl1|IDBG-202184|ENSMUSG00000032737|16332|-1.340939998626709|0.0014900000533089042; Itpr3|IDBG-156294|ENSMUSG00000042644|16440|-1.52961003780365|0.00203999993391335; Pik3cb|IDBG-192637|ENSMUSG00000032462|74769|-1.3449349403381348|0.061149999499320984; Pik3cd|IDBG-205331|ENSMUSG00000039936|18707|-1.342790007591247…
cond_1	Post NMDA receptor activation events	17774	REACTOME	10090	10	10	0	1	1	4	0.061666	1	Camk2a; Camk2b; Camk2d; Camk2g; Camkk1; Grin1; Grin2a; Hras1; Raf1; Rps6ka3;	Camk2a|IDBG-150657|ENSMUSG00000024617|12322|-1.7888599634170532|0.003120000008493662; Camk2b|IDBG-145820|ENSMUSG00000057897|12323|-1.6160900592803955|0.04340000078082085; Camk2d|IDBG-192589|ENSMUSG00000053819|108058|-1.7994099855422974|0.019039999693632126; Camk2g|IDBG-136224|ENSMUSG00000021820|12325|-1.6629999876022339|0.005239999853074551; Camkk1|IDBG-197494|ENSMUSG00000020785|55984|-1.27053999…
cond_1	Fatty acid degradation	782	KEGG	10090	3	3	0	1	1	2	0.0698311	1	Acaa2; Acsl5; Acsl6;	Acaa2|IDBG-158529|ENSMUSG00000036880|52538|-1.6131900548934937|0.0062699997797608376; Acsl5|IDBG-177454|ENSMUSG00000024981|433256|-1.1725499629974365|0.14306999742984772; Acsl6|IDBG-172962|ENSMUSG00000020333|216739|-1.614400029182434|0.01140000019222498;
cond_1	Nitric oxide stimulates guanylate cyclase	19087	REACTOME	10090	3	3	0	1	1	2	0.0698311	1	Nos1; Pde3a; Prkg1;	Nos1|IDBG-194926|ENSMUSG00000029361|18125|-1.0276399850845337|0.43377000093460083; Pde3a|IDBG-196288|ENSMUSG00000041741|54611|-2.1182451248168945|0.0086899995803833; Prkg1|IDBG-158230|ENSMUSG00000052920|19091|-2.8241400718688965|0.0;
cond_1	SEMA3A-Plexin repulsion signaling by inhibiting Integrin adhesion	16647	REACTOME	10090	3	3	0	1	1	2	0.0698311	1	Fyn; Pip5k1c; Rac1;	Fyn|IDBG-144629|ENSMUSG00000019843|14360|-1.6235599517822266|3.600000054575503E-4; Pip5k1c|IDBG-177962|ENSMUSG00000034902|18717|-1.893380045890808|2.9999999242136255E-5; Rac1|IDBG-207763|ENSMUSG00000001847|19353|-1.1823699474334717|0.06819000095129013;
cond_1	XBP1(S) activates chaperone genes	19156	REACTOME	10090	3	3	0	1	1	2	0.0698311	1	Add1; Gsk3a; Shc1;	Add1|IDBG-155475|ENSMUSG00000029106|11518|-1.864335060119629|0.04872500151395798; Gsk3a|IDBG-156635|ENSMUSG00000057177|606496|-1.1053400039672852|0.31169000267982483; Shc1|IDBG-164495|ENSMUSG00000042626|20416|-1.5726200342178345|0.0013099999632686377;
cond_1	Insulin receptor signaling	16187	INOH	10090	24	24	0	1	1	7	0.0745083	1	Akt1; Akt1s1; Akt3; Bad; Eif4ebp1; Foxo1; Foxo3; Foxo4; Grb2; Hras1; Map2k1; Mlst8; Mtor; Pik3cd; Prkab1; Prkab2; Pten; Raf1; Rictor; Rps6kb1; Sfn; Shc1; Sos1; Ywhab;	Akt1|IDBG-174623|ENSMUSG00000001729|11651|-1.072119951248169|0.38433998823165894; Akt1s1|IDBG-179873|ENSMUSG00000011096|67605|-1.3273699283599854|0.06284499913454056; Akt3|IDBG-206738|ENSMUSG00000019699|23797|-1.704990029335022|0.01027000043541193; Bad|IDBG-137335|ENSMUSG00000024959|12015|-1.3687500953674316|0.05316000059247017; Eif4ebp1|IDBG-145947|ENSMUSG00000031490|13685|-1.2267450094223022|0.…
cond_1	Activation of NMDA receptor upon glutamate binding and postsynaptic events	19633	REACTOME	10090	11	11	0	1	1	4	0.0853378	1	Camk2a; Camk2b; Camk2d; Camk2g; Camkk1; Gria1; Grin1; Grin2a; Hras1; Raf1; Rps6ka3;	Camk2a|IDBG-150657|ENSMUSG00000024617|12322|-1.7888599634170532|0.003120000008493662; Camk2b|IDBG-145820|ENSMUSG00000057897|12323|-1.6160900592803955|0.04340000078082085; Camk2d|IDBG-192589|ENSMUSG00000053819|108058|-1.7994099855422974|0.019039999693632126; Camk2g|IDBG-136224|ENSMUSG00000021820|12325|-1.6629999876022339|0.005239999853074551; Camkk1|IDBG-197494|ENSMUSG00000020785|55984|-1.27053999…
cond_1	Calcium signaling pathway	667	KEGG	10090	20	20	0	1	1	6	0.0862536	1	Adrb1; Camk2a; Camk2b; Camk2d; Camk2g; Chrna7; Egfr; Erbb4; Gna11; Grin1; Grin2a; Grm1; Hrh1; Itpr3; Nos1; Pdgfra; Phkb; Plcb1; Plcd1; Prkaca;	Adrb1|IDBG-179107|ENSMUSG00000035283|11554|-1.0141600370407104|0.4600600004196167; Camk2a|IDBG-150657|ENSMUSG00000024617|12322|-1.7888599634170532|0.003120000008493662; Camk2b|IDBG-145820|ENSMUSG00000057897|12323|-1.6160900592803955|0.04340000078082085; Camk2d|IDBG-192589|ENSMUSG00000053819|108058|-1.7994099855422974|0.019039999693632126; Camk2g|IDBG-136224|ENSMUSG00000021820|12325|-1.66299998760…
cond_1	Fc gamma R-mediated phagocytosis	4349	KEGG	10090	20	20	0	1	1	6	0.0862536	1	Akt1; Akt3; Amph; Cdc42; Inppl1; Limk2; Map2k1; Marcks; Ncf1; Pik3cb; Pik3cd; Pik3cg; Pip5k1c; Prkcd; Prkce; Rac1; Raf1; Rps6kb1; Vasp; Wasl;	Akt1|IDBG-174623|ENSMUSG00000001729|11651|-1.072119951248169|0.38433998823165894; Akt3|IDBG-206738|ENSMUSG00000019699|23797|-1.704990029335022|0.01027000043541193; Amph|IDBG-132340|ENSMUSG00000021314|218038|-1.0851850509643555|0.3126949965953827; Cdc42|IDBG-198471|ENSMUSG00000006699|12540|-1.0530600547790527|0.3666599988937378; Inppl1|IDBG-202184|ENSMUSG00000032737|16332|-1.340939998626709|0.0014…
cond_1	Antigen processing: Ubiquitination & Proteasome degradation	18074	REACTOME	10090	7	7	0	1	1	3	0.0879711	1	Huwe1; Psmc5; Psmd2; Stub1; Trim32; Trim36; Uba1;	Huwe1|IDBG-179321|ENSMUSG00000025261|59026|-1.6825300455093384|0.007930000312626362; Psmc5|IDBG-213426|ENSMUSG00000020708|19184|-1.06659996509552|0.4000200033187866; Psmd2|IDBG-145582|ENSMUSG00000006998|21762|-1.5872299671173096|0.11742999404668808; Stub1|IDBG-153401|ENSMUSG00000039615|56424|-1.83774995803833|0.02363000065088272; Trim32|IDBG-156706|ENSMUSG00000051675|69807|-1.1224499940872192|0.1…
cond_1	CD28 dependent PI3K/Akt signaling	16868	REACTOME	10090	7	7	0	1	1	3	0.0879711	1	Akt1; Fyn; Lck; Map3k8; Mlst8; Mtor; Rictor;	Akt1|IDBG-174623|ENSMUSG00000001729|11651|-1.072119951248169|0.38433998823165894; Fyn|IDBG-144629|ENSMUSG00000019843|14360|-1.6235599517822266|3.600000054575503E-4; Lck|IDBG-191117|ENSMUSG00000000409|16818|-1.0368800163269043|0.39875999093055725; Map3k8|IDBG-127807|ENSMUSG00000024235|26410|-1.0227099657058716|0.45107001066207886; Mlst8|IDBG-146829|ENSMUSG00000024142|56716|-1.6494300365447998|0.00…
cond_1	Effects of PIP2 hydrolysis	17960	REACTOME	10090	7	7	0	1	1	3	0.0879711	1	Dgka; Itpr3; Prkcd; Prkce; Prkch; Prkcq; Trpc6;	Dgka|IDBG-198283|ENSMUSG00000025357|13139|-1.529729962348938|0.023590000346302986; Itpr3|IDBG-156294|ENSMUSG00000042644|16440|-1.52961003780365|0.00203999993391335; Prkcd|IDBG-142854|ENSMUSG00000021948|18753|-1.0410499572753906|0.4256550073623657; Prkce|IDBG-201164|ENSMUSG00000045038|18754|-1.0072200298309326|0.4854300022125244; Prkch|IDBG-148471|ENSMUSG00000021108|18755|-1.4030649662017822|0.035…
cond_1	Salivary secretion	10386	KEGG	10090	7	7	0	1	1	3	0.0879711	1	Adrb1; Atp1a1; Itpr3; Nos1; Plcb1; Prkaca; Prkg1;	Adrb1|IDBG-179107|ENSMUSG00000035283|11554|-1.0141600370407104|0.4600600004196167; Atp1a1|IDBG-179812|ENSMUSG00000033161|11928|-1.0614800453186035|0.353630006313324; Itpr3|IDBG-156294|ENSMUSG00000042644|16440|-1.52961003780365|0.00203999993391335; Nos1|IDBG-194926|ENSMUSG00000029361|18125|-1.0276399850845337|0.43377000093460083; Plcb1|IDBG-207677|ENSMUSG00000051177|18795|-1.894469976425171|0.0046…
cond_1	Long-term depression	775	KEGG	10090	12	12	0	1	1	4	0.112807	1	Gna11; Gria1; Grid2; Grm1; Hras1; Itpr3; Map2k1; Nos1; Plcb1; Ppp2ca; Prkg1; Raf1;	Gna11|IDBG-178777|ENSMUSG00000034781|14672|-1.2976399660110474|0.06102000176906586; Gria1|IDBG-175573|ENSMUSG00000020524|14799|-1.0846800804138184|0.2781600058078766; Grid2|IDBG-152790|ENSMUSG00000071424|14804|-1.3027299642562866|0.07067999988794327; Grm1|IDBG-133363|ENSMUSG00000019828|14816|-1.307289958000183|0.04478500038385391; Hras1|IDBG-212024|ENSMUSG00000025499|15461|-1.4030250310897827|0.0…
cond_1	beta-catenin independent WNT signaling	17380	REACTOME	10090	12	12	0	1	1	4	0.112807	1	Ap2b1; Ap2m1; Arrb2; Camk2a; Itpr3; Lef1; Map3k7; Plcb1; Prkg1; Psmc5; Psmd2; Rac1;	Ap2b1|IDBG-205183|ENSMUSG00000035152|71770|-1.0269800424575806|0.4396199882030487; Ap2m1|IDBG-144450|ENSMUSG00000022841|11773|-1.0281200408935547|0.41850000619888306; Arrb2|IDBG-194248|ENSMUSG00000060216|216869|-1.1272900104522705|0.2940950095653534; Camk2a|IDBG-150657|ENSMUSG00000024617|12322|-1.7888599634170532|0.003120000008493662; Itpr3|IDBG-156294|ENSMUSG00000042644|16440|-1.52961003780365|0…
cond_1	Neurotransmitter Receptor Binding And Downstream Transmission In The Postsynaptic Cell	17261	REACTOME	10090	17	17	0	1	1	5	0.123419	1	Ap2b1; Ap2m1; Camk2a; Camk2b; Camk2d; Camk2g; Camkk1; Chrna4; Chrna7; Gabrb3; Gria1; Grin1; Grin2a; Hras1; Plcb1; Raf1; Rps6ka3;	Ap2b1|IDBG-205183|ENSMUSG00000035152|71770|-1.0269800424575806|0.4396199882030487; Ap2m1|IDBG-144450|ENSMUSG00000022841|11773|-1.0281200408935547|0.41850000619888306; Camk2a|IDBG-150657|ENSMUSG00000024617|12322|-1.7888599634170532|0.003120000008493662; Camk2b|IDBG-145820|ENSMUSG00000057897|12323|-1.6160900592803955|0.04340000078082085; Camk2d|IDBG-192589|ENSMUSG00000053819|108058|-1.7994099855422…
cond_1	Platelet homeostasis	16899	REACTOME	10090	8	8	0	1	1	3	0.12482	1	Fgr; Gna11; Itpr3; Mapk14; Nos1; Pde3a; Prkg1; Trpc6;	Fgr|IDBG-194595|ENSMUSG00000028874|14191|-1.0590800046920776|0.3366450071334839; Gna11|IDBG-178777|ENSMUSG00000034781|14672|-1.2976399660110474|0.06102000176906586; Itpr3|IDBG-156294|ENSMUSG00000042644|16440|-1.52961003780365|0.00203999993391335; Mapk14|IDBG-158983|ENSMUSG00000053436|26416|-1.1304999589920044|0.1767600029706955; Nos1|IDBG-194926|ENSMUSG00000029361|18125|-1.0276399850845337|0.4337…
cond_1	Cleavage of Growing Transcript in the Termination Region	18668	REACTOME	10090	4	4	0	1	1	2	0.125161	1	Srsf1; Srsf3; Srsf5; Srsf9;	Srsf1|IDBG-207877|ENSMUSG00000018379|102641923,110809|-1.2522499561309814|0.19018499553203583; Srsf3|IDBG-159792|ENSMUSG00000071172|20383|-1.1487499475479126|0.18870000541210175; Srsf5|IDBG-154042|ENSMUSG00000021134|20384|-1.9771300554275513|1.9999999494757503E-5; Srsf9|IDBG-193660|ENSMUSG00000029538|108014|-2.3295600414276123|0.0012400000123307109;
cond_1	G0 and Early G1	17289	REACTOME	10090	4	4	0	1	1	2	0.125161	1	Cdc25a; Cdk2; Dyrk1a; Hdac1;	Cdc25a|IDBG-201603|ENSMUSG00000032477|12530|-1.2454500198364258|0.12320999801158905; Cdk2|IDBG-198142|ENSMUSG00000025358|12566|-1.5622199773788452|0.03829000145196915; Dyrk1a|IDBG-179036|ENSMUSG00000022897|13548|-1.5688550472259521|0.002584999892860651; Hdac1|IDBG-191058|ENSMUSG00000028800|433759|-1.0975799560546875|0.2959499955177307;
cond_1	IRE1alpha activates chaperones	17973	REACTOME	10090	4	4	0	1	1	2	0.125161	1	Add1; Ern1; Gsk3a; Shc1;	Add1|IDBG-155475|ENSMUSG00000029106|11518|-1.864335060119629|0.04872500151395798; Ern1|IDBG-213476|ENSMUSG00000020715|78943|-1.430209994316101|0.12118999660015106; Gsk3a|IDBG-156635|ENSMUSG00000057177|606496|-1.1053400039672852|0.31169000267982483; Shc1|IDBG-164495|ENSMUSG00000042626|20416|-1.5726200342178345|0.0013099999632686377;
cond_1	Inflammasomes	18382	REACTOME	10090	4	4	0	1	1	2	0.125161	1	App; Casp1; Hsp90ab1; Nlrp3;	App|IDBG-172954|ENSMUSG00000022892|11820|-1.168239951133728|0.27553001046180725; Casp1|IDBG-131590|ENSMUSG00000025888|12362|-1.6965299844741821|0.012174999341368675; Hsp90ab1|IDBG-185482|ENSMUSG00000023944|15516|-1.004349946975708|0.488209992647171; Nlrp3|IDBG-178924|ENSMUSG00000032691|216799|-1.5589799880981445|0.01322999969124794;
cond_1	RNA Polymerase II Transcription Termination	18402	REACTOME	10090	4	4	0	1	1	2	0.125161	1	Srsf1; Srsf3; Srsf5; Srsf9;	Srsf1|IDBG-207877|ENSMUSG00000018379|102641923,110809|-1.2522499561309814|0.19018499553203583; Srsf3|IDBG-159792|ENSMUSG00000071172|20383|-1.1487499475479126|0.18870000541210175; Srsf5|IDBG-154042|ENSMUSG00000021134|20384|-1.9771300554275513|1.9999999494757503E-5; Srsf9|IDBG-193660|ENSMUSG00000029538|108014|-2.3295600414276123|0.0012400000123307109;
cond_1	S6K1-mediated signalling	18468	REACTOME	10090	4	4	0	1	1	2	0.125161	1	Eef2k; Mlst8; Mtor; Rps6kb1;	Eef2k|IDBG-208568|ENSMUSG00000035064|13631|-1.298064947128296|0.16253000497817993; Mlst8|IDBG-146829|ENSMUSG00000024142|56716|-1.6494300365447998|0.0028800000436604023; Mtor|IDBG-204403|ENSMUSG00000028991|56717|-1.12923002243042|0.1881600022315979; Rps6kb1|IDBG-206895|ENSMUSG00000020516|72508|-1.7761199474334717|0.008209999650716782;
cond_1	The NLRP3 inflammasome	18131	REACTOME	10090	4	4	0	1	1	2	0.125161	1	App; Casp1; Hsp90ab1; Nlrp3;	App|IDBG-172954|ENSMUSG00000022892|11820|-1.168239951133728|0.27553001046180725; Casp1|IDBG-131590|ENSMUSG00000025888|12362|-1.6965299844741821|0.012174999341368675; Hsp90ab1|IDBG-185482|ENSMUSG00000023944|15516|-1.004349946975708|0.488209992647171; Nlrp3|IDBG-178924|ENSMUSG00000032691|216799|-1.5589799880981445|0.01322999969124794;
cond_1	Transport of Mature Transcript to Cytoplasm	16878	REACTOME	10090	4	4	0	1	1	2	0.125161	1	Srsf1; Srsf3; Srsf5; Srsf9;	Srsf1|IDBG-207877|ENSMUSG00000018379|102641923,110809|-1.2522499561309814|0.19018499553203583; Srsf3|IDBG-159792|ENSMUSG00000071172|20383|-1.1487499475479126|0.18870000541210175; Srsf5|IDBG-154042|ENSMUSG00000021134|20384|-1.9771300554275513|1.9999999494757503E-5; Srsf9|IDBG-193660|ENSMUSG00000029538|108014|-2.3295600414276123|0.0012400000123307109;
cond_1	Transport of Mature mRNA derived from an Intron-Containing Transcript	19505	REACTOME	10090	4	4	0	1	1	2	0.125161	1	Srsf1; Srsf3; Srsf5; Srsf9;	Srsf1|IDBG-207877|ENSMUSG00000018379|102641923,110809|-1.2522499561309814|0.19018499553203583; Srsf3|IDBG-159792|ENSMUSG00000071172|20383|-1.1487499475479126|0.18870000541210175; Srsf5|IDBG-154042|ENSMUSG00000021134|20384|-1.9771300554275513|1.9999999494757503E-5; Srsf9|IDBG-193660|ENSMUSG00000029538|108014|-2.3295600414276123|0.0012400000123307109;
cond_1	mRNA 3'-end processing	16808	REACTOME	10090	4	4	0	1	1	2	0.125161	1	Srsf1; Srsf3; Srsf5; Srsf9;	Srsf1|IDBG-207877|ENSMUSG00000018379|102641923,110809|-1.2522499561309814|0.19018499553203583; Srsf3|IDBG-159792|ENSMUSG00000071172|20383|-1.1487499475479126|0.18870000541210175; Srsf5|IDBG-154042|ENSMUSG00000021134|20384|-1.9771300554275513|1.9999999494757503E-5; Srsf9|IDBG-193660|ENSMUSG00000029538|108014|-2.3295600414276123|0.0012400000123307109;
cond_1	mTOR signalling	19501	REACTOME	10090	9	9	0	1	1	3	0.166209	1	Eef2k; Eif4ebp1; Mlst8; Mtor; Ppm1a; Prkab1; Prkab2; Rps6kb1; Stk11;	Eef2k|IDBG-208568|ENSMUSG00000035064|13631|-1.298064947128296|0.16253000497817993; Eif4ebp1|IDBG-145947|ENSMUSG00000031490|13685|-1.2267450094223022|0.25617000460624695; Mlst8|IDBG-146829|ENSMUSG00000024142|56716|-1.6494300365447998|0.0028800000436604023; Mtor|IDBG-204403|ENSMUSG00000028991|56717|-1.12923002243042|0.1881600022315979; Ppm1a|IDBG-147921|ENSMUSG00000021096|19042|-1.2511399984359741|…
cond_1	Transmission across Chemical Synapses	19547	REACTOME	10090	24	24	0	1	1	6	0.176433	1	Ap2b1; Ap2m1; Camk2a; Camk2b; Camk2d; Camk2g; Camkk1; Chrna4; Chrna7; Gabrb3; Gria1; Grin1; Grin2a; Hras1; Plcb1; Raf1; Rps6ka3; Slc18a2; Slc1a3; Slc1a6; Slc6a1; Stx1a; Stxbp1; Syt1;	Ap2b1|IDBG-205183|ENSMUSG00000035152|71770|-1.0269800424575806|0.4396199882030487; Ap2m1|IDBG-144450|ENSMUSG00000022841|11773|-1.0281200408935547|0.41850000619888306; Camk2a|IDBG-150657|ENSMUSG00000024617|12322|-1.7888599634170532|0.003120000008493662; Camk2b|IDBG-145820|ENSMUSG00000057897|12323|-1.6160900592803955|0.04340000078082085; Camk2d|IDBG-192589|ENSMUSG00000053819|108058|-1.7994099855422…
cond_1	G alpha (q) signalling events	19293	REACTOME	10090	14	14	0	1	1	4	0.177555	1	App; Dgka; F2rl1; Gna11; Grk5; Grm1; Hrh1; Itpr3; Plcb1; Prkcd; Prkce; Prkch; Prkcq; Trpc6;	App|IDBG-172954|ENSMUSG00000022892|11820|-1.168239951133728|0.27553001046180725; Dgka|IDBG-198283|ENSMUSG00000025357|13139|-1.529729962348938|0.023590000346302986; F2rl1|IDBG-173973|ENSMUSG00000021678|14063|-1.0703999996185303|0.34571000933647156; Gna11|IDBG-178777|ENSMUSG00000034781|14672|-1.2976399660110474|0.06102000176906586; Grk5|IDBG-181926|ENSMUSG00000003228|14773|-1.200369954109192|0.1484…
cond_1	Immune System	17702	REACTOME	10090	120	120	0	1	1	23	0.180268	1	Abl1; Akt1; Akt1s1; Ap2b1; Ap2m1; App; Atf2; Bad; Baiap2; Birc3; Btk; Camk2a; Camk2b; Camk2d; Camk2g; Canx; Card11; Card9; Casp1; Casp8; Cbl; Ccr5; Cdc42; Dapp1; Dnm1; Eea1; Egfr; Erbb4; Fgr; Foxo1; Foxo3; Foxo4; Frs2; Fyn; Gab1; Grb2; Gsk3a; Hras1; Hsp90aa1; Hsp90ab1; Huwe1; Ikbkb; Il6st; Inppl1; Irf1; Itk; Itpr3; Jun; Lck; Map2k1; Map2k3; Map2k6; Map3k3; Map3k7; Map3k8; Mapk11; Mapk14; Mapk7; M…	Abl1|IDBG-158216|ENSMUSG00000026842|11350|-1.249400019645691|0.04501999914646149; Akt1|IDBG-174623|ENSMUSG00000001729|11651|-1.072119951248169|0.38433998823165894; Akt1s1|IDBG-179873|ENSMUSG00000011096|67605|-1.3273699283599854|0.06284499913454056; Ap2b1|IDBG-205183|ENSMUSG00000035152|71770|-1.0269800424575806|0.4396199882030487; Ap2m1|IDBG-144450|ENSMUSG00000022841|11773|-1.0281200408935547|0.41…
cond_1	Pancreatic secretion	10399	KEGG	10090	5	5	0	1	1	2	0.187231	1	Atp1a1; Itpr3; Plcb1; Rab11a; Rac1;	Atp1a1|IDBG-179812|ENSMUSG00000033161|11928|-1.0614800453186035|0.353630006313324; Itpr3|IDBG-156294|ENSMUSG00000042644|16440|-1.52961003780365|0.00203999993391335; Plcb1|IDBG-207677|ENSMUSG00000051177|18795|-1.894469976425171|0.004629999864846468; Rab11a|IDBG-176597|ENSMUSG00000004771|53869|-1.2281700372695923|0.09326999634504318; Rac1|IDBG-207763|ENSMUSG00000001847|19353|-1.1823699474334717|0.0…
cond_1	mTORC1-mediated signalling	19352	REACTOME	10090	5	5	0	1	1	2	0.187231	1	Eef2k; Eif4ebp1; Mlst8; Mtor; Rps6kb1;	Eef2k|IDBG-208568|ENSMUSG00000035064|13631|-1.298064947128296|0.16253000497817993; Eif4ebp1|IDBG-145947|ENSMUSG00000031490|13685|-1.2267450094223022|0.25617000460624695; Mlst8|IDBG-146829|ENSMUSG00000024142|56716|-1.6494300365447998|0.0028800000436604023; Mtor|IDBG-204403|ENSMUSG00000028991|56717|-1.12923002243042|0.1881600022315979; Rps6kb1|IDBG-206895|ENSMUSG00000020516|72508|-1.776119947433471…
cond_1	Cytokine Signaling in Immune system	17370	REACTOME	10090	36	36	0	1	1	8	0.210791	1	Camk2a; Camk2b; Camk2d; Camk2g; Casp1; Cbl; Fyn; Grb2; Hras1; Ikbkb; Il6st; Inppl1; Irf1; Lck; Map2k1; Map2k6; Map3k3; Map3k7; Map3k8; Nfkb2; Peli1; Pik3cb; Pik3cd; Prkaca; Prkcd; Ptpn11; Ptpn1; Raf1; Shc1; Sos1; Stat3; Tab1; Tab3; Tollip; Ywhab; Ywhaz;	Camk2a|IDBG-150657|ENSMUSG00000024617|12322|-1.7888599634170532|0.003120000008493662; Camk2b|IDBG-145820|ENSMUSG00000057897|12323|-1.6160900592803955|0.04340000078082085; Camk2d|IDBG-192589|ENSMUSG00000053819|108058|-1.7994099855422974|0.019039999693632126; Camk2g|IDBG-136224|ENSMUSG00000021820|12325|-1.6629999876022339|0.005239999853074551; Casp1|IDBG-131590|ENSMUSG00000025888|12362|-1.696529984…
cond_1	PKB-mediated events	19558	REACTOME	10090	10	10	0	1	1	3	0.211013	1	Akt1; Eef2k; Eif4ebp1; Mlst8; Mtor; Ppm1a; Prkab1; Prkab2; Rps6kb1; Stk11;	Akt1|IDBG-174623|ENSMUSG00000001729|11651|-1.072119951248169|0.38433998823165894; Eef2k|IDBG-208568|ENSMUSG00000035064|13631|-1.298064947128296|0.16253000497817993; Eif4ebp1|IDBG-145947|ENSMUSG00000031490|13685|-1.2267450094223022|0.25617000460624695; Mlst8|IDBG-146829|ENSMUSG00000024142|56716|-1.6494300365447998|0.0028800000436604023; Mtor|IDBG-204403|ENSMUSG00000028991|56717|-1.12923002243042|0…
cond_1	NOD-like receptor signaling pathway	8111	KEGG	10090	15	15	0	1	1	4	0.213861	1	Birc3; Card9; Casp1; Casp8; Hsp90aa1; Hsp90ab1; Ikbkb; Map3k7; Mapk11; Mapk14; Mapk8; Mapk9; Nlrp3; Tab1; Tab3;	Birc3|IDBG-133177|ENSMUSG00000032000|11796|-1.535290002822876|9.999999747378752E-6; Card9|IDBG-148496|ENSMUSG00000026928|332579|-1.5052800178527832|0.01228999998420477; Casp1|IDBG-131590|ENSMUSG00000025888|12362|-1.6965299844741821|0.012174999341368675; Casp8|IDBG-157464|ENSMUSG00000026029|12370|-1.4072699546813965|0.003329999977722764; Hsp90aa1|IDBG-172055|ENSMUSG00000021270|15519|-1.10260009765…
cond_1	CD4 T cell receptor signaling	16105	INOH	10090	21	21	0	1	1	5	0.242693	1	Akt1; Akt3; Card11; Fyn; Grb2; Hras1; Ikbkb; Itk; Itpr3; Jun; Lck; Map2k1; Map3k7; Mapk8; Mapk9; Pik3cd; Prkcq; Rac1; Raf1; Sos1; Zap70;	Akt1|IDBG-174623|ENSMUSG00000001729|11651|-1.072119951248169|0.38433998823165894; Akt3|IDBG-206738|ENSMUSG00000019699|23797|-1.704990029335022|0.01027000043541193; Card11|IDBG-207118|ENSMUSG00000036526|108723|-1.1018850803375244|0.20424500107765198; Fyn|IDBG-144629|ENSMUSG00000019843|14360|-1.6235599517822266|3.600000054575503E-4; Grb2|IDBG-214339|ENSMUSG00000059923|14784|-1.4917149543762207|0.15…
cond_1	Fc epsilon RI signaling pathway	708	KEGG	10090	21	21	0	1	1	5	0.242693	1	Akt1; Akt3; Btk; Fyn; Grb2; Hras1; Map2k1; Map2k3; Map2k6; Mapk11; Mapk14; Mapk8; Mapk9; Pik3cb; Pik3cd; Pik3cg; Prkcd; Prkce; Rac1; Raf1; Sos1;	Akt1|IDBG-174623|ENSMUSG00000001729|11651|-1.072119951248169|0.38433998823165894; Akt3|IDBG-206738|ENSMUSG00000019699|23797|-1.704990029335022|0.01027000043541193; Btk|IDBG-171427|ENSMUSG00000031264|12229|-2.408329963684082|3.600000054575503E-4; Fyn|IDBG-144629|ENSMUSG00000019843|14360|-1.6235599517822266|3.600000054575503E-4; Grb2|IDBG-214339|ENSMUSG00000059923|14784|-1.4917149543762207|0.159504…
cond_1	GPCR downstream signaling	16814	REACTOME	10090	32	32	0	1	1	7	0.248258	1	Adrb1; Akt1; App; Arhgef2; Ccr5; Dgka; F2rl1; Gna11; Grb2; Grk5; Grm1; Grm7; Hrh1; Itpr3; Mc4r; Mc5r; Oprm1; Pde3a; Pik3cb; Pik3cd; Pik3cg; Plcb1; Prkcd; Prkce; Prkch; Prkcq; Rac1; Rock1; Shc1; Sos1; Sstr2; Trpc6;	Adrb1|IDBG-179107|ENSMUSG00000035283|11554|-1.0141600370407104|0.4600600004196167; Akt1|IDBG-174623|ENSMUSG00000001729|11651|-1.072119951248169|0.38433998823165894; App|IDBG-172954|ENSMUSG00000022892|11820|-1.168239951133728|0.27553001046180725; Arhgef2|IDBG-161396|ENSMUSG00000028059|16800|-1.2567499876022339|0.15051999688148499; Ccr5|IDBG-258112|ENSMUSG00000079227|12774|-1.4086449146270752|0.162…
cond_1	Gap junction	700	KEGG	10090	16	16	0	1	1	4	0.252077	1	Adrb1; Egfr; Gja1; Gna11; Grb2; Grm1; Hras1; Itpr3; Map2k1; Mapk7; Pdgfra; Plcb1; Prkaca; Prkg1; Raf1; Sos1;	Adrb1|IDBG-179107|ENSMUSG00000035283|11554|-1.0141600370407104|0.4600600004196167; Egfr|IDBG-151194|ENSMUSG00000020122|13649|-1.1026999950408936|0.21166999638080597; Gja1|IDBG-152172|ENSMUSG00000050953|14609|-1.117609977722168|0.2800599932670593; Gna11|IDBG-178777|ENSMUSG00000034781|14672|-1.2976399660110474|0.06102000176906586; Grb2|IDBG-214339|ENSMUSG00000059923|14784|-1.4917149543762207|0.1595…
cond_1	G-protein mediated events	19703	REACTOME	10090	6	6	0	1	1	2	0.252475	1	Itpr3; Plcb1; Prkaca; Prkar1a; Prkar1b; Prkcd;	Itpr3|IDBG-156294|ENSMUSG00000042644|16440|-1.52961003780365|0.00203999993391335; Plcb1|IDBG-207677|ENSMUSG00000051177|18795|-1.894469976425171|0.004629999864846468; Prkaca|IDBG-173105|ENSMUSG00000005469|18747|-1.2424700260162354|0.07624000310897827; Prkar1a|IDBG-213854|ENSMUSG00000020612|19084|-1.2657499313354492|0.0744049996137619; Prkar1b|IDBG-206405|ENSMUSG00000025855|19085|-1.163840055465698…
cond_1	PLC beta mediated events	19645	REACTOME	10090	6	6	0	1	1	2	0.252475	1	Itpr3; Plcb1; Prkaca; Prkar1a; Prkar1b; Prkcd;	Itpr3|IDBG-156294|ENSMUSG00000042644|16440|-1.52961003780365|0.00203999993391335; Plcb1|IDBG-207677|ENSMUSG00000051177|18795|-1.894469976425171|0.004629999864846468; Prkaca|IDBG-173105|ENSMUSG00000005469|18747|-1.2424700260162354|0.07624000310897827; Prkar1a|IDBG-213854|ENSMUSG00000020612|19084|-1.2657499313354492|0.0744049996137619; Prkar1b|IDBG-206405|ENSMUSG00000025855|19085|-1.163840055465698…
cond_1	Prion diseases	4363	KEGG	10090	6	6	0	1	1	2	0.252475	1	Bax; Fyn; Hspa1a; Hspa5; Map2k1; Prkaca;	Bax|IDBG-183241|ENSMUSG00000003873|12028|-1.415869951248169|0.011909999884665012; Fyn|IDBG-144629|ENSMUSG00000019843|14360|-1.6235599517822266|3.600000054575503E-4; Hspa1a|IDBG-606688|ENSMUSG00000091971|193740|-1.363700032234192|0.03167000040411949; Hspa5|IDBG-163151|ENSMUSG00000026864|14828|-1.1279900074005127|0.2837600111961365; Map2k1|IDBG-176099|ENSMUSG00000004936|26395|-1.7877800464630127|9.…
cond_1	Netrin-1 signaling	17154	REACTOME	10090	11	11	0	1	1	3	0.258142	1	Cdc42; Ezr; Fyn; Prkcq; Ptk2; Ptpn11; Rac1; Siah1a; Siah2; Trpc6; Wasl;	Cdc42|IDBG-198471|ENSMUSG00000006699|12540|-1.0530600547790527|0.3666599988937378; Ezr|IDBG-134163|ENSMUSG00000052397|22350|-1.08788001537323|0.2951500117778778; Fyn|IDBG-144629|ENSMUSG00000019843|14360|-1.6235599517822266|3.600000054575503E-4; Prkcq|IDBG-136196|ENSMUSG00000026778|18761|-1.6617900133132935|0.04410000145435333; Ptk2|IDBG-148322|ENSMUSG00000022607|14083|-1.165624976158142|0.1362449…
cond_1	Neuronal System	19094	REACTOME	10090	27	27	0	1	1	6	0.262107	1	Ap2b1; Ap2m1; Camk2a; Camk2b; Camk2d; Camk2g; Camkk1; Chrna4; Chrna7; Gabrb3; Gria1; Grin1; Grin2a; Hras1; Kcnh2; Kcnq2; Kcnq3; Plcb1; Raf1; Rps6ka3; Slc18a2; Slc1a3; Slc1a6; Slc6a1; Stx1a; Stxbp1; Syt1;	Ap2b1|IDBG-205183|ENSMUSG00000035152|71770|-1.0269800424575806|0.4396199882030487; Ap2m1|IDBG-144450|ENSMUSG00000022841|11773|-1.0281200408935547|0.41850000619888306; Camk2a|IDBG-150657|ENSMUSG00000024617|12322|-1.7888599634170532|0.003120000008493662; Camk2b|IDBG-145820|ENSMUSG00000057897|12323|-1.6160900592803955|0.04340000078082085; Camk2d|IDBG-192589|ENSMUSG00000053819|108058|-1.7994099855422…
cond_1	Adaptive Immune System	19062	REACTOME	10090	67	67	0	1	1	13	0.271004	1	Akt1; Akt1s1; Ap2b1; Ap2m1; Bad; Btk; Canx; Card11; Cbl; Cdc42; Dapp1; Dnm1; Egfr; Erbb4; Foxo1; Foxo3; Foxo4; Frs2; Fyn; Gab1; Grb2; Gsk3a; Hras1; Huwe1; Ikbkb; Itk; Itpr3; Lck; Map3k7; Map3k8; Mdm2; Mlst8; Mtor; Ncf1; Pak2; Pak3; Pdgfra; Pdia3; Phlpp1; Pik3ap1; Pik3cb; Pik3cd; Ppp2ca; Ppp2r5a; Prkaca; Prkcq; Prkg1; Psmc5; Psmd2; Pten; Ptpn11; Rab7; Rac1; Racgap1; Raf1; Rap1gap; Rictor; Shc1; So…	Akt1|IDBG-174623|ENSMUSG00000001729|11651|-1.072119951248169|0.38433998823165894; Akt1s1|IDBG-179873|ENSMUSG00000011096|67605|-1.3273699283599854|0.06284499913454056; Ap2b1|IDBG-205183|ENSMUSG00000035152|71770|-1.0269800424575806|0.4396199882030487; Ap2m1|IDBG-144450|ENSMUSG00000022841|11773|-1.0281200408935547|0.41850000619888306; Bad|IDBG-137335|ENSMUSG00000024959|12015|-1.3687500953674316|0.05…
cond_1	IGF1R signaling cascade	18472	REACTOME	10090	22	22	0	1	1	5	0.276622	1	Akt1; Eef2k; Eif4ebp1; Frs2; Gab1; Grb2; Hras1; Il6st; Map2k1; Mlst8; Mtor; Pik3cb; Ppm1a; Prkab1; Prkab2; Ptpn11; Raf1; Rps6kb1; Shc1; Sos1; Stk11; Ywhab;	Akt1|IDBG-174623|ENSMUSG00000001729|11651|-1.072119951248169|0.38433998823165894; Eef2k|IDBG-208568|ENSMUSG00000035064|13631|-1.298064947128296|0.16253000497817993; Eif4ebp1|IDBG-145947|ENSMUSG00000031490|13685|-1.2267450094223022|0.25617000460624695; Frs2|IDBG-191602|ENSMUSG00000020170|327826|-1.1084599494934082|0.2331800013780594; Gab1|IDBG-171147|ENSMUSG00000031714|14388|-1.263219952583313|0.1…
cond_1	Signaling by Type 1 Insulin-like Growth Factor 1 Receptor (IGF1R)	18473	REACTOME	10090	22	22	0	1	1	5	0.276622	1	Akt1; Eef2k; Eif4ebp1; Frs2; Gab1; Grb2; Hras1; Il6st; Map2k1; Mlst8; Mtor; Pik3cb; Ppm1a; Prkab1; Prkab2; Ptpn11; Raf1; Rps6kb1; Shc1; Sos1; Stk11; Ywhab;	Akt1|IDBG-174623|ENSMUSG00000001729|11651|-1.072119951248169|0.38433998823165894; Eef2k|IDBG-208568|ENSMUSG00000035064|13631|-1.298064947128296|0.16253000497817993; Eif4ebp1|IDBG-145947|ENSMUSG00000031490|13685|-1.2267450094223022|0.25617000460624695; Frs2|IDBG-191602|ENSMUSG00000020170|327826|-1.1084599494934082|0.2331800013780594; Gab1|IDBG-171147|ENSMUSG00000031714|14388|-1.263219952583313|0.1…
cond_1	Adipocytokine signaling pathway	758	KEGG	10090	17	17	0	1	1	4	0.291665	1	Acsl5; Acsl6; Akt1; Akt3; Camkk1; Ikbkb; Mapk8; Mapk9; Mtor; Ppara; Ppargc1a; Prkab1; Prkab2; Prkcq; Ptpn11; Stat3; Stk11;	Acsl5|IDBG-177454|ENSMUSG00000024981|433256|-1.1725499629974365|0.14306999742984772; Acsl6|IDBG-172962|ENSMUSG00000020333|216739|-1.614400029182434|0.01140000019222498; Akt1|IDBG-174623|ENSMUSG00000001729|11651|-1.072119951248169|0.38433998823165894; Akt3|IDBG-206738|ENSMUSG00000019699|23797|-1.704990029335022|0.01027000043541193; Camkk1|IDBG-197494|ENSMUSG00000020785|55984|-1.2705399990081787|0.…
cond_1	mTOR signaling pathway	743	KEGG	10090	17	17	0	1	1	4	0.291665	1	Akt1; Akt1s1; Akt3; Eif4ebp1; Hif1a; Ikbkb; Mlst8; Mtor; Pik3cb; Pik3cd; Pik3cg; Pten; Rictor; Rps6ka3; Rps6kb1; Stk11; Ulk1;	Akt1|IDBG-174623|ENSMUSG00000001729|11651|-1.072119951248169|0.38433998823165894; Akt1s1|IDBG-179873|ENSMUSG00000011096|67605|-1.3273699283599854|0.06284499913454056; Akt3|IDBG-206738|ENSMUSG00000019699|23797|-1.704990029335022|0.01027000043541193; Eif4ebp1|IDBG-145947|ENSMUSG00000031490|13685|-1.2267450094223022|0.25617000460624695; Hif1a|IDBG-148620|ENSMUSG00000021109|15251|-1.1880500316619873|…
cond_1	VEGFA-VEGFR2 Pathway	18662	REACTOME	10090	28	28	0	1	1	6	0.293001	1	Akt1; Baiap2; Cav1; Cdc42; Fyn; Hras1; Hsp90aa1; Il6st; Itpr3; Map2k1; Mapk11; Mapk14; Mapkapk3; Mlst8; Mtor; Ncf1; Pak2; Pak3; Pik3cb; Prkcd; Ptk2; Ptpn11; Pxn; Rac1; Raf1; Rictor; Rock1; Ywhab;	Akt1|IDBG-174623|ENSMUSG00000001729|11651|-1.072119951248169|0.38433998823165894; Baiap2|IDBG-214732|ENSMUSG00000025372|108100|-1.1131999492645264|0.2181600034236908; Cav1|IDBG-129000|ENSMUSG00000007655|12389|-1.1388700008392334|0.21376000344753265; Cdc42|IDBG-198471|ENSMUSG00000006699|12540|-1.0530600547790527|0.3666599988937378; Fyn|IDBG-144629|ENSMUSG00000019843|14360|-1.6235599517822266|3.600…
cond_1	Activation of ATR in response to replication stress	19222	REACTOME	10090	2	2	0	1	1	1	0.298917	1	Cdc25a; Cdk2;	Cdc25a|IDBG-201603|ENSMUSG00000032477|12530|-1.2454500198364258|0.12320999801158905; Cdk2|IDBG-198142|ENSMUSG00000025358|12566|-1.5622199773788452|0.03829000145196915;
cond_1	African trypanosomiasis	10402	KEGG	10090	2	2	0	1	1	1	0.298917	1	F2rl1; Plcb1;	F2rl1|IDBG-173973|ENSMUSG00000021678|14063|-1.0703999996185303|0.34571000933647156; Plcb1|IDBG-207677|ENSMUSG00000051177|18795|-1.894469976425171|0.004629999864846468;
cond_1	Association of TriC/CCT with target proteins during biosynthesis	17439	REACTOME	10090	2	2	0	1	1	1	0.298917	1	Cct3; Tcp1;	Cct3|IDBG-160136|ENSMUSG00000001416|12462|-1.249750018119812|0.11920999735593796; Tcp1|IDBG-137484|ENSMUSG00000068039|21454|-1.7081949710845947|0.01228999998420477;
cond_1	Cell adhesion molecules (CAMs)	635	KEGG	10090	2	2	0	1	1	1	0.298917	1	Itga6; Nrxn1;	Itga6|IDBG-179059|ENSMUSG00000027111|16403|-1.2088649272918701|0.1565150022506714; Nrxn1|IDBG-201803|ENSMUSG00000024109|18189|-1.5174700021743774|0.006629999727010727;
cond_1	Chaperonin-mediated protein folding	17421	REACTOME	10090	2	2	0	1	1	1	0.298917	1	Cct3; Tcp1;	Cct3|IDBG-160136|ENSMUSG00000001416|12462|-1.249750018119812|0.11920999735593796; Tcp1|IDBG-137484|ENSMUSG00000068039|21454|-1.7081949710845947|0.01228999998420477;
cond_1	Circadian rhythm	796	KEGG	10090	2	2	0	1	1	1	0.298917	1	Prkab1; Prkab2;	Prkab1|IDBG-194478|ENSMUSG00000029513|19079|-1.7645400762557983|0.008185000158846378; Prkab2|IDBG-177135|ENSMUSG00000038205|108097|-1.2200350761413574|0.2586600184440613;
cond_1	Class C/3 (Metabotropic glutamate/pheromone receptors)	16748	REACTOME	10090	2	2	0	1	1	1	0.298917	1	Grm1; Grm7;	Grm1|IDBG-133363|ENSMUSG00000019828|14816|-1.307289958000183|0.04478500038385391; Grm7|IDBG-174797|ENSMUSG00000056755|108073|-1.9141600131988525|0.02490999922156334;
cond_1	Cooperation of Prefoldin and TriC/CCT in actin and tubulin folding	18221	REACTOME	10090	2	2	0	1	1	1	0.298917	1	Cct3; Tcp1;	Cct3|IDBG-160136|ENSMUSG00000001416|12462|-1.249750018119812|0.11920999735593796; Tcp1|IDBG-137484|ENSMUSG00000068039|21454|-1.7081949710845947|0.01228999998420477;
cond_1	Elevation of cytosolic Ca2+ levels	19202	REACTOME	10090	2	2	0	1	1	1	0.298917	1	Itpr3; Trpc6;	Itpr3|IDBG-156294|ENSMUSG00000042644|16440|-1.52961003780365|0.00203999993391335; Trpc6|IDBG-133485|ENSMUSG00000031997|22068|-1.2910799980163574|0.08929000049829483;
cond_1	FCGR activation	18177	REACTOME	10090	2	2	0	1	1	1	0.298917	1	Fgr; Fyn;	Fgr|IDBG-194595|ENSMUSG00000028874|14191|-1.0590800046920776|0.3366450071334839; Fyn|IDBG-144629|ENSMUSG00000019843|14360|-1.6235599517822266|3.600000054575503E-4;
cond_1	Fatty Acids bound to GPR40 (FFAR1) regulate insulin secretion	16724	REACTOME	10090	2	2	0	1	1	1	0.298917	1	Gna11; Plcb1;	Gna11|IDBG-178777|ENSMUSG00000034781|14672|-1.2976399660110474|0.06102000176906586; Plcb1|IDBG-207677|ENSMUSG00000051177|18795|-1.894469976425171|0.004629999864846468;
cond_1	Fatty acid elongation	668	KEGG	10090	2	2	0	1	1	1	0.298917	1	Acaa2; Elovl5;	Acaa2|IDBG-158529|ENSMUSG00000036880|52538|-1.6131900548934937|0.0062699997797608376; Elovl5|IDBG-186110|ENSMUSG00000032349|68801|-1.0667150020599365|0.36311501264572144;
cond_1	Folding of actin by CCT/TriC	17590	REACTOME	10090	2	2	0	1	1	1	0.298917	1	Cct3; Tcp1;	Cct3|IDBG-160136|ENSMUSG00000001416|12462|-1.249750018119812|0.11920999735593796; Tcp1|IDBG-137484|ENSMUSG00000068039|21454|-1.7081949710845947|0.01228999998420477;
cond_1	Formation of tubulin folding intermediates by CCT/TriC	19555	REACTOME	10090	2	2	0	1	1	1	0.298917	1	Cct3; Tcp1;	Cct3|IDBG-160136|ENSMUSG00000001416|12462|-1.249750018119812|0.11920999735593796; Tcp1|IDBG-137484|ENSMUSG00000068039|21454|-1.7081949710845947|0.01228999998420477;
cond_1	Free fatty acids regulate insulin secretion	19485	REACTOME	10090	2	2	0	1	1	1	0.298917	1	Gna11; Plcb1;	Gna11|IDBG-178777|ENSMUSG00000034781|14672|-1.2976399660110474|0.06102000176906586; Plcb1|IDBG-207677|ENSMUSG00000051177|18795|-1.894469976425171|0.004629999864846468;
cond_1	Glucagon-like Peptide-1 (GLP1) regulates insulin secretion	19611	REACTOME	10090	2	2	0	1	1	1	0.298917	1	Itpr3; Prkaca;	Itpr3|IDBG-156294|ENSMUSG00000042644|16440|-1.52961003780365|0.00203999993391335; Prkaca|IDBG-173105|ENSMUSG00000005469|18747|-1.2424700260162354|0.07624000310897827;
cond_1	Interleukin-1 processing	18808	REACTOME	10090	2	2	0	1	1	1	0.298917	1	Casp1; Nfkb2;	Casp1|IDBG-131590|ENSMUSG00000025888|12362|-1.6965299844741821|0.012174999341368675; Nfkb2|IDBG-172544|ENSMUSG00000025225|18034|-1.336899995803833|0.08724000304937363;
cond_1	Latent infection of Homo sapiens with Mycobacterium tuberculosis	17474	REACTOME	10090	2	2	0	1	1	1	0.298917	1	Ncf1; Nos1;	Ncf1|IDBG-202592|ENSMUSG00000015950|17969|-1.8212800025939941|0.002460000105202198; Nos1|IDBG-194926|ENSMUSG00000029361|18125|-1.0276399850845337|0.43377000093460083;
cond_1	Metabolism of nucleotides	19782	REACTOME	10090	2	2	0	1	1	1	0.298917	1	Cat; Cmpk1;	Cat|IDBG-193911|ENSMUSG00000027187|12359|-1.0889499187469482|0.3304699957370758; Cmpk1|IDBG-175613|ENSMUSG00000028719|66588|-1.7024149894714355|0.03249499946832657;
cond_1	Metabolism of steroid hormones and vitamin D	19620	REACTOME	10090	2	2	0	1	1	1	0.298917	1	Hsd3b1; Star;	Hsd3b1|IDBG-178332|ENSMUSG00000027871|15492|-1.0118199586868286|0.48003000020980835; Star|IDBG-144483|ENSMUSG00000031574|20845|-1.614240050315857|0.038029998540878296;
cond_1	Non-integrin membrane-ECM interactions	19127	REACTOME	10090	2	2	0	1	1	1	0.298917	1	Ddr1; Nrxn1;	Ddr1|IDBG-178873|ENSMUSG00000003534|12305|-1.1056699752807617|0.24772000312805176; Nrxn1|IDBG-201803|ENSMUSG00000024109|18189|-1.5174700021743774|0.006629999727010727;
cond_1	Phagosomal maturation (early endosomal stage)	17472	REACTOME	10090	2	2	0	1	1	1	0.298917	1	Ncf1; Nos1;	Ncf1|IDBG-202592|ENSMUSG00000015950|17969|-1.8212800025939941|0.002460000105202198; Nos1|IDBG-194926|ENSMUSG00000029361|18125|-1.0276399850845337|0.43377000093460083;
cond_1	Platelet calcium homeostasis	17254	REACTOME	10090	2	2	0	1	1	1	0.298917	1	Itpr3; Trpc6;	Itpr3|IDBG-156294|ENSMUSG00000042644|16440|-1.52961003780365|0.00203999993391335; Trpc6|IDBG-133485|ENSMUSG00000031997|22068|-1.2910799980163574|0.08929000049829483;
cond_1	Prefoldin mediated transfer of substrate to CCT/TriC	19781	REACTOME	10090	2	2	0	1	1	1	0.298917	1	Cct3; Tcp1;	Cct3|IDBG-160136|ENSMUSG00000001416|12462|-1.249750018119812|0.11920999735593796; Tcp1|IDBG-137484|ENSMUSG00000068039|21454|-1.7081949710845947|0.01228999998420477;
cond_1	Protein folding	18414	REACTOME	10090	2	2	0	1	1	1	0.298917	1	Cct3; Tcp1;	Cct3|IDBG-160136|ENSMUSG00000001416|12462|-1.249750018119812|0.11920999735593796; Tcp1|IDBG-137484|ENSMUSG00000068039|21454|-1.7081949710845947|0.01228999998420477;
cond_1	Purine metabolism	771	KEGG	10090	2	2	0	1	1	1	0.298917	1	Pde3a; Pgm2;	Pde3a|IDBG-196288|ENSMUSG00000041741|54611|-2.1182451248168945|0.0086899995803833; Pgm2|IDBG-166725|ENSMUSG00000025791|72157|-1.2505099773406982|0.10744000226259232;
cond_1	RNA Polymerase II Pre-transcription Events	18735	REACTOME	10090	2	2	0	1	1	1	0.298917	1	Cdk9; Gtf2a1;	Cdk9|IDBG-161104|ENSMUSG00000009555|107951|-1.7965999841690063|0.0023499999660998583; Gtf2a1|IDBG-161442|ENSMUSG00000020962|83602|-1.139739990234375|0.18065999448299408;
cond_1	Regulation of Insulin-like Growth Factor (IGF) transport and uptake by Insulin-like Growth Factor Binding Proteins (IGFBPs)	17786	REACTOME	10090	2	2	0	1	1	1	0.298917	1	Igfbp1; Igfbp5;	Igfbp1|IDBG-148835|ENSMUSG00000020429|16006|-1.0555499792099|0.35095998644828796; Igfbp5|IDBG-166131|ENSMUSG00000026185|16011|-1.5274399518966675|0.0032500000670552254;
cond_1	Regulation of Rheb GTPase activity by AMPK	18584	REACTOME	10090	2	2	0	1	1	1	0.298917	1	Prkab1; Prkab2;	Prkab1|IDBG-194478|ENSMUSG00000029513|19079|-1.7645400762557983|0.008185000158846378; Prkab2|IDBG-177135|ENSMUSG00000038205|108097|-1.2200350761413574|0.2586600184440613;
cond_1	S6K1 signalling	17176	REACTOME	10090	2	2	0	1	1	1	0.298917	1	Eef2k; Rps6kb1;	Eef2k|IDBG-208568|ENSMUSG00000035064|13631|-1.298064947128296|0.16253000497817993; Rps6kb1|IDBG-206895|ENSMUSG00000020516|72508|-1.7761199474334717|0.008209999650716782;
cond_1	SHC activation	16873	REACTOME	10090	2	2	0	1	1	1	0.298917	1	Grb10; Shc1;	Grb10|IDBG-150690|ENSMUSG00000020176|14783|-1.1732850074768066|0.09920500218868256; Shc1|IDBG-164495|ENSMUSG00000042626|20416|-1.5726200342178345|0.0013099999632686377;
cond_1	SMAD2/SMAD3:SMAD4 heterotrimer regulates transcription	19878	REACTOME	10090	2	2	0	1	1	1	0.298917	1	Cdk9; Smad3;	Cdk9|IDBG-161104|ENSMUSG00000009555|107951|-1.7965999841690063|0.0023499999660998583; Smad3|IDBG-175693|ENSMUSG00000032402|17127|-1.017799973487854|0.4563800096511841;
cond_1	Taste transduction	621	KEGG	10090	2	2	0	1	1	1	0.298917	1	Itpr3; Prkaca;	Itpr3|IDBG-156294|ENSMUSG00000042644|16440|-1.52961003780365|0.00203999993391335; Prkaca|IDBG-173105|ENSMUSG00000005469|18747|-1.2424700260162354|0.07624000310897827;
cond_1	Transcriptional regulation of pluripotent stem cells	18102	REACTOME	10090	2	2	0	1	1	1	0.298917	1	Lin28a; Stat3;	Lin28a|IDBG-195575|ENSMUSG00000050966|83557|-1.8467700481414795|0.0021200000774115324; Stat3|IDBG-211637|ENSMUSG00000004040|20848|-1.471060037612915|0.026760000735521317;
cond_1	CD28 co-stimulation	18479	REACTOME	10090	12	12	0	1	1	3	0.306587	1	Akt1; Cdc42; Fyn; Grb2; Lck; Map3k8; Mlst8; Mtor; Pak2; Pak3; Rac1; Rictor;	Akt1|IDBG-174623|ENSMUSG00000001729|11651|-1.072119951248169|0.38433998823165894; Cdc42|IDBG-198471|ENSMUSG00000006699|12540|-1.0530600547790527|0.3666599988937378; Fyn|IDBG-144629|ENSMUSG00000019843|14360|-1.6235599517822266|3.600000054575503E-4; Grb2|IDBG-214339|ENSMUSG00000059923|14784|-1.4917149543762207|0.1595049947500229; Lck|IDBG-191117|ENSMUSG00000000409|16818|-1.0368800163269043|0.398759…
cond_1	Insulin receptor signalling cascade	18398	REACTOME	10090	23	23	0	1	1	5	0.311531	1	Akt1; Eef2k; Eif4ebp1; Frs2; Gab1; Grb10; Grb2; Hras1; Il6st; Map2k1; Mlst8; Mtor; Pik3cb; Ppm1a; Prkab1; Prkab2; Ptpn11; Raf1; Rps6kb1; Shc1; Sos1; Stk11; Ywhab;	Akt1|IDBG-174623|ENSMUSG00000001729|11651|-1.072119951248169|0.38433998823165894; Eef2k|IDBG-208568|ENSMUSG00000035064|13631|-1.298064947128296|0.16253000497817993; Eif4ebp1|IDBG-145947|ENSMUSG00000031490|13685|-1.2267450094223022|0.25617000460624695; Frs2|IDBG-191602|ENSMUSG00000020170|327826|-1.1084599494934082|0.2331800013780594; Gab1|IDBG-171147|ENSMUSG00000031714|14388|-1.263219952583313|0.1…
cond_1	Signaling by Insulin receptor	17037	REACTOME	10090	23	23	0	1	1	5	0.311531	1	Akt1; Eef2k; Eif4ebp1; Frs2; Gab1; Grb10; Grb2; Hras1; Il6st; Map2k1; Mlst8; Mtor; Pik3cb; Ppm1a; Prkab1; Prkab2; Ptpn11; Raf1; Rps6kb1; Shc1; Sos1; Stk11; Ywhab;	Akt1|IDBG-174623|ENSMUSG00000001729|11651|-1.072119951248169|0.38433998823165894; Eef2k|IDBG-208568|ENSMUSG00000035064|13631|-1.298064947128296|0.16253000497817993; Eif4ebp1|IDBG-145947|ENSMUSG00000031490|13685|-1.2267450094223022|0.25617000460624695; Frs2|IDBG-191602|ENSMUSG00000020170|327826|-1.1084599494934082|0.2331800013780594; Gab1|IDBG-171147|ENSMUSG00000031714|14388|-1.263219952583313|0.1…
cond_1	G-protein beta:gamma signalling	19369	REACTOME	10090	7	7	0	1	1	2	0.318277	1	Akt1; Grb2; Pik3cb; Pik3cd; Pik3cg; Plcb1; Shc1;	Akt1|IDBG-174623|ENSMUSG00000001729|11651|-1.072119951248169|0.38433998823165894; Grb2|IDBG-214339|ENSMUSG00000059923|14784|-1.4917149543762207|0.1595049947500229; Pik3cb|IDBG-192637|ENSMUSG00000032462|74769|-1.3449349403381348|0.061149999499320984; Pik3cd|IDBG-205331|ENSMUSG00000039936|18707|-1.3427900075912476|0.02379000000655651; Pik3cg|IDBG-133881|ENSMUSG00000020573|30955|-1.0755999088287354|…
cond_1	NGF signaling pathway	16215	INOH	10090	7	7	0	1	1	2	0.318277	1	Grb2; Hras1; Map2k1; Prkcd; Raf1; Shc1; Sos1;	Grb2|IDBG-214339|ENSMUSG00000059923|14784|-1.4917149543762207|0.1595049947500229; Hras1|IDBG-212024|ENSMUSG00000025499|15461|-1.4030250310897827|0.0783350020647049; Map2k1|IDBG-176099|ENSMUSG00000004936|26395|-1.7877800464630127|9.999999747378752E-6; Prkcd|IDBG-142854|ENSMUSG00000021948|18753|-1.0410499572753906|0.4256550073623657; Raf1|IDBG-179428|ENSMUSG00000000441|110157|-1.3071399927139282|0.…
cond_1	Regulation of insulin secretion	17869	REACTOME	10090	7	7	0	1	1	2	0.318277	1	Gna11; Itpr3; Marcks; Plcb1; Prkaca; Stx1a; Stxbp1;	Gna11|IDBG-178777|ENSMUSG00000034781|14672|-1.2976399660110474|0.06102000176906586; Itpr3|IDBG-156294|ENSMUSG00000042644|16440|-1.52961003780365|0.00203999993391335; Marcks|IDBG-144103|ENSMUSG00000069662|17118|-1.5005650520324707|0.0696450024843216; Plcb1|IDBG-207677|ENSMUSG00000051177|18795|-1.894469976425171|0.004629999864846468; Prkaca|IDBG-173105|ENSMUSG00000005469|18747|-1.2424700260162354|0…
cond_1	Signaling by VEGF	17216	REACTOME	10090	29	29	0	1	1	6	0.324667	1	Akt1; Baiap2; Cav1; Cdc42; Flt4; Fyn; Hras1; Hsp90aa1; Il6st; Itpr3; Map2k1; Mapk11; Mapk14; Mapkapk3; Mlst8; Mtor; Ncf1; Pak2; Pak3; Pik3cb; Prkcd; Ptk2; Ptpn11; Pxn; Rac1; Raf1; Rictor; Rock1; Ywhab;	Akt1|IDBG-174623|ENSMUSG00000001729|11651|-1.072119951248169|0.38433998823165894; Baiap2|IDBG-214732|ENSMUSG00000025372|108100|-1.1131999492645264|0.2181600034236908; Cav1|IDBG-129000|ENSMUSG00000007655|12389|-1.1388700008392334|0.21376000344753265; Cdc42|IDBG-198471|ENSMUSG00000006699|12540|-1.0530600547790527|0.3666599988937378; Flt4|IDBG-167138|ENSMUSG00000020357|14257|-1.0337799787521362|0.43…
cond_1	B cell receptor signaling pathway	790	KEGG	10090	18	18	0	1	1	4	0.3321	1	Akt1; Akt3; Btk; Card11; Dapp1; Grb2; Hras1; Ikbkb; Inppl1; Jun; Map2k1; Pik3ap1; Pik3cb; Pik3cd; Pik3cg; Rac1; Raf1; Sos1;	Akt1|IDBG-174623|ENSMUSG00000001729|11651|-1.072119951248169|0.38433998823165894; Akt3|IDBG-206738|ENSMUSG00000019699|23797|-1.704990029335022|0.01027000043541193; Btk|IDBG-171427|ENSMUSG00000031264|12229|-2.408329963684082|3.600000054575503E-4; Card11|IDBG-207118|ENSMUSG00000036526|108723|-1.1018850803375244|0.20424500107765198; Dapp1|IDBG-196059|ENSMUSG00000028159|26377|-1.4215600490570068|0.06…
cond_1	Progesterone-mediated oocyte maturation	5709	KEGG	10090	18	18	0	1	1	4	0.3321	1	Akt1; Akt3; Cdc25a; Cdk2; Hsp90aa1; Hsp90ab1; Map2k1; Mapk11; Mapk14; Mapk8; Mapk9; Pde3a; Pik3cb; Pik3cd; Pik3cg; Prkaca; Raf1; Rps6ka3;	Akt1|IDBG-174623|ENSMUSG00000001729|11651|-1.072119951248169|0.38433998823165894; Akt3|IDBG-206738|ENSMUSG00000019699|23797|-1.704990029335022|0.01027000043541193; Cdc25a|IDBG-201603|ENSMUSG00000032477|12530|-1.2454500198364258|0.12320999801158905; Cdk2|IDBG-198142|ENSMUSG00000025358|12566|-1.5622199773788452|0.03829000145196915; Hsp90aa1|IDBG-172055|ENSMUSG00000021270|15519|-1.10260009765625|0.2…
cond_1	Neurotrophin signaling pathway	4369	KEGG	10090	41	41	0	1	1	8	0.340688	1	Abl1; Akt1; Akt3; Atf4; Bad; Bax; Camk2a; Camk2b; Camk2d; Camk2g; Cdc42; Foxo3; Frs2; Gab1; Grb2; Hras1; Ikbkb; Jun; Map2k1; Map3k3; Map3k5; Mapk11; Mapk14; Mapk7; Mapk8; Mapk9; Ntrk2; Ntrk3; Pik3cb; Pik3cd; Pik3cg; Prkcd; Psen1; Psen2; Ptpn11; Rac1; Raf1; Rps6ka3; Rps6ka5; Shc1; Sos1;	Abl1|IDBG-158216|ENSMUSG00000026842|11350|-1.249400019645691|0.04501999914646149; Akt1|IDBG-174623|ENSMUSG00000001729|11651|-1.072119951248169|0.38433998823165894; Akt3|IDBG-206738|ENSMUSG00000019699|23797|-1.704990029335022|0.01027000043541193; Atf4|IDBG-163574|ENSMUSG00000042406|11911|-1.1159199476242065|0.24708999693393707; Bad|IDBG-137335|ENSMUSG00000024959|12015|-1.3687500953674316|0.0531600…
cond_1	B cell receptor signaling	16133	INOH	10090	13	13	0	1	1	3	0.355453	1	Card11; Dapp1; Fyn; Grb2; Hras1; Ikbkb; Itpr3; Lck; Map2k1; Map3k7; Pik3cd; Raf1; Sos1;	Card11|IDBG-207118|ENSMUSG00000036526|108723|-1.1018850803375244|0.20424500107765198; Dapp1|IDBG-196059|ENSMUSG00000028159|26377|-1.4215600490570068|0.06588999927043915; Fyn|IDBG-144629|ENSMUSG00000019843|14360|-1.6235599517822266|3.600000054575503E-4; Grb2|IDBG-214339|ENSMUSG00000059923|14784|-1.4917149543762207|0.1595049947500229; Hras1|IDBG-212024|ENSMUSG00000025499|15461|-1.4030250310897827|0…
cond_1	Nucleotide-binding domain, leucine rich repeat containing receptor (NLR) signaling pathways	19142	REACTOME	10090	13	13	0	1	1	3	0.355453	1	App; Card9; Casp1; Casp8; Hsp90ab1; Ikbkb; Map2k6; Map3k7; Mapk11; Mapk14; Nlrp3; Tab1; Tab3;	App|IDBG-172954|ENSMUSG00000022892|11820|-1.168239951133728|0.27553001046180725; Card9|IDBG-148496|ENSMUSG00000026928|332579|-1.5052800178527832|0.01228999998420477; Casp1|IDBG-131590|ENSMUSG00000025888|12362|-1.6965299844741821|0.012174999341368675; Casp8|IDBG-157464|ENSMUSG00000026029|12370|-1.4072699546813965|0.003329999977722764; Hsp90ab1|IDBG-185482|ENSMUSG00000023944|15516|-1.00434994697570…
cond_1	Small cell lung cancer	747	KEGG	10090	13	13	0	1	1	3	0.355453	1	Akt1; Akt3; Birc3; Cdk2; Cdk6; Ikbkb; Itga6; Pik3cb; Pik3cd; Pik3cg; Pten; Ptk2; Xiap;	Akt1|IDBG-174623|ENSMUSG00000001729|11651|-1.072119951248169|0.38433998823165894; Akt3|IDBG-206738|ENSMUSG00000019699|23797|-1.704990029335022|0.01027000043541193; Birc3|IDBG-133177|ENSMUSG00000032000|11796|-1.535290002822876|9.999999747378752E-6; Cdk2|IDBG-198142|ENSMUSG00000025358|12566|-1.5622199773788452|0.03829000145196915; Cdk6|IDBG-131439|ENSMUSG00000040274|12571|-1.5676549673080444|0.0685…
cond_1	Metabolism of proteins	17734	REACTOME	10090	19	19	0	1	1	4	0.372894	1	Add1; Atf4; Canx; Cct3; Eif2ak3; Eif4ebp1; Ern1; Gsk3a; Hspa5; Hspa9; Hspd1; Igfbp1; Igfbp5; Kif5b; Pabpc1; Pdia3; Rplp2; Shc1; Tcp1;	Add1|IDBG-155475|ENSMUSG00000029106|11518|-1.864335060119629|0.04872500151395798; Atf4|IDBG-163574|ENSMUSG00000042406|11911|-1.1159199476242065|0.24708999693393707; Canx|IDBG-168591|ENSMUSG00000020368|12330|-1.1072800159454346|0.2860099971294403; Cct3|IDBG-160136|ENSMUSG00000001416|12462|-1.249750018119812|0.11920999735593796; Eif2ak3|IDBG-155036|ENSMUSG00000031668|13666|-1.1708250045776367|0.112…
cond_1	Inositol phosphate metabolism	779	KEGG	10090	8	8	0	1	1	2	0.382763	1	Inppl1; Pik3cb; Pik3cd; Pik3cg; Pip5k1c; Plcb1; Plcd1; Pten;	Inppl1|IDBG-202184|ENSMUSG00000032737|16332|-1.340939998626709|0.0014900000533089042; Pik3cb|IDBG-192637|ENSMUSG00000032462|74769|-1.3449349403381348|0.061149999499320984; Pik3cd|IDBG-205331|ENSMUSG00000039936|18707|-1.3427900075912476|0.02379000000655651; Pik3cg|IDBG-133881|ENSMUSG00000020573|30955|-1.0755999088287354|0.4030250012874603; Pip5k1c|IDBG-177962|ENSMUSG00000034902|18717|-1.8933800458…
cond_1	Loss of Function of SMAD2/3 in Cancer	19804	REACTOME	10090	8	8	0	1	1	2	0.382763	1	Cbl; Cdk9; Hdac1; Ppm1a; Smad3; Stub1; Tgfbr1; Tgfbr2;	Cbl|IDBG-155970|ENSMUSG00000034342|12402|-1.0728100538253784|0.36107000708580017; Cdk9|IDBG-161104|ENSMUSG00000009555|107951|-1.7965999841690063|0.0023499999660998583; Hdac1|IDBG-191058|ENSMUSG00000028800|433759|-1.0975799560546875|0.2959499955177307; Ppm1a|IDBG-147921|ENSMUSG00000021096|19042|-1.2511399984359741|0.05229000002145767; Smad3|IDBG-175693|ENSMUSG00000032402|17127|-1.017799973487854|0…
cond_1	Loss of Function of SMAD4 in Cancer	17262	REACTOME	10090	8	8	0	1	1	2	0.382763	1	Cbl; Cdk9; Hdac1; Ppm1a; Smad3; Stub1; Tgfbr1; Tgfbr2;	Cbl|IDBG-155970|ENSMUSG00000034342|12402|-1.0728100538253784|0.36107000708580017; Cdk9|IDBG-161104|ENSMUSG00000009555|107951|-1.7965999841690063|0.0023499999660998583; Hdac1|IDBG-191058|ENSMUSG00000028800|433759|-1.0975799560546875|0.2959499955177307; Ppm1a|IDBG-147921|ENSMUSG00000021096|19042|-1.2511399984359741|0.05229000002145767; Smad3|IDBG-175693|ENSMUSG00000032402|17127|-1.017799973487854|0…
cond_1	Loss of Function of TGFBR1 in Cancer	19120	REACTOME	10090	8	8	0	1	1	2	0.382763	1	Cbl; Cdk9; Hdac1; Ppm1a; Smad3; Stub1; Tgfbr1; Tgfbr2;	Cbl|IDBG-155970|ENSMUSG00000034342|12402|-1.0728100538253784|0.36107000708580017; Cdk9|IDBG-161104|ENSMUSG00000009555|107951|-1.7965999841690063|0.0023499999660998583; Hdac1|IDBG-191058|ENSMUSG00000028800|433759|-1.0975799560546875|0.2959499955177307; Ppm1a|IDBG-147921|ENSMUSG00000021096|19042|-1.2511399984359741|0.05229000002145767; Smad3|IDBG-175693|ENSMUSG00000032402|17127|-1.017799973487854|0…
cond_1	Loss of Function of TGFBR2 in Cancer	18004	REACTOME	10090	8	8	0	1	1	2	0.382763	1	Cbl; Cdk9; Hdac1; Ppm1a; Smad3; Stub1; Tgfbr1; Tgfbr2;	Cbl|IDBG-155970|ENSMUSG00000034342|12402|-1.0728100538253784|0.36107000708580017; Cdk9|IDBG-161104|ENSMUSG00000009555|107951|-1.7965999841690063|0.0023499999660998583; Hdac1|IDBG-191058|ENSMUSG00000028800|433759|-1.0975799560546875|0.2959499955177307; Ppm1a|IDBG-147921|ENSMUSG00000021096|19042|-1.2511399984359741|0.05229000002145767; Smad3|IDBG-175693|ENSMUSG00000032402|17127|-1.017799973487854|0…
cond_1	Mitotic G1-G1/S phases	18886	REACTOME	10090	8	8	0	1	1	2	0.382763	1	Cdc25a; Cdk2; Cdk6; Dyrk1a; Hdac1; Ppp2ca; Psmc5; Psmd2;	Cdc25a|IDBG-201603|ENSMUSG00000032477|12530|-1.2454500198364258|0.12320999801158905; Cdk2|IDBG-198142|ENSMUSG00000025358|12566|-1.5622199773788452|0.03829000145196915; Cdk6|IDBG-131439|ENSMUSG00000040274|12571|-1.5676549673080444|0.06859499961137772; Dyrk1a|IDBG-179036|ENSMUSG00000022897|13548|-1.5688550472259521|0.002584999892860651; Hdac1|IDBG-191058|ENSMUSG00000028800|433759|-1.097579956054687…
cond_1	Processing of Capped Intron-Containing Pre-mRNA	19662	REACTOME	10090	8	8	0	1	1	2	0.382763	1	Hnrnph1; Prpf19; Prpf4; Snrnp70; Srsf1; Srsf3; Srsf5; Srsf9;	Hnrnph1|IDBG-168689|ENSMUSG00000007850|59013|-1.134119987487793|0.19035999476909637; Prpf19|IDBG-145419|ENSMUSG00000024735|28000|-1.1749299764633179|0.08037000149488449; Prpf4|IDBG-153132|ENSMUSG00000066148|70052|-1.4352500438690186|0.11891999840736389; Snrnp70|IDBG-182806|ENSMUSG00000063511|20637|-1.5366499423980713|0.0625699982047081; Srsf1|IDBG-207877|ENSMUSG00000018379|102641923,110809|-1.252…
cond_1	SMAD2/3 MH2 Domain Mutants in Cancer	18566	REACTOME	10090	8	8	0	1	1	2	0.382763	1	Cbl; Cdk9; Hdac1; Ppm1a; Smad3; Stub1; Tgfbr1; Tgfbr2;	Cbl|IDBG-155970|ENSMUSG00000034342|12402|-1.0728100538253784|0.36107000708580017; Cdk9|IDBG-161104|ENSMUSG00000009555|107951|-1.7965999841690063|0.0023499999660998583; Hdac1|IDBG-191058|ENSMUSG00000028800|433759|-1.0975799560546875|0.2959499955177307; Ppm1a|IDBG-147921|ENSMUSG00000021096|19042|-1.2511399984359741|0.05229000002145767; Smad3|IDBG-175693|ENSMUSG00000032402|17127|-1.017799973487854|0…
cond_1	SMAD2/3 Phosphorylation Motif Mutants in Cancer	16676	REACTOME	10090	8	8	0	1	1	2	0.382763	1	Cbl; Cdk9; Hdac1; Ppm1a; Smad3; Stub1; Tgfbr1; Tgfbr2;	Cbl|IDBG-155970|ENSMUSG00000034342|12402|-1.0728100538253784|0.36107000708580017; Cdk9|IDBG-161104|ENSMUSG00000009555|107951|-1.7965999841690063|0.0023499999660998583; Hdac1|IDBG-191058|ENSMUSG00000028800|433759|-1.0975799560546875|0.2959499955177307; Ppm1a|IDBG-147921|ENSMUSG00000021096|19042|-1.2511399984359741|0.05229000002145767; Smad3|IDBG-175693|ENSMUSG00000032402|17127|-1.017799973487854|0…
cond_1	SMAD4 MH2 Domain Mutants in Cancer	19286	REACTOME	10090	8	8	0	1	1	2	0.382763	1	Cbl; Cdk9; Hdac1; Ppm1a; Smad3; Stub1; Tgfbr1; Tgfbr2;	Cbl|IDBG-155970|ENSMUSG00000034342|12402|-1.0728100538253784|0.36107000708580017; Cdk9|IDBG-161104|ENSMUSG00000009555|107951|-1.7965999841690063|0.0023499999660998583; Hdac1|IDBG-191058|ENSMUSG00000028800|433759|-1.0975799560546875|0.2959499955177307; Ppm1a|IDBG-147921|ENSMUSG00000021096|19042|-1.2511399984359741|0.05229000002145767; Smad3|IDBG-175693|ENSMUSG00000032402|17127|-1.017799973487854|0…
cond_1	Signaling by TGF-beta Receptor Complex	19738	REACTOME	10090	8	8	0	1	1	2	0.382763	1	Cbl; Cdk9; Hdac1; Ppm1a; Smad3; Stub1; Tgfbr1; Tgfbr2;	Cbl|IDBG-155970|ENSMUSG00000034342|12402|-1.0728100538253784|0.36107000708580017; Cdk9|IDBG-161104|ENSMUSG00000009555|107951|-1.7965999841690063|0.0023499999660998583; Hdac1|IDBG-191058|ENSMUSG00000028800|433759|-1.0975799560546875|0.2959499955177307; Ppm1a|IDBG-147921|ENSMUSG00000021096|19042|-1.2511399984359741|0.05229000002145767; Smad3|IDBG-175693|ENSMUSG00000032402|17127|-1.017799973487854|0…
cond_1	Signaling by TGF-beta Receptor Complex in Cancer	17456	REACTOME	10090	8	8	0	1	1	2	0.382763	1	Cbl; Cdk9; Hdac1; Ppm1a; Smad3; Stub1; Tgfbr1; Tgfbr2;	Cbl|IDBG-155970|ENSMUSG00000034342|12402|-1.0728100538253784|0.36107000708580017; Cdk9|IDBG-161104|ENSMUSG00000009555|107951|-1.7965999841690063|0.0023499999660998583; Hdac1|IDBG-191058|ENSMUSG00000028800|433759|-1.0975799560546875|0.2959499955177307; Ppm1a|IDBG-147921|ENSMUSG00000021096|19042|-1.2511399984359741|0.05229000002145767; Smad3|IDBG-175693|ENSMUSG00000032402|17127|-1.017799973487854|0…
cond_1	TGFBR1 KD Mutants in Cancer	19441	REACTOME	10090	8	8	0	1	1	2	0.382763	1	Cbl; Cdk9; Hdac1; Ppm1a; Smad3; Stub1; Tgfbr1; Tgfbr2;	Cbl|IDBG-155970|ENSMUSG00000034342|12402|-1.0728100538253784|0.36107000708580017; Cdk9|IDBG-161104|ENSMUSG00000009555|107951|-1.7965999841690063|0.0023499999660998583; Hdac1|IDBG-191058|ENSMUSG00000028800|433759|-1.0975799560546875|0.2959499955177307; Ppm1a|IDBG-147921|ENSMUSG00000021096|19042|-1.2511399984359741|0.05229000002145767; Smad3|IDBG-175693|ENSMUSG00000032402|17127|-1.017799973487854|0…
cond_1	TGFBR1 LBD Mutants in Cancer	17527	REACTOME	10090	8	8	0	1	1	2	0.382763	1	Cbl; Cdk9; Hdac1; Ppm1a; Smad3; Stub1; Tgfbr1; Tgfbr2;	Cbl|IDBG-155970|ENSMUSG00000034342|12402|-1.0728100538253784|0.36107000708580017; Cdk9|IDBG-161104|ENSMUSG00000009555|107951|-1.7965999841690063|0.0023499999660998583; Hdac1|IDBG-191058|ENSMUSG00000028800|433759|-1.0975799560546875|0.2959499955177307; Ppm1a|IDBG-147921|ENSMUSG00000021096|19042|-1.2511399984359741|0.05229000002145767; Smad3|IDBG-175693|ENSMUSG00000032402|17127|-1.017799973487854|0…
cond_1	TGFBR2 Kinase Domain Mutants in Cancer	18619	REACTOME	10090	8	8	0	1	1	2	0.382763	1	Cbl; Cdk9; Hdac1; Ppm1a; Smad3; Stub1; Tgfbr1; Tgfbr2;	Cbl|IDBG-155970|ENSMUSG00000034342|12402|-1.0728100538253784|0.36107000708580017; Cdk9|IDBG-161104|ENSMUSG00000009555|107951|-1.7965999841690063|0.0023499999660998583; Hdac1|IDBG-191058|ENSMUSG00000028800|433759|-1.0975799560546875|0.2959499955177307; Ppm1a|IDBG-147921|ENSMUSG00000021096|19042|-1.2511399984359741|0.05229000002145767; Smad3|IDBG-175693|ENSMUSG00000032402|17127|-1.017799973487854|0…
cond_1	TGFBR2 MSI Frameshift Mutants in Cancer	19233	REACTOME	10090	8	8	0	1	1	2	0.382763	1	Cbl; Cdk9; Hdac1; Ppm1a; Smad3; Stub1; Tgfbr1; Tgfbr2;	Cbl|IDBG-155970|ENSMUSG00000034342|12402|-1.0728100538253784|0.36107000708580017; Cdk9|IDBG-161104|ENSMUSG00000009555|107951|-1.7965999841690063|0.0023499999660998583; Hdac1|IDBG-191058|ENSMUSG00000028800|433759|-1.0975799560546875|0.2959499955177307; Ppm1a|IDBG-147921|ENSMUSG00000021096|19042|-1.2511399984359741|0.05229000002145767; Smad3|IDBG-175693|ENSMUSG00000032402|17127|-1.017799973487854|0…
cond_1	Unfolded Protein Response (UPR)	17157	REACTOME	10090	8	8	0	1	1	2	0.382763	1	Add1; Atf4; Eif2ak3; Ern1; Gsk3a; Hspa5; Igfbp1; Shc1;	Add1|IDBG-155475|ENSMUSG00000029106|11518|-1.864335060119629|0.04872500151395798; Atf4|IDBG-163574|ENSMUSG00000042406|11911|-1.1159199476242065|0.24708999693393707; Eif2ak3|IDBG-155036|ENSMUSG00000031668|13666|-1.1708250045776367|0.11252500116825104; Ern1|IDBG-213476|ENSMUSG00000020715|78943|-1.430209994316101|0.12118999660015106; Gsk3a|IDBG-156635|ENSMUSG00000057177|606496|-1.1053400039672852|0.…
cond_1	VEGFR2 mediated cell proliferation	17428	REACTOME	10090	8	8	0	1	1	2	0.382763	1	Hras1; Il6st; Itpr3; Map2k1; Prkcd; Ptpn11; Raf1; Ywhab;	Hras1|IDBG-212024|ENSMUSG00000025499|15461|-1.4030250310897827|0.0783350020647049; Il6st|IDBG-182517|ENSMUSG00000021756|16195|-1.0847200155258179|0.3258099853992462; Itpr3|IDBG-156294|ENSMUSG00000042644|16440|-1.52961003780365|0.00203999993391335; Map2k1|IDBG-176099|ENSMUSG00000004936|26395|-1.7877800464630127|9.999999747378752E-6; Prkcd|IDBG-142854|ENSMUSG00000021948|18753|-1.0410499572753906|0.…
cond_1	mRNA Splicing	16998	REACTOME	10090	8	8	0	1	1	2	0.382763	1	Hnrnph1; Prpf19; Prpf4; Snrnp70; Srsf1; Srsf3; Srsf5; Srsf9;	Hnrnph1|IDBG-168689|ENSMUSG00000007850|59013|-1.134119987487793|0.19035999476909637; Prpf19|IDBG-145419|ENSMUSG00000024735|28000|-1.1749299764633179|0.08037000149488449; Prpf4|IDBG-153132|ENSMUSG00000066148|70052|-1.4352500438690186|0.11891999840736389; Snrnp70|IDBG-182806|ENSMUSG00000063511|20637|-1.5366499423980713|0.0625699982047081; Srsf1|IDBG-207877|ENSMUSG00000018379|102641923,110809|-1.252…
cond_1	mRNA Splicing - Major Pathway	19218	REACTOME	10090	8	8	0	1	1	2	0.382763	1	Hnrnph1; Prpf19; Prpf4; Snrnp70; Srsf1; Srsf3; Srsf5; Srsf9;	Hnrnph1|IDBG-168689|ENSMUSG00000007850|59013|-1.134119987487793|0.19035999476909637; Prpf19|IDBG-145419|ENSMUSG00000024735|28000|-1.1749299764633179|0.08037000149488449; Prpf4|IDBG-153132|ENSMUSG00000066148|70052|-1.4352500438690186|0.11891999840736389; Snrnp70|IDBG-182806|ENSMUSG00000063511|20637|-1.5366499423980713|0.0625699982047081; Srsf1|IDBG-207877|ENSMUSG00000018379|102641923,110809|-1.252…
cond_1	Gastrin-CREB signalling pathway via PKC and MAPK	17282	REACTOME	10090	25	25	0	1	1	5	0.382955	1	App; Dgka; Egfr; F2rl1; Gna11; Grb2; Grk5; Grm1; Hras1; Hrh1; Il6st; Itpr3; Map2k1; Mapk7; Plcb1; Prkcd; Prkce; Prkch; Prkcq; Ptpn11; Raf1; Rps6ka3; Sos1; Trpc6; Ywhab;	App|IDBG-172954|ENSMUSG00000022892|11820|-1.168239951133728|0.27553001046180725; Dgka|IDBG-198283|ENSMUSG00000025357|13139|-1.529729962348938|0.023590000346302986; Egfr|IDBG-151194|ENSMUSG00000020122|13649|-1.1026999950408936|0.21166999638080597; F2rl1|IDBG-173973|ENSMUSG00000021678|14063|-1.0703999996185303|0.34571000933647156; Gna11|IDBG-178777|ENSMUSG00000034781|14672|-1.2976399660110474|0.061…
cond_1	Signaling by the B Cell Receptor (BCR)	16805	REACTOME	10090	37	37	0	1	1	7	0.393635	1	Akt1; Akt1s1; Bad; Btk; Card11; Cbl; Dapp1; Egfr; Erbb4; Foxo1; Foxo3; Foxo4; Frs2; Fyn; Gab1; Grb2; Gsk3a; Hras1; Ikbkb; Itpr3; Lck; Map3k7; Mdm2; Mlst8; Mtor; Pdgfra; Phlpp1; Pik3ap1; Pik3cb; Pik3cd; Psmc5; Psmd2; Pten; Ptpn11; Rictor; Shc1; Sos1;	Akt1|IDBG-174623|ENSMUSG00000001729|11651|-1.072119951248169|0.38433998823165894; Akt1s1|IDBG-179873|ENSMUSG00000011096|67605|-1.3273699283599854|0.06284499913454056; Bad|IDBG-137335|ENSMUSG00000024959|12015|-1.3687500953674316|0.05316000059247017; Btk|IDBG-171427|ENSMUSG00000031264|12229|-2.408329963684082|3.600000054575503E-4; Card11|IDBG-207118|ENSMUSG00000036526|108723|-1.1018850803375244|0.2…
cond_1	APC/C-mediated degradation of cell cycle proteins	17693	REACTOME	10090	3	3	0	1	1	1	0.41346	1	Cdk2; Psmc5; Psmd2;	Cdk2|IDBG-198142|ENSMUSG00000025358|12566|-1.5622199773788452|0.03829000145196915; Psmc5|IDBG-213426|ENSMUSG00000020708|19184|-1.06659996509552|0.4000200033187866; Psmd2|IDBG-145582|ENSMUSG00000006998|21762|-1.5872299671173096|0.11742999404668808;
cond_1	Acetylcholine regulates insulin secretion	17286	REACTOME	10090	3	3	0	1	1	1	0.41346	1	Gna11; Marcks; Plcb1;	Gna11|IDBG-178777|ENSMUSG00000034781|14672|-1.2976399660110474|0.06102000176906586; Marcks|IDBG-144103|ENSMUSG00000069662|17118|-1.5005650520324707|0.0696450024843216; Plcb1|IDBG-207677|ENSMUSG00000051177|18795|-1.894469976425171|0.004629999864846468;
cond_1	CDK-mediated phosphorylation and removal of Cdc6	17526	REACTOME	10090	3	3	0	1	1	1	0.41346	1	Cdk2; Psmc5; Psmd2;	Cdk2|IDBG-198142|ENSMUSG00000025358|12566|-1.5622199773788452|0.03829000145196915; Psmc5|IDBG-213426|ENSMUSG00000020708|19184|-1.06659996509552|0.4000200033187866; Psmd2|IDBG-145582|ENSMUSG00000006998|21762|-1.5872299671173096|0.11742999404668808;
cond_1	Constitutive Signaling by NOTCH1 HD+PEST Domain Mutants	19717	REACTOME	10090	3	3	0	1	1	1	0.41346	1	Hdac1; Hdac7; Psen2;	Hdac1|IDBG-191058|ENSMUSG00000028800|433759|-1.0975799560546875|0.2959499955177307; Hdac7|IDBG-179042|ENSMUSG00000022475|56233|-1.506809949874878|0.0012600000482052565; Psen2|IDBG-207109|ENSMUSG00000010609|19165|-1.096850037574768|0.289029985666275;
cond_1	Constitutive Signaling by NOTCH1 PEST Domain Mutants	17915	REACTOME	10090	3	3	0	1	1	1	0.41346	1	Hdac1; Hdac7; Psen2;	Hdac1|IDBG-191058|ENSMUSG00000028800|433759|-1.0975799560546875|0.2959499955177307; Hdac7|IDBG-179042|ENSMUSG00000022475|56233|-1.506809949874878|0.0012600000482052565; Psen2|IDBG-207109|ENSMUSG00000010609|19165|-1.096850037574768|0.289029985666275;
cond_1	Cyclin A/B1 associated events during G2/M transition	18645	REACTOME	10090	3	3	0	1	1	1	0.41346	1	Cdc25a; Cdk2; Ppp2ca;	Cdc25a|IDBG-201603|ENSMUSG00000032477|12530|-1.2454500198364258|0.12320999801158905; Cdk2|IDBG-198142|ENSMUSG00000025358|12566|-1.5622199773788452|0.03829000145196915; Ppp2ca|IDBG-170858|ENSMUSG00000020349|19052|-1.1148300170898438|0.29660001397132874;
cond_1	Cytosolic DNA-sensing pathway	8116	KEGG	10090	3	3	0	1	1	1	0.41346	1	Casp1; Ikbkb; Tbk1;	Casp1|IDBG-131590|ENSMUSG00000025888|12362|-1.6965299844741821|0.012174999341368675; Ikbkb|IDBG-141021|ENSMUSG00000031537|16150|-1.0139199495315552|0.4517799913883209; Tbk1|IDBG-192882|ENSMUSG00000020115|56480|-1.0525699853897095|0.3929849863052368;
cond_1	DNA Replication	17107	REACTOME	10090	3	3	0	1	1	1	0.41346	1	Cdk2; Psmc5; Psmd2;	Cdk2|IDBG-198142|ENSMUSG00000025358|12566|-1.5622199773788452|0.03829000145196915; Psmc5|IDBG-213426|ENSMUSG00000020708|19184|-1.06659996509552|0.4000200033187866; Psmd2|IDBG-145582|ENSMUSG00000006998|21762|-1.5872299671173096|0.11742999404668808;
cond_1	DNA Replication Pre-Initiation	19667	REACTOME	10090	3	3	0	1	1	1	0.41346	1	Cdk2; Psmc5; Psmd2;	Cdk2|IDBG-198142|ENSMUSG00000025358|12566|-1.5622199773788452|0.03829000145196915; Psmc5|IDBG-213426|ENSMUSG00000020708|19184|-1.06659996509552|0.4000200033187866; Psmd2|IDBG-145582|ENSMUSG00000006998|21762|-1.5872299671173096|0.11742999404668808;
cond_1	ERK activation	17959	REACTOME	10090	3	3	0	1	1	1	0.41346	1	Il6st; Map2k1; Ptpn11;	Il6st|IDBG-182517|ENSMUSG00000021756|16195|-1.0847200155258179|0.3258099853992462; Map2k1|IDBG-176099|ENSMUSG00000004936|26395|-1.7877800464630127|9.999999747378752E-6; Ptpn11|IDBG-196834|ENSMUSG00000043733|19247|-1.0432900190353394|0.39980000257492065;
cond_1	ERK1 activation	17989	REACTOME	10090	3	3	0	1	1	1	0.41346	1	Il6st; Map2k1; Ptpn11;	Il6st|IDBG-182517|ENSMUSG00000021756|16195|-1.0847200155258179|0.3258099853992462; Map2k1|IDBG-176099|ENSMUSG00000004936|26395|-1.7877800464630127|9.999999747378752E-6; Ptpn11|IDBG-196834|ENSMUSG00000043733|19247|-1.0432900190353394|0.39980000257492065;
cond_1	Fatty acid biosynthesis	734	KEGG	10090	3	3	0	1	1	1	0.41346	1	Acaca; Acsl5; Acsl6;	Acaca|IDBG-206042|ENSMUSG00000020532|102641888,107476|-1.8386449813842773|0.12325499951839447; Acsl5|IDBG-177454|ENSMUSG00000024981|433256|-1.1725499629974365|0.14306999742984772; Acsl6|IDBG-172962|ENSMUSG00000020333|216739|-1.614400029182434|0.01140000019222498;
cond_1	G2/M Checkpoints	18178	REACTOME	10090	3	3	0	1	1	1	0.41346	1	Cdc25a; Cdk2; Chek2;	Cdc25a|IDBG-201603|ENSMUSG00000032477|12530|-1.2454500198364258|0.12320999801158905; Cdk2|IDBG-198142|ENSMUSG00000025358|12566|-1.5622199773788452|0.03829000145196915; Chek2|IDBG-190635|ENSMUSG00000029521|50883|-1.4035500288009644|0.026660000905394554;
cond_1	HSF1 activation	19049	REACTOME	10090	3	3	0	1	1	1	0.41346	1	Hsf1; Hsp90aa1; Hsp90ab1;	Hsf1|IDBG-155311|ENSMUSG00000022556|15499|-1.5195599794387817|0.013140000402927399; Hsp90aa1|IDBG-172055|ENSMUSG00000021270|15519|-1.10260009765625|0.2427300065755844; Hsp90ab1|IDBG-185482|ENSMUSG00000023944|15516|-1.004349946975708|0.488209992647171;
cond_1	Hedgehog signaling pathway	730	KEGG	10090	3	3	0	1	1	1	0.41346	1	Csnk1a1; Csnk1g1; Prkaca;	Csnk1a1|IDBG-152046|ENSMUSG00000024576|93687|-1.2442500591278076|0.017419999465346336; Csnk1g1|IDBG-178531|ENSMUSG00000032384|214897|-1.614799976348877|3.9000000106170774E-4; Prkaca|IDBG-173105|ENSMUSG00000005469|18747|-1.2424700260162354|0.07624000310897827;
cond_1	IKK complex recruitment mediated by RIP1	19198	REACTOME	10090	3	3	0	1	1	1	0.41346	1	Birc3; Ikbkb; Tlr3;	Birc3|IDBG-133177|ENSMUSG00000032000|11796|-1.535290002822876|9.999999747378752E-6; Ikbkb|IDBG-141021|ENSMUSG00000031537|16150|-1.0139199495315552|0.4517799913883209; Tlr3|IDBG-152685|ENSMUSG00000031639|142980|-1.200469970703125|0.33105000853538513;
cond_1	M/G1 Transition	18162	REACTOME	10090	3	3	0	1	1	1	0.41346	1	Cdk2; Psmc5; Psmd2;	Cdk2|IDBG-198142|ENSMUSG00000025358|12566|-1.5622199773788452|0.03829000145196915; Psmc5|IDBG-213426|ENSMUSG00000020708|19184|-1.06659996509552|0.4000200033187866; Psmd2|IDBG-145582|ENSMUSG00000006998|21762|-1.5872299671173096|0.11742999404668808;
cond_1	Orc1 removal from chromatin	18150	REACTOME	10090	3	3	0	1	1	1	0.41346	1	Cdk2; Psmc5; Psmd2;	Cdk2|IDBG-198142|ENSMUSG00000025358|12566|-1.5622199773788452|0.03829000145196915; Psmc5|IDBG-213426|ENSMUSG00000020708|19184|-1.06659996509552|0.4000200033187866; Psmd2|IDBG-145582|ENSMUSG00000006998|21762|-1.5872299671173096|0.11742999404668808;
cond_1	Peroxisome	8124	KEGG	10090	3	3	0	1	1	1	0.41346	1	Acsl5; Acsl6; Cat;	Acsl5|IDBG-177454|ENSMUSG00000024981|433256|-1.1725499629974365|0.14306999742984772; Acsl6|IDBG-172962|ENSMUSG00000020333|216739|-1.614400029182434|0.01140000019222498; Cat|IDBG-193911|ENSMUSG00000027187|12359|-1.0889499187469482|0.3304699957370758;
cond_1	Primary immunodeficiency	2817	KEGG	10090	3	3	0	1	1	1	0.41346	1	Btk; Lck; Zap70;	Btk|IDBG-171427|ENSMUSG00000031264|12229|-2.408329963684082|3.600000054575503E-4; Lck|IDBG-191117|ENSMUSG00000000409|16818|-1.0368800163269043|0.39875999093055725; Zap70|IDBG-145089|ENSMUSG00000026117|22637|-1.0118399858474731|0.4717499911785126;
cond_1	Regulation of APC/C activators between G1/S and early anaphase	18229	REACTOME	10090	3	3	0	1	1	1	0.41346	1	Cdk2; Psmc5; Psmd2;	Cdk2|IDBG-198142|ENSMUSG00000025358|12566|-1.5622199773788452|0.03829000145196915; Psmc5|IDBG-213426|ENSMUSG00000020708|19184|-1.06659996509552|0.4000200033187866; Psmd2|IDBG-145582|ENSMUSG00000006998|21762|-1.5872299671173096|0.11742999404668808;
cond_1	Regulation of DNA replication	18076	REACTOME	10090	3	3	0	1	1	1	0.41346	1	Cdk2; Psmc5; Psmd2;	Cdk2|IDBG-198142|ENSMUSG00000025358|12566|-1.5622199773788452|0.03829000145196915; Psmc5|IDBG-213426|ENSMUSG00000020708|19184|-1.06659996509552|0.4000200033187866; Psmd2|IDBG-145582|ENSMUSG00000006998|21762|-1.5872299671173096|0.11742999404668808;
cond_1	Regulation of mitotic cell cycle	18373	REACTOME	10090	3	3	0	1	1	1	0.41346	1	Cdk2; Psmc5; Psmd2;	Cdk2|IDBG-198142|ENSMUSG00000025358|12566|-1.5622199773788452|0.03829000145196915; Psmc5|IDBG-213426|ENSMUSG00000020708|19184|-1.06659996509552|0.4000200033187866; Psmd2|IDBG-145582|ENSMUSG00000006998|21762|-1.5872299671173096|0.11742999404668808;
cond_1	Release of eIF4E	17932	REACTOME	10090	3	3	0	1	1	1	0.41346	1	Eif4ebp1; Mlst8; Mtor;	Eif4ebp1|IDBG-145947|ENSMUSG00000031490|13685|-1.2267450094223022|0.25617000460624695; Mlst8|IDBG-146829|ENSMUSG00000024142|56716|-1.6494300365447998|0.0028800000436604023; Mtor|IDBG-204403|ENSMUSG00000028991|56717|-1.12923002243042|0.1881600022315979;
cond_1	Removal of licensing factors from origins	18754	REACTOME	10090	3	3	0	1	1	1	0.41346	1	Cdk2; Psmc5; Psmd2;	Cdk2|IDBG-198142|ENSMUSG00000025358|12566|-1.5622199773788452|0.03829000145196915; Psmc5|IDBG-213426|ENSMUSG00000020708|19184|-1.06659996509552|0.4000200033187866; Psmd2|IDBG-145582|ENSMUSG00000006998|21762|-1.5872299671173096|0.11742999404668808;
cond_1	SCF(Skp2)-mediated degradation of p27/p21	19632	REACTOME	10090	3	3	0	1	1	1	0.41346	1	Cdk2; Psmc5; Psmd2;	Cdk2|IDBG-198142|ENSMUSG00000025358|12566|-1.5622199773788452|0.03829000145196915; Psmc5|IDBG-213426|ENSMUSG00000020708|19184|-1.06659996509552|0.4000200033187866; Psmd2|IDBG-145582|ENSMUSG00000006998|21762|-1.5872299671173096|0.11742999404668808;
cond_1	Switching of origins to a post-replicative state	17188	REACTOME	10090	3	3	0	1	1	1	0.41346	1	Cdk2; Psmc5; Psmd2;	Cdk2|IDBG-198142|ENSMUSG00000025358|12566|-1.5622199773788452|0.03829000145196915; Psmc5|IDBG-213426|ENSMUSG00000020708|19184|-1.06659996509552|0.4000200033187866; Psmd2|IDBG-145582|ENSMUSG00000006998|21762|-1.5872299671173096|0.11742999404668808;
cond_1	Synthesis of DNA	16910	REACTOME	10090	3	3	0	1	1	1	0.41346	1	Cdk2; Psmc5; Psmd2;	Cdk2|IDBG-198142|ENSMUSG00000025358|12566|-1.5622199773788452|0.03829000145196915; Psmc5|IDBG-213426|ENSMUSG00000020708|19184|-1.06659996509552|0.4000200033187866; Psmd2|IDBG-145582|ENSMUSG00000006998|21762|-1.5872299671173096|0.11742999404668808;
cond_1	Synthesis of very long-chain fatty acyl-CoAs	17114	REACTOME	10090	3	3	0	1	1	1	0.41346	1	Acsl5; Acsl6; Elovl5;	Acsl5|IDBG-177454|ENSMUSG00000024981|433256|-1.1725499629974365|0.14306999742984772; Acsl6|IDBG-172962|ENSMUSG00000020333|216739|-1.614400029182434|0.01140000019222498; Elovl5|IDBG-186110|ENSMUSG00000032349|68801|-1.0667150020599365|0.36311501264572144;
cond_1	Thyroid cancer	704	KEGG	10090	3	3	0	1	1	1	0.41346	1	Hras1; Lef1; Map2k1;	Hras1|IDBG-212024|ENSMUSG00000025499|15461|-1.4030250310897827|0.0783350020647049; Lef1|IDBG-194292|ENSMUSG00000027985|16842|-1.372920036315918|0.07204999774694443; Map2k1|IDBG-176099|ENSMUSG00000004936|26395|-1.7877800464630127|9.999999747378752E-6;
cond_1	Transport of inorganic cations/anions and amino acids/oligopeptides	17285	REACTOME	10090	3	3	0	1	1	1	0.41346	1	Slc12a5; Slc1a3; Slc1a6;	Slc12a5|IDBG-212478|ENSMUSG00000017740|57138|-1.2635300159454346|0.18595999479293823; Slc1a3|IDBG-128770|ENSMUSG00000005360|20512|-1.337149977684021|0.026009999215602875; Slc1a6|IDBG-169554|ENSMUSG00000005357|20513|-1.5926249027252197|0.0038700001314282417;
cond_1	EGF signaling pathway	16204	INOH	10090	9	9	0	1	1	2	0.444635	1	Egfr; Grb2; Hras1; Jun; Map2k1; Mapk8; Raf1; Shc1; Sos1;	Egfr|IDBG-151194|ENSMUSG00000020122|13649|-1.1026999950408936|0.21166999638080597; Grb2|IDBG-214339|ENSMUSG00000059923|14784|-1.4917149543762207|0.1595049947500229; Hras1|IDBG-212024|ENSMUSG00000025499|15461|-1.4030250310897827|0.0783350020647049; Jun|IDBG-164161|ENSMUSG00000052684|16476|-1.2689199447631836|0.1919099986553192; Map2k1|IDBG-176099|ENSMUSG00000004936|26395|-1.7877800464630127|9.9999…
cond_1	GPVI-mediated activation cascade	18392	REACTOME	10090	9	9	0	1	1	2	0.444635	1	Akt1; Fyn; Grb2; Lck; Pik3cb; Pik3cd; Pik3cg; Rac1; Shc1;	Akt1|IDBG-174623|ENSMUSG00000001729|11651|-1.072119951248169|0.38433998823165894; Fyn|IDBG-144629|ENSMUSG00000019843|14360|-1.6235599517822266|3.600000054575503E-4; Grb2|IDBG-214339|ENSMUSG00000059923|14784|-1.4917149543762207|0.1595049947500229; Lck|IDBG-191117|ENSMUSG00000000409|16818|-1.0368800163269043|0.39875999093055725; Pik3cb|IDBG-192637|ENSMUSG00000032462|74769|-1.3449349403381348|0.0611…
cond_1	Opioid Signalling	19313	REACTOME	10090	9	9	0	1	1	2	0.444635	1	Cdk5; Itpr3; Oprm1; Plcb1; Ppp2ca; Prkaca; Prkar1a; Prkar1b; Prkcd;	Cdk5|IDBG-141112|ENSMUSG00000028969|12568|-1.3136399984359741|0.07496500015258789; Itpr3|IDBG-156294|ENSMUSG00000042644|16440|-1.52961003780365|0.00203999993391335; Oprm1|IDBG-130147|ENSMUSG00000000766|18390|-1.1882350444793701|0.20888499915599823; Plcb1|IDBG-207677|ENSMUSG00000051177|18795|-1.894469976425171|0.004629999864846468; Ppp2ca|IDBG-170858|ENSMUSG00000020349|19052|-1.1148300170898438|0.…
cond_1	SHC-mediated signalling	17879	REACTOME	10090	9	9	0	1	1	2	0.444635	1	Grb2; Hras1; Il6st; Map2k1; Ptpn11; Raf1; Shc1; Sos1; Ywhab;	Grb2|IDBG-214339|ENSMUSG00000059923|14784|-1.4917149543762207|0.1595049947500229; Hras1|IDBG-212024|ENSMUSG00000025499|15461|-1.4030250310897827|0.0783350020647049; Il6st|IDBG-182517|ENSMUSG00000021756|16195|-1.0847200155258179|0.3258099853992462; Map2k1|IDBG-176099|ENSMUSG00000004936|26395|-1.7877800464630127|9.999999747378752E-6; Ptpn11|IDBG-196834|ENSMUSG00000043733|19247|-1.0432900190353394|0…
cond_1	SHC-related events triggered by IGF1R	19696	REACTOME	10090	9	9	0	1	1	2	0.444635	1	Grb2; Hras1; Il6st; Map2k1; Ptpn11; Raf1; Shc1; Sos1; Ywhab;	Grb2|IDBG-214339|ENSMUSG00000059923|14784|-1.4917149543762207|0.1595049947500229; Hras1|IDBG-212024|ENSMUSG00000025499|15461|-1.4030250310897827|0.0783350020647049; Il6st|IDBG-182517|ENSMUSG00000021756|16195|-1.0847200155258179|0.3258099853992462; Map2k1|IDBG-176099|ENSMUSG00000004936|26395|-1.7877800464630127|9.999999747378752E-6; Ptpn11|IDBG-196834|ENSMUSG00000043733|19247|-1.0432900190353394|0…
cond_1	VEGFR2 mediated vascular permeability	18650	REACTOME	10090	9	9	0	1	1	2	0.444635	1	Akt1; Cav1; Hsp90aa1; Mlst8; Mtor; Pak2; Pak3; Rac1; Rictor;	Akt1|IDBG-174623|ENSMUSG00000001729|11651|-1.072119951248169|0.38433998823165894; Cav1|IDBG-129000|ENSMUSG00000007655|12389|-1.1388700008392334|0.21376000344753265; Hsp90aa1|IDBG-172055|ENSMUSG00000021270|15519|-1.10260009765625|0.2427300065755844; Mlst8|IDBG-146829|ENSMUSG00000024142|56716|-1.6494300365447998|0.0028800000436604023; Mtor|IDBG-204403|ENSMUSG00000028991|56717|-1.12923002243042|0.18…
cond_1	Costimulation by the CD28 family	18551	REACTOME	10090	15	15	0	1	1	3	0.451498	1	Akt1; Cdc42; Fyn; Grb2; Lck; Map3k8; Mlst8; Mtor; Pak2; Pak3; Ppp2ca; Ppp2r5a; Ptpn11; Rac1; Rictor;	Akt1|IDBG-174623|ENSMUSG00000001729|11651|-1.072119951248169|0.38433998823165894; Cdc42|IDBG-198471|ENSMUSG00000006699|12540|-1.0530600547790527|0.3666599988937378; Fyn|IDBG-144629|ENSMUSG00000019843|14360|-1.6235599517822266|3.600000054575503E-4; Grb2|IDBG-214339|ENSMUSG00000059923|14784|-1.4917149543762207|0.1595049947500229; Lck|IDBG-191117|ENSMUSG00000000409|16818|-1.0368800163269043|0.398759…
cond_1	Natural killer cell mediated cytotoxicity	716	KEGG	10090	15	15	0	1	1	3	0.451498	1	Casp3; Fyn; Grb2; Hras1; Lck; Map2k1; Pik3cb; Pik3cd; Pik3cg; Ptpn11; Rac1; Raf1; Shc1; Sos1; Zap70;	Casp3|IDBG-154306|ENSMUSG00000031628|12367|-1.485219955444336|0.028030000627040863; Fyn|IDBG-144629|ENSMUSG00000019843|14360|-1.6235599517822266|3.600000054575503E-4; Grb2|IDBG-214339|ENSMUSG00000059923|14784|-1.4917149543762207|0.1595049947500229; Hras1|IDBG-212024|ENSMUSG00000025499|15461|-1.4030250310897827|0.0783350020647049; Lck|IDBG-191117|ENSMUSG00000000409|16818|-1.0368800163269043|0.3987…
cond_1	PDGF signaling pathway	16260	INOH	10090	15	15	0	1	1	3	0.451498	1	Akt1; Akt3; Cdc42; Grb2; Hras1; Jun; Map2k1; Map3k14; Mapk8; Pdgfra; Pik3cd; Ptpn11; Raf1; Shc1; Sos1;	Akt1|IDBG-174623|ENSMUSG00000001729|11651|-1.072119951248169|0.38433998823165894; Akt3|IDBG-206738|ENSMUSG00000019699|23797|-1.704990029335022|0.01027000043541193; Cdc42|IDBG-198471|ENSMUSG00000006699|12540|-1.0530600547790527|0.3666599988937378; Grb2|IDBG-214339|ENSMUSG00000059923|14784|-1.4917149543762207|0.1595049947500229; Hras1|IDBG-212024|ENSMUSG00000025499|15461|-1.4030250310897827|0.07833…
cond_1	PI3K Cascade	18655	REACTOME	10090	15	15	0	1	1	3	0.451498	1	Akt1; Eef2k; Eif4ebp1; Frs2; Gab1; Grb2; Mlst8; Mtor; Pik3cb; Ppm1a; Prkab1; Prkab2; Ptpn11; Rps6kb1; Stk11;	Akt1|IDBG-174623|ENSMUSG00000001729|11651|-1.072119951248169|0.38433998823165894; Eef2k|IDBG-208568|ENSMUSG00000035064|13631|-1.298064947128296|0.16253000497817993; Eif4ebp1|IDBG-145947|ENSMUSG00000031490|13685|-1.2267450094223022|0.25617000460624695; Frs2|IDBG-191602|ENSMUSG00000020170|327826|-1.1084599494934082|0.2331800013780594; Gab1|IDBG-171147|ENSMUSG00000031714|14388|-1.263219952583313|0.1…
cond_1	Parkinson's disease	2792	KEGG	10090	15	15	0	1	1	3	0.451498	1	Casp3; Htra2; Ndufa13; Ndufa9; Ndufs2; Ndufv1; Park2; Pink1; Prkaca; Sdha; Slc18a2; Snca; Sncaip; Uba1; Ube2j1;	Casp3|IDBG-154306|ENSMUSG00000031628|12367|-1.485219955444336|0.028030000627040863; Htra2|IDBG-159586|ENSMUSG00000068329|64704|-1.1309599876403809|0.24074000120162964; Ndufa13|IDBG-160997|ENSMUSG00000036199|67184|-1.0835399627685547|0.27215999364852905; Ndufa9|IDBG-190267|ENSMUSG00000000399|66108|-1.700545072555542|0.06007999926805496; Ndufs2|IDBG-204242|ENSMUSG00000013593|226646|-1.1628600358963…
cond_1	Fc epsilon receptor (FCERI) signaling	18703	REACTOME	10090	45	45	0	1	1	8	0.452918	1	Akt1; Akt1s1; Bad; Btk; Card11; Egfr; Erbb4; Foxo1; Foxo3; Foxo4; Frs2; Fyn; Gab1; Grb2; Gsk3a; Hras1; Ikbkb; Il6st; Itk; Itpr3; Jun; Lck; Map2k1; Map3k7; Mapk8; Mapk9; Mdm2; Mlst8; Mtor; Pak2; Pdgfra; Phlpp1; Pik3cb; Pik3cd; Prkcq; Pten; Ptpn11; Rac1; Raf1; Rictor; Shc1; Sos1; Tab1; Tab3; Ywhab;	Akt1|IDBG-174623|ENSMUSG00000001729|11651|-1.072119951248169|0.38433998823165894; Akt1s1|IDBG-179873|ENSMUSG00000011096|67605|-1.3273699283599854|0.06284499913454056; Bad|IDBG-137335|ENSMUSG00000024959|12015|-1.3687500953674316|0.05316000059247017; Btk|IDBG-171427|ENSMUSG00000031264|12229|-2.408329963684082|3.600000054575503E-4; Card11|IDBG-207118|ENSMUSG00000036526|108723|-1.1018850803375244|0.2…
cond_1	DAP12 signaling	19896	REACTOME	10090	39	39	0	1	1	7	0.45376	1	Akt1; Akt1s1; Bad; Btk; Egfr; Erbb4; Foxo1; Foxo3; Foxo4; Frs2; Fyn; Gab1; Grb2; Gsk3a; Hras1; Il6st; Itpr3; Lck; Map2k1; Mdm2; Mlst8; Mtor; Pdgfra; Phlpp1; Pik3cb; Pik3cd; Prkaca; Prkar1a; Prkar1b; Prkcd; Prkce; Pten; Ptpn11; Rac1; Raf1; Rictor; Shc1; Sos1; Ywhab;	Akt1|IDBG-174623|ENSMUSG00000001729|11651|-1.072119951248169|0.38433998823165894; Akt1s1|IDBG-179873|ENSMUSG00000011096|67605|-1.3273699283599854|0.06284499913454056; Bad|IDBG-137335|ENSMUSG00000024959|12015|-1.3687500953674316|0.05316000059247017; Btk|IDBG-171427|ENSMUSG00000031264|12229|-2.408329963684082|3.600000054575503E-4; Egfr|IDBG-151194|ENSMUSG00000020122|13649|-1.1026999950408936|0.2116…
cond_1	Focal adhesion	788	KEGG	10090	39	39	0	1	1	7	0.45376	1	Akt1; Akt3; Bad; Birc3; Capn2; Cav1; Cav2; Cdc42; Egfr; Flt4; Fyn; Grb2; Hras1; Itga6; Jun; Map2k1; Mapk8; Mapk9; Pak2; Pak3; Pak4; Pak6; Pdgfra; Pik3cb; Pik3cd; Pik3cg; Pip5k1c; Ppp1r12a; Pten; Ptk2; Pxn; Rac1; Raf1; Rock1; Shc1; Sos1; Vasp; Vcl; Xiap;	Akt1|IDBG-174623|ENSMUSG00000001729|11651|-1.072119951248169|0.38433998823165894; Akt3|IDBG-206738|ENSMUSG00000019699|23797|-1.704990029335022|0.01027000043541193; Bad|IDBG-137335|ENSMUSG00000024959|12015|-1.3687500953674316|0.05316000059247017; Birc3|IDBG-133177|ENSMUSG00000032000|11796|-1.535290002822876|9.999999747378752E-6; Capn2|IDBG-207731|ENSMUSG00000026509|12334|-1.0471700429916382|0.4088…
cond_1	IRS-mediated signalling	19299	REACTOME	10090	21	21	0	1	1	4	0.453809	1	Akt1; Eef2k; Eif4ebp1; Frs2; Gab1; Grb2; Hras1; Il6st; Map2k1; Mlst8; Mtor; Pik3cb; Ppm1a; Prkab1; Prkab2; Ptpn11; Raf1; Rps6kb1; Sos1; Stk11; Ywhab;	Akt1|IDBG-174623|ENSMUSG00000001729|11651|-1.072119951248169|0.38433998823165894; Eef2k|IDBG-208568|ENSMUSG00000035064|13631|-1.298064947128296|0.16253000497817993; Eif4ebp1|IDBG-145947|ENSMUSG00000031490|13685|-1.2267450094223022|0.25617000460624695; Frs2|IDBG-191602|ENSMUSG00000020170|327826|-1.1084599494934082|0.2331800013780594; Gab1|IDBG-171147|ENSMUSG00000031714|14388|-1.263219952583313|0.1…
cond_1	IRS-related events triggered by IGF1R	18469	REACTOME	10090	21	21	0	1	1	4	0.453809	1	Akt1; Eef2k; Eif4ebp1; Frs2; Gab1; Grb2; Hras1; Il6st; Map2k1; Mlst8; Mtor; Pik3cb; Ppm1a; Prkab1; Prkab2; Ptpn11; Raf1; Rps6kb1; Sos1; Stk11; Ywhab;	Akt1|IDBG-174623|ENSMUSG00000001729|11651|-1.072119951248169|0.38433998823165894; Eef2k|IDBG-208568|ENSMUSG00000035064|13631|-1.298064947128296|0.16253000497817993; Eif4ebp1|IDBG-145947|ENSMUSG00000031490|13685|-1.2267450094223022|0.25617000460624695; Frs2|IDBG-191602|ENSMUSG00000020170|327826|-1.1084599494934082|0.2331800013780594; Gab1|IDBG-171147|ENSMUSG00000031714|14388|-1.263219952583313|0.1…
cond_1	Signaling by Wnt	16953	REACTOME	10090	21	21	0	1	1	4	0.453809	1	Akt1; Ap2b1; Ap2m1; Arrb2; Camk2a; Cav1; Csnk1a1; Csnk2a1; Hdac1; Itpr3; Lef1; Map3k7; Plcb1; Ppp2ca; Ppp2r5a; Prkg1; Psmc5; Psmd2; Rac1; Xiap; Ywhaz;	Akt1|IDBG-174623|ENSMUSG00000001729|11651|-1.072119951248169|0.38433998823165894; Ap2b1|IDBG-205183|ENSMUSG00000035152|71770|-1.0269800424575806|0.4396199882030487; Ap2m1|IDBG-144450|ENSMUSG00000022841|11773|-1.0281200408935547|0.41850000619888306; Arrb2|IDBG-194248|ENSMUSG00000060216|216869|-1.1272900104522705|0.2940950095653534; Camk2a|IDBG-150657|ENSMUSG00000024617|12322|-1.7888599634170532|0.…
cond_1	Osteoclast differentiation	10372	KEGG	10090	27	27	0	1	1	5	0.454465	1	Akt1; Akt3; Btk; Csf1r; Fyn; Grb2; Ikbkb; Jun; Lck; Map2k1; Map2k6; Map3k14; Map3k7; Mapk11; Mapk14; Mapk8; Mapk9; Ncf1; Nfkb2; Pik3cb; Pik3cd; Pik3cg; Rac1; Sirpa; Tab1; Tgfbr1; Tgfbr2;	Akt1|IDBG-174623|ENSMUSG00000001729|11651|-1.072119951248169|0.38433998823165894; Akt3|IDBG-206738|ENSMUSG00000019699|23797|-1.704990029335022|0.01027000043541193; Btk|IDBG-171427|ENSMUSG00000031264|12229|-2.408329963684082|3.600000054575503E-4; Csf1r|IDBG-150998|ENSMUSG00000024621|12978|-1.0846699476242065|0.31869998574256897; Fyn|IDBG-144629|ENSMUSG00000019843|14360|-1.6235599517822266|3.600000…
cond_1	Signaling by GPCR	17023	REACTOME	10090	46	46	0	1	1	8	0.480928	1	Adrb1; Akt1; App; Arhgef2; Ccr5; Cdk5; Dgka; Egfr; F2rl1; Gna11; Grb2; Grk5; Grm1; Grm7; Hras1; Hrh1; Il6st; Itpr3; Map2k1; Mapk7; Mc4r; Mc5r; Oprm1; Pde3a; Pik3cb; Pik3cd; Pik3cg; Plcb1; Ppp2ca; Prkaca; Prkar1a; Prkar1b; Prkcd; Prkce; Prkch; Prkcq; Ptpn11; Rac1; Raf1; Rock1; Rps6ka3; Shc1; Sos1; Sstr2; Trpc6; Ywhab;	Adrb1|IDBG-179107|ENSMUSG00000035283|11554|-1.0141600370407104|0.4600600004196167; Akt1|IDBG-174623|ENSMUSG00000001729|11651|-1.072119951248169|0.38433998823165894; App|IDBG-172954|ENSMUSG00000022892|11820|-1.168239951133728|0.27553001046180725; Arhgef2|IDBG-161396|ENSMUSG00000028059|16800|-1.2567499876022339|0.15051999688148499; Ccr5|IDBG-258112|ENSMUSG00000079227|12774|-1.4086449146270752|0.162…
cond_1	DAP12 interactions	19893	REACTOME	10090	40	40	0	1	1	7	0.483555	1	Akt1; Akt1s1; Bad; Btk; Egfr; Erbb4; Foxo1; Foxo3; Foxo4; Frs2; Fyn; Gab1; Grb2; Gsk3a; Hras1; Il6st; Itpr3; Lck; Map2k1; Mdm2; Mlst8; Mtor; Pdgfra; Phlpp1; Pik3cb; Pik3cd; Prkaca; Prkar1a; Prkar1b; Prkcd; Prkce; Pten; Ptpn11; Rac1; Raf1; Rictor; Shc1; Sirpa; Sos1; Ywhab;	Akt1|IDBG-174623|ENSMUSG00000001729|11651|-1.072119951248169|0.38433998823165894; Akt1s1|IDBG-179873|ENSMUSG00000011096|67605|-1.3273699283599854|0.06284499913454056; Bad|IDBG-137335|ENSMUSG00000024959|12015|-1.3687500953674316|0.05316000059247017; Btk|IDBG-171427|ENSMUSG00000031264|12229|-2.408329963684082|3.600000054575503E-4; Egfr|IDBG-151194|ENSMUSG00000020122|13649|-1.1026999950408936|0.2116…
cond_1	Signaling by ERBB2	16809	REACTOME	10090	40	40	0	1	1	7	0.483555	1	Akt1; Akt1s1; Bad; Cdc37; Egfr; Erbb4; Foxo1; Foxo3; Foxo4; Frs2; Fyn; Gab1; Grb2; Gsk3a; Hras1; Hsp90aa1; Il6st; Itpr3; Lck; Map2k1; Mdm2; Mlst8; Mtor; Pdgfra; Phlpp1; Pik3cb; Pik3cd; Prkaca; Prkar1a; Prkar1b; Prkcd; Prkce; Pten; Ptpn11; Raf1; Rictor; Shc1; Sos1; Stub1; Ywhab;	Akt1|IDBG-174623|ENSMUSG00000001729|11651|-1.072119951248169|0.38433998823165894; Akt1s1|IDBG-179873|ENSMUSG00000011096|67605|-1.3273699283599854|0.06284499913454056; Bad|IDBG-137335|ENSMUSG00000024959|12015|-1.3687500953674316|0.05316000059247017; Cdc37|IDBG-139272|ENSMUSG00000019471|12539|-1.0851850509643555|0.35675501823425293; Egfr|IDBG-151194|ENSMUSG00000020122|13649|-1.1026999950408936|0.21…
cond_1	Insulin signaling pathway	664	KEGG	10090	34	34	0	1	1	6	0.486404	1	Acaca; Akt1; Akt3; Bad; Cbl; Eif4ebp1; Foxo1; Grb2; Hras1; Ikbkb; Inppl1; Map2k1; Mapk8; Mapk9; Mknk1; Mknk2; Mtor; Pde3a; Phkb; Pik3cb; Pik3cd; Pik3cg; Ppargc1a; Prkab1; Prkab2; Prkaca; Prkar1a; Prkar1b; Prkci; Ptpn1; Raf1; Rps6kb1; Shc1; Sos1;	Acaca|IDBG-206042|ENSMUSG00000020532|102641888,107476|-1.8386449813842773|0.12325499951839447; Akt1|IDBG-174623|ENSMUSG00000001729|11651|-1.072119951248169|0.38433998823165894; Akt3|IDBG-206738|ENSMUSG00000019699|23797|-1.704990029335022|0.01027000043541193; Bad|IDBG-137335|ENSMUSG00000024959|12015|-1.3687500953674316|0.05316000059247017; Cbl|IDBG-155970|ENSMUSG00000034342|12402|-1.07281005382537…
cond_1	Platelet activation, signaling and aggregation	17716	REACTOME	10090	28	28	0	1	1	5	0.489565	1	Akt1; App; Arrb1; Arrb2; Dgka; Fyn; Gna11; Grb2; Hspa5; Itpr3; Lck; Mapk14; Pik3cb; Pik3cd; Pik3cg; Prkcd; Prkce; Prkch; Prkcq; Ptk2; Ptpn1; Rac1; Raf1; Shc1; Sos1; Trpc6; Vcl; Ywhaz;	Akt1|IDBG-174623|ENSMUSG00000001729|11651|-1.072119951248169|0.38433998823165894; App|IDBG-172954|ENSMUSG00000022892|11820|-1.168239951133728|0.27553001046180725; Arrb1|IDBG-200741|ENSMUSG00000018909|109689|-1.285404920578003|0.21542000770568848; Arrb2|IDBG-194248|ENSMUSG00000060216|216869|-1.1272900104522705|0.2940950095653534; Dgka|IDBG-198283|ENSMUSG00000025357|13139|-1.529729962348938|0.02359…
cond_1	IRS-related events	19250	REACTOME	10090	22	22	0	1	1	4	0.493184	1	Akt1; Eef2k; Eif4ebp1; Frs2; Gab1; Grb10; Grb2; Hras1; Il6st; Map2k1; Mlst8; Mtor; Pik3cb; Ppm1a; Prkab1; Prkab2; Ptpn11; Raf1; Rps6kb1; Sos1; Stk11; Ywhab;	Akt1|IDBG-174623|ENSMUSG00000001729|11651|-1.072119951248169|0.38433998823165894; Eef2k|IDBG-208568|ENSMUSG00000035064|13631|-1.298064947128296|0.16253000497817993; Eif4ebp1|IDBG-145947|ENSMUSG00000031490|13685|-1.2267450094223022|0.25617000460624695; Frs2|IDBG-191602|ENSMUSG00000020170|327826|-1.1084599494934082|0.2331800013780594; Gab1|IDBG-171147|ENSMUSG00000031714|14388|-1.263219952583313|0.1…
cond_1	Amyotrophic lateral sclerosis (ALS)	2811	KEGG	10090	16	16	0	1	1	3	0.497518	1	Bad; Bax; Casp1; Casp3; Cat; Gria1; Grin1; Grin2a; Map2k3; Map2k6; Map3k5; Mapk11; Mapk14; Nos1; Rab5a; Rac1;	Bad|IDBG-137335|ENSMUSG00000024959|12015|-1.3687500953674316|0.05316000059247017; Bax|IDBG-183241|ENSMUSG00000003873|12028|-1.415869951248169|0.011909999884665012; Casp1|IDBG-131590|ENSMUSG00000025888|12362|-1.6965299844741821|0.012174999341368675; Casp3|IDBG-154306|ENSMUSG00000031628|12367|-1.485219955444336|0.028030000627040863; Cat|IDBG-193911|ENSMUSG00000027187|12359|-1.0889499187469482|0.330…
cond_1	Cellular Senescence	18091	REACTOME	10090	16	16	0	1	1	3	0.497518	1	Cdk2; Cdk6; Ets1; Jun; Map2k3; Map2k6; Map3k5; Mapk11; Mapk14; Mapk7; Mapk8; Mapk9; Mapkapk3; Mapkapk5; Mdm2; Rps6ka3;	Cdk2|IDBG-198142|ENSMUSG00000025358|12566|-1.5622199773788452|0.03829000145196915; Cdk6|IDBG-131439|ENSMUSG00000040274|12571|-1.5676549673080444|0.06859499961137772; Ets1|IDBG-147548|ENSMUSG00000032035|23871|-1.0551300048828125|0.27875998616218567; Jun|IDBG-164161|ENSMUSG00000052684|16476|-1.2689199447631836|0.1919099986553192; Map2k3|IDBG-182020|ENSMUSG00000018932|26397|-2.1236050128936768|0.001…
cond_1	Integrin signaling pathway	16139	INOH	10090	16	16	0	1	1	3	0.497518	1	Cav1; Cdc42; Fyn; Grb2; Hras1; Itga6; Lck; Map2k1; Mapk8; Mapk9; Ptk2; Rac1; Raf1; Shc1; Sos1; Vcl;	Cav1|IDBG-129000|ENSMUSG00000007655|12389|-1.1388700008392334|0.21376000344753265; Cdc42|IDBG-198471|ENSMUSG00000006699|12540|-1.0530600547790527|0.3666599988937378; Fyn|IDBG-144629|ENSMUSG00000019843|14360|-1.6235599517822266|3.600000054575503E-4; Grb2|IDBG-214339|ENSMUSG00000059923|14784|-1.4917149543762207|0.1595049947500229; Hras1|IDBG-212024|ENSMUSG00000025499|15461|-1.4030250310897827|0.078…
cond_1	Apoptotic cleavage of cellular proteins	17470	REACTOME	10090	10	10	0	1	1	2	0.503041	1	Add1; Bmx; Casp3; Casp6; Casp7; Casp8; Prkcd; Prkcq; Ptk2; Rock1;	Add1|IDBG-155475|ENSMUSG00000029106|11518|-1.864335060119629|0.04872500151395798; Bmx|IDBG-184635|ENSMUSG00000031377|12169|-1.463670015335083|0.12894000113010406; Casp3|IDBG-154306|ENSMUSG00000031628|12367|-1.485219955444336|0.028030000627040863; Casp6|IDBG-193830|ENSMUSG00000027997|12368|-1.0842700004577637|0.29315000772476196; Casp7|IDBG-178813|ENSMUSG00000025076|12369|-1.40378999710083|0.03226…
cond_1	Cell surface interactions at the vascular wall	17646	REACTOME	10090	10	10	0	1	1	2	0.503041	1	Cav1; Fyn; Grb2; Hras1; Itga6; Pik3cb; Ptpn11; Shc1; Sirpa; Sos1;	Cav1|IDBG-129000|ENSMUSG00000007655|12389|-1.1388700008392334|0.21376000344753265; Fyn|IDBG-144629|ENSMUSG00000019843|14360|-1.6235599517822266|3.600000054575503E-4; Grb2|IDBG-214339|ENSMUSG00000059923|14784|-1.4917149543762207|0.1595049947500229; Hras1|IDBG-212024|ENSMUSG00000025499|15461|-1.4030250310897827|0.0783350020647049; Itga6|IDBG-179059|ENSMUSG00000027111|16403|-1.2088649272918701|0.156…
cond_1	HGF signaling pathway	16201	INOH	10090	10	10	0	1	1	2	0.503041	1	Gab1; Grb2; Hras1; Map2k1; Pik3cd; Ptpn11; Rac1; Raf1; Shc1; Sos1;	Gab1|IDBG-171147|ENSMUSG00000031714|14388|-1.263219952583313|0.12300000339746475; Grb2|IDBG-214339|ENSMUSG00000059923|14784|-1.4917149543762207|0.1595049947500229; Hras1|IDBG-212024|ENSMUSG00000025499|15461|-1.4030250310897827|0.0783350020647049; Map2k1|IDBG-176099|ENSMUSG00000004936|26395|-1.7877800464630127|9.999999747378752E-6; Pik3cd|IDBG-205331|ENSMUSG00000039936|18707|-1.3427900075912476|0.…
cond_1	SHC-related events	16883	REACTOME	10090	10	10	0	1	1	2	0.503041	1	Grb10; Grb2; Hras1; Il6st; Map2k1; Ptpn11; Raf1; Shc1; Sos1; Ywhab;	Grb10|IDBG-150690|ENSMUSG00000020176|14783|-1.1732850074768066|0.09920500218868256; Grb2|IDBG-214339|ENSMUSG00000059923|14784|-1.4917149543762207|0.1595049947500229; Hras1|IDBG-212024|ENSMUSG00000025499|15461|-1.4030250310897827|0.0783350020647049; Il6st|IDBG-182517|ENSMUSG00000021756|16195|-1.0847200155258179|0.3258099853992462; Map2k1|IDBG-176099|ENSMUSG00000004936|26395|-1.7877800464630127|9.9…
cond_1	SHC1 events in EGFR signaling	18196	REACTOME	10090	10	10	0	1	1	2	0.503041	1	Egfr; Grb2; Hras1; Il6st; Map2k1; Ptpn11; Raf1; Shc1; Sos1; Ywhab;	Egfr|IDBG-151194|ENSMUSG00000020122|13649|-1.1026999950408936|0.21166999638080597; Grb2|IDBG-214339|ENSMUSG00000059923|14784|-1.4917149543762207|0.1595049947500229; Hras1|IDBG-212024|ENSMUSG00000025499|15461|-1.4030250310897827|0.0783350020647049; Il6st|IDBG-182517|ENSMUSG00000021756|16195|-1.0847200155258179|0.3258099853992462; Map2k1|IDBG-176099|ENSMUSG00000004936|26395|-1.7877800464630127|9.99…
cond_1	SHC1 events in ERBB4 signaling	17990	REACTOME	10090	10	10	0	1	1	2	0.503041	1	Erbb4; Grb2; Hras1; Il6st; Map2k1; Ptpn11; Raf1; Shc1; Sos1; Ywhab;	Erbb4|IDBG-164078|ENSMUSG00000062209|13869|-1.1748499870300293|0.18546999990940094; Grb2|IDBG-214339|ENSMUSG00000059923|14784|-1.4917149543762207|0.1595049947500229; Hras1|IDBG-212024|ENSMUSG00000025499|15461|-1.4030250310897827|0.0783350020647049; Il6st|IDBG-182517|ENSMUSG00000021756|16195|-1.0847200155258179|0.3258099853992462; Map2k1|IDBG-176099|ENSMUSG00000004936|26395|-1.7877800464630127|9.9…
cond_1	Antigen processing-Cross presentation	18791	REACTOME	10090	4	4	0	1	1	1	0.50956	1	Ncf1; Pdia3; Psmc5; Psmd2;	Ncf1|IDBG-202592|ENSMUSG00000015950|17969|-1.8212800025939941|0.002460000105202198; Pdia3|IDBG-202293|ENSMUSG00000027248|14827|-1.0776100158691406|0.3264999985694885; Psmc5|IDBG-213426|ENSMUSG00000020708|19184|-1.06659996509552|0.4000200033187866; Psmd2|IDBG-145582|ENSMUSG00000006998|21762|-1.5872299671173096|0.11742999404668808;
cond_1	Cyclin A:Cdk2-associated events at S phase entry	17275	REACTOME	10090	4	4	0	1	1	1	0.50956	1	Cdc25a; Cdk2; Psmc5; Psmd2;	Cdc25a|IDBG-201603|ENSMUSG00000032477|12530|-1.2454500198364258|0.12320999801158905; Cdk2|IDBG-198142|ENSMUSG00000025358|12566|-1.5622199773788452|0.03829000145196915; Psmc5|IDBG-213426|ENSMUSG00000020708|19184|-1.06659996509552|0.4000200033187866; Psmd2|IDBG-145582|ENSMUSG00000006998|21762|-1.5872299671173096|0.11742999404668808;
cond_1	Cyclin E associated events during G1/S transition	19417	REACTOME	10090	4	4	0	1	1	1	0.50956	1	Cdc25a; Cdk2; Psmc5; Psmd2;	Cdc25a|IDBG-201603|ENSMUSG00000032477|12530|-1.2454500198364258|0.12320999801158905; Cdk2|IDBG-198142|ENSMUSG00000025358|12566|-1.5622199773788452|0.03829000145196915; Psmc5|IDBG-213426|ENSMUSG00000020708|19184|-1.06659996509552|0.4000200033187866; Psmd2|IDBG-145582|ENSMUSG00000006998|21762|-1.5872299671173096|0.11742999404668808;
cond_1	Downregulation of TGF-beta receptor signaling	16796	REACTOME	10090	4	4	0	1	1	1	0.50956	1	Smad3; Stub1; Tgfbr1; Tgfbr2;	Smad3|IDBG-175693|ENSMUSG00000032402|17127|-1.017799973487854|0.4563800096511841; Stub1|IDBG-153401|ENSMUSG00000039615|56424|-1.83774995803833|0.02363000065088272; Tgfbr1|IDBG-146050|ENSMUSG00000007613|21812|-1.029229998588562|0.414359986782074; Tgfbr2|IDBG-203902|ENSMUSG00000032440|21813|-1.74344003200531|0.07906000316143036;
cond_1	Energy dependent regulation of mTOR by LKB1-AMPK	17751	REACTOME	10090	4	4	0	1	1	1	0.50956	1	Ppm1a; Prkab1; Prkab2; Stk11;	Ppm1a|IDBG-147921|ENSMUSG00000021096|19042|-1.2511399984359741|0.05229000002145767; Prkab1|IDBG-194478|ENSMUSG00000029513|19079|-1.7645400762557983|0.008185000158846378; Prkab2|IDBG-177135|ENSMUSG00000038205|108097|-1.2200350761413574|0.2586600184440613; Stk11|IDBG-172765|ENSMUSG00000003068|20869|-2.4988648891448975|0.10521499812602997;
cond_1	Fatty Acyl-CoA Biosynthesis	18018	REACTOME	10090	4	4	0	1	1	1	0.50956	1	Acaca; Acsl5; Acsl6; Elovl5;	Acaca|IDBG-206042|ENSMUSG00000020532|102641888,107476|-1.8386449813842773|0.12325499951839447; Acsl5|IDBG-177454|ENSMUSG00000024981|433256|-1.1725499629974365|0.14306999742984772; Acsl6|IDBG-172962|ENSMUSG00000020333|216739|-1.614400029182434|0.01140000019222498; Elovl5|IDBG-186110|ENSMUSG00000032349|68801|-1.0667150020599365|0.36311501264572144;
cond_1	G alpha (s) signalling events	16694	REACTOME	10090	4	4	0	1	1	1	0.50956	1	Adrb1; Mc4r; Mc5r; Pde3a;	Adrb1|IDBG-179107|ENSMUSG00000035283|11554|-1.0141600370407104|0.4600600004196167; Mc4r|IDBG-155030|ENSMUSG00000047259|17202|-1.2359999418258667|0.19623999297618866; Mc5r|IDBG-156571|ENSMUSG00000007480|17203|-1.4315299987792969|0.05641999840736389; Pde3a|IDBG-196288|ENSMUSG00000041741|54611|-2.1182451248168945|0.0086899995803833;
cond_1	G alpha (z) signalling events	18603	REACTOME	10090	4	4	0	1	1	1	0.50956	1	Prkcd; Prkce; Prkch; Prkcq;	Prkcd|IDBG-142854|ENSMUSG00000021948|18753|-1.0410499572753906|0.4256550073623657; Prkce|IDBG-201164|ENSMUSG00000045038|18754|-1.0072200298309326|0.4854300022125244; Prkch|IDBG-148471|ENSMUSG00000021108|18755|-1.4030649662017822|0.035999998450279236; Prkcq|IDBG-136196|ENSMUSG00000026778|18761|-1.6617900133132935|0.04410000145435333;
cond_1	GPCR Adenosine A2A receptor signaling pathway	16164	INOH	10090	4	4	0	1	1	1	0.50956	1	Cbl; Map2k1; Prkaca; Prkar1b;	Cbl|IDBG-155970|ENSMUSG00000034342|12402|-1.0728100538253784|0.36107000708580017; Map2k1|IDBG-176099|ENSMUSG00000004936|26395|-1.7877800464630127|9.999999747378752E-6; Prkaca|IDBG-173105|ENSMUSG00000005469|18747|-1.2424700260162354|0.07624000310897827; Prkar1b|IDBG-206405|ENSMUSG00000025855|19085|-1.1638400554656982|0.17680999636650085;
cond_1	Glutamate Neurotransmitter Release Cycle	19545	REACTOME	10090	4	4	0	1	1	1	0.50956	1	Slc1a6; Stx1a; Stxbp1; Syt1;	Slc1a6|IDBG-169554|ENSMUSG00000005357|20513|-1.5926249027252197|0.0038700001314282417; Stx1a|IDBG-203389|ENSMUSG00000007207|20907|-1.2269799709320068|0.09020999819040298; Stxbp1|IDBG-161623|ENSMUSG00000026797|20910|-1.0484600067138672|0.39998000860214233; Syt1|IDBG-189557|ENSMUSG00000035864|20979|-1.0857000350952148|0.30029499530792236;
cond_1	MEK activation	19673	REACTOME	10090	4	4	0	1	1	1	0.50956	1	Hras1; Map2k1; Raf1; Ywhab;	Hras1|IDBG-212024|ENSMUSG00000025499|15461|-1.4030250310897827|0.0783350020647049; Map2k1|IDBG-176099|ENSMUSG00000004936|26395|-1.7877800464630127|9.999999747378752E-6; Raf1|IDBG-179428|ENSMUSG00000000441|110157|-1.3071399927139282|0.04022999852895737; Ywhab|IDBG-211991|ENSMUSG00000018326|54401|-1.4387799501419067|0.00913000013679266;
cond_1	NOTCH1 Intracellular Domain Regulates Transcription	19199	REACTOME	10090	4	4	0	1	1	1	0.50956	1	Ep300; Hdac1; Hdac7; Hif1a;	Ep300|IDBG-164782|ENSMUSG00000055024|328572|-1.4066100120544434|0.17967499792575836; Hdac1|IDBG-191058|ENSMUSG00000028800|433759|-1.0975799560546875|0.2959499955177307; Hdac7|IDBG-179042|ENSMUSG00000022475|56233|-1.506809949874878|0.0012600000482052565; Hif1a|IDBG-148620|ENSMUSG00000021109|15251|-1.1880500316619873|0.12833000719547272;
cond_1	Nephrin interactions	16962	REACTOME	10090	4	4	0	1	1	1	0.50956	1	Fyn; Iqgap1; Pik3cb; Wasl;	Fyn|IDBG-144629|ENSMUSG00000019843|14360|-1.6235599517822266|3.600000054575503E-4; Iqgap1|IDBG-195532|ENSMUSG00000030536|29875|-1.0430500507354736|0.30594000220298767; Pik3cb|IDBG-192637|ENSMUSG00000032462|74769|-1.3449349403381348|0.061149999499320984; Wasl|IDBG-130211|ENSMUSG00000029684|73178|-1.3257650136947632|0.12264999747276306;
cond_1	PPAR signaling pathway	696	KEGG	10090	4	4	0	1	1	1	0.50956	1	Acsl5; Acsl6; Nr1h3; Ppara;	Acsl5|IDBG-177454|ENSMUSG00000024981|433256|-1.1725499629974365|0.14306999742984772; Acsl6|IDBG-172962|ENSMUSG00000020333|216739|-1.614400029182434|0.01140000019222498; Nr1h3|IDBG-190792|ENSMUSG00000002108|22259|-1.0491600036621094|0.3857100009918213; Ppara|IDBG-170640|ENSMUSG00000022383|19013|-1.1410499811172485|0.1785999983549118;
cond_1	RAF phosphorylates MEK	17164	REACTOME	10090	4	4	0	1	1	1	0.50956	1	Hras1; Map2k1; Raf1; Ywhab;	Hras1|IDBG-212024|ENSMUSG00000025499|15461|-1.4030250310897827|0.0783350020647049; Map2k1|IDBG-176099|ENSMUSG00000004936|26395|-1.7877800464630127|9.999999747378752E-6; Raf1|IDBG-179428|ENSMUSG00000000441|110157|-1.3071399927139282|0.04022999852895737; Ywhab|IDBG-211991|ENSMUSG00000018326|54401|-1.4387799501419067|0.00913000013679266;
cond_1	Regulation of AMPK activity via LKB1	17003	REACTOME	10090	4	4	0	1	1	1	0.50956	1	Ppm1a; Prkab1; Prkab2; Stk11;	Ppm1a|IDBG-147921|ENSMUSG00000021096|19042|-1.2511399984359741|0.05229000002145767; Prkab1|IDBG-194478|ENSMUSG00000029513|19079|-1.7645400762557983|0.008185000158846378; Prkab2|IDBG-177135|ENSMUSG00000038205|108097|-1.2200350761413574|0.2586600184440613; Stk11|IDBG-172765|ENSMUSG00000003068|20869|-2.4988648891448975|0.10521499812602997;
cond_1	Regulation of HSF1-mediated heat shock response	19462	REACTOME	10090	4	4	0	1	1	1	0.50956	1	Dnajb1; Hsf1; Hspa1a; Sirt1;	Dnajb1|IDBG-172271|ENSMUSG00000005483|81489|-1.052085041999817|0.3627399802207947; Hsf1|IDBG-155311|ENSMUSG00000022556|15499|-1.5195599794387817|0.013140000402927399; Hspa1a|IDBG-606688|ENSMUSG00000091971|193740|-1.363700032234192|0.03167000040411949; Sirt1|IDBG-159441|ENSMUSG00000020063|93759|-1.1308550834655762|0.24879500269889832;
cond_1	Role of phospholipids in phagocytosis	17073	REACTOME	10090	4	4	0	1	1	1	0.50956	1	Itpr3; Pik3cb; Prkcd; Prkce;	Itpr3|IDBG-156294|ENSMUSG00000042644|16440|-1.52961003780365|0.00203999993391335; Pik3cb|IDBG-192637|ENSMUSG00000032462|74769|-1.3449349403381348|0.061149999499320984; Prkcd|IDBG-142854|ENSMUSG00000021948|18753|-1.0410499572753906|0.4256550073623657; Prkce|IDBG-201164|ENSMUSG00000045038|18754|-1.0072200298309326|0.4854300022125244;
cond_1	S Phase	19854	REACTOME	10090	4	4	0	1	1	1	0.50956	1	Cdc25a; Cdk2; Psmc5; Psmd2;	Cdc25a|IDBG-201603|ENSMUSG00000032477|12530|-1.2454500198364258|0.12320999801158905; Cdk2|IDBG-198142|ENSMUSG00000025358|12566|-1.5622199773788452|0.03829000145196915; Psmc5|IDBG-213426|ENSMUSG00000020708|19184|-1.06659996509552|0.4000200033187866; Psmd2|IDBG-145582|ENSMUSG00000006998|21762|-1.5872299671173096|0.11742999404668808;
cond_1	SHC-mediated cascade	19103	REACTOME	10090	4	4	0	1	1	1	0.50956	1	Grb2; Hras1; Shc1; Sos1;	Grb2|IDBG-214339|ENSMUSG00000059923|14784|-1.4917149543762207|0.1595049947500229; Hras1|IDBG-212024|ENSMUSG00000025499|15461|-1.4030250310897827|0.0783350020647049; Shc1|IDBG-164495|ENSMUSG00000042626|20416|-1.5726200342178345|0.0013099999632686377; Sos1|IDBG-199949|ENSMUSG00000024241|20662|-1.32635498046875|0.1537500023841858;
cond_1	Senescence-Associated Secretory Phenotype (SASP)	18860	REACTOME	10090	4	4	0	1	1	1	0.50956	1	Cdk2; Cdk6; Mapk7; Rps6ka3;	Cdk2|IDBG-198142|ENSMUSG00000025358|12566|-1.5622199773788452|0.03829000145196915; Cdk6|IDBG-131439|ENSMUSG00000040274|12571|-1.5676549673080444|0.06859499961137772; Mapk7|IDBG-183076|ENSMUSG00000001034|23939|-1.1785999536514282|0.25540000200271606; Rps6ka3|IDBG-182115|ENSMUSG00000031309|110651|-1.318269968032837|0.05107000097632408;
cond_1	Signal attenuation	17500	REACTOME	10090	4	4	0	1	1	1	0.50956	1	Grb10; Grb2; Shc1; Sos1;	Grb10|IDBG-150690|ENSMUSG00000020176|14783|-1.1732850074768066|0.09920500218868256; Grb2|IDBG-214339|ENSMUSG00000059923|14784|-1.4917149543762207|0.1595049947500229; Shc1|IDBG-164495|ENSMUSG00000042626|20416|-1.5726200342178345|0.0013099999632686377; Sos1|IDBG-199949|ENSMUSG00000024241|20662|-1.32635498046875|0.1537500023841858;
cond_1	Signal transduction by L1	18862	REACTOME	10090	4	4	0	1	1	1	0.50956	1	Csnk2a1; Egfr; Map2k1; Rac1;	Csnk2a1|IDBG-209641|ENSMUSG00000074698|12995|-1.1997900009155273|0.0405299998819828; Egfr|IDBG-151194|ENSMUSG00000020122|13649|-1.1026999950408936|0.21166999638080597; Map2k1|IDBG-176099|ENSMUSG00000004936|26395|-1.7877800464630127|9.999999747378752E-6; Rac1|IDBG-207763|ENSMUSG00000001847|19353|-1.1823699474334717|0.06819000095129013;
cond_1	Transcriptional activity of SMAD2/SMAD3:SMAD4 heterotrimer	19539	REACTOME	10090	4	4	0	1	1	1	0.50956	1	Cdk9; Hdac1; Ppm1a; Smad3;	Cdk9|IDBG-161104|ENSMUSG00000009555|107951|-1.7965999841690063|0.0023499999660998583; Hdac1|IDBG-191058|ENSMUSG00000028800|433759|-1.0975799560546875|0.2959499955177307; Ppm1a|IDBG-147921|ENSMUSG00000021096|19042|-1.2511399984359741|0.05229000002145767; Smad3|IDBG-175693|ENSMUSG00000032402|17127|-1.017799973487854|0.4563800096511841;
cond_1	Triglyceride Biosynthesis	18053	REACTOME	10090	4	4	0	1	1	1	0.50956	1	Acaca; Acsl5; Acsl6; Elovl5;	Acaca|IDBG-206042|ENSMUSG00000020532|102641888,107476|-1.8386449813842773|0.12325499951839447; Acsl5|IDBG-177454|ENSMUSG00000024981|433256|-1.1725499629974365|0.14306999742984772; Acsl6|IDBG-172962|ENSMUSG00000020333|216739|-1.614400029182434|0.01140000019222498; Elovl5|IDBG-186110|ENSMUSG00000032349|68801|-1.0667150020599365|0.36311501264572144;
cond_1	Hemostasis	16941	REACTOME	10090	48	48	0	1	1	8	0.535977	1	Abl1; Akt1; App; Arrb1; Arrb2; Cav1; Cdc42; Cdk2; Cdk5; Dgka; Fgr; Fyn; Gna11; Grb2; Hdac1; Hras1; Hspa5; Irf1; Itga6; Itpr3; Lck; Mapk14; Nos1; Pde3a; Pik3cb; Pik3cd; Pik3cg; Prkaca; Prkar1a; Prkar1b; Prkcd; Prkce; Prkch; Prkcq; Prkg1; Ptk2; Ptpn11; Ptpn1; Rab5a; Rac1; Racgap1; Raf1; Shc1; Sirpa; Sos1; Trpc6; Vcl; Ywhaz;	Abl1|IDBG-158216|ENSMUSG00000026842|11350|-1.249400019645691|0.04501999914646149; Akt1|IDBG-174623|ENSMUSG00000001729|11651|-1.072119951248169|0.38433998823165894; App|IDBG-172954|ENSMUSG00000022892|11820|-1.168239951133728|0.27553001046180725; Arrb1|IDBG-200741|ENSMUSG00000018909|109689|-1.285404920578003|0.21542000770568848; Arrb2|IDBG-194248|ENSMUSG00000060216|216869|-1.1272900104522705|0.2940…
cond_1	T cell receptor signaling pathway	692	KEGG	10090	30	30	0	1	1	5	0.55733	1	Akt1; Akt3; Card11; Cbl; Cdc42; Fyn; Grb2; Hras1; Ikbkb; Itk; Jun; Lck; Map2k1; Map3k14; Map3k7; Map3k8; Mapk11; Mapk14; Mapk9; Pak2; Pak3; Pak4; Pak6; Pik3cb; Pik3cd; Pik3cg; Prkcq; Raf1; Sos1; Zap70;	Akt1|IDBG-174623|ENSMUSG00000001729|11651|-1.072119951248169|0.38433998823165894; Akt3|IDBG-206738|ENSMUSG00000019699|23797|-1.704990029335022|0.01027000043541193; Card11|IDBG-207118|ENSMUSG00000036526|108723|-1.1018850803375244|0.20424500107765198; Cbl|IDBG-155970|ENSMUSG00000034342|12402|-1.0728100538253784|0.36107000708580017; Cdc42|IDBG-198471|ENSMUSG00000006699|12540|-1.0530600547790527|0.36…
cond_1	NCAM signaling for neurite out-growth	19725	REACTOME	10090	11	11	0	1	1	2	0.557463	1	Fyn; Grb2; Hras1; Il6st; Map2k1; Ptk2; Ptpn11; Raf1; Rps6ka5; Sos1; Ywhab;	Fyn|IDBG-144629|ENSMUSG00000019843|14360|-1.6235599517822266|3.600000054575503E-4; Grb2|IDBG-214339|ENSMUSG00000059923|14784|-1.4917149543762207|0.1595049947500229; Hras1|IDBG-212024|ENSMUSG00000025499|15461|-1.4030250310897827|0.0783350020647049; Il6st|IDBG-182517|ENSMUSG00000021756|16195|-1.0847200155258179|0.3258099853992462; Map2k1|IDBG-176099|ENSMUSG00000004936|26395|-1.7877800464630127|9.99…
cond_1	SHC1 events in ERBB2 signaling	17288	REACTOME	10090	11	11	0	1	1	2	0.557463	1	Egfr; Erbb4; Grb2; Hras1; Il6st; Map2k1; Ptpn11; Raf1; Shc1; Sos1; Ywhab;	Egfr|IDBG-151194|ENSMUSG00000020122|13649|-1.1026999950408936|0.21166999638080597; Erbb4|IDBG-164078|ENSMUSG00000062209|13869|-1.1748499870300293|0.18546999990940094; Grb2|IDBG-214339|ENSMUSG00000059923|14784|-1.4917149543762207|0.1595049947500229; Hras1|IDBG-212024|ENSMUSG00000025499|15461|-1.4030250310897827|0.0783350020647049; Il6st|IDBG-182517|ENSMUSG00000021756|16195|-1.0847200155258179|0.32…
cond_1	Translocation of GLUT4 to the plasma membrane	19759	REACTOME	10090	11	11	0	1	1	2	0.557463	1	Akt1; Prkab1; Prkab2; Rab10; Rab11a; Rab14; Rab4a; Rac1; Sfn; Ywhab; Ywhaz;	Akt1|IDBG-174623|ENSMUSG00000001729|11651|-1.072119951248169|0.38433998823165894; Prkab1|IDBG-194478|ENSMUSG00000029513|19079|-1.7645400762557983|0.008185000158846378; Prkab2|IDBG-177135|ENSMUSG00000038205|108097|-1.2200350761413574|0.2586600184440613; Rab10|IDBG-127682|ENSMUSG00000020671|19325|-1.0168399810791016|0.45256999135017395; Rab11a|IDBG-176597|ENSMUSG00000004771|53869|-1.228170037269592…
cond_1	p53 signaling pathway	666	KEGG	10090	11	11	0	1	1	2	0.557463	1	Bax; Casp3; Casp8; Cdk2; Cdk6; Chek2; Mdm2; Pten; Rfwd2; Sfn; Siah1a;	Bax|IDBG-183241|ENSMUSG00000003873|12028|-1.415869951248169|0.011909999884665012; Casp3|IDBG-154306|ENSMUSG00000031628|12367|-1.485219955444336|0.028030000627040863; Casp8|IDBG-157464|ENSMUSG00000026029|12370|-1.4072699546813965|0.003329999977722764; Cdk2|IDBG-198142|ENSMUSG00000025358|12566|-1.5622199773788452|0.03829000145196915; Cdk6|IDBG-131439|ENSMUSG00000040274|12571|-1.5676549673080444|0.0…
cond_1	Downstream signaling of activated FGFR	17895	REACTOME	10090	37	37	0	1	1	6	0.578852	1	Akt1; Akt1s1; Bad; Egfr; Erbb4; Foxo1; Foxo3; Foxo4; Frs2; Fyn; Gab1; Grb2; Gsk3a; Hras1; Il6st; Itpr3; Lck; Map2k1; Mdm2; Mlst8; Mtor; Pdgfra; Phlpp1; Pik3cb; Pik3cd; Prkaca; Prkar1a; Prkar1b; Prkcd; Prkce; Pten; Ptpn11; Raf1; Rictor; Shc1; Sos1; Ywhab;	Akt1|IDBG-174623|ENSMUSG00000001729|11651|-1.072119951248169|0.38433998823165894; Akt1s1|IDBG-179873|ENSMUSG00000011096|67605|-1.3273699283599854|0.06284499913454056; Bad|IDBG-137335|ENSMUSG00000024959|12015|-1.3687500953674316|0.05316000059247017; Egfr|IDBG-151194|ENSMUSG00000020122|13649|-1.1026999950408936|0.21166999638080597; Erbb4|IDBG-164078|ENSMUSG00000062209|13869|-1.1748499870300293|0.18…
cond_1	Acute myeloid leukemia	671	KEGG	10090	18	18	0	1	1	3	0.583536	1	Akt1; Akt3; Bad; Cebpa; Eif4ebp1; Grb2; Hras1; Ikbkb; Lef1; Map2k1; Mtor; Pik3cb; Pik3cd; Pik3cg; Raf1; Rps6kb1; Sos1; Stat3;	Akt1|IDBG-174623|ENSMUSG00000001729|11651|-1.072119951248169|0.38433998823165894; Akt3|IDBG-206738|ENSMUSG00000019699|23797|-1.704990029335022|0.01027000043541193; Bad|IDBG-137335|ENSMUSG00000024959|12015|-1.3687500953674316|0.05316000059247017; Cebpa|IDBG-173713|ENSMUSG00000034957|12606|-1.3279600143432617|0.04642000049352646; Eif4ebp1|IDBG-145947|ENSMUSG00000031490|13685|-1.2267450094223022|0.2…
cond_1	Axon guidance	612	KEGG	10090	18	18	0	1	1	3	0.583536	1	Abl1; Cdc42; Cdk5; Dpysl2; Epha4; Ephb1; Ephb3; Ephb4; Fyn; Hras1; Limk2; Pak2; Pak3; Pak4; Pak6; Ptk2; Rac1; Rock1;	Abl1|IDBG-158216|ENSMUSG00000026842|11350|-1.249400019645691|0.04501999914646149; Cdc42|IDBG-198471|ENSMUSG00000006699|12540|-1.0530600547790527|0.3666599988937378; Cdk5|IDBG-141112|ENSMUSG00000028969|12568|-1.3136399984359741|0.07496500015258789; Dpysl2|IDBG-175570|ENSMUSG00000022048|12934|-1.3525199890136719|0.006070000119507313; Epha4|IDBG-172040|ENSMUSG00000026235|13838|-1.008929967880249|0.4…
cond_1	Chemokine signaling pathway	4351	KEGG	10090	31	31	0	1	1	5	0.589634	1	Akt1; Akt3; Arrb1; Arrb2; Ccr5; Cdc42; Fgr; Foxo3; Grb2; Grk5; Gsk3a; Hras1; Ikbkb; Itk; Map2k1; Ncf1; Pik3cb; Pik3cd; Pik3cg; Plcb1; Prkaca; Prkcd; Ptk2; Pxn; Rac1; Raf1; Rock1; Shc1; Sos1; Stat3; Wasl;	Akt1|IDBG-174623|ENSMUSG00000001729|11651|-1.072119951248169|0.38433998823165894; Akt3|IDBG-206738|ENSMUSG00000019699|23797|-1.704990029335022|0.01027000043541193; Arrb1|IDBG-200741|ENSMUSG00000018909|109689|-1.285404920578003|0.21542000770568848; Arrb2|IDBG-194248|ENSMUSG00000060216|216869|-1.1272900104522705|0.2940950095653534; Ccr5|IDBG-258112|ENSMUSG00000079227|12774|-1.4086449146270752|0.162…
cond_1	Attenuation phase	18762	REACTOME	10090	5	5	0	1	1	1	0.590142	1	Dnajb1; Hsf1; Hsp90aa1; Hsp90ab1; Hspa1a;	Dnajb1|IDBG-172271|ENSMUSG00000005483|81489|-1.052085041999817|0.3627399802207947; Hsf1|IDBG-155311|ENSMUSG00000022556|15499|-1.5195599794387817|0.013140000402927399; Hsp90aa1|IDBG-172055|ENSMUSG00000021270|15519|-1.10260009765625|0.2427300065755844; Hsp90ab1|IDBG-185482|ENSMUSG00000023944|15516|-1.004349946975708|0.488209992647171; Hspa1a|IDBG-606688|ENSMUSG00000091971|193740|-1.363700032234192|…
cond_1	Caspase-mediated cleavage of cytoskeletal proteins	18244	REACTOME	10090	5	5	0	1	1	1	0.590142	1	Add1; Casp3; Casp6; Casp7; Casp8;	Add1|IDBG-155475|ENSMUSG00000029106|11518|-1.864335060119629|0.04872500151395798; Casp3|IDBG-154306|ENSMUSG00000031628|12367|-1.485219955444336|0.028030000627040863; Casp6|IDBG-193830|ENSMUSG00000027997|12368|-1.0842700004577637|0.29315000772476196; Casp7|IDBG-178813|ENSMUSG00000025076|12369|-1.40378999710083|0.032269999384880066; Casp8|IDBG-157464|ENSMUSG00000026029|12370|-1.4072699546813965|0.0…
cond_1	DCC mediated attractive signaling	18082	REACTOME	10090	5	5	0	1	1	1	0.590142	1	Cdc42; Fyn; Ptk2; Rac1; Wasl;	Cdc42|IDBG-198471|ENSMUSG00000006699|12540|-1.0530600547790527|0.3666599988937378; Fyn|IDBG-144629|ENSMUSG00000019843|14360|-1.6235599517822266|3.600000054575503E-4; Ptk2|IDBG-148322|ENSMUSG00000022607|14083|-1.165624976158142|0.136244997382164; Rac1|IDBG-207763|ENSMUSG00000001847|19353|-1.1823699474334717|0.06819000095129013; Wasl|IDBG-130211|ENSMUSG00000029684|73178|-1.3257650136947632|0.122649…
cond_1	Dorso-ventral axis formation	4372	KEGG	10090	5	5	0	1	1	1	0.590142	1	Egfr; Ets1; Grb2; Map2k1; Sos1;	Egfr|IDBG-151194|ENSMUSG00000020122|13649|-1.1026999950408936|0.21166999638080597; Ets1|IDBG-147548|ENSMUSG00000032035|23871|-1.0551300048828125|0.27875998616218567; Grb2|IDBG-214339|ENSMUSG00000059923|14784|-1.4917149543762207|0.1595049947500229; Map2k1|IDBG-176099|ENSMUSG00000004936|26395|-1.7877800464630127|9.999999747378752E-6; Sos1|IDBG-199949|ENSMUSG00000024241|20662|-1.32635498046875|0.153…
cond_1	EPHA-mediated growth cone collapse	17396	REACTOME	10090	5	5	0	1	1	1	0.590142	1	Epha4; Fyn; Hsp90aa1; Ptk2; Rock1;	Epha4|IDBG-172040|ENSMUSG00000026235|13838|-1.008929967880249|0.46963000297546387; Fyn|IDBG-144629|ENSMUSG00000019843|14360|-1.6235599517822266|3.600000054575503E-4; Hsp90aa1|IDBG-172055|ENSMUSG00000021270|15519|-1.10260009765625|0.2427300065755844; Ptk2|IDBG-148322|ENSMUSG00000022607|14083|-1.165624976158142|0.136244997382164; Rock1|IDBG-128359|ENSMUSG00000024290|19877|-1.2578500509262085|0.1111…
cond_1	G alpha (i) signalling events	18914	REACTOME	10090	5	5	0	1	1	1	0.590142	1	App; Ccr5; Grm7; Oprm1; Sstr2;	App|IDBG-172954|ENSMUSG00000022892|11820|-1.168239951133728|0.27553001046180725; Ccr5|IDBG-258112|ENSMUSG00000079227|12774|-1.4086449146270752|0.16237999498844147; Grm7|IDBG-174797|ENSMUSG00000056755|108073|-1.9141600131988525|0.02490999922156334; Oprm1|IDBG-130147|ENSMUSG00000000766|18390|-1.1882350444793701|0.20888499915599823; Sstr2|IDBG-214022|ENSMUSG00000047904|20606|-1.190274953842163|0.139…
cond_1	G1/S Transition	18725	REACTOME	10090	5	5	0	1	1	1	0.590142	1	Cdc25a; Cdk2; Ppp2ca; Psmc5; Psmd2;	Cdc25a|IDBG-201603|ENSMUSG00000032477|12530|-1.2454500198364258|0.12320999801158905; Cdk2|IDBG-198142|ENSMUSG00000025358|12566|-1.5622199773788452|0.03829000145196915; Ppp2ca|IDBG-170858|ENSMUSG00000020349|19052|-1.1148300170898438|0.29660001397132874; Psmc5|IDBG-213426|ENSMUSG00000020708|19184|-1.06659996509552|0.4000200033187866; Psmd2|IDBG-145582|ENSMUSG00000006998|21762|-1.5872299671173096|0.…
cond_1	Hypertrophic cardiomyopathy (HCM)	4398	KEGG	10090	5	5	0	1	1	1	0.590142	1	Itga6; Myh6; Myh7; Prkab1; Prkab2;	Itga6|IDBG-179059|ENSMUSG00000027111|16403|-1.2088649272918701|0.1565150022506714; Myh6|IDBG-162609|ENSMUSG00000040752|17888|-1.0514400005340576|0.4161500036716461; Myh7|IDBG-162836|ENSMUSG00000053093|140781|-1.2734299898147583|0.03914999961853027; Prkab1|IDBG-194478|ENSMUSG00000029513|19079|-1.7645400762557983|0.008185000158846378; Prkab2|IDBG-177135|ENSMUSG00000038205|108097|-1.2200350761413574…
cond_1	Inositol phosphate metabolism	19443	REACTOME	10090	5	5	0	1	1	1	0.590142	1	Inppl1; Plcb1; Plcd1; Plch1; Pten;	Inppl1|IDBG-202184|ENSMUSG00000032737|16332|-1.340939998626709|0.0014900000533089042; Plcb1|IDBG-207677|ENSMUSG00000051177|18795|-1.894469976425171|0.004629999864846468; Plcd1|IDBG-204349|ENSMUSG00000010660|18799|-1.0067700147628784|0.48899000883102417; Plch1|IDBG-148210|ENSMUSG00000036834|269437|-1.1565749645233154|0.14911499619483948; Pten|IDBG-158878|ENSMUSG00000013663|19211|-1.469910025596618…
cond_1	Regulation of KIT signaling	17223	REACTOME	10090	5	5	0	1	1	1	0.590142	1	Cbl; Fyn; Grb2; Lck; Sos1;	Cbl|IDBG-155970|ENSMUSG00000034342|12402|-1.0728100538253784|0.36107000708580017; Fyn|IDBG-144629|ENSMUSG00000019843|14360|-1.6235599517822266|3.600000054575503E-4; Grb2|IDBG-214339|ENSMUSG00000059923|14784|-1.4917149543762207|0.1595049947500229; Lck|IDBG-191117|ENSMUSG00000000409|16818|-1.0368800163269043|0.39875999093055725; Sos1|IDBG-199949|ENSMUSG00000024241|20662|-1.32635498046875|0.15375000…
cond_1	Regulation of signaling by CBL	19776	REACTOME	10090	5	5	0	1	1	1	0.590142	1	Cbl; Fyn; Grb2; Pik3cb; Pik3cd;	Cbl|IDBG-155970|ENSMUSG00000034342|12402|-1.0728100538253784|0.36107000708580017; Fyn|IDBG-144629|ENSMUSG00000019843|14360|-1.6235599517822266|3.600000054575503E-4; Grb2|IDBG-214339|ENSMUSG00000059923|14784|-1.4917149543762207|0.1595049947500229; Pik3cb|IDBG-192637|ENSMUSG00000032462|74769|-1.3449349403381348|0.061149999499320984; Pik3cd|IDBG-205331|ENSMUSG00000039936|18707|-1.3427900075912476|0.…
cond_1	SLC-mediated transmembrane transport	17032	REACTOME	10090	5	5	0	1	1	1	0.590142	1	Slc12a5; Slc18a2; Slc1a3; Slc1a6; Slc6a1;	Slc12a5|IDBG-212478|ENSMUSG00000017740|57138|-1.2635300159454346|0.18595999479293823; Slc18a2|IDBG-181070|ENSMUSG00000025094|214084|-1.0359699726104736|0.42792999744415283; Slc1a3|IDBG-128770|ENSMUSG00000005360|20512|-1.337149977684021|0.026009999215602875; Slc1a6|IDBG-169554|ENSMUSG00000005357|20513|-1.5926249027252197|0.0038700001314282417; Slc6a1|IDBG-178837|ENSMUSG00000030310|232333|-1.078969…
cond_1	Synthesis of IP3 and IP4 in the cytosol	19445	REACTOME	10090	5	5	0	1	1	1	0.590142	1	Inppl1; Plcb1; Plcd1; Plch1; Pten;	Inppl1|IDBG-202184|ENSMUSG00000032737|16332|-1.340939998626709|0.0014900000533089042; Plcb1|IDBG-207677|ENSMUSG00000051177|18795|-1.894469976425171|0.004629999864846468; Plcd1|IDBG-204349|ENSMUSG00000010660|18799|-1.0067700147628784|0.48899000883102417; Plch1|IDBG-148210|ENSMUSG00000036834|269437|-1.1565749645233154|0.14911499619483948; Pten|IDBG-158878|ENSMUSG00000013663|19211|-1.469910025596618…
cond_1	TGF-beta receptor signaling activates SMADs	17790	REACTOME	10090	5	5	0	1	1	1	0.590142	1	Cbl; Smad3; Stub1; Tgfbr1; Tgfbr2;	Cbl|IDBG-155970|ENSMUSG00000034342|12402|-1.0728100538253784|0.36107000708580017; Smad3|IDBG-175693|ENSMUSG00000032402|17127|-1.017799973487854|0.4563800096511841; Stub1|IDBG-153401|ENSMUSG00000039615|56424|-1.83774995803833|0.02363000065088272; Tgfbr1|IDBG-146050|ENSMUSG00000007613|21812|-1.029229998588562|0.414359986782074; Tgfbr2|IDBG-203902|ENSMUSG00000032440|21813|-1.74344003200531|0.0790600…
cond_1	p53-Dependent G1 DNA Damage Response	17485	REACTOME	10090	5	5	0	1	1	1	0.590142	1	Cdk2; Mdm2; Psmc5; Psmd2; Rfwd2;	Cdk2|IDBG-198142|ENSMUSG00000025358|12566|-1.5622199773788452|0.03829000145196915; Mdm2|IDBG-191852|ENSMUSG00000020184|17246|-1.286139965057373|0.05998000130057335; Psmc5|IDBG-213426|ENSMUSG00000020708|19184|-1.06659996509552|0.4000200033187866; Psmd2|IDBG-145582|ENSMUSG00000006998|21762|-1.5872299671173096|0.11742999404668808; Rfwd2|IDBG-200867|ENSMUSG00000040782|26374|-1.4658299684524536|0.0063…
cond_1	p53-Dependent G1/S DNA damage checkpoint	17516	REACTOME	10090	5	5	0	1	1	1	0.590142	1	Cdk2; Mdm2; Psmc5; Psmd2; Rfwd2;	Cdk2|IDBG-198142|ENSMUSG00000025358|12566|-1.5622199773788452|0.03829000145196915; Mdm2|IDBG-191852|ENSMUSG00000020184|17246|-1.286139965057373|0.05998000130057335; Psmc5|IDBG-213426|ENSMUSG00000020708|19184|-1.06659996509552|0.4000200033187866; Psmd2|IDBG-145582|ENSMUSG00000006998|21762|-1.5872299671173096|0.11742999404668808; Rfwd2|IDBG-200867|ENSMUSG00000040782|26374|-1.4658299684524536|0.0063…
cond_1	Apoptotic execution phase	19735	REACTOME	10090	12	12	0	1	1	2	0.607638	1	Add1; Bmx; Casp3; Casp6; Casp7; Casp8; Dnm1l; Pak2; Prkcd; Prkcq; Ptk2; Rock1;	Add1|IDBG-155475|ENSMUSG00000029106|11518|-1.864335060119629|0.04872500151395798; Bmx|IDBG-184635|ENSMUSG00000031377|12169|-1.463670015335083|0.12894000113010406; Casp3|IDBG-154306|ENSMUSG00000031628|12367|-1.485219955444336|0.028030000627040863; Casp6|IDBG-193830|ENSMUSG00000027997|12368|-1.0842700004577637|0.29315000772476196; Casp7|IDBG-178813|ENSMUSG00000025076|12369|-1.40378999710083|0.03226…
cond_1	Interleukin-3, 5 and GM-CSF signaling	19407	REACTOME	10090	12	12	0	1	1	2	0.607638	1	Cbl; Fyn; Grb2; Hras1; Inppl1; Pik3cb; Pik3cd; Prkaca; Ptpn11; Shc1; Sos1; Ywhaz;	Cbl|IDBG-155970|ENSMUSG00000034342|12402|-1.0728100538253784|0.36107000708580017; Fyn|IDBG-144629|ENSMUSG00000019843|14360|-1.6235599517822266|3.600000054575503E-4; Grb2|IDBG-214339|ENSMUSG00000059923|14784|-1.4917149543762207|0.1595049947500229; Hras1|IDBG-212024|ENSMUSG00000025499|15461|-1.4030250310897827|0.0783350020647049; Inppl1|IDBG-202184|ENSMUSG00000032737|16332|-1.340939998626709|0.0014…
cond_1	Oxidative Stress Induced Senescence	16762	REACTOME	10090	12	12	0	1	1	2	0.607638	1	Cdk6; Jun; Map2k3; Map2k6; Map3k5; Mapk11; Mapk14; Mapk8; Mapk9; Mapkapk3; Mapkapk5; Mdm2;	Cdk6|IDBG-131439|ENSMUSG00000040274|12571|-1.5676549673080444|0.06859499961137772; Jun|IDBG-164161|ENSMUSG00000052684|16476|-1.2689199447631836|0.1919099986553192; Map2k3|IDBG-182020|ENSMUSG00000018932|26397|-2.1236050128936768|0.0013849999522790313; Map2k6|IDBG-213977|ENSMUSG00000020623|26399|-1.248039960861206|0.1155100017786026; Map3k5|IDBG-136255|ENSMUSG00000071369|26408|-3.255009889602661|0.…
cond_1	Signalling to RAS	18104	REACTOME	10090	12	12	0	1	1	2	0.607638	1	Grb2; Hras1; Il6st; Map2k1; Mapk11; Mapk14; Mapkapk3; Ptpn11; Raf1; Shc1; Sos1; Ywhab;	Grb2|IDBG-214339|ENSMUSG00000059923|14784|-1.4917149543762207|0.1595049947500229; Hras1|IDBG-212024|ENSMUSG00000025499|15461|-1.4030250310897827|0.0783350020647049; Il6st|IDBG-182517|ENSMUSG00000021756|16195|-1.0847200155258179|0.3258099853992462; Map2k1|IDBG-176099|ENSMUSG00000004936|26395|-1.7877800464630127|9.999999747378752E-6; Mapk11|IDBG-172712|ENSMUSG00000053137|19094|-1.1965301036834717|0…
cond_1	Role of LAT2/NTAL/LAB on calcium mobilization	18625	REACTOME	10090	26	26	0	1	1	4	0.637191	1	Akt1; Akt1s1; Bad; Egfr; Erbb4; Foxo1; Foxo3; Foxo4; Frs2; Fyn; Gab1; Grb2; Gsk3a; Lck; Mdm2; Mlst8; Mtor; Pdgfra; Phlpp1; Pik3cb; Pik3cd; Pten; Ptpn11; Rictor; Shc1; Sos1;	Akt1|IDBG-174623|ENSMUSG00000001729|11651|-1.072119951248169|0.38433998823165894; Akt1s1|IDBG-179873|ENSMUSG00000011096|67605|-1.3273699283599854|0.06284499913454056; Bad|IDBG-137335|ENSMUSG00000024959|12015|-1.3687500953674316|0.05316000059247017; Egfr|IDBG-151194|ENSMUSG00000020122|13649|-1.1026999950408936|0.21166999638080597; Erbb4|IDBG-164078|ENSMUSG00000062209|13869|-1.1748499870300293|0.18…
cond_1	Toll-like receptor signaling pathway	699	KEGG	10090	26	26	0	1	1	4	0.637191	1	Akt1; Akt3; Casp8; Ikbkb; Jun; Map2k1; Map2k3; Map2k6; Map3k7; Map3k8; Mapk11; Mapk14; Mapk8; Mapk9; Pik3cb; Pik3cd; Pik3cg; Rac1; Tab1; Tbk1; Tlr1; Tlr3; Tlr6; Tlr7; Tlr8; Tollip;	Akt1|IDBG-174623|ENSMUSG00000001729|11651|-1.072119951248169|0.38433998823165894; Akt3|IDBG-206738|ENSMUSG00000019699|23797|-1.704990029335022|0.01027000043541193; Casp8|IDBG-157464|ENSMUSG00000026029|12370|-1.4072699546813965|0.003329999977722764; Ikbkb|IDBG-141021|ENSMUSG00000031537|16150|-1.0139199495315552|0.4517799913883209; Jun|IDBG-164161|ENSMUSG00000052684|16476|-1.2689199447631836|0.1919…
cond_1	Signaling by ERBB4	17279	REACTOME	10090	33	33	0	1	1	5	0.6504	1	Akt1; Akt1s1; Bad; Egfr; Erbb4; Foxo1; Foxo3; Foxo4; Frs2; Fyn; Gab1; Gfap; Grb2; Gsk3a; Hras1; Il6st; Lck; Map2k1; Mdm2; Mlst8; Mtor; Pdgfra; Phlpp1; Pik3cb; Pik3cd; Psen2; Pten; Ptpn11; Raf1; Rictor; Shc1; Sos1; Ywhab;	Akt1|IDBG-174623|ENSMUSG00000001729|11651|-1.072119951248169|0.38433998823165894; Akt1s1|IDBG-179873|ENSMUSG00000011096|67605|-1.3273699283599854|0.06284499913454056; Bad|IDBG-137335|ENSMUSG00000024959|12015|-1.3687500953674316|0.05316000059247017; Egfr|IDBG-151194|ENSMUSG00000020122|13649|-1.1026999950408936|0.21166999638080597; Erbb4|IDBG-164078|ENSMUSG00000062209|13869|-1.1748499870300293|0.18…
cond_1	IL-1 signaling pathway	16111	INOH	10090	13	13	0	1	1	2	0.65349	1	Atf2; Ikbkb; Jun; Map2k1; Map2k3; Map2k6; Map3k7; Mapk11; Mapk14; Mapk8; Mapk9; Tab1; Tollip;	Atf2|IDBG-180520|ENSMUSG00000027104|102641666,11909|-1.0781300067901611|0.3060300052165985; Ikbkb|IDBG-141021|ENSMUSG00000031537|16150|-1.0139199495315552|0.4517799913883209; Jun|IDBG-164161|ENSMUSG00000052684|16476|-1.2689199447631836|0.1919099986553192; Map2k1|IDBG-176099|ENSMUSG00000004936|26395|-1.7877800464630127|9.999999747378752E-6; Map2k3|IDBG-182020|ENSMUSG00000018932|26397|-2.1236050128…
cond_1	Integration of energy metabolism	17060	REACTOME	10090	13	13	0	1	1	2	0.65349	1	Acaca; Gna11; Itpr3; Marcks; Plcb1; Ppp2ca; Prkab2; Prkaca; Prkar1a; Prkar1b; Stk11; Stx1a; Stxbp1;	Acaca|IDBG-206042|ENSMUSG00000020532|102641888,107476|-1.8386449813842773|0.12325499951839447; Gna11|IDBG-178777|ENSMUSG00000034781|14672|-1.2976399660110474|0.06102000176906586; Itpr3|IDBG-156294|ENSMUSG00000042644|16440|-1.52961003780365|0.00203999993391335; Marcks|IDBG-144103|ENSMUSG00000069662|17118|-1.5005650520324707|0.0696450024843216; Plcb1|IDBG-207677|ENSMUSG00000051177|18795|-1.89446997…
cond_1	Interleukin-2 signaling	17042	REACTOME	10090	13	13	0	1	1	2	0.65349	1	Grb2; Hras1; Il6st; Inppl1; Lck; Map2k1; Pik3cb; Pik3cd; Ptpn11; Raf1; Shc1; Sos1; Ywhab;	Grb2|IDBG-214339|ENSMUSG00000059923|14784|-1.4917149543762207|0.1595049947500229; Hras1|IDBG-212024|ENSMUSG00000025499|15461|-1.4030250310897827|0.0783350020647049; Il6st|IDBG-182517|ENSMUSG00000021756|16195|-1.0847200155258179|0.3258099853992462; Inppl1|IDBG-202184|ENSMUSG00000032737|16332|-1.340939998626709|0.0014900000533089042; Lck|IDBG-191117|ENSMUSG00000000409|16818|-1.0368800163269043|0.39…
cond_1	Semaphorin interactions	19281	REACTOME	10090	13	13	0	1	1	2	0.65349	1	Cdk5; Cdk5r1; Crmp1; Dpysl2; Dpysl3; Fyn; Hsp90aa1; Hsp90ab1; Pak2; Pak3; Pip5k1c; Rac1; Rock1;	Cdk5|IDBG-141112|ENSMUSG00000028969|12568|-1.3136399984359741|0.07496500015258789; Cdk5r1|IDBG-204311|ENSMUSG00000048895|12569|-1.0816400051116943|0.22912000119686127; Crmp1|IDBG-158810|ENSMUSG00000029121|12933|-1.24344003200531|0.05218999832868576; Dpysl2|IDBG-175570|ENSMUSG00000022048|12934|-1.3525199890136719|0.006070000119507313; Dpysl3|IDBG-143786|ENSMUSG00000024501|22240|-1.188099980354309|…
cond_1	Signalling to ERKs	18746	REACTOME	10090	13	13	0	1	1	2	0.65349	1	Frs2; Grb2; Hras1; Il6st; Map2k1; Mapk11; Mapk14; Mapkapk3; Ptpn11; Raf1; Shc1; Sos1; Ywhab;	Frs2|IDBG-191602|ENSMUSG00000020170|327826|-1.1084599494934082|0.2331800013780594; Grb2|IDBG-214339|ENSMUSG00000059923|14784|-1.4917149543762207|0.1595049947500229; Hras1|IDBG-212024|ENSMUSG00000025499|15461|-1.4030250310897827|0.0783350020647049; Il6st|IDBG-182517|ENSMUSG00000021756|16195|-1.0847200155258179|0.3258099853992462; Map2k1|IDBG-176099|ENSMUSG00000004936|26395|-1.7877800464630127|9.99…
cond_1	Toll-like receptor signaling pathway	16122	INOH	10090	13	13	0	1	1	2	0.65349	1	Atf2; Ikbkb; Jun; Map2k1; Map2k3; Map2k6; Map3k7; Mapk11; Mapk14; Mapk8; Mapk9; Tab1; Tollip;	Atf2|IDBG-180520|ENSMUSG00000027104|102641666,11909|-1.0781300067901611|0.3060300052165985; Ikbkb|IDBG-141021|ENSMUSG00000031537|16150|-1.0139199495315552|0.4517799913883209; Jun|IDBG-164161|ENSMUSG00000052684|16476|-1.2689199447631836|0.1919099986553192; Map2k1|IDBG-176099|ENSMUSG00000004936|26395|-1.7877800464630127|9.999999747378752E-6; Map2k3|IDBG-182020|ENSMUSG00000018932|26397|-2.1236050128…
cond_1	ARMS-mediated activation	19347	REACTOME	10090	6	6	0	1	1	1	0.657676	1	Hras1; Il6st; Map2k1; Ptpn11; Raf1; Ywhab;	Hras1|IDBG-212024|ENSMUSG00000025499|15461|-1.4030250310897827|0.0783350020647049; Il6st|IDBG-182517|ENSMUSG00000021756|16195|-1.0847200155258179|0.3258099853992462; Map2k1|IDBG-176099|ENSMUSG00000004936|26395|-1.7877800464630127|9.999999747378752E-6; Ptpn11|IDBG-196834|ENSMUSG00000043733|19247|-1.0432900190353394|0.39980000257492065; Raf1|IDBG-179428|ENSMUSG00000000441|110157|-1.3071399927139282…
cond_1	Activation of Rac	19710	REACTOME	10090	6	6	0	1	1	1	0.657676	1	Pak2; Pak3; Pak4; Pak6; Rac1; Sos1;	Pak2|IDBG-153570|ENSMUSG00000022781|224105|-1.2386850118637085|0.020394999533891678; Pak3|IDBG-176809|ENSMUSG00000031284|18481|-1.3041000366210938|0.02739499881863594; Pak4|IDBG-163840|ENSMUSG00000030602|233033,70584|-1.5033049583435059|0.04899999871850014; Pak6|IDBG-198265|ENSMUSG00000074923|214230|-1.284409999847412|0.1348000019788742; Rac1|IDBG-207763|ENSMUSG00000001847|19353|-1.18236994743347…
cond_1	Aldosterone-regulated sodium reabsorption	8108	KEGG	10090	6	6	0	1	1	1	0.657676	1	Atp1a1; Pik3cb; Pik3cd; Pik3cg; Sfn; Sgk1;	Atp1a1|IDBG-179812|ENSMUSG00000033161|11928|-1.0614800453186035|0.353630006313324; Pik3cb|IDBG-192637|ENSMUSG00000032462|74769|-1.3449349403381348|0.061149999499320984; Pik3cd|IDBG-205331|ENSMUSG00000039936|18707|-1.3427900075912476|0.02379000000655651; Pik3cg|IDBG-133881|ENSMUSG00000020573|30955|-1.0755999088287354|0.4030250012874603; Sfn|IDBG-195282|ENSMUSG00000047281|55948|-1.1493500471115112|…
cond_1	CRMPs in Sema3A signaling	19591	REACTOME	10090	6	6	0	1	1	1	0.657676	1	Cdk5; Cdk5r1; Crmp1; Dpysl2; Dpysl3; Fyn;	Cdk5|IDBG-141112|ENSMUSG00000028969|12568|-1.3136399984359741|0.07496500015258789; Cdk5r1|IDBG-204311|ENSMUSG00000048895|12569|-1.0816400051116943|0.22912000119686127; Crmp1|IDBG-158810|ENSMUSG00000029121|12933|-1.24344003200531|0.05218999832868576; Dpysl2|IDBG-175570|ENSMUSG00000022048|12934|-1.3525199890136719|0.006070000119507313; Dpysl3|IDBG-143786|ENSMUSG00000024501|22240|-1.188099980354309|…
cond_1	CTLA4 inhibitory signaling	19006	REACTOME	10090	6	6	0	1	1	1	0.657676	1	Akt1; Fyn; Lck; Ppp2ca; Ppp2r5a; Ptpn11;	Akt1|IDBG-174623|ENSMUSG00000001729|11651|-1.072119951248169|0.38433998823165894; Fyn|IDBG-144629|ENSMUSG00000019843|14360|-1.6235599517822266|3.600000054575503E-4; Lck|IDBG-191117|ENSMUSG00000000409|16818|-1.0368800163269043|0.39875999093055725; Ppp2ca|IDBG-170858|ENSMUSG00000020349|19052|-1.1148300170898438|0.29660001397132874; Ppp2r5a|IDBG-208750|ENSMUSG00000026626|226849|-1.349134922027588|0.…
cond_1	Carbohydrate digestion and absorption	10378	KEGG	10090	6	6	0	1	1	1	0.657676	1	Akt1; Akt3; Atp1a1; Pik3cb; Pik3cd; Pik3cg;	Akt1|IDBG-174623|ENSMUSG00000001729|11651|-1.072119951248169|0.38433998823165894; Akt3|IDBG-206738|ENSMUSG00000019699|23797|-1.704990029335022|0.01027000043541193; Atp1a1|IDBG-179812|ENSMUSG00000033161|11928|-1.0614800453186035|0.353630006313324; Pik3cb|IDBG-192637|ENSMUSG00000032462|74769|-1.3449349403381348|0.061149999499320984; Pik3cd|IDBG-205331|ENSMUSG00000039936|18707|-1.3427900075912476|0.…
cond_1	DAG and IP3 signaling	19176	REACTOME	10090	6	6	0	1	1	1	0.657676	1	Itpr3; Prkaca; Prkar1a; Prkar1b; Prkcd; Prkce;	Itpr3|IDBG-156294|ENSMUSG00000042644|16440|-1.52961003780365|0.00203999993391335; Prkaca|IDBG-173105|ENSMUSG00000005469|18747|-1.2424700260162354|0.07624000310897827; Prkar1a|IDBG-213854|ENSMUSG00000020612|19084|-1.2657499313354492|0.0744049996137619; Prkar1b|IDBG-206405|ENSMUSG00000025855|19085|-1.1638400554656982|0.17680999636650085; Prkcd|IDBG-142854|ENSMUSG00000021948|18753|-1.041049957275390…
cond_1	Ephrin signaling	19145	REACTOME	10090	6	6	0	1	1	1	0.657676	1	Ephb1; Ephb3; Ephb4; Fyn; Pak3; Rac1;	Ephb1|IDBG-193780|ENSMUSG00000032537|270190|-1.0501799583435059|0.3681800067424774; Ephb3|IDBG-146613|ENSMUSG00000005958|13845|-1.2725199460983276|0.11781000345945358; Ephb4|IDBG-204963|ENSMUSG00000029710|13846|-1.136009931564331|0.19601500034332275; Fyn|IDBG-144629|ENSMUSG00000019843|14360|-1.6235599517822266|3.600000054575503E-4; Pak3|IDBG-176809|ENSMUSG00000031284|18481|-1.3041000366210938|0.0…
cond_1	Extracellular matrix organization	17713	REACTOME	10090	6	6	0	1	1	1	0.657676	1	App; Casp3; Ddr1; Itga6; Nrxn1; Psen1;	App|IDBG-172954|ENSMUSG00000022892|11820|-1.168239951133728|0.27553001046180725; Casp3|IDBG-154306|ENSMUSG00000031628|12367|-1.485219955444336|0.028030000627040863; Ddr1|IDBG-178873|ENSMUSG00000003534|12305|-1.1056699752807617|0.24772000312805176; Itga6|IDBG-179059|ENSMUSG00000027111|16403|-1.2088649272918701|0.1565150022506714; Nrxn1|IDBG-201803|ENSMUSG00000024109|18189|-1.5174700021743774|0.006…
cond_1	FCERI mediated NF-kB activation	17306	REACTOME	10090	6	6	0	1	1	1	0.657676	1	Card11; Ikbkb; Map3k7; Prkcq; Tab1; Tab3;	Card11|IDBG-207118|ENSMUSG00000036526|108723|-1.1018850803375244|0.20424500107765198; Ikbkb|IDBG-141021|ENSMUSG00000031537|16150|-1.0139199495315552|0.4517799913883209; Map3k7|IDBG-132962|ENSMUSG00000028284|26409|-1.0268399715423584|0.44481000304222107; Prkcq|IDBG-136196|ENSMUSG00000026778|18761|-1.6617900133132935|0.04410000145435333; Tab1|IDBG-163423|ENSMUSG00000022414|66513|-1.3131699562072754…
cond_1	G beta:gamma signalling through PI3Kgamma	19520	REACTOME	10090	6	6	0	1	1	1	0.657676	1	Akt1; Grb2; Pik3cb; Pik3cd; Pik3cg; Shc1;	Akt1|IDBG-174623|ENSMUSG00000001729|11651|-1.072119951248169|0.38433998823165894; Grb2|IDBG-214339|ENSMUSG00000059923|14784|-1.4917149543762207|0.1595049947500229; Pik3cb|IDBG-192637|ENSMUSG00000032462|74769|-1.3449349403381348|0.061149999499320984; Pik3cd|IDBG-205331|ENSMUSG00000039936|18707|-1.3427900075912476|0.02379000000655651; Pik3cg|IDBG-133881|ENSMUSG00000020573|30955|-1.0755999088287354|…
cond_1	G2/M Transition	16797	REACTOME	10090	6	6	0	1	1	1	0.657676	1	Cdc25a; Cdk2; Hsp90aa1; Ppp1r12a; Ppp2ca; Prkaca;	Cdc25a|IDBG-201603|ENSMUSG00000032477|12530|-1.2454500198364258|0.12320999801158905; Cdk2|IDBG-198142|ENSMUSG00000025358|12566|-1.5622199773788452|0.03829000145196915; Hsp90aa1|IDBG-172055|ENSMUSG00000021270|15519|-1.10260009765625|0.2427300065755844; Ppp1r12a|IDBG-189483|ENSMUSG00000019907|17931|-1.1970200538635254|0.1321299970149994; Ppp2ca|IDBG-170858|ENSMUSG00000020349|19052|-1.11483001708984…
cond_1	Generic Transcription Pathway	19372	REACTOME	10090	6	6	0	1	1	1	0.657676	1	Cdk9; Hdac1; Nr1h3; Ppara; Ppm1a; Smad3;	Cdk9|IDBG-161104|ENSMUSG00000009555|107951|-1.7965999841690063|0.0023499999660998583; Hdac1|IDBG-191058|ENSMUSG00000028800|433759|-1.0975799560546875|0.2959499955177307; Nr1h3|IDBG-190792|ENSMUSG00000002108|22259|-1.0491600036621094|0.3857100009918213; Ppara|IDBG-170640|ENSMUSG00000022383|19013|-1.1410499811172485|0.1785999983549118; Ppm1a|IDBG-147921|ENSMUSG00000021096|19042|-1.2511399984359741|…
cond_1	Integrin alphaIIb beta3 signaling	19519	REACTOME	10090	6	6	0	1	1	1	0.657676	1	Akt1; Grb2; Ptk2; Ptpn1; Shc1; Sos1;	Akt1|IDBG-174623|ENSMUSG00000001729|11651|-1.072119951248169|0.38433998823165894; Grb2|IDBG-214339|ENSMUSG00000059923|14784|-1.4917149543762207|0.1595049947500229; Ptk2|IDBG-148322|ENSMUSG00000022607|14083|-1.165624976158142|0.136244997382164; Ptpn1|IDBG-213096|ENSMUSG00000027540|19246|-1.3362950086593628|0.12207000702619553; Shc1|IDBG-164495|ENSMUSG00000042626|20416|-1.5726200342178345|0.0013099…
cond_1	Leishmaniasis	10360	KEGG	10090	6	6	0	1	1	1	0.657676	1	Jun; Map3k7; Mapk11; Mapk14; Ncf1; Tab1;	Jun|IDBG-164161|ENSMUSG00000052684|16476|-1.2689199447631836|0.1919099986553192; Map3k7|IDBG-132962|ENSMUSG00000028284|26409|-1.0268399715423584|0.44481000304222107; Mapk11|IDBG-172712|ENSMUSG00000053137|19094|-1.1965301036834717|0.17520000040531158; Mapk14|IDBG-158983|ENSMUSG00000053436|26416|-1.1304999589920044|0.1767600029706955; Ncf1|IDBG-202592|ENSMUSG00000015950|17969|-1.8212800025939941|0.…
cond_1	Mitotic G2-G2/M phases	18203	REACTOME	10090	6	6	0	1	1	1	0.657676	1	Cdc25a; Cdk2; Hsp90aa1; Ppp1r12a; Ppp2ca; Prkaca;	Cdc25a|IDBG-201603|ENSMUSG00000032477|12530|-1.2454500198364258|0.12320999801158905; Cdk2|IDBG-198142|ENSMUSG00000025358|12566|-1.5622199773788452|0.03829000145196915; Hsp90aa1|IDBG-172055|ENSMUSG00000021270|15519|-1.10260009765625|0.2427300065755844; Ppp1r12a|IDBG-189483|ENSMUSG00000019907|17931|-1.1970200538635254|0.1321299970149994; Ppp2ca|IDBG-170858|ENSMUSG00000020349|19052|-1.11483001708984…
cond_1	Neurotransmitter Release Cycle	18674	REACTOME	10090	6	6	0	1	1	1	0.657676	1	Slc18a2; Slc1a6; Slc6a1; Stx1a; Stxbp1; Syt1;	Slc18a2|IDBG-181070|ENSMUSG00000025094|214084|-1.0359699726104736|0.42792999744415283; Slc1a6|IDBG-169554|ENSMUSG00000005357|20513|-1.5926249027252197|0.0038700001314282417; Slc6a1|IDBG-178837|ENSMUSG00000030310|232333|-1.078969955444336|0.29600000381469727; Stx1a|IDBG-203389|ENSMUSG00000007207|20907|-1.2269799709320068|0.09020999819040298; Stxbp1|IDBG-161623|ENSMUSG00000026797|20910|-1.048460006…
cond_1	PI Metabolism	17340	REACTOME	10090	6	6	0	1	1	1	0.657676	1	Inppl1; Pik3cb; Pik3cd; Pik3cg; Pip5k1c; Pten;	Inppl1|IDBG-202184|ENSMUSG00000032737|16332|-1.340939998626709|0.0014900000533089042; Pik3cb|IDBG-192637|ENSMUSG00000032462|74769|-1.3449349403381348|0.061149999499320984; Pik3cd|IDBG-205331|ENSMUSG00000039936|18707|-1.3427900075912476|0.02379000000655651; Pik3cg|IDBG-133881|ENSMUSG00000020573|30955|-1.0755999088287354|0.4030250012874603; Pip5k1c|IDBG-177962|ENSMUSG00000034902|18717|-1.8933800458…
cond_1	PLC-gamma1 signalling	17584	REACTOME	10090	6	6	0	1	1	1	0.657676	1	Itpr3; Prkaca; Prkar1a; Prkar1b; Prkcd; Prkce;	Itpr3|IDBG-156294|ENSMUSG00000042644|16440|-1.52961003780365|0.00203999993391335; Prkaca|IDBG-173105|ENSMUSG00000005469|18747|-1.2424700260162354|0.07624000310897827; Prkar1a|IDBG-213854|ENSMUSG00000020612|19084|-1.2657499313354492|0.0744049996137619; Prkar1b|IDBG-206405|ENSMUSG00000025855|19085|-1.1638400554656982|0.17680999636650085; Prkcd|IDBG-142854|ENSMUSG00000021948|18753|-1.041049957275390…
cond_1	Phospholipase C-mediated cascade	18632	REACTOME	10090	6	6	0	1	1	1	0.657676	1	Itpr3; Prkaca; Prkar1a; Prkar1b; Prkcd; Prkce;	Itpr3|IDBG-156294|ENSMUSG00000042644|16440|-1.52961003780365|0.00203999993391335; Prkaca|IDBG-173105|ENSMUSG00000005469|18747|-1.2424700260162354|0.07624000310897827; Prkar1a|IDBG-213854|ENSMUSG00000020612|19084|-1.2657499313354492|0.0744049996137619; Prkar1b|IDBG-206405|ENSMUSG00000025855|19085|-1.1638400554656982|0.17680999636650085; Prkcd|IDBG-142854|ENSMUSG00000021948|18753|-1.041049957275390…
cond_1	Phospholipid metabolism	19213	REACTOME	10090	6	6	0	1	1	1	0.657676	1	Inppl1; Pik3cb; Pik3cd; Pik3cg; Pip5k1c; Pten;	Inppl1|IDBG-202184|ENSMUSG00000032737|16332|-1.340939998626709|0.0014900000533089042; Pik3cb|IDBG-192637|ENSMUSG00000032462|74769|-1.3449349403381348|0.061149999499320984; Pik3cd|IDBG-205331|ENSMUSG00000039936|18707|-1.3427900075912476|0.02379000000655651; Pik3cg|IDBG-133881|ENSMUSG00000020573|30955|-1.0755999088287354|0.4030250012874603; Pip5k1c|IDBG-177962|ENSMUSG00000034902|18717|-1.8933800458…
cond_1	Platelet Aggregation (Plug Formation)	19588	REACTOME	10090	6	6	0	1	1	1	0.657676	1	Akt1; Grb2; Ptk2; Ptpn1; Shc1; Sos1;	Akt1|IDBG-174623|ENSMUSG00000001729|11651|-1.072119951248169|0.38433998823165894; Grb2|IDBG-214339|ENSMUSG00000059923|14784|-1.4917149543762207|0.1595049947500229; Ptk2|IDBG-148322|ENSMUSG00000022607|14083|-1.165624976158142|0.136244997382164; Ptpn1|IDBG-213096|ENSMUSG00000027540|19246|-1.3362950086593628|0.12207000702619553; Shc1|IDBG-164495|ENSMUSG00000042626|20416|-1.5726200342178345|0.0013099…
cond_1	RAF/MAP kinase cascade	16894	REACTOME	10090	6	6	0	1	1	1	0.657676	1	Hras1; Il6st; Map2k1; Ptpn11; Raf1; Ywhab;	Hras1|IDBG-212024|ENSMUSG00000025499|15461|-1.4030250310897827|0.0783350020647049; Il6st|IDBG-182517|ENSMUSG00000021756|16195|-1.0847200155258179|0.3258099853992462; Map2k1|IDBG-176099|ENSMUSG00000004936|26395|-1.7877800464630127|9.999999747378752E-6; Ptpn11|IDBG-196834|ENSMUSG00000043733|19247|-1.0432900190353394|0.39980000257492065; Raf1|IDBG-179428|ENSMUSG00000000441|110157|-1.3071399927139282…
cond_1	Rap1 signalling	18575	REACTOME	10090	6	6	0	1	1	1	0.657676	1	Prkaca; Prkg1; Raf1; Rap1gap; Ywhab; Ywhaz;	Prkaca|IDBG-173105|ENSMUSG00000005469|18747|-1.2424700260162354|0.07624000310897827; Prkg1|IDBG-158230|ENSMUSG00000052920|19091|-2.8241400718688965|0.0; Raf1|IDBG-179428|ENSMUSG00000000441|110157|-1.3071399927139282|0.04022999852895737; Rap1gap|IDBG-198973|ENSMUSG00000041351|110351|-1.1837949752807617|0.20895500481128693; Ywhab|IDBG-211991|ENSMUSG00000018326|54401|-1.4387799501419067|0.0091300001…
cond_1	Sema3A PAK dependent Axon repulsion	17510	REACTOME	10090	6	6	0	1	1	1	0.657676	1	Fyn; Hsp90aa1; Hsp90ab1; Pak2; Pak3; Rac1;	Fyn|IDBG-144629|ENSMUSG00000019843|14360|-1.6235599517822266|3.600000054575503E-4; Hsp90aa1|IDBG-172055|ENSMUSG00000021270|15519|-1.10260009765625|0.2427300065755844; Hsp90ab1|IDBG-185482|ENSMUSG00000023944|15516|-1.004349946975708|0.488209992647171; Pak2|IDBG-153570|ENSMUSG00000022781|224105|-1.2386850118637085|0.020394999533891678; Pak3|IDBG-176809|ENSMUSG00000031284|18481|-1.3041000366210938|0…
cond_1	Signalling to p38 via RIT and RIN	19756	REACTOME	10090	6	6	0	1	1	1	0.657676	1	Hras1; Il6st; Map2k1; Ptpn11; Raf1; Ywhab;	Hras1|IDBG-212024|ENSMUSG00000025499|15461|-1.4030250310897827|0.0783350020647049; Il6st|IDBG-182517|ENSMUSG00000021756|16195|-1.0847200155258179|0.3258099853992462; Map2k1|IDBG-176099|ENSMUSG00000004936|26395|-1.7877800464630127|9.999999747378752E-6; Ptpn11|IDBG-196834|ENSMUSG00000043733|19247|-1.0432900190353394|0.39980000257492065; Raf1|IDBG-179428|ENSMUSG00000000441|110157|-1.3071399927139282…
cond_1	Stimuli-sensing channels	16742	REACTOME	10090	6	6	0	1	1	1	0.657676	1	Raf1; Sgk1; Sgk3; Trpc6; Wnk1; Wnk2;	Raf1|IDBG-179428|ENSMUSG00000000441|110157|-1.3071399927139282|0.04022999852895737; Sgk1|IDBG-137283|ENSMUSG00000019970|20393|-1.8904500007629395|0.010425000451505184; Sgk3|IDBG-132609|ENSMUSG00000025915|170755|-1.0893199443817139|0.2718600034713745; Trpc6|IDBG-133485|ENSMUSG00000031997|22068|-1.2910799980163574|0.08929000049829483; Wnk1|IDBG-183036|ENSMUSG00000045962|232341|-1.3949650526046753|0…
cond_1	Synthesis of PIPs at the plasma membrane	16862	REACTOME	10090	6	6	0	1	1	1	0.657676	1	Inppl1; Pik3cb; Pik3cd; Pik3cg; Pip5k1c; Pten;	Inppl1|IDBG-202184|ENSMUSG00000032737|16332|-1.340939998626709|0.0014900000533089042; Pik3cb|IDBG-192637|ENSMUSG00000032462|74769|-1.3449349403381348|0.061149999499320984; Pik3cd|IDBG-205331|ENSMUSG00000039936|18707|-1.3427900075912476|0.02379000000655651; Pik3cg|IDBG-133881|ENSMUSG00000020573|30955|-1.0755999088287354|0.4030250012874603; Pip5k1c|IDBG-177962|ENSMUSG00000034902|18717|-1.8933800458…
cond_1	Tie2 Signaling	19482	REACTOME	10090	6	6	0	1	1	1	0.657676	1	Grb2; Hras1; Pik3cb; Ptpn11; Shc1; Sos1;	Grb2|IDBG-214339|ENSMUSG00000059923|14784|-1.4917149543762207|0.1595049947500229; Hras1|IDBG-212024|ENSMUSG00000025499|15461|-1.4030250310897827|0.0783350020647049; Pik3cb|IDBG-192637|ENSMUSG00000032462|74769|-1.3449349403381348|0.061149999499320984; Ptpn11|IDBG-196834|ENSMUSG00000043733|19247|-1.0432900190353394|0.39980000257492065; Shc1|IDBG-164495|ENSMUSG00000042626|20416|-1.5726200342178345|0…
cond_1	Signaling by FGFR	19576	REACTOME	10090	40	40	0	1	1	6	0.662865	1	Akt1; Akt1s1; Bad; Cbl; Egfr; Erbb4; Foxo1; Foxo3; Foxo4; Frs2; Fyn; Gab1; Grb2; Gsk3a; Hras1; Il6st; Itpr3; Lck; Map2k1; Mdm2; Mknk1; Mlst8; Mtor; Pdgfra; Phlpp1; Pik3cb; Pik3cd; Ppp2ca; Prkaca; Prkar1a; Prkar1b; Prkcd; Prkce; Pten; Ptpn11; Raf1; Rictor; Shc1; Sos1; Ywhab;	Akt1|IDBG-174623|ENSMUSG00000001729|11651|-1.072119951248169|0.38433998823165894; Akt1s1|IDBG-179873|ENSMUSG00000011096|67605|-1.3273699283599854|0.06284499913454056; Bad|IDBG-137335|ENSMUSG00000024959|12015|-1.3687500953674316|0.05316000059247017; Cbl|IDBG-155970|ENSMUSG00000034342|12402|-1.0728100538253784|0.36107000708580017; Egfr|IDBG-151194|ENSMUSG00000020122|13649|-1.1026999950408936|0.2116…
cond_1	Regulation of actin cytoskeleton	724	KEGG	10090	27	27	0	1	1	4	0.668969	1	Baiap2; Cdc42; Egfr; Ezr; Hras1; Iqgap1; Itga6; Limk2; Map2k1; Pak2; Pak3; Pak4; Pak6; Pdgfra; Pik3cb; Pik3cd; Pik3cg; Pip5k1c; Ppp1r12a; Ptk2; Pxn; Rac1; Raf1; Rock1; Sos1; Vcl; Wasl;	Baiap2|IDBG-214732|ENSMUSG00000025372|108100|-1.1131999492645264|0.2181600034236908; Cdc42|IDBG-198471|ENSMUSG00000006699|12540|-1.0530600547790527|0.3666599988937378; Egfr|IDBG-151194|ENSMUSG00000020122|13649|-1.1026999950408936|0.21166999638080597; Ezr|IDBG-134163|ENSMUSG00000052397|22350|-1.08788001537323|0.2951500117778778; Hras1|IDBG-212024|ENSMUSG00000025499|15461|-1.4030250310897827|0.0783…
cond_1	Signaling by FGFR in disease	17267	REACTOME	10090	41	41	0	1	1	6	0.688562	1	Akt1; Akt1s1; Bad; Cbl; Egfr; Erbb4; Foxo1; Foxo3; Foxo4; Frs2; Fyn; Gab1; Grb2; Gsk3a; Hras1; Il6st; Itpr3; Lck; Map2k1; Mdm2; Mknk1; Mlst8; Mtor; Pdgfra; Phlpp1; Pik3cb; Pik3cd; Ppp2ca; Prkaca; Prkar1a; Prkar1b; Prkcd; Prkce; Pten; Ptpn11; Raf1; Rictor; Shc1; Sos1; Stat3; Ywhab;	Akt1|IDBG-174623|ENSMUSG00000001729|11651|-1.072119951248169|0.38433998823165894; Akt1s1|IDBG-179873|ENSMUSG00000011096|67605|-1.3273699283599854|0.06284499913454056; Bad|IDBG-137335|ENSMUSG00000024959|12015|-1.3687500953674316|0.05316000059247017; Cbl|IDBG-155970|ENSMUSG00000034342|12402|-1.0728100538253784|0.36107000708580017; Egfr|IDBG-151194|ENSMUSG00000020122|13649|-1.1026999950408936|0.2116…
cond_1	Metabolism of lipids and lipoproteins	17812	REACTOME	10090	21	21	0	1	1	3	0.694354	1	Acaca; Acsl5; Acsl6; Cav1; Elovl5; Ep300; Hsd3b1; Inppl1; Lta4h; Pik3cb; Pik3cd; Pik3cg; Pip5k1c; Ppara; Ppargc1a; Prkab2; Prkaca; Prkd1; Pten; Smpd1; Star;	Acaca|IDBG-206042|ENSMUSG00000020532|102641888,107476|-1.8386449813842773|0.12325499951839447; Acsl5|IDBG-177454|ENSMUSG00000024981|433256|-1.1725499629974365|0.14306999742984772; Acsl6|IDBG-172962|ENSMUSG00000020333|216739|-1.614400029182434|0.01140000019222498; Cav1|IDBG-129000|ENSMUSG00000007655|12389|-1.1388700008392334|0.21376000344753265; Elovl5|IDBG-186110|ENSMUSG00000032349|68801|-1.06671…
cond_1	FCERI mediated MAPK activation	19649	REACTOME	10090	14	14	0	1	1	2	0.695077	1	Grb2; Hras1; Il6st; Jun; Map2k1; Mapk8; Mapk9; Pak2; Ptpn11; Rac1; Raf1; Shc1; Sos1; Ywhab;	Grb2|IDBG-214339|ENSMUSG00000059923|14784|-1.4917149543762207|0.1595049947500229; Hras1|IDBG-212024|ENSMUSG00000025499|15461|-1.4030250310897827|0.0783350020647049; Il6st|IDBG-182517|ENSMUSG00000021756|16195|-1.0847200155258179|0.3258099853992462; Jun|IDBG-164161|ENSMUSG00000052684|16476|-1.2689199447631836|0.1919099986553192; Map2k1|IDBG-176099|ENSMUSG00000004936|26395|-1.7877800464630127|9.9999…
cond_1	Melanoma	713	KEGG	10090	14	14	0	1	1	2	0.695077	1	Akt1; Akt3; Bad; Cdk6; Egfr; Hras1; Map2k1; Mdm2; Pdgfra; Pik3cb; Pik3cd; Pik3cg; Pten; Raf1;	Akt1|IDBG-174623|ENSMUSG00000001729|11651|-1.072119951248169|0.38433998823165894; Akt3|IDBG-206738|ENSMUSG00000019699|23797|-1.704990029335022|0.01027000043541193; Bad|IDBG-137335|ENSMUSG00000024959|12015|-1.3687500953674316|0.05316000059247017; Cdk6|IDBG-131439|ENSMUSG00000040274|12571|-1.5676549673080444|0.06859499961137772; Egfr|IDBG-151194|ENSMUSG00000020122|13649|-1.1026999950408936|0.211669…
cond_1	Spliceosome	8119	KEGG	10090	14	14	0	1	1	2	0.695077	1	Hspa1a; Prpf19; Prpf31; Prpf3; Prpf4; Rbm17; Sart1; Snrnp27; Snrnp70; Srsf1; Srsf3; Srsf5; Srsf9; Usp39;	Hspa1a|IDBG-606688|ENSMUSG00000091971|193740|-1.363700032234192|0.03167000040411949; Prpf19|IDBG-145419|ENSMUSG00000024735|28000|-1.1749299764633179|0.08037000149488449; Prpf31|IDBG-135774|ENSMUSG00000008373|68988|-1.252079963684082|0.06627999991178513; Prpf3|IDBG-173824|ENSMUSG00000015748|70767|-1.2334699630737305|0.00139999995008111; Prpf4|IDBG-153132|ENSMUSG00000066148|70052|-1.435250043869018…
cond_1	Tight junction	607	KEGG	10090	14	14	0	1	1	2	0.695077	1	Akt1; Akt3; Cdc42; Csnk2a1; Hras1; Myh6; Myh7; Ppp2ca; Prkcd; Prkce; Prkch; Prkci; Prkcq; Pten;	Akt1|IDBG-174623|ENSMUSG00000001729|11651|-1.072119951248169|0.38433998823165894; Akt3|IDBG-206738|ENSMUSG00000019699|23797|-1.704990029335022|0.01027000043541193; Cdc42|IDBG-198471|ENSMUSG00000006699|12540|-1.0530600547790527|0.3666599988937378; Csnk2a1|IDBG-209641|ENSMUSG00000074698|12995|-1.1997900009155273|0.0405299998819828; Hras1|IDBG-212024|ENSMUSG00000025499|15461|-1.4030250310897827|0.07…
cond_1	Innate Immune System	16733	REACTOME	10090	87	87	0	1	1	13	0.702582	1	Abl1; Akt1; Akt1s1; App; Atf2; Bad; Baiap2; Birc3; Btk; Card11; Card9; Casp1; Casp8; Ccr5; Cdc42; Dnm1; Eea1; Egfr; Erbb4; Fgr; Foxo1; Foxo3; Foxo4; Frs2; Fyn; Gab1; Grb2; Gsk3a; Hras1; Hsp90aa1; Hsp90ab1; Ikbkb; Il6st; Irf1; Itk; Itpr3; Jun; Lck; Map2k1; Map2k3; Map2k6; Map3k7; Mapk11; Mapk14; Mapk7; Mapk8; Mapk9; Mapkapk3; Mdm2; Mlst8; Mtor; Nfkb2; Nlrp3; Pak2; Pdgfra; Peli1; Phlpp1; Pik3cb; Pi…	Abl1|IDBG-158216|ENSMUSG00000026842|11350|-1.249400019645691|0.04501999914646149; Akt1|IDBG-174623|ENSMUSG00000001729|11651|-1.072119951248169|0.38433998823165894; Akt1s1|IDBG-179873|ENSMUSG00000011096|67605|-1.3273699283599854|0.06284499913454056; App|IDBG-172954|ENSMUSG00000022892|11820|-1.168239951133728|0.27553001046180725; Atf2|IDBG-180520|ENSMUSG00000027104|102641666,11909|-1.07813000679016…
cond_1	CD28 dependent Vav1 pathway	18446	REACTOME	10090	7	7	0	1	1	1	0.714242	1	Cdc42; Fyn; Grb2; Lck; Pak2; Pak3; Rac1;	Cdc42|IDBG-198471|ENSMUSG00000006699|12540|-1.0530600547790527|0.3666599988937378; Fyn|IDBG-144629|ENSMUSG00000019843|14360|-1.6235599517822266|3.600000054575503E-4; Grb2|IDBG-214339|ENSMUSG00000059923|14784|-1.4917149543762207|0.1595049947500229; Lck|IDBG-191117|ENSMUSG00000000409|16818|-1.0368800163269043|0.39875999093055725; Pak2|IDBG-153570|ENSMUSG00000022781|224105|-1.2386850118637085|0.0203…
cond_1	Cell Cycle Checkpoints	17750	REACTOME	10090	7	7	0	1	1	1	0.714242	1	Cdc25a; Cdk2; Chek2; Mdm2; Psmc5; Psmd2; Rfwd2;	Cdc25a|IDBG-201603|ENSMUSG00000032477|12530|-1.2454500198364258|0.12320999801158905; Cdk2|IDBG-198142|ENSMUSG00000025358|12566|-1.5622199773788452|0.03829000145196915; Chek2|IDBG-190635|ENSMUSG00000029521|50883|-1.4035500288009644|0.026660000905394554; Mdm2|IDBG-191852|ENSMUSG00000020184|17246|-1.286139965057373|0.05998000130057335; Psmc5|IDBG-213426|ENSMUSG00000020708|19184|-1.06659996509552|0.4…
cond_1	Downstream TCR signaling	17143	REACTOME	10090	7	7	0	1	1	1	0.714242	1	Card11; Ikbkb; Lck; Map3k7; Pik3cb; Prkcq; Pten;	Card11|IDBG-207118|ENSMUSG00000036526|108723|-1.1018850803375244|0.20424500107765198; Ikbkb|IDBG-141021|ENSMUSG00000031537|16150|-1.0139199495315552|0.4517799913883209; Lck|IDBG-191117|ENSMUSG00000000409|16818|-1.0368800163269043|0.39875999093055725; Map3k7|IDBG-132962|ENSMUSG00000028284|26409|-1.0268399715423584|0.44481000304222107; Pik3cb|IDBG-192637|ENSMUSG00000032462|74769|-1.3449349403381348…
cond_1	EGFR interacts with phospholipase C-gamma	17745	REACTOME	10090	7	7	0	1	1	1	0.714242	1	Egfr; Itpr3; Prkaca; Prkar1a; Prkar1b; Prkcd; Prkce;	Egfr|IDBG-151194|ENSMUSG00000020122|13649|-1.1026999950408936|0.21166999638080597; Itpr3|IDBG-156294|ENSMUSG00000042644|16440|-1.52961003780365|0.00203999993391335; Prkaca|IDBG-173105|ENSMUSG00000005469|18747|-1.2424700260162354|0.07624000310897827; Prkar1a|IDBG-213854|ENSMUSG00000020612|19084|-1.2657499313354492|0.0744049996137619; Prkar1b|IDBG-206405|ENSMUSG00000025855|19085|-1.1638400554656982…
cond_1	EPH-ephrin mediated repulsion of cells	18281	REACTOME	10090	7	7	0	1	1	1	0.714242	1	Epha4; Ephb1; Ephb3; Ephb4; Fyn; Psen2; Rac1;	Epha4|IDBG-172040|ENSMUSG00000026235|13838|-1.008929967880249|0.46963000297546387; Ephb1|IDBG-193780|ENSMUSG00000032537|270190|-1.0501799583435059|0.3681800067424774; Ephb3|IDBG-146613|ENSMUSG00000005958|13845|-1.2725199460983276|0.11781000345945358; Ephb4|IDBG-204963|ENSMUSG00000029710|13846|-1.136009931564331|0.19601500034332275; Fyn|IDBG-144629|ENSMUSG00000019843|14360|-1.6235599517822266|3.60…
cond_1	FGF8 signaling (Mouse)	16143	INOH	10090	7	7	0	1	1	1	0.714242	1	Ets1; Frs2; Grb2; Hras1; Map2k1; Raf1; Sos1;	Ets1|IDBG-147548|ENSMUSG00000032035|23871|-1.0551300048828125|0.27875998616218567; Frs2|IDBG-191602|ENSMUSG00000020170|327826|-1.1084599494934082|0.2331800013780594; Grb2|IDBG-214339|ENSMUSG00000059923|14784|-1.4917149543762207|0.1595049947500229; Hras1|IDBG-212024|ENSMUSG00000025499|15461|-1.4030250310897827|0.0783350020647049; Map2k1|IDBG-176099|ENSMUSG00000004936|26395|-1.7877800464630127|9.99…
cond_1	Fas signaling pathway	16232	INOH	10090	7	7	0	1	1	1	0.714242	1	Casp3; Casp8; Map3k5; Mapk8; Mapk9; Sfn; Ywhab;	Casp3|IDBG-154306|ENSMUSG00000031628|12367|-1.485219955444336|0.028030000627040863; Casp8|IDBG-157464|ENSMUSG00000026029|12370|-1.4072699546813965|0.003329999977722764; Map3k5|IDBG-136255|ENSMUSG00000071369|26408|-3.255009889602661|0.0; Mapk8|IDBG-148417|ENSMUSG00000021936|26419|-1.2199699878692627|0.08256000280380249; Mapk9|IDBG-167617|ENSMUSG00000020366|26420|-1.214359998703003|0.11507999897003…
cond_1	Frs2-mediated activation	18359	REACTOME	10090	7	7	0	1	1	1	0.714242	1	Frs2; Hras1; Il6st; Map2k1; Ptpn11; Raf1; Ywhab;	Frs2|IDBG-191602|ENSMUSG00000020170|327826|-1.1084599494934082|0.2331800013780594; Hras1|IDBG-212024|ENSMUSG00000025499|15461|-1.4030250310897827|0.0783350020647049; Il6st|IDBG-182517|ENSMUSG00000021756|16195|-1.0847200155258179|0.3258099853992462; Map2k1|IDBG-176099|ENSMUSG00000004936|26395|-1.7877800464630127|9.999999747378752E-6; Ptpn11|IDBG-196834|ENSMUSG00000043733|19247|-1.0432900190353394|…
cond_1	G1/S DNA Damage Checkpoints	18495	REACTOME	10090	7	7	0	1	1	1	0.714242	1	Cdc25a; Cdk2; Chek2; Mdm2; Psmc5; Psmd2; Rfwd2;	Cdc25a|IDBG-201603|ENSMUSG00000032477|12530|-1.2454500198364258|0.12320999801158905; Cdk2|IDBG-198142|ENSMUSG00000025358|12566|-1.5622199773788452|0.03829000145196915; Chek2|IDBG-190635|ENSMUSG00000029521|50883|-1.4035500288009644|0.026660000905394554; Mdm2|IDBG-191852|ENSMUSG00000020184|17246|-1.286139965057373|0.05998000130057335; Psmc5|IDBG-213426|ENSMUSG00000020708|19184|-1.06659996509552|0.4…
cond_1	Interleukin receptor SHC signaling	18490	REACTOME	10090	7	7	0	1	1	1	0.714242	1	Grb2; Hras1; Inppl1; Pik3cb; Pik3cd; Shc1; Sos1;	Grb2|IDBG-214339|ENSMUSG00000059923|14784|-1.4917149543762207|0.1595049947500229; Hras1|IDBG-212024|ENSMUSG00000025499|15461|-1.4030250310897827|0.0783350020647049; Inppl1|IDBG-202184|ENSMUSG00000032737|16332|-1.340939998626709|0.0014900000533089042; Pik3cb|IDBG-192637|ENSMUSG00000032462|74769|-1.3449349403381348|0.061149999499320984; Pik3cd|IDBG-205331|ENSMUSG00000039936|18707|-1.342790007591247…
cond_1	PLCG1 events in ERBB2 signaling	16810	REACTOME	10090	7	7	0	1	1	1	0.714242	1	Egfr; Itpr3; Prkaca; Prkar1a; Prkar1b; Prkcd; Prkce;	Egfr|IDBG-151194|ENSMUSG00000020122|13649|-1.1026999950408936|0.21166999638080597; Itpr3|IDBG-156294|ENSMUSG00000042644|16440|-1.52961003780365|0.00203999993391335; Prkaca|IDBG-173105|ENSMUSG00000005469|18747|-1.2424700260162354|0.07624000310897827; Prkar1a|IDBG-213854|ENSMUSG00000020612|19084|-1.2657499313354492|0.0744049996137619; Prkar1b|IDBG-206405|ENSMUSG00000025855|19085|-1.1638400554656982…
cond_1	Prolonged ERK activation events	19460	REACTOME	10090	7	7	0	1	1	1	0.714242	1	Frs2; Hras1; Il6st; Map2k1; Ptpn11; Raf1; Ywhab;	Frs2|IDBG-191602|ENSMUSG00000020170|327826|-1.1084599494934082|0.2331800013780594; Hras1|IDBG-212024|ENSMUSG00000025499|15461|-1.4030250310897827|0.0783350020647049; Il6st|IDBG-182517|ENSMUSG00000021756|16195|-1.0847200155258179|0.3258099853992462; Map2k1|IDBG-176099|ENSMUSG00000004936|26395|-1.7877800464630127|9.999999747378752E-6; Ptpn11|IDBG-196834|ENSMUSG00000043733|19247|-1.0432900190353394|…
cond_1	Signaling by Leptin	19432	REACTOME	10090	7	7	0	1	1	1	0.714242	1	Hras1; Il6st; Map2k1; Ptpn11; Raf1; Stat3; Ywhab;	Hras1|IDBG-212024|ENSMUSG00000025499|15461|-1.4030250310897827|0.0783350020647049; Il6st|IDBG-182517|ENSMUSG00000021756|16195|-1.0847200155258179|0.3258099853992462; Map2k1|IDBG-176099|ENSMUSG00000004936|26395|-1.7877800464630127|9.999999747378752E-6; Ptpn11|IDBG-196834|ENSMUSG00000043733|19247|-1.0432900190353394|0.39980000257492065; Raf1|IDBG-179428|ENSMUSG00000000441|110157|-1.3071399927139282…
cond_1	TNFR1 signaling pathway	16213	INOH	10090	7	7	0	1	1	1	0.714242	1	Casp3; Casp8; Ikbkb; Jun; Map3k5; Mapk8; Mapk9;	Casp3|IDBG-154306|ENSMUSG00000031628|12367|-1.485219955444336|0.028030000627040863; Casp8|IDBG-157464|ENSMUSG00000026029|12370|-1.4072699546813965|0.003329999977722764; Ikbkb|IDBG-141021|ENSMUSG00000031537|16150|-1.0139199495315552|0.4517799913883209; Jun|IDBG-164161|ENSMUSG00000052684|16476|-1.2689199447631836|0.1919099986553192; Map3k5|IDBG-136255|ENSMUSG00000071369|26408|-3.255009889602661|0.0…
cond_1	Chronic myeloid leukemia	777	KEGG	10090	22	22	0	1	1	3	0.726118	1	Abl1; Akt1; Akt3; Bad; Cbl; Cdk6; Grb2; Hdac1; Hras1; Ikbkb; Map2k1; Mdm2; Pik3cb; Pik3cd; Pik3cg; Ptpn11; Raf1; Shc1; Smad3; Sos1; Tgfbr1; Tgfbr2;	Abl1|IDBG-158216|ENSMUSG00000026842|11350|-1.249400019645691|0.04501999914646149; Akt1|IDBG-174623|ENSMUSG00000001729|11651|-1.072119951248169|0.38433998823165894; Akt3|IDBG-206738|ENSMUSG00000019699|23797|-1.704990029335022|0.01027000043541193; Bad|IDBG-137335|ENSMUSG00000024959|12015|-1.3687500953674316|0.05316000059247017; Cbl|IDBG-155970|ENSMUSG00000034342|12402|-1.0728100538253784|0.36107000…
cond_1	Renal cell carcinoma	620	KEGG	10090	22	22	0	1	1	3	0.726118	1	Akt1; Akt3; Cdc42; Ep300; Ets1; Gab1; Grb2; Hif1a; Hras1; Jun; Map2k1; Pak2; Pak3; Pak4; Pak6; Pik3cb; Pik3cd; Pik3cg; Ptpn11; Rac1; Raf1; Sos1;	Akt1|IDBG-174623|ENSMUSG00000001729|11651|-1.072119951248169|0.38433998823165894; Akt3|IDBG-206738|ENSMUSG00000019699|23797|-1.704990029335022|0.01027000043541193; Cdc42|IDBG-198471|ENSMUSG00000006699|12540|-1.0530600547790527|0.3666599988937378; Ep300|IDBG-164782|ENSMUSG00000055024|328572|-1.4066100120544434|0.17967499792575836; Ets1|IDBG-147548|ENSMUSG00000032035|23871|-1.0551300048828125|0.278…
cond_1	Activated TLR4 signalling	19167	REACTOME	10090	29	29	0	1	1	4	0.726862	1	App; Atf2; Birc3; Btk; Casp8; Ikbkb; Il6st; Jun; Map2k1; Map2k3; Map2k6; Map3k7; Mapk11; Mapk14; Mapk7; Mapk8; Mapk9; Mapkapk3; Nfkb2; Peli1; Ppp2ca; Ptpn11; Rps6ka3; Rps6ka5; Tab1; Tab3; Tbk1; Tlr3; Tlr6;	App|IDBG-172954|ENSMUSG00000022892|11820|-1.168239951133728|0.27553001046180725; Atf2|IDBG-180520|ENSMUSG00000027104|102641666,11909|-1.0781300067901611|0.3060300052165985; Birc3|IDBG-133177|ENSMUSG00000032000|11796|-1.535290002822876|9.999999747378752E-6; Btk|IDBG-171427|ENSMUSG00000031264|12229|-2.408329963684082|3.600000054575503E-4; Casp8|IDBG-157464|ENSMUSG00000026029|12370|-1.40726995468139…
cond_1	Signaling by Interleukins	18761	REACTOME	10090	29	29	0	1	1	4	0.726862	1	Casp1; Cbl; Fyn; Grb2; Hras1; Ikbkb; Il6st; Inppl1; Lck; Map2k1; Map2k6; Map3k3; Map3k7; Map3k8; Nfkb2; Peli1; Pik3cb; Pik3cd; Prkaca; Ptpn11; Raf1; Shc1; Sos1; Stat3; Tab1; Tab3; Tollip; Ywhab; Ywhaz;	Casp1|IDBG-131590|ENSMUSG00000025888|12362|-1.6965299844741821|0.012174999341368675; Cbl|IDBG-155970|ENSMUSG00000034342|12402|-1.0728100538253784|0.36107000708580017; Fyn|IDBG-144629|ENSMUSG00000019843|14360|-1.6235599517822266|3.600000054575503E-4; Grb2|IDBG-214339|ENSMUSG00000059923|14784|-1.4917149543762207|0.1595049947500229; Hras1|IDBG-212024|ENSMUSG00000025499|15461|-1.4030250310897827|0.07…
cond_1	Cell Cycle, Mitotic	16819	REACTOME	10090	15	15	0	1	1	2	0.73255	1	Cdc25a; Cdk2; Cdk6; Csnk2a1; Dyrk1a; Hdac1; Hsp90aa1; Nek9; Ppp1r12a; Ppp2ca; Ppp2r5a; Prkaca; Psmc5; Psmd2; Taok1;	Cdc25a|IDBG-201603|ENSMUSG00000032477|12530|-1.2454500198364258|0.12320999801158905; Cdk2|IDBG-198142|ENSMUSG00000025358|12566|-1.5622199773788452|0.03829000145196915; Cdk6|IDBG-131439|ENSMUSG00000040274|12571|-1.5676549673080444|0.06859499961137772; Csnk2a1|IDBG-209641|ENSMUSG00000074698|12995|-1.1997900009155273|0.0405299998819828; Dyrk1a|IDBG-179036|ENSMUSG00000022897|13548|-1.5688550472259521…
cond_1	Endometrial cancer	609	KEGG	10090	15	15	0	1	1	2	0.73255	1	Akt1; Akt3; Bad; Egfr; Foxo3; Grb2; Hras1; Lef1; Map2k1; Pik3cb; Pik3cd; Pik3cg; Pten; Raf1; Sos1;	Akt1|IDBG-174623|ENSMUSG00000001729|11651|-1.072119951248169|0.38433998823165894; Akt3|IDBG-206738|ENSMUSG00000019699|23797|-1.704990029335022|0.01027000043541193; Bad|IDBG-137335|ENSMUSG00000024959|12015|-1.3687500953674316|0.05316000059247017; Egfr|IDBG-151194|ENSMUSG00000020122|13649|-1.1026999950408936|0.21166999638080597; Foxo3|IDBG-147382|ENSMUSG00000048756|56484|-1.136044979095459|0.217660…
cond_1	Fcgamma receptor (FCGR) dependent phagocytosis	18964	REACTOME	10090	15	15	0	1	1	2	0.73255	1	Abl1; Baiap2; Cdc42; Fgr; Fyn; Grb2; Hsp90aa1; Hsp90ab1; Itpr3; Pik3cb; Prkcd; Prkce; Ptk2; Rac1; Wasl;	Abl1|IDBG-158216|ENSMUSG00000026842|11350|-1.249400019645691|0.04501999914646149; Baiap2|IDBG-214732|ENSMUSG00000025372|108100|-1.1131999492645264|0.2181600034236908; Cdc42|IDBG-198471|ENSMUSG00000006699|12540|-1.0530600547790527|0.3666599988937378; Fgr|IDBG-194595|ENSMUSG00000028874|14191|-1.0590800046920776|0.3366450071334839; Fyn|IDBG-144629|ENSMUSG00000019843|14360|-1.6235599517822266|3.60000…
cond_1	Non-small cell lung cancer	787	KEGG	10090	15	15	0	1	1	2	0.73255	1	Akt1; Akt3; Alk; Bad; Cdk6; Egfr; Foxo3; Grb2; Hras1; Map2k1; Pik3cb; Pik3cd; Pik3cg; Raf1; Sos1;	Akt1|IDBG-174623|ENSMUSG00000001729|11651|-1.072119951248169|0.38433998823165894; Akt3|IDBG-206738|ENSMUSG00000019699|23797|-1.704990029335022|0.01027000043541193; Alk|IDBG-197259|ENSMUSG00000055471|11682|-1.3257700204849243|0.10028499364852905; Bad|IDBG-137335|ENSMUSG00000024959|12015|-1.3687500953674316|0.05316000059247017; Cdk6|IDBG-131439|ENSMUSG00000040274|12571|-1.5676549673080444|0.0685949…
cond_1	Toll Like Receptor 4 (TLR4) Cascade	19911	REACTOME	10090	30	30	0	1	1	4	0.752944	1	App; Atf2; Birc3; Btk; Casp8; Dnm1; Ikbkb; Il6st; Jun; Map2k1; Map2k3; Map2k6; Map3k7; Mapk11; Mapk14; Mapk7; Mapk8; Mapk9; Mapkapk3; Nfkb2; Peli1; Ppp2ca; Ptpn11; Rps6ka3; Rps6ka5; Tab1; Tab3; Tbk1; Tlr3; Tlr6;	App|IDBG-172954|ENSMUSG00000022892|11820|-1.168239951133728|0.27553001046180725; Atf2|IDBG-180520|ENSMUSG00000027104|102641666,11909|-1.0781300067901611|0.3060300052165985; Birc3|IDBG-133177|ENSMUSG00000032000|11796|-1.535290002822876|9.999999747378752E-6; Btk|IDBG-171427|ENSMUSG00000031264|12229|-2.408329963684082|3.600000054575503E-4; Casp8|IDBG-157464|ENSMUSG00000026029|12370|-1.40726995468139…
cond_1	Downstream signal transduction	17892	REACTOME	10090	37	37	0	1	1	5	0.754458	1	Akt1; Akt1s1; Bad; Egfr; Erbb4; Foxo1; Foxo3; Foxo4; Frs2; Fyn; Gab1; Grb2; Gsk3a; Hras1; Il6st; Itpr3; Lck; Map2k1; Mdm2; Mlst8; Mtor; Pdgfra; Phlpp1; Pik3cb; Pik3cd; Prkaca; Prkar1a; Prkar1b; Prkcd; Prkce; Pten; Ptpn11; Raf1; Rictor; Sos1; Stat3; Ywhab;	Akt1|IDBG-174623|ENSMUSG00000001729|11651|-1.072119951248169|0.38433998823165894; Akt1s1|IDBG-179873|ENSMUSG00000011096|67605|-1.3273699283599854|0.06284499913454056; Bad|IDBG-137335|ENSMUSG00000024959|12015|-1.3687500953674316|0.05316000059247017; Egfr|IDBG-151194|ENSMUSG00000020122|13649|-1.1026999950408936|0.21166999638080597; Erbb4|IDBG-164078|ENSMUSG00000062209|13869|-1.1748499870300293|0.18…
cond_1	Signaling by PDGF	19066	REACTOME	10090	37	37	0	1	1	5	0.754458	1	Akt1; Akt1s1; Bad; Egfr; Erbb4; Foxo1; Foxo3; Foxo4; Frs2; Fyn; Gab1; Grb2; Gsk3a; Hras1; Il6st; Itpr3; Lck; Map2k1; Mdm2; Mlst8; Mtor; Pdgfra; Phlpp1; Pik3cb; Pik3cd; Prkaca; Prkar1a; Prkar1b; Prkcd; Prkce; Pten; Ptpn11; Raf1; Rictor; Sos1; Stat3; Ywhab;	Akt1|IDBG-174623|ENSMUSG00000001729|11651|-1.072119951248169|0.38433998823165894; Akt1s1|IDBG-179873|ENSMUSG00000011096|67605|-1.3273699283599854|0.06284499913454056; Bad|IDBG-137335|ENSMUSG00000024959|12015|-1.3687500953674316|0.05316000059247017; Egfr|IDBG-151194|ENSMUSG00000020122|13649|-1.1026999950408936|0.21166999638080597; Erbb4|IDBG-164078|ENSMUSG00000062209|13869|-1.1748499870300293|0.18…
cond_1	Constitutive PI3K/AKT Signaling in Cancer	17916	REACTOME	10090	23	23	0	1	1	3	0.755321	1	Akt1; Akt1s1; Bad; Egfr; Erbb4; Foxo1; Foxo3; Foxo4; Frs2; Fyn; Gab1; Grb2; Gsk3a; Lck; Mdm2; Mlst8; Mtor; Pdgfra; Pik3cb; Pik3cd; Pten; Ptpn11; Rictor;	Akt1|IDBG-174623|ENSMUSG00000001729|11651|-1.072119951248169|0.38433998823165894; Akt1s1|IDBG-179873|ENSMUSG00000011096|67605|-1.3273699283599854|0.06284499913454056; Bad|IDBG-137335|ENSMUSG00000024959|12015|-1.3687500953674316|0.05316000059247017; Egfr|IDBG-151194|ENSMUSG00000020122|13649|-1.1026999950408936|0.21166999638080597; Erbb4|IDBG-164078|ENSMUSG00000062209|13869|-1.1748499870300293|0.18…
cond_1	Protein processing in endoplasmic reticulum	10391	KEGG	10090	23	23	0	1	1	3	0.755321	1	Atf4; Bax; Canx; Capn2; Dnajb1; Dnajc1; Eif2ak3; Ern1; Hsp90aa1; Hsp90ab1; Hspa1a; Hspa4l; Hspa5; Hsph1; Map3k5; Mapk8; Mapk9; Nfe2l2; Park2; Pdia3; Stub1; Ube2j1; Ubqln2;	Atf4|IDBG-163574|ENSMUSG00000042406|11911|-1.1159199476242065|0.24708999693393707; Bax|IDBG-183241|ENSMUSG00000003873|12028|-1.415869951248169|0.011909999884665012; Canx|IDBG-168591|ENSMUSG00000020368|12330|-1.1072800159454346|0.2860099971294403; Capn2|IDBG-207731|ENSMUSG00000026509|12334|-1.0471700429916382|0.4088299870491028; Dnajb1|IDBG-172271|ENSMUSG00000005483|81489|-1.052085041999817|0.3627…
cond_1	Toxoplasmosis	10393	KEGG	10090	23	23	0	1	1	3	0.755321	1	Akt1; Akt3; Bad; Birc3; Casp3; Casp8; Ccr5; Hspa1a; Ikbkb; Itga6; Map2k3; Map2k6; Map3k7; Mapk11; Mapk14; Mapk8; Mapk9; Pik3cb; Pik3cd; Pik3cg; Stat3; Tab1; Xiap;	Akt1|IDBG-174623|ENSMUSG00000001729|11651|-1.072119951248169|0.38433998823165894; Akt3|IDBG-206738|ENSMUSG00000019699|23797|-1.704990029335022|0.01027000043541193; Bad|IDBG-137335|ENSMUSG00000024959|12015|-1.3687500953674316|0.05316000059247017; Birc3|IDBG-133177|ENSMUSG00000032000|11796|-1.535290002822876|9.999999747378752E-6; Casp3|IDBG-154306|ENSMUSG00000031628|12367|-1.485219955444336|0.02803…
cond_1	Signaling by EGFR	18336	REACTOME	10090	44	44	0	1	1	6	0.758062	1	Akt1; Akt1s1; Ap2b1; Ap2m1; Bad; Cbl; Cdc42; Egfr; Eps15l1; Erbb4; Foxo1; Foxo3; Foxo4; Frs2; Fyn; Gab1; Grb2; Gsk3a; Hras1; Il6st; Itpr3; Lck; Map2k1; Mdm2; Mlst8; Mtor; Pdgfra; Phlpp1; Pik3cb; Pik3cd; Prkaca; Prkar1a; Prkar1b; Prkcd; Prkce; Pten; Ptpn11; Pxn; Raf1; Rictor; Shc1; Sos1; Stam2; Ywhab;	Akt1|IDBG-174623|ENSMUSG00000001729|11651|-1.072119951248169|0.38433998823165894; Akt1s1|IDBG-179873|ENSMUSG00000011096|67605|-1.3273699283599854|0.06284499913454056; Ap2b1|IDBG-205183|ENSMUSG00000035152|71770|-1.0269800424575806|0.4396199882030487; Ap2m1|IDBG-144450|ENSMUSG00000022841|11773|-1.0281200408935547|0.41850000619888306; Bad|IDBG-137335|ENSMUSG00000024959|12015|-1.3687500953674316|0.05…
cond_1	Bladder cancer	616	KEGG	10090	8	8	0	1	1	1	0.761596	1	Dapk1; Dapk3; Egfr; Hras1; Map2k1; Mdm2; Raf1; Rps6ka5;	Dapk1|IDBG-159357|ENSMUSG00000021559|69635|-1.48580002784729|0.13944999873638153; Dapk3|IDBG-177264|ENSMUSG00000034974|13144|-1.390320062637329|0.13357999920845032; Egfr|IDBG-151194|ENSMUSG00000020122|13649|-1.1026999950408936|0.21166999638080597; Hras1|IDBG-212024|ENSMUSG00000025499|15461|-1.4030250310897827|0.0783350020647049; Map2k1|IDBG-176099|ENSMUSG00000004936|26395|-1.7877800464630127|9.99…
cond_1	FBXW7 Mutants and NOTCH1 in Cancer	18598	REACTOME	10090	8	8	0	1	1	1	0.761596	1	Arrb1; Arrb2; Ep300; Hdac1; Hdac7; Hif1a; Psen1; Psen2;	Arrb1|IDBG-200741|ENSMUSG00000018909|109689|-1.285404920578003|0.21542000770568848; Arrb2|IDBG-194248|ENSMUSG00000060216|216869|-1.1272900104522705|0.2940950095653534; Ep300|IDBG-164782|ENSMUSG00000055024|328572|-1.4066100120544434|0.17967499792575836; Hdac1|IDBG-191058|ENSMUSG00000028800|433759|-1.0975799560546875|0.2959499955177307; Hdac7|IDBG-179042|ENSMUSG00000022475|56233|-1.506809949874878|…
cond_1	Fatty acid, triacylglycerol, and ketone body metabolism	16965	REACTOME	10090	8	8	0	1	1	1	0.761596	1	Acaca; Acsl5; Acsl6; Elovl5; Ep300; Ppara; Ppargc1a; Prkab2;	Acaca|IDBG-206042|ENSMUSG00000020532|102641888,107476|-1.8386449813842773|0.12325499951839447; Acsl5|IDBG-177454|ENSMUSG00000024981|433256|-1.1725499629974365|0.14306999742984772; Acsl6|IDBG-172962|ENSMUSG00000020333|216739|-1.614400029182434|0.01140000019222498; Elovl5|IDBG-186110|ENSMUSG00000032349|68801|-1.0667150020599365|0.36311501264572144; Ep300|IDBG-164782|ENSMUSG00000055024|328572|-1.406…
cond_1	Ion channel transport	18602	REACTOME	10090	8	8	0	1	1	1	0.761596	1	Atp1a1; Gabrb3; Raf1; Sgk1; Sgk3; Trpc6; Wnk1; Wnk2;	Atp1a1|IDBG-179812|ENSMUSG00000033161|11928|-1.0614800453186035|0.353630006313324; Gabrb3|IDBG-190262|ENSMUSG00000033676|14402|-2.2990951538085938|0.11034499853849411; Raf1|IDBG-179428|ENSMUSG00000000441|110157|-1.3071399927139282|0.04022999852895737; Sgk1|IDBG-137283|ENSMUSG00000019970|20393|-1.8904500007629395|0.010425000451505184; Sgk3|IDBG-132609|ENSMUSG00000025915|170755|-1.0893199443817139|…
cond_1	Mus musculus biological processes	16801	REACTOME	10090	8	8	0	1	1	1	0.761596	1	Cdk2; Cebpa; Ep300; Hdac1; Ppara; Ppargc1a; Ptpn11; Stat3;	Cdk2|IDBG-198142|ENSMUSG00000025358|12566|-1.5622199773788452|0.03829000145196915; Cebpa|IDBG-173713|ENSMUSG00000034957|12606|-1.3279600143432617|0.04642000049352646; Ep300|IDBG-164782|ENSMUSG00000055024|328572|-1.4066100120544434|0.17967499792575836; Hdac1|IDBG-191058|ENSMUSG00000028800|433759|-1.0975799560546875|0.2959499955177307; Ppara|IDBG-170640|ENSMUSG00000022383|19013|-1.1410499811172485|…
cond_1	SOS-mediated signalling	19112	REACTOME	10090	8	8	0	1	1	1	0.761596	1	Grb2; Hras1; Il6st; Map2k1; Ptpn11; Raf1; Sos1; Ywhab;	Grb2|IDBG-214339|ENSMUSG00000059923|14784|-1.4917149543762207|0.1595049947500229; Hras1|IDBG-212024|ENSMUSG00000025499|15461|-1.4030250310897827|0.0783350020647049; Il6st|IDBG-182517|ENSMUSG00000021756|16195|-1.0847200155258179|0.3258099853992462; Map2k1|IDBG-176099|ENSMUSG00000004936|26395|-1.7877800464630127|9.999999747378752E-6; Ptpn11|IDBG-196834|ENSMUSG00000043733|19247|-1.0432900190353394|0…
cond_1	Signaling by NOTCH	19616	REACTOME	10090	8	8	0	1	1	1	0.761596	1	Arrb1; Arrb2; Ep300; Hdac1; Hdac7; Hif1a; Psen1; Psen2;	Arrb1|IDBG-200741|ENSMUSG00000018909|109689|-1.285404920578003|0.21542000770568848; Arrb2|IDBG-194248|ENSMUSG00000060216|216869|-1.1272900104522705|0.2940950095653534; Ep300|IDBG-164782|ENSMUSG00000055024|328572|-1.4066100120544434|0.17967499792575836; Hdac1|IDBG-191058|ENSMUSG00000028800|433759|-1.0975799560546875|0.2959499955177307; Hdac7|IDBG-179042|ENSMUSG00000022475|56233|-1.506809949874878|…
cond_1	Signaling by NOTCH1	18341	REACTOME	10090	8	8	0	1	1	1	0.761596	1	Arrb1; Arrb2; Ep300; Hdac1; Hdac7; Hif1a; Psen1; Psen2;	Arrb1|IDBG-200741|ENSMUSG00000018909|109689|-1.285404920578003|0.21542000770568848; Arrb2|IDBG-194248|ENSMUSG00000060216|216869|-1.1272900104522705|0.2940950095653534; Ep300|IDBG-164782|ENSMUSG00000055024|328572|-1.4066100120544434|0.17967499792575836; Hdac1|IDBG-191058|ENSMUSG00000028800|433759|-1.0975799560546875|0.2959499955177307; Hdac7|IDBG-179042|ENSMUSG00000022475|56233|-1.506809949874878|…
cond_1	Signaling by NOTCH1 HD Domain Mutants in Cancer	18595	REACTOME	10090	8	8	0	1	1	1	0.761596	1	Arrb1; Arrb2; Ep300; Hdac1; Hdac7; Hif1a; Psen1; Psen2;	Arrb1|IDBG-200741|ENSMUSG00000018909|109689|-1.285404920578003|0.21542000770568848; Arrb2|IDBG-194248|ENSMUSG00000060216|216869|-1.1272900104522705|0.2940950095653534; Ep300|IDBG-164782|ENSMUSG00000055024|328572|-1.4066100120544434|0.17967499792575836; Hdac1|IDBG-191058|ENSMUSG00000028800|433759|-1.0975799560546875|0.2959499955177307; Hdac7|IDBG-179042|ENSMUSG00000022475|56233|-1.506809949874878|…
cond_1	Signaling by NOTCH1 HD+PEST Domain Mutants in Cancer	18599	REACTOME	10090	8	8	0	1	1	1	0.761596	1	Arrb1; Arrb2; Ep300; Hdac1; Hdac7; Hif1a; Psen1; Psen2;	Arrb1|IDBG-200741|ENSMUSG00000018909|109689|-1.285404920578003|0.21542000770568848; Arrb2|IDBG-194248|ENSMUSG00000060216|216869|-1.1272900104522705|0.2940950095653534; Ep300|IDBG-164782|ENSMUSG00000055024|328572|-1.4066100120544434|0.17967499792575836; Hdac1|IDBG-191058|ENSMUSG00000028800|433759|-1.0975799560546875|0.2959499955177307; Hdac7|IDBG-179042|ENSMUSG00000022475|56233|-1.506809949874878|…
cond_1	Signaling by NOTCH1 PEST Domain Mutants in Cancer	18596	REACTOME	10090	8	8	0	1	1	1	0.761596	1	Arrb1; Arrb2; Ep300; Hdac1; Hdac7; Hif1a; Psen1; Psen2;	Arrb1|IDBG-200741|ENSMUSG00000018909|109689|-1.285404920578003|0.21542000770568848; Arrb2|IDBG-194248|ENSMUSG00000060216|216869|-1.1272900104522705|0.2940950095653534; Ep300|IDBG-164782|ENSMUSG00000055024|328572|-1.4066100120544434|0.17967499792575836; Hdac1|IDBG-191058|ENSMUSG00000028800|433759|-1.0975799560546875|0.2959499955177307; Hdac7|IDBG-179042|ENSMUSG00000022475|56233|-1.506809949874878|…
cond_1	Signaling by NOTCH1 in Cancer	18593	REACTOME	10090	8	8	0	1	1	1	0.761596	1	Arrb1; Arrb2; Ep300; Hdac1; Hdac7; Hif1a; Psen1; Psen2;	Arrb1|IDBG-200741|ENSMUSG00000018909|109689|-1.285404920578003|0.21542000770568848; Arrb2|IDBG-194248|ENSMUSG00000060216|216869|-1.1272900104522705|0.2940950095653534; Ep300|IDBG-164782|ENSMUSG00000055024|328572|-1.4066100120544434|0.17967499792575836; Hdac1|IDBG-191058|ENSMUSG00000028800|433759|-1.0975799560546875|0.2959499955177307; Hdac7|IDBG-179042|ENSMUSG00000022475|56233|-1.506809949874878|…
cond_1	Signaling by NOTCH1 t(7;9)(NOTCH1:M1580_K2555) Translocation Mutant	18363	REACTOME	10090	8	8	0	1	1	1	0.761596	1	Arrb1; Arrb2; Ep300; Hdac1; Hdac7; Hif1a; Psen1; Psen2;	Arrb1|IDBG-200741|ENSMUSG00000018909|109689|-1.285404920578003|0.21542000770568848; Arrb2|IDBG-194248|ENSMUSG00000060216|216869|-1.1272900104522705|0.2940950095653534; Ep300|IDBG-164782|ENSMUSG00000055024|328572|-1.4066100120544434|0.17967499792575836; Hdac1|IDBG-191058|ENSMUSG00000028800|433759|-1.0975799560546875|0.2959499955177307; Hdac7|IDBG-179042|ENSMUSG00000022475|56233|-1.506809949874878|…
cond_1	TGF-beta signaling pathway	633	KEGG	10090	8	8	0	1	1	1	0.761596	1	Ep300; Ppp2ca; Rock1; Rps6kb1; Smad1; Smad3; Tgfbr1; Tgfbr2;	Ep300|IDBG-164782|ENSMUSG00000055024|328572|-1.4066100120544434|0.17967499792575836; Ppp2ca|IDBG-170858|ENSMUSG00000020349|19052|-1.1148300170898438|0.29660001397132874; Rock1|IDBG-128359|ENSMUSG00000024290|19877|-1.2578500509262085|0.1111299991607666; Rps6kb1|IDBG-206895|ENSMUSG00000020516|72508|-1.7761199474334717|0.008209999650716782; Smad1|IDBG-170516|ENSMUSG00000031681|17125|-1.0551300048828…
cond_1	Viral myocarditis	8115	KEGG	10090	8	8	0	1	1	1	0.761596	1	Abl1; Casp3; Casp8; Cav1; Fyn; Myh6; Myh7; Rac1;	Abl1|IDBG-158216|ENSMUSG00000026842|11350|-1.249400019645691|0.04501999914646149; Casp3|IDBG-154306|ENSMUSG00000031628|12367|-1.485219955444336|0.028030000627040863; Casp8|IDBG-157464|ENSMUSG00000026029|12370|-1.4072699546813965|0.003329999977722764; Cav1|IDBG-129000|ENSMUSG00000007655|12389|-1.1388700008392334|0.21376000344753265; Fyn|IDBG-144629|ENSMUSG00000019843|14360|-1.6235599517822266|3.60…
cond_1	activated TAK1 mediates p38 MAPK activation	18054	REACTOME	10090	8	8	0	1	1	1	0.761596	1	Map2k3; Map2k6; Map3k7; Mapk11; Mapk14; Mapkapk3; Tab1; Tab3;	Map2k3|IDBG-182020|ENSMUSG00000018932|26397|-2.1236050128936768|0.0013849999522790313; Map2k6|IDBG-213977|ENSMUSG00000020623|26399|-1.248039960861206|0.1155100017786026; Map3k7|IDBG-132962|ENSMUSG00000028284|26409|-1.0268399715423584|0.44481000304222107; Mapk11|IDBG-172712|ENSMUSG00000053137|19094|-1.1965301036834717|0.17520000040531158; Mapk14|IDBG-158983|ENSMUSG00000053436|26416|-1.130499958992…
cond_1	VEGF signaling pathway	645	KEGG	10090	16	16	0	1	1	2	0.766126	1	Akt1; Akt3; Bad; Cdc42; Hras1; Map2k1; Mapk11; Mapk14; Mapkapk3; Pik3cb; Pik3cd; Pik3cg; Ptk2; Pxn; Rac1; Raf1;	Akt1|IDBG-174623|ENSMUSG00000001729|11651|-1.072119951248169|0.38433998823165894; Akt3|IDBG-206738|ENSMUSG00000019699|23797|-1.704990029335022|0.01027000043541193; Bad|IDBG-137335|ENSMUSG00000024959|12015|-1.3687500953674316|0.05316000059247017; Cdc42|IDBG-198471|ENSMUSG00000006699|12540|-1.0530600547790527|0.3666599988937378; Hras1|IDBG-212024|ENSMUSG00000025499|15461|-1.4030250310897827|0.07833…
cond_1	PI-3K cascade	18028	REACTOME	10090	24	24	0	1	1	3	0.782039	1	Akt1; Akt1s1; Bad; Egfr; Erbb4; Foxo1; Foxo3; Foxo4; Frs2; Fyn; Gab1; Grb2; Gsk3a; Lck; Mdm2; Mlst8; Mtor; Pdgfra; Phlpp1; Pik3cb; Pik3cd; Pten; Ptpn11; Rictor;	Akt1|IDBG-174623|ENSMUSG00000001729|11651|-1.072119951248169|0.38433998823165894; Akt1s1|IDBG-179873|ENSMUSG00000011096|67605|-1.3273699283599854|0.06284499913454056; Bad|IDBG-137335|ENSMUSG00000024959|12015|-1.3687500953674316|0.05316000059247017; Egfr|IDBG-151194|ENSMUSG00000020122|13649|-1.1026999950408936|0.21166999638080597; Erbb4|IDBG-164078|ENSMUSG00000062209|13869|-1.1748499870300293|0.18…
cond_1	PI3K events in ERBB2 signaling	19422	REACTOME	10090	24	24	0	1	1	3	0.782039	1	Akt1; Akt1s1; Bad; Egfr; Erbb4; Foxo1; Foxo3; Foxo4; Frs2; Fyn; Gab1; Grb2; Gsk3a; Lck; Mdm2; Mlst8; Mtor; Pdgfra; Phlpp1; Pik3cb; Pik3cd; Pten; Ptpn11; Rictor;	Akt1|IDBG-174623|ENSMUSG00000001729|11651|-1.072119951248169|0.38433998823165894; Akt1s1|IDBG-179873|ENSMUSG00000011096|67605|-1.3273699283599854|0.06284499913454056; Bad|IDBG-137335|ENSMUSG00000024959|12015|-1.3687500953674316|0.05316000059247017; Egfr|IDBG-151194|ENSMUSG00000020122|13649|-1.1026999950408936|0.21166999638080597; Erbb4|IDBG-164078|ENSMUSG00000062209|13869|-1.1748499870300293|0.18…
cond_1	PI3K events in ERBB4 signaling	18006	REACTOME	10090	24	24	0	1	1	3	0.782039	1	Akt1; Akt1s1; Bad; Egfr; Erbb4; Foxo1; Foxo3; Foxo4; Frs2; Fyn; Gab1; Grb2; Gsk3a; Lck; Mdm2; Mlst8; Mtor; Pdgfra; Phlpp1; Pik3cb; Pik3cd; Pten; Ptpn11; Rictor;	Akt1|IDBG-174623|ENSMUSG00000001729|11651|-1.072119951248169|0.38433998823165894; Akt1s1|IDBG-179873|ENSMUSG00000011096|67605|-1.3273699283599854|0.06284499913454056; Bad|IDBG-137335|ENSMUSG00000024959|12015|-1.3687500953674316|0.05316000059247017; Egfr|IDBG-151194|ENSMUSG00000020122|13649|-1.1026999950408936|0.21166999638080597; Erbb4|IDBG-164078|ENSMUSG00000062209|13869|-1.1748499870300293|0.18…
cond_1	PI3K/AKT Signaling in Cancer	18809	REACTOME	10090	24	24	0	1	1	3	0.782039	1	Akt1; Akt1s1; Bad; Egfr; Erbb4; Foxo1; Foxo3; Foxo4; Frs2; Fyn; Gab1; Grb2; Gsk3a; Lck; Mdm2; Mlst8; Mtor; Pdgfra; Phlpp1; Pik3cb; Pik3cd; Pten; Ptpn11; Rictor;	Akt1|IDBG-174623|ENSMUSG00000001729|11651|-1.072119951248169|0.38433998823165894; Akt1s1|IDBG-179873|ENSMUSG00000011096|67605|-1.3273699283599854|0.06284499913454056; Bad|IDBG-137335|ENSMUSG00000024959|12015|-1.3687500953674316|0.05316000059247017; Egfr|IDBG-151194|ENSMUSG00000020122|13649|-1.1026999950408936|0.21166999638080597; Erbb4|IDBG-164078|ENSMUSG00000062209|13869|-1.1748499870300293|0.18…
cond_1	PI3K/AKT activation	16822	REACTOME	10090	24	24	0	1	1	3	0.782039	1	Akt1; Akt1s1; Bad; Egfr; Erbb4; Foxo1; Foxo3; Foxo4; Frs2; Fyn; Gab1; Grb2; Gsk3a; Lck; Mdm2; Mlst8; Mtor; Pdgfra; Phlpp1; Pik3cb; Pik3cd; Pten; Ptpn11; Rictor;	Akt1|IDBG-174623|ENSMUSG00000001729|11651|-1.072119951248169|0.38433998823165894; Akt1s1|IDBG-179873|ENSMUSG00000011096|67605|-1.3273699283599854|0.06284499913454056; Bad|IDBG-137335|ENSMUSG00000024959|12015|-1.3687500953674316|0.05316000059247017; Egfr|IDBG-151194|ENSMUSG00000020122|13649|-1.1026999950408936|0.21166999638080597; Erbb4|IDBG-164078|ENSMUSG00000062209|13869|-1.1748499870300293|0.18…
cond_1	PIP3 activates AKT signaling	17613	REACTOME	10090	24	24	0	1	1	3	0.782039	1	Akt1; Akt1s1; Bad; Egfr; Erbb4; Foxo1; Foxo3; Foxo4; Frs2; Fyn; Gab1; Grb2; Gsk3a; Lck; Mdm2; Mlst8; Mtor; Pdgfra; Phlpp1; Pik3cb; Pik3cd; Pten; Ptpn11; Rictor;	Akt1|IDBG-174623|ENSMUSG00000001729|11651|-1.072119951248169|0.38433998823165894; Akt1s1|IDBG-179873|ENSMUSG00000011096|67605|-1.3273699283599854|0.06284499913454056; Bad|IDBG-137335|ENSMUSG00000024959|12015|-1.3687500953674316|0.05316000059247017; Egfr|IDBG-151194|ENSMUSG00000020122|13649|-1.1026999950408936|0.21166999638080597; Erbb4|IDBG-164078|ENSMUSG00000062209|13869|-1.1748499870300293|0.18…
cond_1	Prostate cancer	773	KEGG	10090	24	24	0	1	1	3	0.782039	1	Akt1; Akt3; Atf4; Bad; Cdk2; Egfr; Ep300; Foxo1; Grb2; Hras1; Hsp90aa1; Hsp90ab1; Ikbkb; Lef1; Map2k1; Mdm2; Mtor; Pdgfra; Pik3cb; Pik3cd; Pik3cg; Pten; Raf1; Sos1;	Akt1|IDBG-174623|ENSMUSG00000001729|11651|-1.072119951248169|0.38433998823165894; Akt3|IDBG-206738|ENSMUSG00000019699|23797|-1.704990029335022|0.01027000043541193; Atf4|IDBG-163574|ENSMUSG00000042406|11911|-1.1159199476242065|0.24708999693393707; Bad|IDBG-137335|ENSMUSG00000024959|12015|-1.3687500953674316|0.05316000059247017; Cdk2|IDBG-198142|ENSMUSG00000025358|12566|-1.5622199773788452|0.038290…
cond_1	Signal Transduction	19426	REACTOME	10090	131	131	0	1	1	19	0.795398	1	Adrb1; Akt1; Akt1s1; Ap2b1; Ap2m1; App; Arhgef2; Arrb1; Arrb2; Bad; Baiap2; Bcl2l11; Camk2a; Casp2; Casp3; Cav1; Cbl; Ccr5; Cdc37; Cdc42; Cdk5; Cdk9; Csnk1a1; Csnk2a1; Dgka; Dnm1; Eef2k; Egfr; Eif4ebp1; Ep300; Eps15l1; Erbb4; F2rl1; Flt4; Foxo1; Foxo3; Foxo4; Frs2; Fyn; Gab1; Gfap; Gna11; Grb10; Grb2; Grk5; Grm1; Grm7; Gsk3a; Hdac1; Hdac7; Hif1a; Hras1; Hrh1; Hsp90aa1; Ikbkb; Il6st; Itpr3; Lck; L…	Adrb1|IDBG-179107|ENSMUSG00000035283|11554|-1.0141600370407104|0.4600600004196167; Akt1|IDBG-174623|ENSMUSG00000001729|11651|-1.072119951248169|0.38433998823165894; Akt1s1|IDBG-179873|ENSMUSG00000011096|67605|-1.3273699283599854|0.06284499913454056; Ap2b1|IDBG-205183|ENSMUSG00000035152|71770|-1.0269800424575806|0.4396199882030487; Ap2m1|IDBG-144450|ENSMUSG00000022841|11773|-1.0281200408935547|0.4…
cond_1	Membrane Trafficking	17132	REACTOME	10090	17	17	0	1	1	2	0.796059	1	Akt1; Ap2m1; Arrb1; Dnm1; Gja1; M6pr; Prkab1; Prkab2; Rab10; Rab11a; Rab14; Rab4a; Rac1; Sfn; Stam2; Ywhab; Ywhaz;	Akt1|IDBG-174623|ENSMUSG00000001729|11651|-1.072119951248169|0.38433998823165894; Ap2m1|IDBG-144450|ENSMUSG00000022841|11773|-1.0281200408935547|0.41850000619888306; Arrb1|IDBG-200741|ENSMUSG00000018909|109689|-1.285404920578003|0.21542000770568848; Dnm1|IDBG-159551|ENSMUSG00000026825|13429|-1.10139000415802|0.2686600089073181; Gja1|IDBG-152172|ENSMUSG00000050953|14609|-1.117609977722168|0.280059…
cond_1	Signaling by EGFR in Cancer	19724	REACTOME	10090	46	46	0	1	1	6	0.797942	1	Akt1; Akt1s1; Ap2b1; Ap2m1; Bad; Cbl; Cdc37; Cdc42; Egfr; Eps15l1; Erbb4; Foxo1; Foxo3; Foxo4; Frs2; Fyn; Gab1; Grb2; Gsk3a; Hras1; Hsp90aa1; Il6st; Itpr3; Lck; Map2k1; Mdm2; Mlst8; Mtor; Pdgfra; Phlpp1; Pik3cb; Pik3cd; Prkaca; Prkar1a; Prkar1b; Prkcd; Prkce; Pten; Ptpn11; Pxn; Raf1; Rictor; Shc1; Sos1; Stam2; Ywhab;	Akt1|IDBG-174623|ENSMUSG00000001729|11651|-1.072119951248169|0.38433998823165894; Akt1s1|IDBG-179873|ENSMUSG00000011096|67605|-1.3273699283599854|0.06284499913454056; Ap2b1|IDBG-205183|ENSMUSG00000035152|71770|-1.0269800424575806|0.4396199882030487; Ap2m1|IDBG-144450|ENSMUSG00000022841|11773|-1.0281200408935547|0.41850000619888306; Bad|IDBG-137335|ENSMUSG00000024959|12015|-1.3687500953674316|0.05…
cond_1	FRS2-mediated cascade	19068	REACTOME	10090	9	9	0	1	1	1	0.801216	1	Frs2; Grb2; Hras1; Il6st; Map2k1; Ptpn11; Raf1; Sos1; Ywhab;	Frs2|IDBG-191602|ENSMUSG00000020170|327826|-1.1084599494934082|0.2331800013780594; Grb2|IDBG-214339|ENSMUSG00000059923|14784|-1.4917149543762207|0.1595049947500229; Hras1|IDBG-212024|ENSMUSG00000025499|15461|-1.4030250310897827|0.0783350020647049; Il6st|IDBG-182517|ENSMUSG00000021756|16195|-1.0847200155258179|0.3258099853992462; Map2k1|IDBG-176099|ENSMUSG00000004936|26395|-1.7877800464630127|9.99…
cond_1	GRB2 events in EGFR signaling	19580	REACTOME	10090	9	9	0	1	1	1	0.801216	1	Egfr; Grb2; Hras1; Il6st; Map2k1; Ptpn11; Raf1; Sos1; Ywhab;	Egfr|IDBG-151194|ENSMUSG00000020122|13649|-1.1026999950408936|0.21166999638080597; Grb2|IDBG-214339|ENSMUSG00000059923|14784|-1.4917149543762207|0.1595049947500229; Hras1|IDBG-212024|ENSMUSG00000025499|15461|-1.4030250310897827|0.0783350020647049; Il6st|IDBG-182517|ENSMUSG00000021756|16195|-1.0847200155258179|0.3258099853992462; Map2k1|IDBG-176099|ENSMUSG00000004936|26395|-1.7877800464630127|9.99…
cond_1	NOD1/2 Signaling Pathway	18766	REACTOME	10090	9	9	0	1	1	1	0.801216	1	Card9; Casp8; Ikbkb; Map2k6; Map3k7; Mapk11; Mapk14; Tab1; Tab3;	Card9|IDBG-148496|ENSMUSG00000026928|332579|-1.5052800178527832|0.01228999998420477; Casp8|IDBG-157464|ENSMUSG00000026029|12370|-1.4072699546813965|0.003329999977722764; Ikbkb|IDBG-141021|ENSMUSG00000031537|16150|-1.0139199495315552|0.4517799913883209; Map2k6|IDBG-213977|ENSMUSG00000020623|26399|-1.248039960861206|0.1155100017786026; Map3k7|IDBG-132962|ENSMUSG00000028284|26409|-1.0268399715423584…
cond_1	Signaling by Robo receptor	17917	REACTOME	10090	9	9	0	1	1	1	0.801216	1	Abl1; Cdc42; Pak2; Pak3; Pak4; Pak6; Rac1; Sos1; Vasp;	Abl1|IDBG-158216|ENSMUSG00000026842|11350|-1.249400019645691|0.04501999914646149; Cdc42|IDBG-198471|ENSMUSG00000006699|12540|-1.0530600547790527|0.3666599988937378; Pak2|IDBG-153570|ENSMUSG00000022781|224105|-1.2386850118637085|0.020394999533891678; Pak3|IDBG-176809|ENSMUSG00000031284|18481|-1.3041000366210938|0.02739499881863594; Pak4|IDBG-163840|ENSMUSG00000030602|233033,70584|-1.50330495834350…
cond_1	Signaling by constitutively active EGFR	16964	REACTOME	10090	9	9	0	1	1	1	0.801216	1	Cbl; Cdc37; Egfr; Gab1; Grb2; Hras1; Hsp90aa1; Shc1; Sos1;	Cbl|IDBG-155970|ENSMUSG00000034342|12402|-1.0728100538253784|0.36107000708580017; Cdc37|IDBG-139272|ENSMUSG00000019471|12539|-1.0851850509643555|0.35675501823425293; Egfr|IDBG-151194|ENSMUSG00000020122|13649|-1.1026999950408936|0.21166999638080597; Gab1|IDBG-171147|ENSMUSG00000031714|14388|-1.263219952583313|0.12300000339746475; Grb2|IDBG-214339|ENSMUSG00000059923|14784|-1.4917149543762207|0.1595…
cond_1	GAB1 signalosome	19115	REACTOME	10090	25	25	0	1	1	3	0.806372	1	Akt1; Akt1s1; Bad; Egfr; Erbb4; Foxo1; Foxo3; Foxo4; Frs2; Fyn; Gab1; Grb2; Gsk3a; Lck; Mdm2; Mlst8; Mtor; Pdgfra; Phlpp1; Pik3cb; Pik3cd; Pten; Ptpn11; Pxn; Rictor;	Akt1|IDBG-174623|ENSMUSG00000001729|11651|-1.072119951248169|0.38433998823165894; Akt1s1|IDBG-179873|ENSMUSG00000011096|67605|-1.3273699283599854|0.06284499913454056; Bad|IDBG-137335|ENSMUSG00000024959|12015|-1.3687500953674316|0.05316000059247017; Egfr|IDBG-151194|ENSMUSG00000020122|13649|-1.1026999950408936|0.21166999638080597; Erbb4|IDBG-164078|ENSMUSG00000062209|13869|-1.1748499870300293|0.18…
cond_1	MyD88:Mal cascade initiated on plasma membrane	19563	REACTOME	10090	25	25	0	1	1	3	0.806372	1	App; Atf2; Btk; Ikbkb; Il6st; Jun; Map2k1; Map2k3; Map2k6; Map3k7; Mapk11; Mapk14; Mapk7; Mapk8; Mapk9; Mapkapk3; Nfkb2; Peli1; Ppp2ca; Ptpn11; Rps6ka3; Rps6ka5; Tab1; Tab3; Tlr6;	App|IDBG-172954|ENSMUSG00000022892|11820|-1.168239951133728|0.27553001046180725; Atf2|IDBG-180520|ENSMUSG00000027104|102641666,11909|-1.0781300067901611|0.3060300052165985; Btk|IDBG-171427|ENSMUSG00000031264|12229|-2.408329963684082|3.600000054575503E-4; Ikbkb|IDBG-141021|ENSMUSG00000031537|16150|-1.0139199495315552|0.4517799913883209; Il6st|IDBG-182517|ENSMUSG00000021756|16195|-1.084720015525817…
cond_1	Toll Like Receptor 2 (TLR2) Cascade	16707	REACTOME	10090	25	25	0	1	1	3	0.806372	1	App; Atf2; Btk; Ikbkb; Il6st; Jun; Map2k1; Map2k3; Map2k6; Map3k7; Mapk11; Mapk14; Mapk7; Mapk8; Mapk9; Mapkapk3; Nfkb2; Peli1; Ppp2ca; Ptpn11; Rps6ka3; Rps6ka5; Tab1; Tab3; Tlr6;	App|IDBG-172954|ENSMUSG00000022892|11820|-1.168239951133728|0.27553001046180725; Atf2|IDBG-180520|ENSMUSG00000027104|102641666,11909|-1.0781300067901611|0.3060300052165985; Btk|IDBG-171427|ENSMUSG00000031264|12229|-2.408329963684082|3.600000054575503E-4; Ikbkb|IDBG-141021|ENSMUSG00000031537|16150|-1.0139199495315552|0.4517799913883209; Il6st|IDBG-182517|ENSMUSG00000021756|16195|-1.084720015525817…
cond_1	Toll Like Receptor TLR1:TLR2 Cascade	17466	REACTOME	10090	25	25	0	1	1	3	0.806372	1	App; Atf2; Btk; Ikbkb; Il6st; Jun; Map2k1; Map2k3; Map2k6; Map3k7; Mapk11; Mapk14; Mapk7; Mapk8; Mapk9; Mapkapk3; Nfkb2; Peli1; Ppp2ca; Ptpn11; Rps6ka3; Rps6ka5; Tab1; Tab3; Tlr6;	App|IDBG-172954|ENSMUSG00000022892|11820|-1.168239951133728|0.27553001046180725; Atf2|IDBG-180520|ENSMUSG00000027104|102641666,11909|-1.0781300067901611|0.3060300052165985; Btk|IDBG-171427|ENSMUSG00000031264|12229|-2.408329963684082|3.600000054575503E-4; Ikbkb|IDBG-141021|ENSMUSG00000031537|16150|-1.0139199495315552|0.4517799913883209; Il6st|IDBG-182517|ENSMUSG00000021756|16195|-1.084720015525817…
cond_1	Toll Like Receptor TLR6:TLR2 Cascade	17784	REACTOME	10090	25	25	0	1	1	3	0.806372	1	App; Atf2; Btk; Ikbkb; Il6st; Jun; Map2k1; Map2k3; Map2k6; Map3k7; Mapk11; Mapk14; Mapk7; Mapk8; Mapk9; Mapkapk3; Nfkb2; Peli1; Ppp2ca; Ptpn11; Rps6ka3; Rps6ka5; Tab1; Tab3; Tlr6;	App|IDBG-172954|ENSMUSG00000022892|11820|-1.168239951133728|0.27553001046180725; Atf2|IDBG-180520|ENSMUSG00000027104|102641666,11909|-1.0781300067901611|0.3060300052165985; Btk|IDBG-171427|ENSMUSG00000031264|12229|-2.408329963684082|3.600000054575503E-4; Ikbkb|IDBG-141021|ENSMUSG00000031537|16150|-1.0139199495315552|0.4517799913883209; Il6st|IDBG-182517|ENSMUSG00000021756|16195|-1.084720015525817…
cond_1	Toll-Like Receptors Cascades	18742	REACTOME	10090	33	33	0	1	1	4	0.820051	1	App; Atf2; Birc3; Btk; Casp8; Dnm1; Eea1; Ikbkb; Il6st; Jun; Map2k1; Map2k3; Map2k6; Map3k7; Mapk11; Mapk14; Mapk7; Mapk8; Mapk9; Mapkapk3; Nfkb2; Peli1; Ppp2ca; Ptpn11; Rps6ka3; Rps6ka5; Tab1; Tab3; Tbk1; Tlr3; Tlr6; Tlr7; Tlr8;	App|IDBG-172954|ENSMUSG00000022892|11820|-1.168239951133728|0.27553001046180725; Atf2|IDBG-180520|ENSMUSG00000027104|102641666,11909|-1.0781300067901611|0.3060300052165985; Birc3|IDBG-133177|ENSMUSG00000032000|11796|-1.535290002822876|9.999999747378752E-6; Btk|IDBG-171427|ENSMUSG00000031264|12229|-2.408329963684082|3.600000054575503E-4; Casp8|IDBG-157464|ENSMUSG00000026029|12370|-1.40726995468139…
cond_1	Cell Cycle	17635	REACTOME	10090	18	18	0	1	1	2	0.822624	1	Cdc25a; Cdk2; Cdk6; Chek2; Csnk2a1; Dyrk1a; Hdac1; Hsp90aa1; Mdm2; Nek9; Ppp1r12a; Ppp2ca; Ppp2r5a; Prkaca; Psmc5; Psmd2; Rfwd2; Taok1;	Cdc25a|IDBG-201603|ENSMUSG00000032477|12530|-1.2454500198364258|0.12320999801158905; Cdk2|IDBG-198142|ENSMUSG00000025358|12566|-1.5622199773788452|0.03829000145196915; Cdk6|IDBG-131439|ENSMUSG00000040274|12571|-1.5676549673080444|0.06859499961137772; Chek2|IDBG-190635|ENSMUSG00000029521|50883|-1.4035500288009644|0.026660000905394554; Csnk2a1|IDBG-209641|ENSMUSG00000074698|12995|-1.199790000915527…
cond_1	Colorectal cancer	702	KEGG	10090	18	18	0	1	1	2	0.822624	1	Akt1; Akt3; Bad; Bax; Casp3; Jun; Lef1; Map2k1; Mapk8; Mapk9; Pik3cb; Pik3cd; Pik3cg; Rac1; Raf1; Smad3; Tgfbr1; Tgfbr2;	Akt1|IDBG-174623|ENSMUSG00000001729|11651|-1.072119951248169|0.38433998823165894; Akt3|IDBG-206738|ENSMUSG00000019699|23797|-1.704990029335022|0.01027000043541193; Bad|IDBG-137335|ENSMUSG00000024959|12015|-1.3687500953674316|0.05316000059247017; Bax|IDBG-183241|ENSMUSG00000003873|12028|-1.415869951248169|0.011909999884665012; Casp3|IDBG-154306|ENSMUSG00000031628|12367|-1.485219955444336|0.0280300…
cond_1	Transmembrane transport of small molecules	18857	REACTOME	10090	18	18	0	1	1	2	0.822624	1	Atp1a1; Gabrb3; Ppara; Prkaca; Prkar1a; Prkar1b; Rab11a; Raf1; Sgk1; Sgk3; Slc12a5; Slc18a2; Slc1a3; Slc1a6; Slc6a1; Trpc6; Wnk1; Wnk2;	Atp1a1|IDBG-179812|ENSMUSG00000033161|11928|-1.0614800453186035|0.353630006313324; Gabrb3|IDBG-190262|ENSMUSG00000033676|14402|-2.2990951538085938|0.11034499853849411; Ppara|IDBG-170640|ENSMUSG00000022383|19013|-1.1410499811172485|0.1785999983549118; Prkaca|IDBG-173105|ENSMUSG00000005469|18747|-1.2424700260162354|0.07624000310897827; Prkar1a|IDBG-213854|ENSMUSG00000020612|19084|-1.265749931335449…
cond_1	MyD88-independent cascade	19392	REACTOME	10090	26	26	0	1	1	3	0.828439	1	App; Atf2; Birc3; Casp8; Ikbkb; Il6st; Jun; Map2k1; Map2k3; Map2k6; Map3k7; Mapk11; Mapk14; Mapk7; Mapk8; Mapk9; Mapkapk3; Nfkb2; Ppp2ca; Ptpn11; Rps6ka3; Rps6ka5; Tab1; Tab3; Tbk1; Tlr3;	App|IDBG-172954|ENSMUSG00000022892|11820|-1.168239951133728|0.27553001046180725; Atf2|IDBG-180520|ENSMUSG00000027104|102641666,11909|-1.0781300067901611|0.3060300052165985; Birc3|IDBG-133177|ENSMUSG00000032000|11796|-1.535290002822876|9.999999747378752E-6; Casp8|IDBG-157464|ENSMUSG00000026029|12370|-1.4072699546813965|0.003329999977722764; Ikbkb|IDBG-141021|ENSMUSG00000031537|16150|-1.01391994953…
cond_1	TRIF-mediated TLR3/TLR4 signaling	19584	REACTOME	10090	26	26	0	1	1	3	0.828439	1	App; Atf2; Birc3; Casp8; Ikbkb; Il6st; Jun; Map2k1; Map2k3; Map2k6; Map3k7; Mapk11; Mapk14; Mapk7; Mapk8; Mapk9; Mapkapk3; Nfkb2; Ppp2ca; Ptpn11; Rps6ka3; Rps6ka5; Tab1; Tab3; Tbk1; Tlr3;	App|IDBG-172954|ENSMUSG00000022892|11820|-1.168239951133728|0.27553001046180725; Atf2|IDBG-180520|ENSMUSG00000027104|102641666,11909|-1.0781300067901611|0.3060300052165985; Birc3|IDBG-133177|ENSMUSG00000032000|11796|-1.535290002822876|9.999999747378752E-6; Casp8|IDBG-157464|ENSMUSG00000026029|12370|-1.4072699546813965|0.003329999977722764; Ikbkb|IDBG-141021|ENSMUSG00000031537|16150|-1.01391994953…
cond_1	Toll Like Receptor 3 (TLR3) Cascade	16686	REACTOME	10090	26	26	0	1	1	3	0.828439	1	App; Atf2; Birc3; Casp8; Ikbkb; Il6st; Jun; Map2k1; Map2k3; Map2k6; Map3k7; Mapk11; Mapk14; Mapk7; Mapk8; Mapk9; Mapkapk3; Nfkb2; Ppp2ca; Ptpn11; Rps6ka3; Rps6ka5; Tab1; Tab3; Tbk1; Tlr3;	App|IDBG-172954|ENSMUSG00000022892|11820|-1.168239951133728|0.27553001046180725; Atf2|IDBG-180520|ENSMUSG00000027104|102641666,11909|-1.0781300067901611|0.3060300052165985; Birc3|IDBG-133177|ENSMUSG00000032000|11796|-1.535290002822876|9.999999747378752E-6; Casp8|IDBG-157464|ENSMUSG00000026029|12370|-1.4072699546813965|0.003329999977722764; Ikbkb|IDBG-141021|ENSMUSG00000031537|16150|-1.01391994953…
cond_1	FGF signaling pathway	16162	INOH	10090	10	10	0	1	1	1	0.834347	1	Ets1; Frs2; Gab1; Grb2; Hras1; Map2k1; Pik3cd; Prkcd; Raf1; Sos1;	Ets1|IDBG-147548|ENSMUSG00000032035|23871|-1.0551300048828125|0.27875998616218567; Frs2|IDBG-191602|ENSMUSG00000020170|327826|-1.1084599494934082|0.2331800013780594; Gab1|IDBG-171147|ENSMUSG00000031714|14388|-1.263219952583313|0.12300000339746475; Grb2|IDBG-214339|ENSMUSG00000059923|14784|-1.4917149543762207|0.1595049947500229; Hras1|IDBG-212024|ENSMUSG00000025499|15461|-1.4030250310897827|0.0783…
cond_1	GRB2 events in ERBB2 signaling	19431	REACTOME	10090	10	10	0	1	1	1	0.834347	1	Egfr; Erbb4; Grb2; Hras1; Il6st; Map2k1; Ptpn11; Raf1; Sos1; Ywhab;	Egfr|IDBG-151194|ENSMUSG00000020122|13649|-1.1026999950408936|0.21166999638080597; Erbb4|IDBG-164078|ENSMUSG00000062209|13869|-1.1748499870300293|0.18546999990940094; Grb2|IDBG-214339|ENSMUSG00000059923|14784|-1.4917149543762207|0.1595049947500229; Hras1|IDBG-212024|ENSMUSG00000025499|15461|-1.4030250310897827|0.0783350020647049; Il6st|IDBG-182517|ENSMUSG00000021756|16195|-1.0847200155258179|0.32…
cond_1	Interleukin-1 signaling	19331	REACTOME	10090	10	10	0	1	1	1	0.834347	1	Ikbkb; Map2k1; Map2k6; Map3k3; Map3k7; Map3k8; Peli1; Tab1; Tab3; Tollip;	Ikbkb|IDBG-141021|ENSMUSG00000031537|16150|-1.0139199495315552|0.4517799913883209; Map2k1|IDBG-176099|ENSMUSG00000004936|26395|-1.7877800464630127|9.999999747378752E-6; Map2k6|IDBG-213977|ENSMUSG00000020623|26399|-1.248039960861206|0.1155100017786026; Map3k3|IDBG-213345|ENSMUSG00000020700|26406|-1.162750005722046|0.06525000184774399; Map3k7|IDBG-132962|ENSMUSG00000028284|26409|-1.0268399715423584…
cond_1	Phagosome	10382	KEGG	10090	10	10	0	1	1	1	0.834347	1	Canx; Dync1li1; Eea1; M6pr; Ncf1; Nos1; Rab5a; Rab7; Rac1; Tlr6;	Canx|IDBG-168591|ENSMUSG00000020368|12330|-1.1072800159454346|0.2860099971294403; Dync1li1|IDBG-203589|ENSMUSG00000032435|235661|-1.0077099800109863|0.4710499942302704; Eea1|IDBG-187255|ENSMUSG00000036499|216238|-1.2612799406051636|9.999999747378752E-6; M6pr|IDBG-185276|ENSMUSG00000007458|17113|-1.1485199928283691|0.17937999963760376; Ncf1|IDBG-202592|ENSMUSG00000015950|17969|-1.8212800025939941|…
cond_1	Signaling by SCF-KIT	17280	REACTOME	10090	34	34	0	1	1	4	0.838901	1	Akt1; Akt1s1; Bad; Cbl; Egfr; Erbb4; Foxo1; Foxo3; Foxo4; Frs2; Fyn; Gab1; Grb10; Grb2; Gsk3a; Hras1; Il6st; Lck; Map2k1; Mdm2; Mlst8; Mtor; Pdgfra; Phlpp1; Pik3cb; Pik3cd; Pten; Ptpn11; Rac1; Raf1; Rictor; Sos1; Stat3; Ywhab;	Akt1|IDBG-174623|ENSMUSG00000001729|11651|-1.072119951248169|0.38433998823165894; Akt1s1|IDBG-179873|ENSMUSG00000011096|67605|-1.3273699283599854|0.06284499913454056; Bad|IDBG-137335|ENSMUSG00000024959|12015|-1.3687500953674316|0.05316000059247017; Cbl|IDBG-155970|ENSMUSG00000034342|12402|-1.0728100538253784|0.36107000708580017; Egfr|IDBG-151194|ENSMUSG00000020122|13649|-1.1026999950408936|0.2116…
cond_1	Apoptosis	759	KEGG	10090	19	19	0	1	1	2	0.846106	1	Akt1; Akt3; Bad; Bax; Birc3; Capn2; Casp3; Casp6; Casp7; Casp8; Ikbkb; Map3k14; Pik3cb; Pik3cd; Pik3cg; Prkaca; Prkar1a; Prkar1b; Xiap;	Akt1|IDBG-174623|ENSMUSG00000001729|11651|-1.072119951248169|0.38433998823165894; Akt3|IDBG-206738|ENSMUSG00000019699|23797|-1.704990029335022|0.01027000043541193; Bad|IDBG-137335|ENSMUSG00000024959|12015|-1.3687500953674316|0.05316000059247017; Bax|IDBG-183241|ENSMUSG00000003873|12028|-1.415869951248169|0.011909999884665012; Birc3|IDBG-133177|ENSMUSG00000032000|11796|-1.535290002822876|9.9999997…
cond_1	Chagas disease (American trypanosomiasis)	10401	KEGG	10090	19	19	0	1	1	2	0.846106	1	Akt1; Akt3; Casp8; Gna11; Ikbkb; Jun; Mapk11; Mapk14; Mapk8; Mapk9; Pik3cb; Pik3cd; Pik3cg; Plcb1; Ppp2ca; Smad3; Tgfbr1; Tgfbr2; Tlr6;	Akt1|IDBG-174623|ENSMUSG00000001729|11651|-1.072119951248169|0.38433998823165894; Akt3|IDBG-206738|ENSMUSG00000019699|23797|-1.704990029335022|0.01027000043541193; Casp8|IDBG-157464|ENSMUSG00000026029|12370|-1.4072699546813965|0.003329999977722764; Gna11|IDBG-178777|ENSMUSG00000034781|14672|-1.2976399660110474|0.06102000176906586; Ikbkb|IDBG-141021|ENSMUSG00000031537|16150|-1.0139199495315552|0.4…
cond_1	MAP kinase activation in TLR cascade	17697	REACTOME	10090	19	19	0	1	1	2	0.846106	1	Atf2; Il6st; Jun; Map2k1; Map2k3; Map2k6; Map3k7; Mapk11; Mapk14; Mapk7; Mapk8; Mapk9; Mapkapk3; Ppp2ca; Ptpn11; Rps6ka3; Rps6ka5; Tab1; Tab3;	Atf2|IDBG-180520|ENSMUSG00000027104|102641666,11909|-1.0781300067901611|0.3060300052165985; Il6st|IDBG-182517|ENSMUSG00000021756|16195|-1.0847200155258179|0.3258099853992462; Jun|IDBG-164161|ENSMUSG00000052684|16476|-1.2689199447631836|0.1919099986553192; Map2k1|IDBG-176099|ENSMUSG00000004936|26395|-1.7877800464630127|9.999999747378752E-6; Map2k3|IDBG-182020|ENSMUSG00000018932|26397|-2.1236050128…
cond_1	Pancreatic cancer	795	KEGG	10090	19	19	0	1	1	2	0.846106	1	Akt1; Akt3; Bad; Cdc42; Cdk6; Egfr; Ikbkb; Map2k1; Mapk8; Mapk9; Pik3cb; Pik3cd; Pik3cg; Rac1; Raf1; Smad3; Stat3; Tgfbr1; Tgfbr2;	Akt1|IDBG-174623|ENSMUSG00000001729|11651|-1.072119951248169|0.38433998823165894; Akt3|IDBG-206738|ENSMUSG00000019699|23797|-1.704990029335022|0.01027000043541193; Bad|IDBG-137335|ENSMUSG00000024959|12015|-1.3687500953674316|0.05316000059247017; Cdc42|IDBG-198471|ENSMUSG00000006699|12540|-1.0530600547790527|0.3666599988937378; Cdk6|IDBG-131439|ENSMUSG00000040274|12571|-1.5676549673080444|0.068594…
cond_1	TGF-beta signaling	16256	INOH	10090	19	19	0	1	1	2	0.846106	1	Atf2; Hdac1; Hdac7; Jun; Map2k3; Map2k6; Map3k7; Mapk11; Mapk14; Mapk7; Mapk8; Mapk9; Psmd2; Smad1; Smad3; Tab1; Tgfbr1; Tgfbr2; Xiap;	Atf2|IDBG-180520|ENSMUSG00000027104|102641666,11909|-1.0781300067901611|0.3060300052165985; Hdac1|IDBG-191058|ENSMUSG00000028800|433759|-1.0975799560546875|0.2959499955177307; Hdac7|IDBG-179042|ENSMUSG00000022475|56233|-1.506809949874878|0.0012600000482052565; Jun|IDBG-164161|ENSMUSG00000052684|16476|-1.2689199447631836|0.1919099986553192; Map2k3|IDBG-182020|ENSMUSG00000018932|26397|-2.1236050128…
cond_1	NGF signalling via TRKA from the plasma membrane	19284	REACTOME	10090	49	49	0	1	1	6	0.848353	1	Akt1; Akt1s1; Ap2b1; Ap2m1; Bad; Dnm1; Egfr; Erbb4; Foxo1; Foxo3; Foxo4; Frs2; Fyn; Gab1; Grb2; Gsk3a; Hras1; Il6st; Itpr3; Lck; Map2k1; Mapk11; Mapk14; Mapk7; Mapkapk3; Mdm2; Mlst8; Mtor; Ntrk2; Pdgfra; Phlpp1; Pik3cb; Pik3cd; Ppp2ca; Prkaca; Prkar1a; Prkar1b; Prkcd; Prkce; Pten; Ptpn11; Raf1; Rictor; Rps6ka3; Rps6ka5; Shc1; Sos1; Stat3; Ywhab;	Akt1|IDBG-174623|ENSMUSG00000001729|11651|-1.072119951248169|0.38433998823165894; Akt1s1|IDBG-179873|ENSMUSG00000011096|67605|-1.3273699283599854|0.06284499913454056; Ap2b1|IDBG-205183|ENSMUSG00000035152|71770|-1.0269800424575806|0.4396199882030487; Ap2m1|IDBG-144450|ENSMUSG00000022841|11773|-1.0281200408935547|0.41850000619888306; Bad|IDBG-137335|ENSMUSG00000024959|12015|-1.3687500953674316|0.05…
cond_1	Amoebiasis	10368	KEGG	10090	11	11	0	1	1	1	0.862035	1	Casp3; Gna11; Pik3cb; Pik3cd; Pik3cg; Plcb1; Prkaca; Ptk2; Rab5a; Rab7; Vcl;	Casp3|IDBG-154306|ENSMUSG00000031628|12367|-1.485219955444336|0.028030000627040863; Gna11|IDBG-178777|ENSMUSG00000034781|14672|-1.2976399660110474|0.06102000176906586; Pik3cb|IDBG-192637|ENSMUSG00000032462|74769|-1.3449349403381348|0.061149999499320984; Pik3cd|IDBG-205331|ENSMUSG00000039936|18707|-1.3427900075912476|0.02379000000655651; Pik3cg|IDBG-133881|ENSMUSG00000020573|30955|-1.0755999088287…
cond_1	EPHB-mediated forward signaling	18609	REACTOME	10090	11	11	0	1	1	1	0.862035	1	Cdc42; Ephb1; Ephb3; Ephb4; Fyn; Grin1; Hras1; Ptk2; Rac1; Rock1; Wasl;	Cdc42|IDBG-198471|ENSMUSG00000006699|12540|-1.0530600547790527|0.3666599988937378; Ephb1|IDBG-193780|ENSMUSG00000032537|270190|-1.0501799583435059|0.3681800067424774; Ephb3|IDBG-146613|ENSMUSG00000005958|13845|-1.2725199460983276|0.11781000345945358; Ephb4|IDBG-204963|ENSMUSG00000029710|13846|-1.136009931564331|0.19601500034332275; Fyn|IDBG-144629|ENSMUSG00000019843|14360|-1.6235599517822266|3.60…
cond_1	GPCR ligand binding	18571	REACTOME	10090	11	11	0	1	1	1	0.862035	1	Adrb1; App; Ccr5; F2rl1; Grm1; Grm7; Hrh1; Mc4r; Mc5r; Oprm1; Sstr2;	Adrb1|IDBG-179107|ENSMUSG00000035283|11554|-1.0141600370407104|0.4600600004196167; App|IDBG-172954|ENSMUSG00000022892|11820|-1.168239951133728|0.27553001046180725; Ccr5|IDBG-258112|ENSMUSG00000079227|12774|-1.4086449146270752|0.16237999498844147; F2rl1|IDBG-173973|ENSMUSG00000021678|14063|-1.0703999996185303|0.34571000933647156; Grm1|IDBG-133363|ENSMUSG00000019828|14816|-1.307289958000183|0.04478…
cond_1	Axon guidance	18680	REACTOME	10090	50	50	0	1	1	6	0.862784	1	Abl1; Ap2b1; Ap2m1; Cdc42; Cdk5; Cdk5r1; Crmp1; Csnk2a1; Dcx; Dnm1; Dpysl2; Dpysl3; Egfr; Epha4; Ephb1; Ephb3; Ephb4; Ezr; Fyn; Grb2; Grin1; Hras1; Hsp90aa1; Hsp90ab1; Il6st; Kcnq2; Kcnq3; Map2k1; Pak2; Pak3; Pak4; Pak6; Pip5k1c; Prkcq; Psen2; Ptk2; Ptpn11; Rac1; Raf1; Rock1; Rps6ka3; Rps6ka4; Rps6ka5; Siah1a; Siah2; Sos1; Trpc6; Vasp; Wasl; Ywhab;	Abl1|IDBG-158216|ENSMUSG00000026842|11350|-1.249400019645691|0.04501999914646149; Ap2b1|IDBG-205183|ENSMUSG00000035152|71770|-1.0269800424575806|0.4396199882030487; Ap2m1|IDBG-144450|ENSMUSG00000022841|11773|-1.0281200408935547|0.41850000619888306; Cdc42|IDBG-198471|ENSMUSG00000006699|12540|-1.0530600547790527|0.3666599988937378; Cdk5|IDBG-141112|ENSMUSG00000028969|12568|-1.3136399984359741|0.074…
cond_1	Disease	16877	REACTOME	10090	85	85	0	1	1	11	0.868833	1	Acaca; Akt1; Akt1s1; Ap2b1; Ap2m1; App; Arrb1; Arrb2; Bad; Cav1; Cbl; Cdc37; Cdc42; Cdk9; Csnk1a1; Csnk2a1; Egfr; Ep300; Eps15l1; Erbb4; Foxo1; Foxo3; Foxo4; Frs2; Fyn; Gab1; Gpi1; Grb2; Gsk3a; Hdac1; Hdac7; Hif1a; Hras1; Hsp90aa1; Il6st; Itpr3; Lck; Ldhb; Lef1; Map2k1; Mdm2; Mknk1; Mlst8; Mtor; Ncf1; Nos1; Pdgfra; Pfkl; Pfkp; Pgam1; Pgm2; Phkb; Phlpp1; Pik3cb; Pik3cd; Ppm1a; Ppp2ca; Ppp2r5a; Prk…	Acaca|IDBG-206042|ENSMUSG00000020532|102641888,107476|-1.8386449813842773|0.12325499951839447; Akt1|IDBG-174623|ENSMUSG00000001729|11651|-1.072119951248169|0.38433998823165894; Akt1s1|IDBG-179873|ENSMUSG00000011096|67605|-1.3273699283599854|0.06284499913454056; Ap2b1|IDBG-205183|ENSMUSG00000035152|71770|-1.0269800424575806|0.4396199882030487; Ap2m1|IDBG-144450|ENSMUSG00000022841|11773|-1.02812004…
cond_1	Cell cycle	717	KEGG	10090	12	12	0	1	1	1	0.885162	1	Abl1; Cdc25a; Cdk2; Cdk6; Chek2; Ep300; Hdac1; Mdm2; Sfn; Smad3; Ywhab; Ywhaz;	Abl1|IDBG-158216|ENSMUSG00000026842|11350|-1.249400019645691|0.04501999914646149; Cdc25a|IDBG-201603|ENSMUSG00000032477|12530|-1.2454500198364258|0.12320999801158905; Cdk2|IDBG-198142|ENSMUSG00000025358|12566|-1.5622199773788452|0.03829000145196915; Cdk6|IDBG-131439|ENSMUSG00000040274|12571|-1.5676549673080444|0.06859499961137772; Chek2|IDBG-190635|ENSMUSG00000029521|50883|-1.4035500288009644|0.0…
cond_1	Factors involved in megakaryocyte development and platelet production	18141	REACTOME	10090	12	12	0	1	1	1	0.885162	1	Abl1; Cdc42; Cdk2; Cdk5; Hdac1; Irf1; Prkaca; Prkar1a; Prkar1b; Rab5a; Rac1; Racgap1;	Abl1|IDBG-158216|ENSMUSG00000026842|11350|-1.249400019645691|0.04501999914646149; Cdc42|IDBG-198471|ENSMUSG00000006699|12540|-1.0530600547790527|0.3666599988937378; Cdk2|IDBG-198142|ENSMUSG00000025358|12566|-1.5622199773788452|0.03829000145196915; Cdk5|IDBG-141112|ENSMUSG00000028969|12568|-1.3136399984359741|0.07496500015258789; Hdac1|IDBG-191058|ENSMUSG00000028800|433759|-1.0975799560546875|0.29…
cond_1	TCR signaling	19711	REACTOME	10090	12	12	0	1	1	1	0.885162	1	Card11; Ikbkb; Itk; Lck; Map3k7; Pak2; Pak3; Pik3cb; Prkcq; Pten; Vasp; Zap70;	Card11|IDBG-207118|ENSMUSG00000036526|108723|-1.1018850803375244|0.20424500107765198; Ikbkb|IDBG-141021|ENSMUSG00000031537|16150|-1.0139199495315552|0.4517799913883209; Itk|IDBG-165583|ENSMUSG00000020395|16428|-1.1874250173568726|0.2040500044822693; Lck|IDBG-191117|ENSMUSG00000000409|16818|-1.0368800163269043|0.39875999093055725; Map3k7|IDBG-132962|ENSMUSG00000028284|26409|-1.0268399715423584|0.4…
cond_1	Downstream signaling events of B Cell Receptor (BCR)	19848	REACTOME	10090	30	30	0	1	1	3	0.896788	1	Akt1; Akt1s1; Bad; Card11; Egfr; Erbb4; Foxo1; Foxo3; Foxo4; Frs2; Fyn; Gab1; Grb2; Gsk3a; Hras1; Ikbkb; Lck; Map3k7; Mdm2; Mlst8; Mtor; Pdgfra; Phlpp1; Pik3cb; Pik3cd; Psmc5; Psmd2; Pten; Ptpn11; Rictor;	Akt1|IDBG-174623|ENSMUSG00000001729|11651|-1.072119951248169|0.38433998823165894; Akt1s1|IDBG-179873|ENSMUSG00000011096|67605|-1.3273699283599854|0.06284499913454056; Bad|IDBG-137335|ENSMUSG00000024959|12015|-1.3687500953674316|0.05316000059247017; Card11|IDBG-207118|ENSMUSG00000036526|108723|-1.1018850803375244|0.20424500107765198; Egfr|IDBG-151194|ENSMUSG00000020122|13649|-1.1026999950408936|0.…
cond_1	Gene Expression	19038	REACTOME	10090	30	30	0	1	1	3	0.896788	1	Akt1; Cdk9; Eif4ebp1; Gtf2a1; Hdac1; Hnrnph1; Hspa1a; Mapk11; Mapk14; Nr1h3; Pabpc1; Ppara; Ppm1a; Ppp2ca; Prkcd; Prpf19; Prpf4; Psmc5; Psmd2; Rplp2; Sirt1; Smad3; Snrnp70; Srsf1; Srsf3; Srsf5; Srsf9; Uhrf1; Ywhab; Ywhaz;	Akt1|IDBG-174623|ENSMUSG00000001729|11651|-1.072119951248169|0.38433998823165894; Cdk9|IDBG-161104|ENSMUSG00000009555|107951|-1.7965999841690063|0.0023499999660998583; Eif4ebp1|IDBG-145947|ENSMUSG00000031490|13685|-1.2267450094223022|0.25617000460624695; Gtf2a1|IDBG-161442|ENSMUSG00000020962|83602|-1.139739990234375|0.18065999448299408; Hdac1|IDBG-191058|ENSMUSG00000028800|433759|-1.0975799560546…
cond_1	BMP2 signaling	16230	INOH	10090	13	13	0	1	1	1	0.904468	1	Atf2; Map2k3; Map2k6; Map3k7; Mapk11; Mapk14; Smad1; Smad3; Stat3; Tab1; Tgfbr1; Tgfbr2; Xiap;	Atf2|IDBG-180520|ENSMUSG00000027104|102641666,11909|-1.0781300067901611|0.3060300052165985; Map2k3|IDBG-182020|ENSMUSG00000018932|26397|-2.1236050128936768|0.0013849999522790313; Map2k6|IDBG-213977|ENSMUSG00000020623|26399|-1.248039960861206|0.1155100017786026; Map3k7|IDBG-132962|ENSMUSG00000028284|26409|-1.0268399715423584|0.44481000304222107; Mapk11|IDBG-172712|ENSMUSG00000053137|19094|-1.19653…
cond_1	Alzheimer's disease	675	KEGG	10090	23	23	0	1	1	2	0.914675	1	App; Bad; Capn2; Casp3; Casp7; Casp8; Cdk5; Cdk5r1; Eif2ak3; Ern1; Grin1; Grin2a; Itpr3; Ndufa13; Ndufa9; Ndufs2; Ndufv1; Nos1; Plcb1; Psen1; Psen2; Sdha; Snca;	App|IDBG-172954|ENSMUSG00000022892|11820|-1.168239951133728|0.27553001046180725; Bad|IDBG-137335|ENSMUSG00000024959|12015|-1.3687500953674316|0.05316000059247017; Capn2|IDBG-207731|ENSMUSG00000026509|12334|-1.0471700429916382|0.4088299870491028; Casp3|IDBG-154306|ENSMUSG00000031628|12367|-1.485219955444336|0.028030000627040863; Casp7|IDBG-178813|ENSMUSG00000025076|12369|-1.40378999710083|0.032269…
cond_1	MyD88 cascade initiated on plasma membrane	17213	REACTOME	10090	23	23	0	1	1	2	0.914675	1	App; Atf2; Ikbkb; Il6st; Jun; Map2k1; Map2k3; Map2k6; Map3k7; Mapk11; Mapk14; Mapk7; Mapk8; Mapk9; Mapkapk3; Nfkb2; Peli1; Ppp2ca; Ptpn11; Rps6ka3; Rps6ka5; Tab1; Tab3;	App|IDBG-172954|ENSMUSG00000022892|11820|-1.168239951133728|0.27553001046180725; Atf2|IDBG-180520|ENSMUSG00000027104|102641666,11909|-1.0781300067901611|0.3060300052165985; Ikbkb|IDBG-141021|ENSMUSG00000031537|16150|-1.0139199495315552|0.4517799913883209; Il6st|IDBG-182517|ENSMUSG00000021756|16195|-1.0847200155258179|0.3258099853992462; Jun|IDBG-164161|ENSMUSG00000052684|16476|-1.2689199447631836…
cond_1	Toll Like Receptor 10 (TLR10) Cascade	19899	REACTOME	10090	23	23	0	1	1	2	0.914675	1	App; Atf2; Ikbkb; Il6st; Jun; Map2k1; Map2k3; Map2k6; Map3k7; Mapk11; Mapk14; Mapk7; Mapk8; Mapk9; Mapkapk3; Nfkb2; Peli1; Ppp2ca; Ptpn11; Rps6ka3; Rps6ka5; Tab1; Tab3;	App|IDBG-172954|ENSMUSG00000022892|11820|-1.168239951133728|0.27553001046180725; Atf2|IDBG-180520|ENSMUSG00000027104|102641666,11909|-1.0781300067901611|0.3060300052165985; Ikbkb|IDBG-141021|ENSMUSG00000031537|16150|-1.0139199495315552|0.4517799913883209; Il6st|IDBG-182517|ENSMUSG00000021756|16195|-1.0847200155258179|0.3258099853992462; Jun|IDBG-164161|ENSMUSG00000052684|16476|-1.2689199447631836…
cond_1	Toll Like Receptor 5 (TLR5) Cascade	17772	REACTOME	10090	23	23	0	1	1	2	0.914675	1	App; Atf2; Ikbkb; Il6st; Jun; Map2k1; Map2k3; Map2k6; Map3k7; Mapk11; Mapk14; Mapk7; Mapk8; Mapk9; Mapkapk3; Nfkb2; Peli1; Ppp2ca; Ptpn11; Rps6ka3; Rps6ka5; Tab1; Tab3;	App|IDBG-172954|ENSMUSG00000022892|11820|-1.168239951133728|0.27553001046180725; Atf2|IDBG-180520|ENSMUSG00000027104|102641666,11909|-1.0781300067901611|0.3060300052165985; Ikbkb|IDBG-141021|ENSMUSG00000031537|16150|-1.0139199495315552|0.4517799913883209; Il6st|IDBG-182517|ENSMUSG00000021756|16195|-1.0847200155258179|0.3258099853992462; Jun|IDBG-164161|ENSMUSG00000052684|16476|-1.2689199447631836…
cond_1	Metabolism	17674	REACTOME	10090	55	55	0	1	1	6	0.919301	1	Acaca; Acsl5; Acsl6; Akt1; Cat; Cav1; Ckb; Cmpk1; Elovl5; Ep300; Gna11; Gpi1; Hsd3b1; Hsp90aa1; Inppl1; Itpr3; Ldhb; Lta4h; Marcks; Ndufa13; Ndufa9; Ndufs2; Ndufv1; Ogdh; Pdk1; Pfkl; Pfkp; Pgam1; Pgm2; Phkb; Pik3cb; Pik3cd; Pik3cg; Pip5k1c; Plcb1; Plcd1; Plch1; Ppara; Ppargc1a; Ppp2ca; Prkab2; Prkaca; Prkar1a; Prkar1b; Prkd1; Psmc5; Psmd2; Pten; Sdha; Smpd1; Star; Stk11; Stx1a; Stxbp1; Wasl;	Acaca|IDBG-206042|ENSMUSG00000020532|102641888,107476|-1.8386449813842773|0.12325499951839447; Acsl5|IDBG-177454|ENSMUSG00000024981|433256|-1.1725499629974365|0.14306999742984772; Acsl6|IDBG-172962|ENSMUSG00000020333|216739|-1.614400029182434|0.01140000019222498; Akt1|IDBG-174623|ENSMUSG00000001729|11651|-1.072119951248169|0.38433998823165894; Cat|IDBG-193911|ENSMUSG00000027187|12359|-1.088949918…
cond_1	Cell-Cell communication	19700	REACTOME	10090	14	14	0	1	1	1	0.920575	1	Fyn; Grb2; Iqgap1; Itga6; Mapk11; Mapk14; Mapk8; Pik3cb; Prkci; Pxn; Rac1; Sirpa; Vasp; Wasl;	Fyn|IDBG-144629|ENSMUSG00000019843|14360|-1.6235599517822266|3.600000054575503E-4; Grb2|IDBG-214339|ENSMUSG00000059923|14784|-1.4917149543762207|0.1595049947500229; Iqgap1|IDBG-195532|ENSMUSG00000030536|29875|-1.0430500507354736|0.30594000220298767; Itga6|IDBG-179059|ENSMUSG00000027111|16403|-1.2088649272918701|0.1565150022506714; Mapk11|IDBG-172712|ENSMUSG00000053137|19094|-1.1965301036834717|0.…
cond_1	Jak-STAT signaling pathway	651	KEGG	10090	14	14	0	1	1	1	0.920575	1	Akt1; Akt3; Cbl; Ep300; Grb2; Il23r; Il6st; Pik3cb; Pik3cd; Pik3cg; Ptpn11; Sos1; Stam2; Stat3;	Akt1|IDBG-174623|ENSMUSG00000001729|11651|-1.072119951248169|0.38433998823165894; Akt3|IDBG-206738|ENSMUSG00000019699|23797|-1.704990029335022|0.01027000043541193; Cbl|IDBG-155970|ENSMUSG00000034342|12402|-1.0728100538253784|0.36107000708580017; Ep300|IDBG-164782|ENSMUSG00000055024|328572|-1.4066100120544434|0.17967499792575836; Grb2|IDBG-214339|ENSMUSG00000059923|14784|-1.4917149543762207|0.1595…
cond_1	Developmental Biology	19101	REACTOME	10090	63	63	0	1	1	7	0.925094	1	Abl1; Akt1; Ap2b1; Ap2m1; Cdc42; Cdk5; Cdk5r1; Cebpa; Crmp1; Csnk2a1; Dcx; Dnm1; Dpysl2; Dpysl3; Egfr; Ep300; Epha4; Ephb1; Ephb3; Ephb4; Ezr; Foxo1; Foxo3; Fyn; Grb2; Grin1; Hras1; Hsp90aa1; Hsp90ab1; Il6st; Kcnq2; Kcnq3; Lin28a; Map2k1; Map2k6; Mapk11; Mapk14; Pak2; Pak3; Pak4; Pak6; Pip5k1c; Ppara; Ppargc1a; Prkcq; Psen2; Ptk2; Ptpn11; Rac1; Raf1; Rock1; Rps6ka3; Rps6ka4; Rps6ka5; Siah1a; Siah…	Abl1|IDBG-158216|ENSMUSG00000026842|11350|-1.249400019645691|0.04501999914646149; Akt1|IDBG-174623|ENSMUSG00000001729|11651|-1.072119951248169|0.38433998823165894; Ap2b1|IDBG-205183|ENSMUSG00000035152|71770|-1.0269800424575806|0.4396199882030487; Ap2m1|IDBG-144450|ENSMUSG00000022841|11773|-1.0281200408935547|0.41850000619888306; Cdc42|IDBG-198471|ENSMUSG00000006699|12540|-1.0530600547790527|0.366…
cond_1	Bacterial invasion of epithelial cells	10403	KEGG	10090	15	15	0	1	1	1	0.934006	1	Cav1; Cav2; Cbl; Cdc42; Dnm1; Gab1; Pik3cb; Pik3cd; Pik3cg; Ptk2; Pxn; Rac1; Shc1; Vcl; Wasl;	Cav1|IDBG-129000|ENSMUSG00000007655|12389|-1.1388700008392334|0.21376000344753265; Cav2|IDBG-128997|ENSMUSG00000000058|12390|-1.119070053100586|0.23648999631404877; Cbl|IDBG-155970|ENSMUSG00000034342|12402|-1.0728100538253784|0.36107000708580017; Cdc42|IDBG-198471|ENSMUSG00000006699|12540|-1.0530600547790527|0.3666599988937378; Dnm1|IDBG-159551|ENSMUSG00000026825|13429|-1.10139000415802|0.2686600…
cond_1	EPH-Ephrin signaling	18408	REACTOME	10090	15	15	0	1	1	1	0.934006	1	Cdc42; Epha4; Ephb1; Ephb3; Ephb4; Fyn; Grin1; Hras1; Hsp90aa1; Pak3; Psen2; Ptk2; Rac1; Rock1; Wasl;	Cdc42|IDBG-198471|ENSMUSG00000006699|12540|-1.0530600547790527|0.3666599988937378; Epha4|IDBG-172040|ENSMUSG00000026235|13838|-1.008929967880249|0.46963000297546387; Ephb1|IDBG-193780|ENSMUSG00000032537|270190|-1.0501799583435059|0.3681800067424774; Ephb3|IDBG-146613|ENSMUSG00000005958|13845|-1.2725199460983276|0.11781000345945358; Ephb4|IDBG-204963|ENSMUSG00000029710|13846|-1.136009931564331|0.1…
cond_1	Huntington's disease	4374	KEGG	10090	15	15	0	1	1	1	0.934006	1	Ap2b1; Ap2m1; Bax; Casp3; Casp8; Ep300; Grin1; Hdac1; Ndufa13; Ndufa9; Ndufs2; Ndufv1; Plcb1; Ppargc1a; Sdha;	Ap2b1|IDBG-205183|ENSMUSG00000035152|71770|-1.0269800424575806|0.4396199882030487; Ap2m1|IDBG-144450|ENSMUSG00000022841|11773|-1.0281200408935547|0.41850000619888306; Bax|IDBG-183241|ENSMUSG00000003873|12028|-1.415869951248169|0.011909999884665012; Casp3|IDBG-154306|ENSMUSG00000031628|12367|-1.485219955444336|0.028030000627040863; Casp8|IDBG-157464|ENSMUSG00000026029|12370|-1.4072699546813965|0.0…
cond_1	L1CAM interactions	19011	REACTOME	10090	15	15	0	1	1	1	0.934006	1	Ap2b1; Ap2m1; Csnk2a1; Dcx; Dnm1; Dpysl2; Egfr; Ezr; Kcnq2; Kcnq3; Map2k1; Rac1; Rps6ka3; Rps6ka4; Rps6ka5;	Ap2b1|IDBG-205183|ENSMUSG00000035152|71770|-1.0269800424575806|0.4396199882030487; Ap2m1|IDBG-144450|ENSMUSG00000022841|11773|-1.0281200408935547|0.41850000619888306; Csnk2a1|IDBG-209641|ENSMUSG00000074698|12995|-1.1997900009155273|0.0405299998819828; Dcx|IDBG-177031|ENSMUSG00000031285|13193|-1.1459999084472656|0.2533649802207947; Dnm1|IDBG-159551|ENSMUSG00000026825|13429|-1.10139000415802|0.2686…
cond_1	Apoptosis	16750	REACTOME	10090	25	25	0	1	1	2	0.937199	1	Add1; Akt1; Bad; Bax; Bcl2l11; Bmx; Casp3; Casp6; Casp7; Casp8; Dapk1; Dapk3; Dnm1l; Mapk8; Pak2; Prkcd; Prkcq; Psmc5; Psmd2; Ptk2; Rock1; Sfn; Xiap; Ywhab; Ywhaz;	Add1|IDBG-155475|ENSMUSG00000029106|11518|-1.864335060119629|0.04872500151395798; Akt1|IDBG-174623|ENSMUSG00000001729|11651|-1.072119951248169|0.38433998823165894; Bad|IDBG-137335|ENSMUSG00000024959|12015|-1.3687500953674316|0.05316000059247017; Bax|IDBG-183241|ENSMUSG00000003873|12028|-1.415869951248169|0.011909999884665012; Bcl2l11|IDBG-205300|ENSMUSG00000027381|12125|-1.0419700145721436|0.4125…
cond_1	MyD88 dependent cascade initiated on endosome	18829	REACTOME	10090	25	25	0	1	1	2	0.937199	1	App; Atf2; Ikbkb; Il6st; Jun; Map2k1; Map2k3; Map2k6; Map3k7; Mapk11; Mapk14; Mapk7; Mapk8; Mapk9; Mapkapk3; Nfkb2; Peli1; Ppp2ca; Ptpn11; Rps6ka3; Rps6ka5; Tab1; Tab3; Tlr7; Tlr8;	App|IDBG-172954|ENSMUSG00000022892|11820|-1.168239951133728|0.27553001046180725; Atf2|IDBG-180520|ENSMUSG00000027104|102641666,11909|-1.0781300067901611|0.3060300052165985; Ikbkb|IDBG-141021|ENSMUSG00000031537|16150|-1.0139199495315552|0.4517799913883209; Il6st|IDBG-182517|ENSMUSG00000021756|16195|-1.0847200155258179|0.3258099853992462; Jun|IDBG-164161|ENSMUSG00000052684|16476|-1.2689199447631836…
cond_1	TRAF6 mediated induction of NFkB and MAP kinases upon TLR7/8 or 9 activation	16690	REACTOME	10090	25	25	0	1	1	2	0.937199	1	App; Atf2; Ikbkb; Il6st; Jun; Map2k1; Map2k3; Map2k6; Map3k7; Mapk11; Mapk14; Mapk7; Mapk8; Mapk9; Mapkapk3; Nfkb2; Peli1; Ppp2ca; Ptpn11; Rps6ka3; Rps6ka5; Tab1; Tab3; Tlr7; Tlr8;	App|IDBG-172954|ENSMUSG00000022892|11820|-1.168239951133728|0.27553001046180725; Atf2|IDBG-180520|ENSMUSG00000027104|102641666,11909|-1.0781300067901611|0.3060300052165985; Ikbkb|IDBG-141021|ENSMUSG00000031537|16150|-1.0139199495315552|0.4517799913883209; Il6st|IDBG-182517|ENSMUSG00000021756|16195|-1.0847200155258179|0.3258099853992462; Jun|IDBG-164161|ENSMUSG00000052684|16476|-1.2689199447631836…
cond_1	Toll Like Receptor 7/8 (TLR7/8) Cascade	19531	REACTOME	10090	25	25	0	1	1	2	0.937199	1	App; Atf2; Ikbkb; Il6st; Jun; Map2k1; Map2k3; Map2k6; Map3k7; Mapk11; Mapk14; Mapk7; Mapk8; Mapk9; Mapkapk3; Nfkb2; Peli1; Ppp2ca; Ptpn11; Rps6ka3; Rps6ka5; Tab1; Tab3; Tlr7; Tlr8;	App|IDBG-172954|ENSMUSG00000022892|11820|-1.168239951133728|0.27553001046180725; Atf2|IDBG-180520|ENSMUSG00000027104|102641666,11909|-1.0781300067901611|0.3060300052165985; Ikbkb|IDBG-141021|ENSMUSG00000031537|16150|-1.0139199495315552|0.4517799913883209; Il6st|IDBG-182517|ENSMUSG00000021756|16195|-1.0847200155258179|0.3258099853992462; Jun|IDBG-164161|ENSMUSG00000052684|16476|-1.2689199447631836…
cond_1	Adherens junction	741	KEGG	10090	16	16	0	1	1	1	0.945198	1	Baiap2; Cdc42; Csnk2a1; Egfr; Ep300; Fyn; Iqgap1; Lef1; Map3k7; Ptpn1; Rac1; Smad3; Tgfbr1; Tgfbr2; Vcl; Wasl;	Baiap2|IDBG-214732|ENSMUSG00000025372|108100|-1.1131999492645264|0.2181600034236908; Cdc42|IDBG-198471|ENSMUSG00000006699|12540|-1.0530600547790527|0.3666599988937378; Csnk2a1|IDBG-209641|ENSMUSG00000074698|12995|-1.1997900009155273|0.0405299998819828; Egfr|IDBG-151194|ENSMUSG00000020122|13649|-1.1026999950408936|0.21166999638080597; Ep300|IDBG-164782|ENSMUSG00000055024|328572|-1.4066100120544434…
cond_1	Leukocyte transendothelial migration	755	KEGG	10090	16	16	0	1	1	1	0.945198	1	Cdc42; Ezr; Itk; Mapk11; Mapk14; Ncf1; Pik3cb; Pik3cd; Pik3cg; Ptk2; Ptpn11; Pxn; Rac1; Rock1; Vasp; Vcl;	Cdc42|IDBG-198471|ENSMUSG00000006699|12540|-1.0530600547790527|0.3666599988937378; Ezr|IDBG-134163|ENSMUSG00000052397|22350|-1.08788001537323|0.2951500117778778; Itk|IDBG-165583|ENSMUSG00000020395|16428|-1.1874250173568726|0.2040500044822693; Mapk11|IDBG-172712|ENSMUSG00000053137|19094|-1.1965301036834717|0.17520000040531158; Mapk14|IDBG-158983|ENSMUSG00000053436|26416|-1.1304999589920044|0.17676…
cond_1	Neuroactive ligand-receptor interaction	720	KEGG	10090	16	16	0	1	1	1	0.945198	1	Adrb1; Chrna4; Chrna7; F2rl1; Gabrb3; Gria1; Grid2; Grin1; Grin2a; Grm1; Grm7; Hrh1; Mc4r; Mc5r; Oprm1; Sstr2;	Adrb1|IDBG-179107|ENSMUSG00000035283|11554|-1.0141600370407104|0.4600600004196167; Chrna4|IDBG-213951|ENSMUSG00000027577|11438|-1.1582900285720825|0.2003999948501587; Chrna7|IDBG-190675|ENSMUSG00000030525|11441|-1.2990649938583374|0.12464499473571777; F2rl1|IDBG-173973|ENSMUSG00000021678|14063|-1.0703999996185303|0.34571000933647156; Gabrb3|IDBG-190262|ENSMUSG00000033676|14402|-2.2990951538085938…
cond_1	Toll Like Receptor 9 (TLR9) Cascade	18230	REACTOME	10090	26	26	0	1	1	2	0.946262	1	App; Atf2; Eea1; Ikbkb; Il6st; Jun; Map2k1; Map2k3; Map2k6; Map3k7; Mapk11; Mapk14; Mapk7; Mapk8; Mapk9; Mapkapk3; Nfkb2; Peli1; Ppp2ca; Ptpn11; Rps6ka3; Rps6ka5; Tab1; Tab3; Tlr7; Tlr8;	App|IDBG-172954|ENSMUSG00000022892|11820|-1.168239951133728|0.27553001046180725; Atf2|IDBG-180520|ENSMUSG00000027104|102641666,11909|-1.0781300067901611|0.3060300052165985; Eea1|IDBG-187255|ENSMUSG00000036499|216238|-1.2612799406051636|9.999999747378752E-6; Ikbkb|IDBG-141021|ENSMUSG00000031537|16150|-1.0139199495315552|0.4517799913883209; Il6st|IDBG-182517|ENSMUSG00000021756|16195|-1.084720015525…
cond_1	Signalling by NGF	19028	REACTOME	10090	59	59	0	1	1	6	0.949047	1	Akt1; Akt1s1; Ap2b1; Ap2m1; Arhgef2; Bad; Bcl2l11; Casp2; Casp3; Dnm1; Egfr; Erbb4; Foxo1; Foxo3; Foxo4; Frs2; Fyn; Gab1; Grb2; Gsk3a; Hdac1; Hras1; Ikbkb; Il6st; Itpr3; Lck; Map2k1; Mapk11; Mapk14; Mapk7; Mapk8; Mapkapk3; Mdm2; Mlst8; Mtor; Ntrk2; Pdgfra; Phlpp1; Pik3cb; Pik3cd; Ppp2ca; Prkaca; Prkar1a; Prkar1b; Prkcd; Prkce; Prkci; Psen2; Pten; Ptpn11; Rac1; Raf1; Rictor; Rps6ka3; Rps6ka5; Shc1…	Akt1|IDBG-174623|ENSMUSG00000001729|11651|-1.072119951248169|0.38433998823165894; Akt1s1|IDBG-179873|ENSMUSG00000011096|67605|-1.3273699283599854|0.06284499913454056; Ap2b1|IDBG-205183|ENSMUSG00000035152|71770|-1.0269800424575806|0.4396199882030487; Ap2m1|IDBG-144450|ENSMUSG00000022841|11773|-1.0281200408935547|0.41850000619888306; Arhgef2|IDBG-161396|ENSMUSG00000028059|16800|-1.2567499876022339|…
cond_1	Endocytosis	4385	KEGG	10090	30	30	0	1	1	2	0.971646	1	Adrb1; Ap2b1; Ap2m1; Arrb1; Arrb2; Cav1; Cav2; Cbl; Ccr5; Cdc42; Csf1r; Dnm1; Eea1; Egfr; Erbb4; Grk5; Hras1; Hspa1a; Mdm2; Pdgfra; Pip5k1c; Prkci; Rab11a; Rab4a; Rab5a; Rab7; Smad3; Stam2; Tgfbr1; Tgfbr2;	Adrb1|IDBG-179107|ENSMUSG00000035283|11554|-1.0141600370407104|0.4600600004196167; Ap2b1|IDBG-205183|ENSMUSG00000035152|71770|-1.0269800424575806|0.4396199882030487; Ap2m1|IDBG-144450|ENSMUSG00000022841|11773|-1.0281200408935547|0.41850000619888306; Arrb1|IDBG-200741|ENSMUSG00000018909|109689|-1.285404920578003|0.21542000770568848; Arrb2|IDBG-194248|ENSMUSG00000060216|216869|-1.1272900104522705|0…
cond_1	Pathways in cancer	4393	KEGG	10090	49	49	0	1	1	4	0.976213	1	Abl1; Akt1; Akt3; Bad; Bax; Birc3; Casp3; Casp8; Cbl; Cdc42; Cdk2; Cdk6; Cebpa; Csf1r; Dapk1; Dapk3; Egfr; Ep300; Foxo1; Grb2; Hdac1; Hif1a; Hras1; Hsp90aa1; Hsp90ab1; Ikbkb; Itga6; Jun; Lef1; Map2k1; Mapk8; Mapk9; Mdm2; Mtor; Nfkb2; Pdgfra; Pik3cb; Pik3cd; Pik3cg; Pten; Ptk2; Rac1; Raf1; Smad3; Sos1; Stat3; Tgfbr1; Tgfbr2; Xiap;	Abl1|IDBG-158216|ENSMUSG00000026842|11350|-1.249400019645691|0.04501999914646149; Akt1|IDBG-174623|ENSMUSG00000001729|11651|-1.072119951248169|0.38433998823165894; Akt3|IDBG-206738|ENSMUSG00000019699|23797|-1.704990029335022|0.01027000043541193; Bad|IDBG-137335|ENSMUSG00000024959|12015|-1.3687500953674316|0.05316000059247017; Bax|IDBG-183241|ENSMUSG00000003873|12028|-1.415869951248169|0.011909999…
cond_1	MAPK signaling pathway	728	KEGG	10090	51	51	0	1	1	4	0.982135	1	Akt1; Akt3; Arrb1; Arrb2; Atf2; Atf4; Casp3; Cdc42; Dusp10; Egfr; Grb2; Hras1; Hspa1a; Ikbkb; Jun; Map2k1; Map2k3; Map2k6; Map3k11; Map3k14; Map3k3; Map3k5; Map3k7; Map3k8; Mapk11; Mapk14; Mapk7; Mapk8; Mapk9; Mapkapk3; Mapkapk5; Mknk1; Mknk2; Nfkb2; Ntrk2; Pak2; Pdgfra; Ppm1a; Prkaca; Rac1; Raf1; Rps6ka3; Rps6ka4; Rps6ka5; Sos1; Stk3; Stmn1; Tab1; Taok1; Tgfbr1; Tgfbr2;	Akt1|IDBG-174623|ENSMUSG00000001729|11651|-1.072119951248169|0.38433998823165894; Akt3|IDBG-206738|ENSMUSG00000019699|23797|-1.704990029335022|0.01027000043541193; Arrb1|IDBG-200741|ENSMUSG00000018909|109689|-1.285404920578003|0.21542000770568848; Arrb2|IDBG-194248|ENSMUSG00000060216|216869|-1.1272900104522705|0.2940950095653534; Atf2|IDBG-180520|ENSMUSG00000027104|102641666,11909|-1.078130006790…
cond_1	Hepatitis C	10396	KEGG	10090	24	24	0	1	1	1	0.987877	1	Akt1; Akt3; Bad; Egfr; Eif2ak3; Grb2; Hras1; Ikbkb; Irf1; Mapk11; Mapk14; Mapk8; Mapk9; Nr1h3; Pik3cb; Pik3cd; Pik3cg; Ppara; Ppp2ca; Raf1; Sos1; Stat3; Tbk1; Tlr3;	Akt1|IDBG-174623|ENSMUSG00000001729|11651|-1.072119951248169|0.38433998823165894; Akt3|IDBG-206738|ENSMUSG00000019699|23797|-1.704990029335022|0.01027000043541193; Bad|IDBG-137335|ENSMUSG00000024959|12015|-1.3687500953674316|0.05316000059247017; Egfr|IDBG-151194|ENSMUSG00000020122|13649|-1.1026999950408936|0.21166999638080597; Eif2ak3|IDBG-155036|ENSMUSG00000031668|13666|-1.1708250045776367|0.112…
cond_1	ADP signalling through P2Y purinoceptor 1	18910	REACTOME	10090	2	2	0	1	1	0	1	1	Gna11; Mapk14;	Gna11|IDBG-178777|ENSMUSG00000034781|14672|-1.2976399660110474|0.06102000176906586; Mapk14|IDBG-158983|ENSMUSG00000053436|26416|-1.1304999589920044|0.1767600029706955;
cond_1	AKT phosphorylates targets in the cytosol	19267	REACTOME	10090	5	5	0	1	1	0	1	1	Akt1; Akt1s1; Bad; Gsk3a; Mdm2;	Akt1|IDBG-174623|ENSMUSG00000001729|11651|-1.072119951248169|0.38433998823165894; Akt1s1|IDBG-179873|ENSMUSG00000011096|67605|-1.3273699283599854|0.06284499913454056; Bad|IDBG-137335|ENSMUSG00000024959|12015|-1.3687500953674316|0.05316000059247017; Gsk3a|IDBG-156635|ENSMUSG00000057177|606496|-1.1053400039672852|0.31169000267982483; Mdm2|IDBG-191852|ENSMUSG00000020184|17246|-1.286139965057373|0.05…
cond_1	AKT phosphorylates targets in the nucleus	18231	REACTOME	10090	4	4	0	1	1	0	1	1	Akt1; Foxo1; Foxo3; Foxo4;	Akt1|IDBG-174623|ENSMUSG00000001729|11651|-1.072119951248169|0.38433998823165894; Foxo1|IDBG-143370|ENSMUSG00000044167|56458|-1.004349946975708|0.4915199875831604; Foxo3|IDBG-147382|ENSMUSG00000048756|56484|-1.136044979095459|0.21766000986099243; Foxo4|IDBG-163340|ENSMUSG00000042903|54601|-1.193269968032837|0.17847000062465668;
cond_1	AKT-mediated inactivation of FOXO1A	17520	REACTOME	10090	2	2	0	1	1	0	1	1	Akt1; Foxo1;	Akt1|IDBG-174623|ENSMUSG00000001729|11651|-1.072119951248169|0.38433998823165894; Foxo1|IDBG-143370|ENSMUSG00000044167|56458|-1.004349946975708|0.4915199875831604;
cond_1	AMER1 mutants destabilize the destruction complex	17537	REACTOME	10090	6	6	0	1	1	0	1	1	Csnk1a1; Hdac1; Ppp2ca; Ppp2r5a; Psmc5; Psmd2;	Csnk1a1|IDBG-152046|ENSMUSG00000024576|93687|-1.2442500591278076|0.017419999465346336; Hdac1|IDBG-191058|ENSMUSG00000028800|433759|-1.0975799560546875|0.2959499955177307; Ppp2ca|IDBG-170858|ENSMUSG00000020349|19052|-1.1148300170898438|0.29660001397132874; Ppp2r5a|IDBG-208750|ENSMUSG00000026626|226849|-1.349134922027588|0.07152500003576279; Psmc5|IDBG-213426|ENSMUSG00000020708|19184|-1.06659996509…
cond_1	AMPK inhibits chREBP transcriptional activation activity	18915	REACTOME	10090	2	2	0	1	1	0	1	1	Prkab2; Stk11;	Prkab2|IDBG-177135|ENSMUSG00000038205|108097|-1.2200350761413574|0.2586600184440613; Stk11|IDBG-172765|ENSMUSG00000003068|20869|-2.4988648891448975|0.10521499812602997;
cond_1	APC truncation mutants are not K63 polyubiquitinated	18771	REACTOME	10090	6	6	0	1	1	0	1	1	Csnk1a1; Hdac1; Ppp2ca; Ppp2r5a; Psmc5; Psmd2;	Csnk1a1|IDBG-152046|ENSMUSG00000024576|93687|-1.2442500591278076|0.017419999465346336; Hdac1|IDBG-191058|ENSMUSG00000028800|433759|-1.0975799560546875|0.2959499955177307; Ppp2ca|IDBG-170858|ENSMUSG00000020349|19052|-1.1148300170898438|0.29660001397132874; Ppp2r5a|IDBG-208750|ENSMUSG00000026626|226849|-1.349134922027588|0.07152500003576279; Psmc5|IDBG-213426|ENSMUSG00000020708|19184|-1.06659996509…
cond_1	APC truncation mutants have impaired AXIN binding	18066	REACTOME	10090	6	6	0	1	1	0	1	1	Csnk1a1; Hdac1; Ppp2ca; Ppp2r5a; Psmc5; Psmd2;	Csnk1a1|IDBG-152046|ENSMUSG00000024576|93687|-1.2442500591278076|0.017419999465346336; Hdac1|IDBG-191058|ENSMUSG00000028800|433759|-1.0975799560546875|0.2959499955177307; Ppp2ca|IDBG-170858|ENSMUSG00000020349|19052|-1.1148300170898438|0.29660001397132874; Ppp2r5a|IDBG-208750|ENSMUSG00000026626|226849|-1.349134922027588|0.07152500003576279; Psmc5|IDBG-213426|ENSMUSG00000020708|19184|-1.06659996509…
cond_1	APC/C:Cdc20 mediated degradation of Securin	18457	REACTOME	10090	2	2	0	1	1	0	1	1	Psmc5; Psmd2;	Psmc5|IDBG-213426|ENSMUSG00000020708|19184|-1.06659996509552|0.4000200033187866; Psmd2|IDBG-145582|ENSMUSG00000006998|21762|-1.5872299671173096|0.11742999404668808;
cond_1	APC/C:Cdc20 mediated degradation of mitotic proteins	16931	REACTOME	10090	2	2	0	1	1	0	1	1	Psmc5; Psmd2;	Psmc5|IDBG-213426|ENSMUSG00000020708|19184|-1.06659996509552|0.4000200033187866; Psmd2|IDBG-145582|ENSMUSG00000006998|21762|-1.5872299671173096|0.11742999404668808;
cond_1	APC/C:Cdh1 mediated degradation of Cdc20 and other APC/C:Cdh1 targeted proteins in late mitosis/early G1	18253	REACTOME	10090	2	2	0	1	1	0	1	1	Psmc5; Psmd2;	Psmc5|IDBG-213426|ENSMUSG00000020708|19184|-1.06659996509552|0.4000200033187866; Psmd2|IDBG-145582|ENSMUSG00000006998|21762|-1.5872299671173096|0.11742999404668808;
cond_1	ATF4 activates genes	19530	REACTOME	10090	2	2	0	1	1	0	1	1	Atf4; Igfbp1;	Atf4|IDBG-163574|ENSMUSG00000042406|11911|-1.1159199476242065|0.24708999693393707; Igfbp1|IDBG-148835|ENSMUSG00000020429|16006|-1.0555499792099|0.35095998644828796;
cond_1	ATF6-alpha activates chaperone genes	16795	REACTOME	10090	2	2	0	1	1	0	1	1	Atf4; Hspa5;	Atf4|IDBG-163574|ENSMUSG00000042406|11911|-1.1159199476242065|0.24708999693393707; Hspa5|IDBG-163151|ENSMUSG00000026864|14828|-1.1279900074005127|0.2837600111961365;
cond_1	ATF6-alpha activates chaperones	18238	REACTOME	10090	2	2	0	1	1	0	1	1	Atf4; Hspa5;	Atf4|IDBG-163574|ENSMUSG00000042406|11911|-1.1159199476242065|0.24708999693393707; Hspa5|IDBG-163151|ENSMUSG00000026864|14828|-1.1279900074005127|0.2837600111961365;
cond_1	AUF1 (hnRNP D0) destabilizes mRNA	17381	REACTOME	10090	4	4	0	1	1	0	1	1	Hspa1a; Pabpc1; Psmc5; Psmd2;	Hspa1a|IDBG-606688|ENSMUSG00000091971|193740|-1.363700032234192|0.03167000040411949; Pabpc1|IDBG-135334|ENSMUSG00000022283|18458|-1.1380599737167358|0.25321000814437866; Psmc5|IDBG-213426|ENSMUSG00000020708|19184|-1.06659996509552|0.4000200033187866; Psmd2|IDBG-145582|ENSMUSG00000006998|21762|-1.5872299671173096|0.11742999404668808;
cond_1	AXIN missense mutants destabilize the destruction complex	18535	REACTOME	10090	6	6	0	1	1	0	1	1	Csnk1a1; Hdac1; Ppp2ca; Ppp2r5a; Psmc5; Psmd2;	Csnk1a1|IDBG-152046|ENSMUSG00000024576|93687|-1.2442500591278076|0.017419999465346336; Hdac1|IDBG-191058|ENSMUSG00000028800|433759|-1.0975799560546875|0.2959499955177307; Ppp2ca|IDBG-170858|ENSMUSG00000020349|19052|-1.1148300170898438|0.29660001397132874; Ppp2r5a|IDBG-208750|ENSMUSG00000026626|226849|-1.349134922027588|0.07152500003576279; Psmc5|IDBG-213426|ENSMUSG00000020708|19184|-1.06659996509…
cond_1	AXIN mutants destabilize the destruction complex, activating WNT signaling	17836	REACTOME	10090	6	6	0	1	1	0	1	1	Csnk1a1; Hdac1; Ppp2ca; Ppp2r5a; Psmc5; Psmd2;	Csnk1a1|IDBG-152046|ENSMUSG00000024576|93687|-1.2442500591278076|0.017419999465346336; Hdac1|IDBG-191058|ENSMUSG00000028800|433759|-1.0975799560546875|0.2959499955177307; Ppp2ca|IDBG-170858|ENSMUSG00000020349|19052|-1.1148300170898438|0.29660001397132874; Ppp2r5a|IDBG-208750|ENSMUSG00000026626|226849|-1.349134922027588|0.07152500003576279; Psmc5|IDBG-213426|ENSMUSG00000020708|19184|-1.06659996509…
cond_1	Acetylcholine Binding And Downstream Events	19319	REACTOME	10090	2	2	0	1	1	0	1	1	Chrna4; Chrna7;	Chrna4|IDBG-213951|ENSMUSG00000027577|11438|-1.1582900285720825|0.2003999948501587; Chrna7|IDBG-190675|ENSMUSG00000030525|11441|-1.2990649938583374|0.12464499473571777;
cond_1	Acetylcholine Neurotransmitter Release Cycle	17218	REACTOME	10090	3	3	0	1	1	0	1	1	Stx1a; Stxbp1; Syt1;	Stx1a|IDBG-203389|ENSMUSG00000007207|20907|-1.2269799709320068|0.09020999819040298; Stxbp1|IDBG-161623|ENSMUSG00000026797|20910|-1.0484600067138672|0.39998000860214233; Syt1|IDBG-189557|ENSMUSG00000035864|20979|-1.0857000350952148|0.30029499530792236;
cond_1	Activated NOTCH1 Transmits Signal to the Nucleus	18344	REACTOME	10090	4	4	0	1	1	0	1	1	Arrb1; Arrb2; Psen1; Psen2;	Arrb1|IDBG-200741|ENSMUSG00000018909|109689|-1.285404920578003|0.21542000770568848; Arrb2|IDBG-194248|ENSMUSG00000060216|216869|-1.1272900104522705|0.2940950095653534; Psen1|IDBG-155522|ENSMUSG00000019969|19164|-1.0105299949645996|0.46654000878334045; Psen2|IDBG-207109|ENSMUSG00000010609|19165|-1.096850037574768|0.289029985666275;
cond_1	Activation of APC/C and APC/C:Cdc20 mediated degradation of mitotic proteins	17295	REACTOME	10090	2	2	0	1	1	0	1	1	Psmc5; Psmd2;	Psmc5|IDBG-213426|ENSMUSG00000020708|19184|-1.06659996509552|0.4000200033187866; Psmd2|IDBG-145582|ENSMUSG00000006998|21762|-1.5872299671173096|0.11742999404668808;
cond_1	Activation of BAD and translocation to mitochondria	18194	REACTOME	10090	5	5	0	1	1	0	1	1	Akt1; Bad; Sfn; Ywhab; Ywhaz;	Akt1|IDBG-174623|ENSMUSG00000001729|11651|-1.072119951248169|0.38433998823165894; Bad|IDBG-137335|ENSMUSG00000024959|12015|-1.3687500953674316|0.05316000059247017; Sfn|IDBG-195282|ENSMUSG00000047281|55948|-1.1493500471115112|0.14158999919891357; Ywhab|IDBG-211991|ENSMUSG00000018326|54401|-1.4387799501419067|0.00913000013679266; Ywhaz|IDBG-135418|ENSMUSG00000022285|102641764,22631|-1.0380799770355…
cond_1	Activation of BH3-only proteins	19059	REACTOME	10090	7	7	0	1	1	0	1	1	Akt1; Bad; Bcl2l11; Mapk8; Sfn; Ywhab; Ywhaz;	Akt1|IDBG-174623|ENSMUSG00000001729|11651|-1.072119951248169|0.38433998823165894; Bad|IDBG-137335|ENSMUSG00000024959|12015|-1.3687500953674316|0.05316000059247017; Bcl2l11|IDBG-205300|ENSMUSG00000027381|12125|-1.0419700145721436|0.41258999705314636; Mapk8|IDBG-148417|ENSMUSG00000021936|26419|-1.2199699878692627|0.08256000280380249; Sfn|IDBG-195282|ENSMUSG00000047281|55948|-1.1493500471115112|0.14…
cond_1	Activation of BIM and translocation to mitochondria	19419	REACTOME	10090	2	2	0	1	1	0	1	1	Bcl2l11; Mapk8;	Bcl2l11|IDBG-205300|ENSMUSG00000027381|12125|-1.0419700145721436|0.41258999705314636; Mapk8|IDBG-148417|ENSMUSG00000021936|26419|-1.2199699878692627|0.08256000280380249;
cond_1	Activation of IRF3/IRF7 mediated by TBK1/IKK epsilon	19666	REACTOME	10090	3	3	0	1	1	0	1	1	Ptpn11; Tbk1; Tlr3;	Ptpn11|IDBG-196834|ENSMUSG00000043733|19247|-1.0432900190353394|0.39980000257492065; Tbk1|IDBG-192882|ENSMUSG00000020115|56480|-1.0525699853897095|0.3929849863052368; Tlr3|IDBG-152685|ENSMUSG00000031639|142980|-1.200469970703125|0.33105000853538513;
cond_1	Activation of NF-kappaB in B cells	18316	REACTOME	10090	5	5	0	1	1	0	1	1	Card11; Ikbkb; Map3k7; Psmc5; Psmd2;	Card11|IDBG-207118|ENSMUSG00000036526|108723|-1.1018850803375244|0.20424500107765198; Ikbkb|IDBG-141021|ENSMUSG00000031537|16150|-1.0139199495315552|0.4517799913883209; Map3k7|IDBG-132962|ENSMUSG00000028284|26409|-1.0268399715423584|0.44481000304222107; Psmc5|IDBG-213426|ENSMUSG00000020708|19184|-1.06659996509552|0.4000200033187866; Psmd2|IDBG-145582|ENSMUSG00000006998|21762|-1.5872299671173096|0…
cond_1	Activation of Nicotinic Acetylcholine Receptors	19314	REACTOME	10090	2	2	0	1	1	0	1	1	Chrna4; Chrna7;	Chrna4|IDBG-213951|ENSMUSG00000027577|11438|-1.1582900285720825|0.2003999948501587; Chrna7|IDBG-190675|ENSMUSG00000030525|11441|-1.2990649938583374|0.12464499473571777;
cond_1	Activation of PPARGC1A (PGC-1alpha) by phosphorylation	19864	REACTOME	10090	4	4	0	1	1	0	1	1	Mapk11; Mapk14; Ppargc1a; Prkab2;	Mapk11|IDBG-172712|ENSMUSG00000053137|19094|-1.1965301036834717|0.17520000040531158; Mapk14|IDBG-158983|ENSMUSG00000053436|26416|-1.1304999589920044|0.1767600029706955; Ppargc1a|IDBG-163551|ENSMUSG00000029167|19017|-1.230049967765808|0.12984000146389008; Prkab2|IDBG-177135|ENSMUSG00000038205|108097|-1.2200350761413574|0.2586600184440613;
cond_1	Activation of caspases through apoptosome-mediated cleavage	17371	REACTOME	10090	2	2	0	1	1	0	1	1	Casp3; Casp7;	Casp3|IDBG-154306|ENSMUSG00000031628|12367|-1.485219955444336|0.028030000627040863; Casp7|IDBG-178813|ENSMUSG00000025076|12369|-1.40378999710083|0.032269999384880066;
cond_1	Activation of gene expression by SREBF (SREBP)	17082	REACTOME	10090	2	2	0	1	1	0	1	1	Acaca; Ppara;	Acaca|IDBG-206042|ENSMUSG00000020532|102641888,107476|-1.8386449813842773|0.12325499951839447; Ppara|IDBG-170640|ENSMUSG00000022383|19013|-1.1410499811172485|0.1785999983549118;
cond_1	Activation of the AP-1 family of transcription factors	16916	REACTOME	10090	6	6	0	1	1	0	1	1	Atf2; Jun; Mapk11; Mapk14; Mapk8; Mapk9;	Atf2|IDBG-180520|ENSMUSG00000027104|102641666,11909|-1.0781300067901611|0.3060300052165985; Jun|IDBG-164161|ENSMUSG00000052684|16476|-1.2689199447631836|0.1919099986553192; Mapk11|IDBG-172712|ENSMUSG00000053137|19094|-1.1965301036834717|0.17520000040531158; Mapk14|IDBG-158983|ENSMUSG00000053436|26416|-1.1304999589920044|0.1767600029706955; Mapk8|IDBG-148417|ENSMUSG00000021936|26419|-1.21996998786…
cond_1	Activation of the mRNA upon binding of the cap-binding complex and eIFs, and subsequent binding to 43S	17072	REACTOME	10090	2	2	0	1	1	0	1	1	Eif4ebp1; Pabpc1;	Eif4ebp1|IDBG-145947|ENSMUSG00000031490|13685|-1.2267450094223022|0.25617000460624695; Pabpc1|IDBG-135334|ENSMUSG00000022283|18458|-1.1380599737167358|0.25321000814437866;
cond_1	Amine ligand-binding receptors	17058	REACTOME	10090	2	2	0	1	1	0	1	1	Adrb1; Hrh1;	Adrb1|IDBG-179107|ENSMUSG00000035283|11554|-1.0141600370407104|0.4600600004196167; Hrh1|IDBG-178946|ENSMUSG00000053004|15465|-1.8463549613952637|0.17453999817371368;
cond_1	Amino sugar and nucleotide sugar metabolism	626	KEGG	10090	2	2	0	1	1	0	1	1	Gpi1; Pgm2;	Gpi1|IDBG-173255|ENSMUSG00000036427|14751|-1.2658599615097046|0.026799999177455902; Pgm2|IDBG-166725|ENSMUSG00000025791|72157|-1.2505099773406982|0.10744000226259232;
cond_1	Amyloids	17227	REACTOME	10090	2	2	0	1	1	0	1	1	App; Snca;	App|IDBG-172954|ENSMUSG00000022892|11820|-1.168239951133728|0.27553001046180725; Snca|IDBG-152558|ENSMUSG00000025889|20617|-1.1264400482177734|0.289029985666275;
cond_1	Antigen Presentation: Folding, assembly and peptide loading of class I MHC	19905	REACTOME	10090	2	2	0	1	1	0	1	1	Canx; Pdia3;	Canx|IDBG-168591|ENSMUSG00000020368|12330|-1.1072800159454346|0.2860099971294403; Pdia3|IDBG-202293|ENSMUSG00000027248|14827|-1.0776100158691406|0.3264999985694885;
cond_1	Antigen processing and presentation	687	KEGG	10090	6	6	0	1	1	0	1	1	Canx; Hsp90aa1; Hsp90ab1; Hspa1a; Hspa5; Pdia3;	Canx|IDBG-168591|ENSMUSG00000020368|12330|-1.1072800159454346|0.2860099971294403; Hsp90aa1|IDBG-172055|ENSMUSG00000021270|15519|-1.10260009765625|0.2427300065755844; Hsp90ab1|IDBG-185482|ENSMUSG00000023944|15516|-1.004349946975708|0.488209992647171; Hspa1a|IDBG-606688|ENSMUSG00000091971|193740|-1.363700032234192|0.03167000040411949; Hspa5|IDBG-163151|ENSMUSG00000026864|14828|-1.1279900074005127|0…
cond_1	Apoptotic factor-mediated response	19713	REACTOME	10090	3	3	0	1	1	0	1	1	Casp3; Casp7; Xiap;	Casp3|IDBG-154306|ENSMUSG00000031628|12367|-1.485219955444336|0.028030000627040863; Casp7|IDBG-178813|ENSMUSG00000025076|12369|-1.40378999710083|0.032269999384880066; Xiap|IDBG-141324|ENSMUSG00000025860|11798|-1.264240026473999|0.2372400015592575;
cond_1	Aquaporin-mediated transport	17852	REACTOME	10090	4	4	0	1	1	0	1	1	Prkaca; Prkar1a; Prkar1b; Rab11a;	Prkaca|IDBG-173105|ENSMUSG00000005469|18747|-1.2424700260162354|0.07624000310897827; Prkar1a|IDBG-213854|ENSMUSG00000020612|19084|-1.2657499313354492|0.0744049996137619; Prkar1b|IDBG-206405|ENSMUSG00000025855|19085|-1.1638400554656982|0.17680999636650085; Rab11a|IDBG-176597|ENSMUSG00000004771|53869|-1.2281700372695923|0.09326999634504318;
cond_1	Arginine and proline metabolism	695	KEGG	10090	2	2	0	1	1	0	1	1	Ckb; Nos1;	Ckb|IDBG-173411|ENSMUSG00000001270|12709|-1.3919099569320679|0.19241000711917877; Nos1|IDBG-194926|ENSMUSG00000029361|18125|-1.0276399850845337|0.43377000093460083;
cond_1	Arrhythmogenic right ventricular cardiomyopathy (ARVC)	4368	KEGG	10090	3	3	0	1	1	0	1	1	Gja1; Itga6; Lef1;	Gja1|IDBG-152172|ENSMUSG00000050953|14609|-1.117609977722168|0.2800599932670593; Itga6|IDBG-179059|ENSMUSG00000027111|16403|-1.2088649272918701|0.1565150022506714; Lef1|IDBG-194292|ENSMUSG00000027985|16842|-1.372920036315918|0.07204999774694443;
cond_1	Asparagine N-linked glycosylation	19034	REACTOME	10090	2	2	0	1	1	0	1	1	Canx; Pdia3;	Canx|IDBG-168591|ENSMUSG00000020368|12330|-1.1072800159454346|0.2860099971294403; Pdia3|IDBG-202293|ENSMUSG00000027248|14827|-1.0776100158691406|0.3264999985694885;
cond_1	Assembly of the pre-replicative complex	19853	REACTOME	10090	2	2	0	1	1	0	1	1	Psmc5; Psmd2;	Psmc5|IDBG-213426|ENSMUSG00000020708|19184|-1.06659996509552|0.4000200033187866; Psmd2|IDBG-145582|ENSMUSG00000006998|21762|-1.5872299671173096|0.11742999404668808;
cond_1	Asymmetric localization of PCP proteins	19258	REACTOME	10090	2	2	0	1	1	0	1	1	Psmc5; Psmd2;	Psmc5|IDBG-213426|ENSMUSG00000020708|19184|-1.06659996509552|0.4000200033187866; Psmd2|IDBG-145582|ENSMUSG00000006998|21762|-1.5872299671173096|0.11742999404668808;
cond_1	Autodegradation of Cdh1 by Cdh1:APC/C	18310	REACTOME	10090	2	2	0	1	1	0	1	1	Psmc5; Psmd2;	Psmc5|IDBG-213426|ENSMUSG00000020708|19184|-1.06659996509552|0.4000200033187866; Psmd2|IDBG-145582|ENSMUSG00000006998|21762|-1.5872299671173096|0.11742999404668808;
cond_1	Autodegradation of the E3 ubiquitin ligase COP1	16703	REACTOME	10090	3	3	0	1	1	0	1	1	Psmc5; Psmd2; Rfwd2;	Psmc5|IDBG-213426|ENSMUSG00000020708|19184|-1.06659996509552|0.4000200033187866; Psmd2|IDBG-145582|ENSMUSG00000006998|21762|-1.5872299671173096|0.11742999404668808; Rfwd2|IDBG-200867|ENSMUSG00000040782|26374|-1.4658299684524536|0.006380000151693821;
cond_1	BH3-only proteins associate with and inactivate anti-apoptotic BCL-2 members	17250	REACTOME	10090	2	2	0	1	1	0	1	1	Bad; Bcl2l11;	Bad|IDBG-137335|ENSMUSG00000024959|12015|-1.3687500953674316|0.05316000059247017; Bcl2l11|IDBG-205300|ENSMUSG00000027381|12125|-1.0419700145721436|0.41258999705314636;
cond_1	Basigin interactions	17801	REACTOME	10090	2	2	0	1	1	0	1	1	Cav1; Itga6;	Cav1|IDBG-129000|ENSMUSG00000007655|12389|-1.1388700008392334|0.21376000344753265; Itga6|IDBG-179059|ENSMUSG00000027111|16403|-1.2088649272918701|0.1565150022506714;
cond_1	Beta-catenin phosphorylation cascade	17099	REACTOME	10090	3	3	0	1	1	0	1	1	Csnk1a1; Ppp2ca; Ppp2r5a;	Csnk1a1|IDBG-152046|ENSMUSG00000024576|93687|-1.2442500591278076|0.017419999465346336; Ppp2ca|IDBG-170858|ENSMUSG00000020349|19052|-1.1148300170898438|0.29660001397132874; Ppp2r5a|IDBG-208750|ENSMUSG00000026626|226849|-1.349134922027588|0.07152500003576279;
cond_1	Bile secretion	10387	KEGG	10090	2	2	0	1	1	0	1	1	Atp1a1; Prkaca;	Atp1a1|IDBG-179812|ENSMUSG00000033161|11928|-1.0614800453186035|0.353630006313324; Prkaca|IDBG-173105|ENSMUSG00000005469|18747|-1.2424700260162354|0.07624000310897827;
cond_1	Binding and Uptake of Ligands by Scavenger Receptors	17757	REACTOME	10090	2	2	0	1	1	0	1	1	Hsp90aa1; Hsph1;	Hsp90aa1|IDBG-172055|ENSMUSG00000021270|15519|-1.10260009765625|0.2427300065755844; Hsph1|IDBG-209442|ENSMUSG00000029657|15505|-1.0176200866699219|0.42780500650405884;
cond_1	Butyrate Response Factor 1 (BRF1) destabilizes mRNA	17387	REACTOME	10090	2	2	0	1	1	0	1	1	Akt1; Ywhab;	Akt1|IDBG-174623|ENSMUSG00000001729|11651|-1.072119951248169|0.38433998823165894; Ywhab|IDBG-211991|ENSMUSG00000018326|54401|-1.4387799501419067|0.00913000013679266;
cond_1	CDO in myogenesis	18303	REACTOME	10090	5	5	0	1	1	0	1	1	Abl1; Cdc42; Map2k6; Mapk11; Mapk14;	Abl1|IDBG-158216|ENSMUSG00000026842|11350|-1.249400019645691|0.04501999914646149; Cdc42|IDBG-198471|ENSMUSG00000006699|12540|-1.0530600547790527|0.3666599988937378; Map2k6|IDBG-213977|ENSMUSG00000020623|26399|-1.248039960861206|0.1155100017786026; Mapk11|IDBG-172712|ENSMUSG00000053137|19094|-1.1965301036834717|0.17520000040531158; Mapk14|IDBG-158983|ENSMUSG00000053436|26416|-1.1304999589920044|0.…
cond_1	CDT1 association with the CDC6:ORC:origin complex	16983	REACTOME	10090	2	2	0	1	1	0	1	1	Psmc5; Psmd2;	Psmc5|IDBG-213426|ENSMUSG00000020708|19184|-1.06659996509552|0.4000200033187866; Psmd2|IDBG-145582|ENSMUSG00000006998|21762|-1.5872299671173096|0.11742999404668808;
cond_1	CREB phosphorylation	17951	REACTOME	10090	2	2	0	1	1	0	1	1	Rps6ka3; Rps6ka5;	Rps6ka3|IDBG-182115|ENSMUSG00000031309|110651|-1.318269968032837|0.05107000097632408; Rps6ka5|IDBG-164005|ENSMUSG00000021180|73086|-1.300279974937439|0.0777600035071373;
cond_1	Ca-dependent events	17183	REACTOME	10090	4	4	0	1	1	0	1	1	Prkaca; Prkar1a; Prkar1b; Prkcd;	Prkaca|IDBG-173105|ENSMUSG00000005469|18747|-1.2424700260162354|0.07624000310897827; Prkar1a|IDBG-213854|ENSMUSG00000020612|19084|-1.2657499313354492|0.0744049996137619; Prkar1b|IDBG-206405|ENSMUSG00000025855|19085|-1.1638400554656982|0.17680999636650085; Prkcd|IDBG-142854|ENSMUSG00000021948|18753|-1.0410499572753906|0.4256550073623657;
cond_1	CaM pathway	17926	REACTOME	10090	4	4	0	1	1	0	1	1	Prkaca; Prkar1a; Prkar1b; Prkcd;	Prkaca|IDBG-173105|ENSMUSG00000005469|18747|-1.2424700260162354|0.07624000310897827; Prkar1a|IDBG-213854|ENSMUSG00000020612|19084|-1.2657499313354492|0.0744049996137619; Prkar1b|IDBG-206405|ENSMUSG00000025855|19085|-1.1638400554656982|0.17680999636650085; Prkcd|IDBG-142854|ENSMUSG00000021948|18753|-1.0410499572753906|0.4256550073623657;
cond_1	Calmodulin induced events	19381	REACTOME	10090	4	4	0	1	1	0	1	1	Prkaca; Prkar1a; Prkar1b; Prkcd;	Prkaca|IDBG-173105|ENSMUSG00000005469|18747|-1.2424700260162354|0.07624000310897827; Prkar1a|IDBG-213854|ENSMUSG00000020612|19084|-1.2657499313354492|0.0744049996137619; Prkar1b|IDBG-206405|ENSMUSG00000025855|19085|-1.1638400554656982|0.17680999636650085; Prkcd|IDBG-142854|ENSMUSG00000021948|18753|-1.0410499572753906|0.4256550073623657;
cond_1	Calnexin/calreticulin cycle	19330	REACTOME	10090	2	2	0	1	1	0	1	1	Canx; Pdia3;	Canx|IDBG-168591|ENSMUSG00000020368|12330|-1.1072800159454346|0.2860099971294403; Pdia3|IDBG-202293|ENSMUSG00000027248|14827|-1.0776100158691406|0.3264999985694885;
cond_1	Cap-dependent Translation Initiation	18051	REACTOME	10090	3	3	0	1	1	0	1	1	Eif4ebp1; Pabpc1; Rplp2;	Eif4ebp1|IDBG-145947|ENSMUSG00000031490|13685|-1.2267450094223022|0.25617000460624695; Pabpc1|IDBG-135334|ENSMUSG00000022283|18458|-1.1380599737167358|0.25321000814437866; Rplp2|IDBG-212230|ENSMUSG00000025508|67186|-1.220639944076538|0.08979500085115433;
cond_1	Cardiac muscle contraction	4354	KEGG	10090	3	3	0	1	1	0	1	1	Atp1a1; Myh6; Myh7;	Atp1a1|IDBG-179812|ENSMUSG00000033161|11928|-1.0614800453186035|0.353630006313324; Myh6|IDBG-162609|ENSMUSG00000040752|17888|-1.0514400005340576|0.4161500036716461; Myh7|IDBG-162836|ENSMUSG00000053093|140781|-1.2734299898147583|0.03914999961853027;
cond_1	Cell death signalling via NRAGE, NRIF and NADE	18269	REACTOME	10090	9	9	0	1	1	0	1	1	Arhgef2; Bad; Bcl2l11; Casp2; Casp3; Mapk8; Psen2; Rac1; Sos1;	Arhgef2|IDBG-161396|ENSMUSG00000028059|16800|-1.2567499876022339|0.15051999688148499; Bad|IDBG-137335|ENSMUSG00000024959|12015|-1.3687500953674316|0.05316000059247017; Bcl2l11|IDBG-205300|ENSMUSG00000027381|12125|-1.0419700145721436|0.41258999705314636; Casp2|IDBG-141522|ENSMUSG00000029863|12366|-1.0108000040054321|0.47189000248908997; Casp3|IDBG-154306|ENSMUSG00000031628|12367|-1.485219955444336…
cond_1	Cell junction organization	19461	REACTOME	10090	4	4	0	1	1	0	1	1	Itga6; Prkci; Pxn; Vasp;	Itga6|IDBG-179059|ENSMUSG00000027111|16403|-1.2088649272918701|0.1565150022506714; Prkci|IDBG-136207|ENSMUSG00000037643|18759|-1.3006000518798828|0.11847999691963196; Pxn|IDBG-193898|ENSMUSG00000029528|19303|-1.1107048988342285|0.2883000075817108; Vasp|IDBG-149918|ENSMUSG00000030403|22323|-1.4104599952697754|8.399999933317304E-4;
cond_1	Cell-extracellular matrix interactions	18792	REACTOME	10090	2	2	0	1	1	0	1	1	Pxn; Vasp;	Pxn|IDBG-193898|ENSMUSG00000029528|19303|-1.1107048988342285|0.2883000075817108; Vasp|IDBG-149918|ENSMUSG00000030403|22323|-1.4104599952697754|8.399999933317304E-4;
cond_1	Centrosome maturation	19823	REACTOME	10090	2	2	0	1	1	0	1	1	Hsp90aa1; Prkaca;	Hsp90aa1|IDBG-172055|ENSMUSG00000021270|15519|-1.10260009765625|0.2427300065755844; Prkaca|IDBG-173105|ENSMUSG00000005469|18747|-1.2424700260162354|0.07624000310897827;
cond_1	Chromatin modifying enzymes	18029	REACTOME	10090	2	2	0	1	1	0	1	1	Atf2; Hdac1;	Atf2|IDBG-180520|ENSMUSG00000027104|102641666,11909|-1.0781300067901611|0.3060300052165985; Hdac1|IDBG-191058|ENSMUSG00000028800|433759|-1.0975799560546875|0.2959499955177307;
cond_1	Chromatin organization	16838	REACTOME	10090	2	2	0	1	1	0	1	1	Atf2; Hdac1;	Atf2|IDBG-180520|ENSMUSG00000027104|102641666,11909|-1.0781300067901611|0.3060300052165985; Hdac1|IDBG-191058|ENSMUSG00000028800|433759|-1.0975799560546875|0.2959499955177307;
cond_1	Circadian Clock	14815	REACTOME	10090	3	3	0	1	1	0	1	1	Ep300; Ppara; Ppargc1a;	Ep300|IDBG-164782|ENSMUSG00000055024|328572|-1.4066100120544434|0.17967499792575836; Ppara|IDBG-170640|ENSMUSG00000022383|19013|-1.1410499811172485|0.1785999983549118; Ppargc1a|IDBG-163551|ENSMUSG00000029167|19017|-1.230049967765808|0.12984000146389008;
cond_1	Circadian Clock	16967	REACTOME	10090	4	4	0	1	1	0	1	1	Ep300; Hif1a; Ppara; Ppargc1a;	Ep300|IDBG-164782|ENSMUSG00000055024|328572|-1.4066100120544434|0.17967499792575836; Hif1a|IDBG-148620|ENSMUSG00000021109|15251|-1.1880500316619873|0.12833000719547272; Ppara|IDBG-170640|ENSMUSG00000022383|19013|-1.1410499811172485|0.1785999983549118; Ppargc1a|IDBG-163551|ENSMUSG00000029167|19017|-1.230049967765808|0.12984000146389008;
cond_1	Citrate cycle (TCA cycle)	678	KEGG	10090	2	2	0	1	1	0	1	1	Ogdh; Sdha;	Ogdh|IDBG-146734|ENSMUSG00000020456|18293|-1.146049976348877|0.2627499997615814; Sdha|IDBG-167329|ENSMUSG00000021577|66945|-1.1323200464248657|0.17201000452041626;
cond_1	Citric acid cycle (TCA cycle)	19132	REACTOME	10090	2	2	0	1	1	0	1	1	Ogdh; Sdha;	Ogdh|IDBG-146734|ENSMUSG00000020456|18293|-1.146049976348877|0.2627499997615814; Sdha|IDBG-167329|ENSMUSG00000021577|66945|-1.1323200464248657|0.17201000452041626;
cond_1	Class A/1 (Rhodopsin-like receptors)	17050	REACTOME	10090	9	9	0	1	1	0	1	1	Adrb1; App; Ccr5; F2rl1; Hrh1; Mc4r; Mc5r; Oprm1; Sstr2;	Adrb1|IDBG-179107|ENSMUSG00000035283|11554|-1.0141600370407104|0.4600600004196167; App|IDBG-172954|ENSMUSG00000022892|11820|-1.168239951133728|0.27553001046180725; Ccr5|IDBG-258112|ENSMUSG00000079227|12774|-1.4086449146270752|0.16237999498844147; F2rl1|IDBG-173973|ENSMUSG00000021678|14063|-1.0703999996185303|0.34571000933647156; Hrh1|IDBG-178946|ENSMUSG00000053004|15465|-1.8463549613952637|0.1745…
cond_1	Clathrin derived vesicle budding	19013	REACTOME	10090	2	2	0	1	1	0	1	1	Arrb1; M6pr;	Arrb1|IDBG-200741|ENSMUSG00000018909|109689|-1.285404920578003|0.21542000770568848; M6pr|IDBG-185276|ENSMUSG00000007458|17113|-1.1485199928283691|0.17937999963760376;
cond_1	Cross-presentation of soluble exogenous antigens (endosomes)	18075	REACTOME	10090	2	2	0	1	1	0	1	1	Psmc5; Psmd2;	Psmc5|IDBG-213426|ENSMUSG00000020708|19184|-1.06659996509552|0.4000200033187866; Psmd2|IDBG-145582|ENSMUSG00000006998|21762|-1.5872299671173096|0.11742999404668808;
cond_1	Cyclin D associated events in G1	17883	REACTOME	10090	2	2	0	1	1	0	1	1	Cdk6; Ppp2ca;	Cdk6|IDBG-131439|ENSMUSG00000040274|12571|-1.5676549673080444|0.06859499961137772; Ppp2ca|IDBG-170858|ENSMUSG00000020349|19052|-1.1148300170898438|0.29660001397132874;
cond_1	Cytochrome c-mediated apoptotic response	17887	REACTOME	10090	2	2	0	1	1	0	1	1	Casp3; Casp7;	Casp3|IDBG-154306|ENSMUSG00000031628|12367|-1.485219955444336|0.028030000627040863; Casp7|IDBG-178813|ENSMUSG00000025076|12369|-1.40378999710083|0.032269999384880066;
cond_1	Cytokine-cytokine receptor interaction	604	KEGG	10090	9	9	0	1	1	0	1	1	Ccr5; Csf1r; Egfr; Flt4; Il23r; Il6st; Pdgfra; Tgfbr1; Tgfbr2;	Ccr5|IDBG-258112|ENSMUSG00000079227|12774|-1.4086449146270752|0.16237999498844147; Csf1r|IDBG-150998|ENSMUSG00000024621|12978|-1.0846699476242065|0.31869998574256897; Egfr|IDBG-151194|ENSMUSG00000020122|13649|-1.1026999950408936|0.21166999638080597; Flt4|IDBG-167138|ENSMUSG00000020357|14257|-1.0337799787521362|0.4322899878025055; Il23r|IDBG-154001|ENSMUSG00000049093|209590|-1.2862999439239502|0.1…
cond_1	Cytosolic sensors of pathogen-associated DNA	18853	REACTOME	10090	6	6	0	1	1	0	1	1	App; Ikbkb; Nfkb2; Tbk1; Tlr3; Trim32;	App|IDBG-172954|ENSMUSG00000022892|11820|-1.168239951133728|0.27553001046180725; Ikbkb|IDBG-141021|ENSMUSG00000031537|16150|-1.0139199495315552|0.4517799913883209; Nfkb2|IDBG-172544|ENSMUSG00000025225|18034|-1.336899995803833|0.08724000304937363; Tbk1|IDBG-192882|ENSMUSG00000020115|56480|-1.0525699853897095|0.3929849863052368; Tlr3|IDBG-152685|ENSMUSG00000031639|142980|-1.200469970703125|0.331050…
cond_1	DARPP-32 events	17294	REACTOME	10090	5	5	0	1	1	0	1	1	Cdk5; Ppp2ca; Prkaca; Prkar1a; Prkar1b;	Cdk5|IDBG-141112|ENSMUSG00000028969|12568|-1.3136399984359741|0.07496500015258789; Ppp2ca|IDBG-170858|ENSMUSG00000020349|19052|-1.1148300170898438|0.29660001397132874; Prkaca|IDBG-173105|ENSMUSG00000005469|18747|-1.2424700260162354|0.07624000310897827; Prkar1a|IDBG-213854|ENSMUSG00000020612|19084|-1.2657499313354492|0.0744049996137619; Prkar1b|IDBG-206405|ENSMUSG00000025855|19085|-1.1638400554656…
cond_1	DEx/H-box helicases activate type I IFN and inflammatory cytokines production	18727	REACTOME	10090	2	2	0	1	1	0	1	1	App; Nfkb2;	App|IDBG-172954|ENSMUSG00000022892|11820|-1.168239951133728|0.27553001046180725; Nfkb2|IDBG-172544|ENSMUSG00000025225|18034|-1.336899995803833|0.08724000304937363;
cond_1	DSCAM interactions	18081	REACTOME	10090	4	4	0	1	1	0	1	1	Mapk11; Mapk14; Mapk8; Rac1;	Mapk11|IDBG-172712|ENSMUSG00000053137|19094|-1.1965301036834717|0.17520000040531158; Mapk14|IDBG-158983|ENSMUSG00000053436|26416|-1.1304999589920044|0.1767600029706955; Mapk8|IDBG-148417|ENSMUSG00000021936|26419|-1.2199699878692627|0.08256000280380249; Rac1|IDBG-207763|ENSMUSG00000001847|19353|-1.1823699474334717|0.06819000095129013;
cond_1	Degradation of GLI1 by the proteasome	18498	REACTOME	10090	3	3	0	1	1	0	1	1	Prkaca; Psmc5; Psmd2;	Prkaca|IDBG-173105|ENSMUSG00000005469|18747|-1.2424700260162354|0.07624000310897827; Psmc5|IDBG-213426|ENSMUSG00000020708|19184|-1.06659996509552|0.4000200033187866; Psmd2|IDBG-145582|ENSMUSG00000006998|21762|-1.5872299671173096|0.11742999404668808;
cond_1	Degradation of GLI2 by the proteasome	18318	REACTOME	10090	4	4	0	1	1	0	1	1	Csnk1a1; Prkaca; Psmc5; Psmd2;	Csnk1a1|IDBG-152046|ENSMUSG00000024576|93687|-1.2442500591278076|0.017419999465346336; Prkaca|IDBG-173105|ENSMUSG00000005469|18747|-1.2424700260162354|0.07624000310897827; Psmc5|IDBG-213426|ENSMUSG00000020708|19184|-1.06659996509552|0.4000200033187866; Psmd2|IDBG-145582|ENSMUSG00000006998|21762|-1.5872299671173096|0.11742999404668808;
cond_1	Degradation of beta-catenin by the destruction complex	17332	REACTOME	10090	6	6	0	1	1	0	1	1	Csnk1a1; Hdac1; Ppp2ca; Ppp2r5a; Psmc5; Psmd2;	Csnk1a1|IDBG-152046|ENSMUSG00000024576|93687|-1.2442500591278076|0.017419999465346336; Hdac1|IDBG-191058|ENSMUSG00000028800|433759|-1.0975799560546875|0.2959499955177307; Ppp2ca|IDBG-170858|ENSMUSG00000020349|19052|-1.1148300170898438|0.29660001397132874; Ppp2r5a|IDBG-208750|ENSMUSG00000026626|226849|-1.349134922027588|0.07152500003576279; Psmc5|IDBG-213426|ENSMUSG00000020708|19184|-1.06659996509…
cond_1	Degradation of the extracellular matrix	19757	REACTOME	10090	2	2	0	1	1	0	1	1	Casp3; Psen1;	Casp3|IDBG-154306|ENSMUSG00000031628|12367|-1.485219955444336|0.028030000627040863; Psen1|IDBG-155522|ENSMUSG00000019969|19164|-1.0105299949645996|0.46654000878334045;
cond_1	Dilated cardiomyopathy	5708	KEGG	10090	5	5	0	1	1	0	1	1	Adrb1; Itga6; Myh6; Myh7; Prkaca;	Adrb1|IDBG-179107|ENSMUSG00000035283|11554|-1.0141600370407104|0.4600600004196167; Itga6|IDBG-179059|ENSMUSG00000027111|16403|-1.2088649272918701|0.1565150022506714; Myh6|IDBG-162609|ENSMUSG00000040752|17888|-1.0514400005340576|0.4161500036716461; Myh7|IDBG-162836|ENSMUSG00000053093|140781|-1.2734299898147583|0.03914999961853027; Prkaca|IDBG-173105|ENSMUSG00000005469|18747|-1.2424700260162354|0.0…
cond_1	Downregulation of SMAD2/3:SMAD4 transcriptional activity	17936	REACTOME	10090	3	3	0	1	1	0	1	1	Hdac1; Ppm1a; Smad3;	Hdac1|IDBG-191058|ENSMUSG00000028800|433759|-1.0975799560546875|0.2959499955177307; Ppm1a|IDBG-147921|ENSMUSG00000021096|19042|-1.2511399984359741|0.05229000002145767; Smad3|IDBG-175693|ENSMUSG00000032402|17127|-1.017799973487854|0.4563800096511841;
cond_1	E2F mediated regulation of DNA replication	19360	REACTOME	10090	2	2	0	1	1	0	1	1	Cdc25a; Ppp2ca;	Cdc25a|IDBG-201603|ENSMUSG00000032477|12530|-1.2454500198364258|0.12320999801158905; Ppp2ca|IDBG-170858|ENSMUSG00000020349|19052|-1.1148300170898438|0.29660001397132874;
cond_1	EGFR Transactivation by Gastrin	17232	REACTOME	10090	4	4	0	1	1	0	1	1	Egfr; Grb2; Hras1; Sos1;	Egfr|IDBG-151194|ENSMUSG00000020122|13649|-1.1026999950408936|0.21166999638080597; Grb2|IDBG-214339|ENSMUSG00000059923|14784|-1.4917149543762207|0.1595049947500229; Hras1|IDBG-212024|ENSMUSG00000025499|15461|-1.4030250310897827|0.0783350020647049; Sos1|IDBG-199949|ENSMUSG00000024241|20662|-1.32635498046875|0.1537500023841858;
cond_1	EGFR downregulation	16790	REACTOME	10090	8	8	0	1	1	0	1	1	Ap2b1; Ap2m1; Cbl; Cdc42; Egfr; Eps15l1; Grb2; Stam2;	Ap2b1|IDBG-205183|ENSMUSG00000035152|71770|-1.0269800424575806|0.4396199882030487; Ap2m1|IDBG-144450|ENSMUSG00000022841|11773|-1.0281200408935547|0.41850000619888306; Cbl|IDBG-155970|ENSMUSG00000034342|12402|-1.0728100538253784|0.36107000708580017; Cdc42|IDBG-198471|ENSMUSG00000006699|12540|-1.0530600547790527|0.3666599988937378; Egfr|IDBG-151194|ENSMUSG00000020122|13649|-1.1026999950408936|0.211…
cond_1	ER-Phagosome pathway	17848	REACTOME	10090	3	3	0	1	1	0	1	1	Pdia3; Psmc5; Psmd2;	Pdia3|IDBG-202293|ENSMUSG00000027248|14827|-1.0776100158691406|0.3264999985694885; Psmc5|IDBG-213426|ENSMUSG00000020708|19184|-1.06659996509552|0.4000200033187866; Psmd2|IDBG-145582|ENSMUSG00000006998|21762|-1.5872299671173096|0.11742999404668808;
cond_1	ERK/MAPK targets	17265	REACTOME	10090	6	6	0	1	1	0	1	1	Mapk11; Mapk14; Mapk7; Ppp2ca; Rps6ka3; Rps6ka5;	Mapk11|IDBG-172712|ENSMUSG00000053137|19094|-1.1965301036834717|0.17520000040531158; Mapk14|IDBG-158983|ENSMUSG00000053436|26416|-1.1304999589920044|0.1767600029706955; Mapk7|IDBG-183076|ENSMUSG00000001034|23939|-1.1785999536514282|0.25540000200271606; Ppp2ca|IDBG-170858|ENSMUSG00000020349|19052|-1.1148300170898438|0.29660001397132874; Rps6ka3|IDBG-182115|ENSMUSG00000031309|110651|-1.318269968032…
cond_1	ERK2 activation	19303	REACTOME	10090	2	2	0	1	1	0	1	1	Il6st; Ptpn11;	Il6st|IDBG-182517|ENSMUSG00000021756|16195|-1.0847200155258179|0.3258099853992462; Ptpn11|IDBG-196834|ENSMUSG00000043733|19247|-1.0432900190353394|0.39980000257492065;
cond_1	ERKs are inactivated	17020	REACTOME	10090	2	2	0	1	1	0	1	1	Mapk7; Ppp2ca;	Mapk7|IDBG-183076|ENSMUSG00000001034|23939|-1.1785999536514282|0.25540000200271606; Ppp2ca|IDBG-170858|ENSMUSG00000020349|19052|-1.1148300170898438|0.29660001397132874;
cond_1	Epigenetic regulation of gene expression	18436	REACTOME	10090	3	3	0	1	1	0	1	1	Hdac1; Sirt1; Uhrf1;	Hdac1|IDBG-191058|ENSMUSG00000028800|433759|-1.0975799560546875|0.2959499955177307; Sirt1|IDBG-159441|ENSMUSG00000020063|93759|-1.1308550834655762|0.24879500269889832; Uhrf1|IDBG-191986|ENSMUSG00000001228|18140|-1.56448495388031|0.0973999947309494;
cond_1	Eukaryotic Translation Initiation	18327	REACTOME	10090	3	3	0	1	1	0	1	1	Eif4ebp1; Pabpc1; Rplp2;	Eif4ebp1|IDBG-145947|ENSMUSG00000031490|13685|-1.2267450094223022|0.25617000460624695; Pabpc1|IDBG-135334|ENSMUSG00000022283|18458|-1.1380599737167358|0.25321000814437866; Rplp2|IDBG-212230|ENSMUSG00000025508|67186|-1.220639944076538|0.08979500085115433;
cond_1	Formation of annular gap junctions	17259	REACTOME	10090	3	3	0	1	1	0	1	1	Ap2m1; Dnm1; Gja1;	Ap2m1|IDBG-144450|ENSMUSG00000022841|11773|-1.0281200408935547|0.41850000619888306; Dnm1|IDBG-159551|ENSMUSG00000026825|13429|-1.10139000415802|0.2686600089073181; Gja1|IDBG-152172|ENSMUSG00000050953|14609|-1.117609977722168|0.2800599932670593;
cond_1	Fructose and mannose metabolism	658	KEGG	10090	2	2	0	1	1	0	1	1	Pfkl; Pfkp;	Pfkl|IDBG-168033|ENSMUSG00000020277|18641|-1.5972299575805664|0.15329501032829285; Pfkp|IDBG-128989|ENSMUSG00000021196|56421|-1.1711299419403076|0.16899999976158142;
cond_1	G alpha (12/13) signalling events	18452	REACTOME	10090	4	4	0	1	1	0	1	1	Arhgef2; Rac1; Rock1; Sos1;	Arhgef2|IDBG-161396|ENSMUSG00000028059|16800|-1.2567499876022339|0.15051999688148499; Rac1|IDBG-207763|ENSMUSG00000001847|19353|-1.1823699474334717|0.06819000095129013; Rock1|IDBG-128359|ENSMUSG00000024290|19877|-1.2578500509262085|0.1111299991607666; Sos1|IDBG-199949|ENSMUSG00000024241|20662|-1.32635498046875|0.1537500023841858;
cond_1	G1 Phase	16871	REACTOME	10090	2	2	0	1	1	0	1	1	Cdk6; Ppp2ca;	Cdk6|IDBG-131439|ENSMUSG00000040274|12571|-1.5676549673080444|0.06859499961137772; Ppp2ca|IDBG-170858|ENSMUSG00000020349|19052|-1.1148300170898438|0.29660001397132874;
cond_1	GABA synthesis, release, reuptake and degradation	17138	REACTOME	10090	4	4	0	1	1	0	1	1	Slc6a1; Stx1a; Stxbp1; Syt1;	Slc6a1|IDBG-178837|ENSMUSG00000030310|232333|-1.078969955444336|0.29600000381469727; Stx1a|IDBG-203389|ENSMUSG00000007207|20907|-1.2269799709320068|0.09020999819040298; Stxbp1|IDBG-161623|ENSMUSG00000026797|20910|-1.0484600067138672|0.39998000860214233; Syt1|IDBG-189557|ENSMUSG00000035864|20979|-1.0857000350952148|0.30029499530792236;
cond_1	GLI3 is processed to GLI3R by the proteasome	18562	REACTOME	10090	4	4	0	1	1	0	1	1	Csnk1a1; Prkaca; Psmc5; Psmd2;	Csnk1a1|IDBG-152046|ENSMUSG00000024576|93687|-1.2442500591278076|0.017419999465346336; Prkaca|IDBG-173105|ENSMUSG00000005469|18747|-1.2424700260162354|0.07624000310897827; Psmc5|IDBG-213426|ENSMUSG00000020708|19184|-1.06659996509552|0.4000200033187866; Psmd2|IDBG-145582|ENSMUSG00000006998|21762|-1.5872299671173096|0.11742999404668808;
cond_1	GP1b-IX-V activation signalling	16743	REACTOME	10090	2	2	0	1	1	0	1	1	Raf1; Ywhaz;	Raf1|IDBG-179428|ENSMUSG00000000441|110157|-1.3071399927139282|0.04022999852895737; Ywhaz|IDBG-135418|ENSMUSG00000022285|102641764,22631|-1.0380799770355225|0.38947999477386475;
cond_1	GPCR Dopamine D1like receptor signaling pathway	16206	INOH	10090	5	5	0	1	1	0	1	1	Cdk5; Grin1; Grin2a; Prkaca; Prkar1b;	Cdk5|IDBG-141112|ENSMUSG00000028969|12568|-1.3136399984359741|0.07496500015258789; Grin1|IDBG-144904|ENSMUSG00000026959|14810|-1.0966050624847412|0.36477500200271606; Grin2a|IDBG-131990|ENSMUSG00000059003|14811|-1.4843599796295166|0.05412000045180321; Prkaca|IDBG-173105|ENSMUSG00000005469|18747|-1.2424700260162354|0.07624000310897827; Prkar1b|IDBG-206405|ENSMUSG00000025855|19085|-1.16384005546569…
cond_1	GRB2:SOS provides linkage to MAPK signaling for Integrins	18802	REACTOME	10090	3	3	0	1	1	0	1	1	Grb2; Ptk2; Sos1;	Grb2|IDBG-214339|ENSMUSG00000059923|14784|-1.4917149543762207|0.1595049947500229; Ptk2|IDBG-148322|ENSMUSG00000022607|14083|-1.165624976158142|0.136244997382164; Sos1|IDBG-199949|ENSMUSG00000024241|20662|-1.32635498046875|0.1537500023841858;
cond_1	Galactose metabolism	718	KEGG	10090	3	3	0	1	1	0	1	1	Pfkl; Pfkp; Pgm2;	Pfkl|IDBG-168033|ENSMUSG00000020277|18641|-1.5972299575805664|0.15329501032829285; Pfkp|IDBG-128989|ENSMUSG00000021196|56421|-1.1711299419403076|0.16899999976158142; Pgm2|IDBG-166725|ENSMUSG00000025791|72157|-1.2505099773406982|0.10744000226259232;
cond_1	Gap junction degradation	18240	REACTOME	10090	3	3	0	1	1	0	1	1	Ap2m1; Dnm1; Gja1;	Ap2m1|IDBG-144450|ENSMUSG00000022841|11773|-1.0281200408935547|0.41850000619888306; Dnm1|IDBG-159551|ENSMUSG00000026825|13429|-1.10139000415802|0.2686600089073181; Gja1|IDBG-152172|ENSMUSG00000050953|14609|-1.117609977722168|0.2800599932670593;
cond_1	Gap junction trafficking	19324	REACTOME	10090	3	3	0	1	1	0	1	1	Ap2m1; Dnm1; Gja1;	Ap2m1|IDBG-144450|ENSMUSG00000022841|11773|-1.0281200408935547|0.41850000619888306; Dnm1|IDBG-159551|ENSMUSG00000026825|13429|-1.10139000415802|0.2686600089073181; Gja1|IDBG-152172|ENSMUSG00000050953|14609|-1.117609977722168|0.2800599932670593;
cond_1	Gap junction trafficking and regulation	16754	REACTOME	10090	3	3	0	1	1	0	1	1	Ap2m1; Dnm1; Gja1;	Ap2m1|IDBG-144450|ENSMUSG00000022841|11773|-1.0281200408935547|0.41850000619888306; Dnm1|IDBG-159551|ENSMUSG00000026825|13429|-1.10139000415802|0.2686600089073181; Gja1|IDBG-152172|ENSMUSG00000050953|14609|-1.117609977722168|0.2800599932670593;
cond_1	Generation of second messenger molecules	19597	REACTOME	10090	6	6	0	1	1	0	1	1	Itk; Lck; Pak2; Pak3; Vasp; Zap70;	Itk|IDBG-165583|ENSMUSG00000020395|16428|-1.1874250173568726|0.2040500044822693; Lck|IDBG-191117|ENSMUSG00000000409|16818|-1.0368800163269043|0.39875999093055725; Pak2|IDBG-153570|ENSMUSG00000022781|224105|-1.2386850118637085|0.020394999533891678; Pak3|IDBG-176809|ENSMUSG00000031284|18481|-1.3041000366210938|0.02739499881863594; Vasp|IDBG-149918|ENSMUSG00000030403|22323|-1.4104599952697754|8.3999…
cond_1	Glucagon signaling in metabolic regulation	17036	REACTOME	10090	3	3	0	1	1	0	1	1	Prkaca; Prkar1a; Prkar1b;	Prkaca|IDBG-173105|ENSMUSG00000005469|18747|-1.2424700260162354|0.07624000310897827; Prkar1a|IDBG-213854|ENSMUSG00000020612|19084|-1.2657499313354492|0.0744049996137619; Prkar1b|IDBG-206405|ENSMUSG00000025855|19085|-1.1638400554656982|0.17680999636650085;
cond_1	Gluconeogenesis	18823	REACTOME	10090	3	3	0	1	1	0	1	1	Gpi1; Pgam1; Prkaca;	Gpi1|IDBG-173255|ENSMUSG00000036427|14751|-1.2658599615097046|0.026799999177455902; Pgam1|IDBG-166566|ENSMUSG00000011752|18648|-1.21356999874115|0.1621599942445755; Prkaca|IDBG-173105|ENSMUSG00000005469|18747|-1.2424700260162354|0.07624000310897827;
cond_1	Glucose metabolism	17651	REACTOME	10090	8	8	0	1	1	0	1	1	Gpi1; Pfkl; Pfkp; Pgam1; Pgm2; Phkb; Ppp2ca; Prkaca;	Gpi1|IDBG-173255|ENSMUSG00000036427|14751|-1.2658599615097046|0.026799999177455902; Pfkl|IDBG-168033|ENSMUSG00000020277|18641|-1.5972299575805664|0.15329501032829285; Pfkp|IDBG-128989|ENSMUSG00000021196|56421|-1.1711299419403076|0.16899999976158142; Pgam1|IDBG-166566|ENSMUSG00000011752|18648|-1.21356999874115|0.1621599942445755; Pgm2|IDBG-166725|ENSMUSG00000025791|72157|-1.2505099773406982|0.1074…
cond_1	Glutamate Binding, Activation of AMPA Receptors and Synaptic Plasticity	17569	REACTOME	10090	3	3	0	1	1	0	1	1	Ap2b1; Ap2m1; Gria1;	Ap2b1|IDBG-205183|ENSMUSG00000035152|71770|-1.0269800424575806|0.4396199882030487; Ap2m1|IDBG-144450|ENSMUSG00000022841|11773|-1.0281200408935547|0.41850000619888306; Gria1|IDBG-175573|ENSMUSG00000020524|14799|-1.0846800804138184|0.2781600058078766;
cond_1	Glycogen breakdown (glycogenolysis)	18548	REACTOME	10090	2	2	0	1	1	0	1	1	Pgm2; Phkb;	Pgm2|IDBG-166725|ENSMUSG00000025791|72157|-1.2505099773406982|0.10744000226259232; Phkb|IDBG-177530|ENSMUSG00000036879|102093|-1.1862200498580933|0.054680000990629196;
cond_1	Glycogen storage diseases	18944	REACTOME	10090	8	8	0	1	1	0	1	1	Gpi1; Pfkl; Pfkp; Pgam1; Pgm2; Phkb; Ppp2ca; Prkaca;	Gpi1|IDBG-173255|ENSMUSG00000036427|14751|-1.2658599615097046|0.026799999177455902; Pfkl|IDBG-168033|ENSMUSG00000020277|18641|-1.5972299575805664|0.15329501032829285; Pfkp|IDBG-128989|ENSMUSG00000021196|56421|-1.1711299419403076|0.16899999976158142; Pgam1|IDBG-166566|ENSMUSG00000011752|18648|-1.21356999874115|0.1621599942445755; Pgm2|IDBG-166725|ENSMUSG00000025791|72157|-1.2505099773406982|0.1074…
cond_1	Glycolysis	17429	REACTOME	10090	5	5	0	1	1	0	1	1	Gpi1; Pfkl; Pfkp; Pgam1; Ppp2ca;	Gpi1|IDBG-173255|ENSMUSG00000036427|14751|-1.2658599615097046|0.026799999177455902; Pfkl|IDBG-168033|ENSMUSG00000020277|18641|-1.5972299575805664|0.15329501032829285; Pfkp|IDBG-128989|ENSMUSG00000021196|56421|-1.1711299419403076|0.16899999976158142; Pgam1|IDBG-166566|ENSMUSG00000011752|18648|-1.21356999874115|0.1621599942445755; Ppp2ca|IDBG-170858|ENSMUSG00000020349|19052|-1.1148300170898438|0.29…
cond_1	Glycolysis / Gluconeogenesis	680	KEGG	10090	6	6	0	1	1	0	1	1	Gpi1; Ldhb; Pfkl; Pfkp; Pgam1; Pgm2;	Gpi1|IDBG-173255|ENSMUSG00000036427|14751|-1.2658599615097046|0.026799999177455902; Ldhb|IDBG-196960|ENSMUSG00000030246|16832|-1.2536900043487549|0.2158849984407425; Pfkl|IDBG-168033|ENSMUSG00000020277|18641|-1.5972299575805664|0.15329501032829285; Pfkp|IDBG-128989|ENSMUSG00000021196|56421|-1.1711299419403076|0.16899999976158142; Pgam1|IDBG-166566|ENSMUSG00000011752|18648|-1.21356999874115|0.1621…
cond_1	Growth hormone receptor signaling	19332	REACTOME	10090	2	2	0	1	1	0	1	1	Ptpn1; Stat3;	Ptpn1|IDBG-213096|ENSMUSG00000027540|19246|-1.3362950086593628|0.12207000702619553; Stat3|IDBG-211637|ENSMUSG00000004040|20848|-1.471060037612915|0.026760000735521317;
cond_1	Hedgehog 'off' state	17041	REACTOME	10090	6	6	0	1	1	0	1	1	Csnk1a1; Prkaca; Prkar1a; Prkar1b; Psmc5; Psmd2;	Csnk1a1|IDBG-152046|ENSMUSG00000024576|93687|-1.2442500591278076|0.017419999465346336; Prkaca|IDBG-173105|ENSMUSG00000005469|18747|-1.2424700260162354|0.07624000310897827; Prkar1a|IDBG-213854|ENSMUSG00000020612|19084|-1.2657499313354492|0.0744049996137619; Prkar1b|IDBG-206405|ENSMUSG00000025855|19085|-1.1638400554656982|0.17680999636650085; Psmc5|IDBG-213426|ENSMUSG00000020708|19184|-1.0665999650…
cond_1	Hedgehog ligand biogenesis	17806	REACTOME	10090	2	2	0	1	1	0	1	1	Psmc5; Psmd2;	Psmc5|IDBG-213426|ENSMUSG00000020708|19184|-1.06659996509552|0.4000200033187866; Psmd2|IDBG-145582|ENSMUSG00000006998|21762|-1.5872299671173096|0.11742999404668808;
cond_1	Hedgehog signaling pathway	16245	INOH	10090	2	2	0	1	1	0	1	1	Arrb2; Prkaca;	Arrb2|IDBG-194248|ENSMUSG00000060216|216869|-1.1272900104522705|0.2940950095653534; Prkaca|IDBG-173105|ENSMUSG00000005469|18747|-1.2424700260162354|0.07624000310897827;
cond_1	Hematopoietic cell lineage	682	KEGG	10090	3	3	0	1	1	0	1	1	Cd5; Csf1r; Itga6;	Cd5|IDBG-144910|ENSMUSG00000024669|12507|-1.0438100099563599|0.360150009393692; Csf1r|IDBG-150998|ENSMUSG00000024621|12978|-1.0846699476242065|0.31869998574256897; Itga6|IDBG-179059|ENSMUSG00000027111|16403|-1.2088649272918701|0.1565150022506714;
cond_1	Hh ligand biogenesis disease	18505	REACTOME	10090	2	2	0	1	1	0	1	1	Psmc5; Psmd2;	Psmc5|IDBG-213426|ENSMUSG00000020708|19184|-1.06659996509552|0.4000200033187866; Psmd2|IDBG-145582|ENSMUSG00000006998|21762|-1.5872299671173096|0.11742999404668808;
cond_1	Highly calcium permeable postsynaptic nicotinic acetylcholine receptors	19316	REACTOME	10090	2	2	0	1	1	0	1	1	Chrna4; Chrna7;	Chrna4|IDBG-213951|ENSMUSG00000027577|11438|-1.1582900285720825|0.2003999948501587; Chrna7|IDBG-190675|ENSMUSG00000030525|11441|-1.2990649938583374|0.12464499473571777;
cond_1	Hormone-sensitive lipase (HSL)-mediated triacylglycerol hydrolysis	16699	REACTOME	10090	2	2	0	1	1	0	1	1	Cav1; Prkaca;	Cav1|IDBG-129000|ENSMUSG00000007655|12389|-1.1388700008392334|0.21376000344753265; Prkaca|IDBG-173105|ENSMUSG00000005469|18747|-1.2424700260162354|0.07624000310897827;
cond_1	IL-6 signaling	16156	INOH	10090	2	2	0	1	1	0	1	1	Il6st; Stat3;	Il6st|IDBG-182517|ENSMUSG00000021756|16195|-1.0847200155258179|0.3258099853992462; Stat3|IDBG-211637|ENSMUSG00000004040|20848|-1.471060037612915|0.026760000735521317;
cond_1	IRAK1 recruits IKK complex	19834	REACTOME	10090	2	2	0	1	1	0	1	1	Ikbkb; Peli1;	Ikbkb|IDBG-141021|ENSMUSG00000031537|16150|-1.0139199495315552|0.4517799913883209; Peli1|IDBG-153059|ENSMUSG00000020134|67245|-1.1254500150680542|0.25235000252723694;
cond_1	IRAK1 recruits IKK complex upon TLR7/8 or 9 stimulation	19831	REACTOME	10090	2	2	0	1	1	0	1	1	Ikbkb; Peli1;	Ikbkb|IDBG-141021|ENSMUSG00000031537|16150|-1.0139199495315552|0.4517799913883209; Peli1|IDBG-153059|ENSMUSG00000020134|67245|-1.1254500150680542|0.25235000252723694;
cond_1	IRAK2 mediated activation of TAK1 complex	17664	REACTOME	10090	3	3	0	1	1	0	1	1	Map3k7; Tab1; Tab3;	Map3k7|IDBG-132962|ENSMUSG00000028284|26409|-1.0268399715423584|0.44481000304222107; Tab1|IDBG-163423|ENSMUSG00000022414|66513|-1.3131699562072754|0.012310000136494637; Tab3|IDBG-158739|ENSMUSG00000035476|66724|-1.0343999862670898|0.25536999106407166;
cond_1	IRAK2 mediated activation of TAK1 complex upon TLR7/8 or 9 stimulation	17384	REACTOME	10090	3	3	0	1	1	0	1	1	Map3k7; Tab1; Tab3;	Map3k7|IDBG-132962|ENSMUSG00000028284|26409|-1.0268399715423584|0.44481000304222107; Tab1|IDBG-163423|ENSMUSG00000022414|66513|-1.3131699562072754|0.012310000136494637; Tab3|IDBG-158739|ENSMUSG00000035476|66724|-1.0343999862670898|0.25536999106407166;
cond_1	Import of palmitoyl-CoA into the mitochondrial matrix	19130	REACTOME	10090	2	2	0	1	1	0	1	1	Acaca; Prkab2;	Acaca|IDBG-206042|ENSMUSG00000020532|102641888,107476|-1.8386449813842773|0.12325499951839447; Prkab2|IDBG-177135|ENSMUSG00000038205|108097|-1.2200350761413574|0.2586600184440613;
cond_1	Inactivation of Cdc42 and Rac	18456	REACTOME	10090	2	2	0	1	1	0	1	1	Cdc42; Rac1;	Cdc42|IDBG-198471|ENSMUSG00000006699|12540|-1.0530600547790527|0.3666599988937378; Rac1|IDBG-207763|ENSMUSG00000001847|19353|-1.1823699474334717|0.06819000095129013;
cond_1	Interaction between L1 and Ankyrins	18376	REACTOME	10090	2	2	0	1	1	0	1	1	Kcnq2; Kcnq3;	Kcnq2|IDBG-213954|ENSMUSG00000016346|16536|-1.1553399562835693|0.19851499795913696; Kcnq3|IDBG-145919|ENSMUSG00000056258|110862|-1.4989700317382812|0.01816999912261963;
cond_1	Interferon alpha/beta signaling	19567	REACTOME	10090	2	2	0	1	1	0	1	1	Ptpn11; Ptpn1;	Ptpn11|IDBG-196834|ENSMUSG00000043733|19247|-1.0432900190353394|0.39980000257492065; Ptpn1|IDBG-213096|ENSMUSG00000027540|19246|-1.3362950086593628|0.12207000702619553;
cond_1	Interleukin-6 signaling	18778	REACTOME	10090	4	4	0	1	1	0	1	1	Cbl; Il6st; Ptpn11; Stat3;	Cbl|IDBG-155970|ENSMUSG00000034342|12402|-1.0728100538253784|0.36107000708580017; Il6st|IDBG-182517|ENSMUSG00000021756|16195|-1.0847200155258179|0.3258099853992462; Ptpn11|IDBG-196834|ENSMUSG00000043733|19247|-1.0432900190353394|0.39980000257492065; Stat3|IDBG-211637|ENSMUSG00000004040|20848|-1.471060037612915|0.026760000735521317;
cond_1	Intrinsic Pathway for Apoptosis	19928	REACTOME	10090	12	12	0	1	1	0	1	1	Akt1; Bad; Bax; Bcl2l11; Casp3; Casp7; Casp8; Mapk8; Sfn; Xiap; Ywhab; Ywhaz;	Akt1|IDBG-174623|ENSMUSG00000001729|11651|-1.072119951248169|0.38433998823165894; Bad|IDBG-137335|ENSMUSG00000024959|12015|-1.3687500953674316|0.05316000059247017; Bax|IDBG-183241|ENSMUSG00000003873|12028|-1.415869951248169|0.011909999884665012; Bcl2l11|IDBG-205300|ENSMUSG00000027381|12125|-1.0419700145721436|0.41258999705314636; Casp3|IDBG-154306|ENSMUSG00000031628|12367|-1.485219955444336|0.028…
cond_1	JNK (c-Jun kinases) phosphorylation and activation mediated by activated human TAK1	17212	REACTOME	10090	5	5	0	1	1	0	1	1	Map3k7; Mapk8; Mapk9; Tab1; Tab3;	Map3k7|IDBG-132962|ENSMUSG00000028284|26409|-1.0268399715423584|0.44481000304222107; Mapk8|IDBG-148417|ENSMUSG00000021936|26419|-1.2199699878692627|0.08256000280380249; Mapk9|IDBG-167617|ENSMUSG00000020366|26420|-1.214359998703003|0.11507999897003174; Tab1|IDBG-163423|ENSMUSG00000022414|66513|-1.3131699562072754|0.012310000136494637; Tab3|IDBG-158739|ENSMUSG00000035476|66724|-1.0343999862670898|0…
cond_1	KSRP destabilizes mRNA	17386	REACTOME	10090	4	4	0	1	1	0	1	1	Akt1; Mapk11; Mapk14; Ywhaz;	Akt1|IDBG-174623|ENSMUSG00000001729|11651|-1.072119951248169|0.38433998823165894; Mapk11|IDBG-172712|ENSMUSG00000053137|19094|-1.1965301036834717|0.17520000040531158; Mapk14|IDBG-158983|ENSMUSG00000053436|26416|-1.1304999589920044|0.1767600029706955; Ywhaz|IDBG-135418|ENSMUSG00000022285|102641764,22631|-1.0380799770355225|0.38947999477386475;
cond_1	L13a-mediated translational silencing of Ceruloplasmin expression	19353	REACTOME	10090	2	2	0	1	1	0	1	1	Pabpc1; Rplp2;	Pabpc1|IDBG-135334|ENSMUSG00000022283|18458|-1.1380599737167358|0.25321000814437866; Rplp2|IDBG-212230|ENSMUSG00000025508|67186|-1.220639944076538|0.08979500085115433;
cond_1	LIF signaling	16170	INOH	10090	3	3	0	1	1	0	1	1	Il6st; Smad1; Stat3;	Il6st|IDBG-182517|ENSMUSG00000021756|16195|-1.0847200155258179|0.3258099853992462; Smad1|IDBG-170516|ENSMUSG00000031681|17125|-1.0551300048828125|0.40090999007225037; Stat3|IDBG-211637|ENSMUSG00000004040|20848|-1.471060037612915|0.026760000735521317;
cond_1	Lipid digestion, mobilization, and transport	18099	REACTOME	10090	2	2	0	1	1	0	1	1	Cav1; Prkaca;	Cav1|IDBG-129000|ENSMUSG00000007655|12389|-1.1388700008392334|0.21376000344753265; Prkaca|IDBG-173105|ENSMUSG00000005469|18747|-1.2424700260162354|0.07624000310897827;
cond_1	Loss of Nlp from mitotic centrosomes	17101	REACTOME	10090	2	2	0	1	1	0	1	1	Hsp90aa1; Prkaca;	Hsp90aa1|IDBG-172055|ENSMUSG00000021270|15519|-1.10260009765625|0.2427300065755844; Prkaca|IDBG-173105|ENSMUSG00000005469|18747|-1.2424700260162354|0.07624000310897827;
cond_1	Loss of proteins required for interphase microtubule organizationÃ?Â from the centrosome	18415	REACTOME	10090	2	2	0	1	1	0	1	1	Hsp90aa1; Prkaca;	Hsp90aa1|IDBG-172055|ENSMUSG00000021270|15519|-1.10260009765625|0.2427300065755844; Prkaca|IDBG-173105|ENSMUSG00000005469|18747|-1.2424700260162354|0.07624000310897827;
cond_1	Lysosome	4357	KEGG	10090	3	3	0	1	1	0	1	1	Ctso; M6pr; Smpd1;	Ctso|IDBG-153915|ENSMUSG00000028015|229445|-1.0864200592041016|0.26930999755859375; M6pr|IDBG-185276|ENSMUSG00000007458|17113|-1.1485199928283691|0.17937999963760376; Smpd1|IDBG-204717|ENSMUSG00000037049|20597|-1.046180009841919|0.4089300036430359;
cond_1	Lysosome Vesicle Biogenesis	17687	REACTOME	10090	2	2	0	1	1	0	1	1	Arrb1; M6pr;	Arrb1|IDBG-200741|ENSMUSG00000018909|109689|-1.285404920578003|0.21542000770568848; M6pr|IDBG-185276|ENSMUSG00000007458|17113|-1.1485199928283691|0.17937999963760376;
cond_1	M Phase	17726	REACTOME	10090	7	7	0	1	1	0	1	1	Csnk2a1; Nek9; Ppp2ca; Ppp2r5a; Psmc5; Psmd2; Taok1;	Csnk2a1|IDBG-209641|ENSMUSG00000074698|12995|-1.1997900009155273|0.0405299998819828; Nek9|IDBG-158373|ENSMUSG00000034290|217718|-1.201069951057434|0.08308999985456467; Ppp2ca|IDBG-170858|ENSMUSG00000020349|19052|-1.1148300170898438|0.29660001397132874; Ppp2r5a|IDBG-208750|ENSMUSG00000026626|226849|-1.349134922027588|0.07152500003576279; Psmc5|IDBG-213426|ENSMUSG00000020708|19184|-1.06659996509552…
cond_1	MAPK targets/ Nuclear events mediated by MAP kinases	17019	REACTOME	10090	10	10	0	1	1	0	1	1	Atf2; Jun; Mapk11; Mapk14; Mapk7; Mapk8; Mapk9; Ppp2ca; Rps6ka3; Rps6ka5;	Atf2|IDBG-180520|ENSMUSG00000027104|102641666,11909|-1.0781300067901611|0.3060300052165985; Jun|IDBG-164161|ENSMUSG00000052684|16476|-1.2689199447631836|0.1919099986553192; Mapk11|IDBG-172712|ENSMUSG00000053137|19094|-1.1965301036834717|0.17520000040531158; Mapk14|IDBG-158983|ENSMUSG00000053436|26416|-1.1304999589920044|0.1767600029706955; Mapk7|IDBG-183076|ENSMUSG00000001034|23939|-1.17859995365…
cond_1	MHC class II antigen presentation	18215	REACTOME	10090	6	6	0	1	1	0	1	1	Ap2b1; Ap2m1; Canx; Dnm1; Rab7; Racgap1;	Ap2b1|IDBG-205183|ENSMUSG00000035152|71770|-1.0269800424575806|0.4396199882030487; Ap2m1|IDBG-144450|ENSMUSG00000022841|11773|-1.0281200408935547|0.41850000619888306; Canx|IDBG-168591|ENSMUSG00000020368|12330|-1.1072800159454346|0.2860099971294403; Dnm1|IDBG-159551|ENSMUSG00000026825|13429|-1.10139000415802|0.2686600089073181; Rab7|IDBG-253533|ENSMUSG00000079477|19349|-1.0195399522781372|0.450529…
cond_1	Metabolism of amino acids and derivatives	18120	REACTOME	10090	4	4	0	1	1	0	1	1	Ckb; Ogdh; Psmc5; Psmd2;	Ckb|IDBG-173411|ENSMUSG00000001270|12709|-1.3919099569320679|0.19241000711917877; Ogdh|IDBG-146734|ENSMUSG00000020456|18293|-1.146049976348877|0.2627499997615814; Psmc5|IDBG-213426|ENSMUSG00000020708|19184|-1.06659996509552|0.4000200033187866; Psmd2|IDBG-145582|ENSMUSG00000006998|21762|-1.5872299671173096|0.11742999404668808;
cond_1	Metabolism of carbohydrates	19819	REACTOME	10090	8	8	0	1	1	0	1	1	Gpi1; Pfkl; Pfkp; Pgam1; Pgm2; Phkb; Ppp2ca; Prkaca;	Gpi1|IDBG-173255|ENSMUSG00000036427|14751|-1.2658599615097046|0.026799999177455902; Pfkl|IDBG-168033|ENSMUSG00000020277|18641|-1.5972299575805664|0.15329501032829285; Pfkp|IDBG-128989|ENSMUSG00000021196|56421|-1.1711299419403076|0.16899999976158142; Pgam1|IDBG-166566|ENSMUSG00000011752|18648|-1.21356999874115|0.1621599942445755; Pgm2|IDBG-166725|ENSMUSG00000025791|72157|-1.2505099773406982|0.1074…
cond_1	Metabolism of nitric oxide	19220	REACTOME	10090	4	4	0	1	1	0	1	1	Akt1; Cav1; Hsp90aa1; Wasl;	Akt1|IDBG-174623|ENSMUSG00000001729|11651|-1.072119951248169|0.38433998823165894; Cav1|IDBG-129000|ENSMUSG00000007655|12389|-1.1388700008392334|0.21376000344753265; Hsp90aa1|IDBG-172055|ENSMUSG00000021270|15519|-1.10260009765625|0.2427300065755844; Wasl|IDBG-130211|ENSMUSG00000029684|73178|-1.3257650136947632|0.12264999747276306;
cond_1	Mitochondrial biogenesis	19465	REACTOME	10090	5	5	0	1	1	0	1	1	Mapk11; Mapk14; Ppara; Ppargc1a; Prkab2;	Mapk11|IDBG-172712|ENSMUSG00000053137|19094|-1.1965301036834717|0.17520000040531158; Mapk14|IDBG-158983|ENSMUSG00000053436|26416|-1.1304999589920044|0.1767600029706955; Ppara|IDBG-170640|ENSMUSG00000022383|19013|-1.1410499811172485|0.1785999983549118; Ppargc1a|IDBG-163551|ENSMUSG00000029167|19017|-1.230049967765808|0.12984000146389008; Prkab2|IDBG-177135|ENSMUSG00000038205|108097|-1.2200350761413…
cond_1	Mitochondrial protein import	17845	REACTOME	10090	2	2	0	1	1	0	1	1	Hspa9; Hspd1;	Hspa9|IDBG-136511|ENSMUSG00000024359|15526|-1.4215999841690063|0.04616999998688698; Hspd1|IDBG-155162|ENSMUSG00000025980|102641967,15510|-1.0481499433517456|0.33452001214027405;
cond_1	Mitotic Anaphase	19723	REACTOME	10090	5	5	0	1	1	0	1	1	Ppp2ca; Ppp2r5a; Psmc5; Psmd2; Taok1;	Ppp2ca|IDBG-170858|ENSMUSG00000020349|19052|-1.1148300170898438|0.29660001397132874; Ppp2r5a|IDBG-208750|ENSMUSG00000026626|226849|-1.349134922027588|0.07152500003576279; Psmc5|IDBG-213426|ENSMUSG00000020708|19184|-1.06659996509552|0.4000200033187866; Psmd2|IDBG-145582|ENSMUSG00000006998|21762|-1.5872299671173096|0.11742999404668808; Taok1|IDBG-201692|ENSMUSG00000017291|216965|-1.118149995803833|…
cond_1	Mitotic Metaphase and Anaphase	18597	REACTOME	10090	5	5	0	1	1	0	1	1	Ppp2ca; Ppp2r5a; Psmc5; Psmd2; Taok1;	Ppp2ca|IDBG-170858|ENSMUSG00000020349|19052|-1.1148300170898438|0.29660001397132874; Ppp2r5a|IDBG-208750|ENSMUSG00000026626|226849|-1.349134922027588|0.07152500003576279; Psmc5|IDBG-213426|ENSMUSG00000020708|19184|-1.06659996509552|0.4000200033187866; Psmd2|IDBG-145582|ENSMUSG00000006998|21762|-1.5872299671173096|0.11742999404668808; Taok1|IDBG-201692|ENSMUSG00000017291|216965|-1.118149995803833|…
cond_1	Mitotic Prometaphase	18604	REACTOME	10090	4	4	0	1	1	0	1	1	Csnk2a1; Ppp2ca; Ppp2r5a; Taok1;	Csnk2a1|IDBG-209641|ENSMUSG00000074698|12995|-1.1997900009155273|0.0405299998819828; Ppp2ca|IDBG-170858|ENSMUSG00000020349|19052|-1.1148300170898438|0.29660001397132874; Ppp2r5a|IDBG-208750|ENSMUSG00000026626|226849|-1.349134922027588|0.07152500003576279; Taok1|IDBG-201692|ENSMUSG00000017291|216965|-1.118149995803833|0.1671999990940094;
cond_1	Mitotic Prophase	19383	REACTOME	10090	2	2	0	1	1	0	1	1	Nek9; Ppp2ca;	Nek9|IDBG-158373|ENSMUSG00000034290|217718|-1.201069951057434|0.08308999985456467; Ppp2ca|IDBG-170858|ENSMUSG00000020349|19052|-1.1148300170898438|0.29660001397132874;
cond_1	Muscle contraction	18180	REACTOME	10090	3	3	0	1	1	0	1	1	Myh6; Pxn; Vcl;	Myh6|IDBG-162609|ENSMUSG00000040752|17888|-1.0514400005340576|0.4161500036716461; Pxn|IDBG-193898|ENSMUSG00000029528|19303|-1.1107048988342285|0.2883000075817108; Vcl|IDBG-136687|ENSMUSG00000021823|22330|-1.1473599672317505|0.04329000040888786;
cond_1	Myoclonic epilepsy of Lafora	19721	REACTOME	10090	8	8	0	1	1	0	1	1	Gpi1; Pfkl; Pfkp; Pgam1; Pgm2; Phkb; Ppp2ca; Prkaca;	Gpi1|IDBG-173255|ENSMUSG00000036427|14751|-1.2658599615097046|0.026799999177455902; Pfkl|IDBG-168033|ENSMUSG00000020277|18641|-1.5972299575805664|0.15329501032829285; Pfkp|IDBG-128989|ENSMUSG00000021196|56421|-1.1711299419403076|0.16899999976158142; Pgam1|IDBG-166566|ENSMUSG00000011752|18648|-1.21356999874115|0.1621599942445755; Pgm2|IDBG-166725|ENSMUSG00000025791|72157|-1.2505099773406982|0.1074…
cond_1	Myogenesis	17709	REACTOME	10090	5	5	0	1	1	0	1	1	Abl1; Cdc42; Map2k6; Mapk11; Mapk14;	Abl1|IDBG-158216|ENSMUSG00000026842|11350|-1.249400019645691|0.04501999914646149; Cdc42|IDBG-198471|ENSMUSG00000006699|12540|-1.0530600547790527|0.3666599988937378; Map2k6|IDBG-213977|ENSMUSG00000020623|26399|-1.248039960861206|0.1155100017786026; Mapk11|IDBG-172712|ENSMUSG00000053137|19094|-1.1965301036834717|0.17520000040531158; Mapk14|IDBG-158983|ENSMUSG00000053436|26416|-1.1304999589920044|0.…
cond_1	N-glycan trimming in the ER and Calnexin/Calreticulin cycle	19325	REACTOME	10090	2	2	0	1	1	0	1	1	Canx; Pdia3;	Canx|IDBG-168591|ENSMUSG00000020368|12330|-1.1072800159454346|0.2860099971294403; Pdia3|IDBG-202293|ENSMUSG00000027248|14827|-1.0776100158691406|0.3264999985694885;
cond_1	NADE modulates death signalling	18339	REACTOME	10090	2	2	0	1	1	0	1	1	Casp2; Casp3;	Casp2|IDBG-141522|ENSMUSG00000029863|12366|-1.0108000040054321|0.47189000248908997; Casp3|IDBG-154306|ENSMUSG00000031628|12367|-1.485219955444336|0.028030000627040863;
cond_1	NF-kB activation through FADD/RIP-1 pathway mediated by caspase-8 and -10	18945	REACTOME	10090	2	2	0	1	1	0	1	1	Casp8; Ikbkb;	Casp8|IDBG-157464|ENSMUSG00000026029|12370|-1.4072699546813965|0.003329999977722764; Ikbkb|IDBG-141021|ENSMUSG00000031537|16150|-1.0139199495315552|0.4517799913883209;
cond_1	NOSTRIN mediated eNOS trafficking	17210	REACTOME	10090	2	2	0	1	1	0	1	1	Cav1; Wasl;	Cav1|IDBG-129000|ENSMUSG00000007655|12389|-1.1388700008392334|0.21376000344753265; Wasl|IDBG-130211|ENSMUSG00000029684|73178|-1.3257650136947632|0.12264999747276306;
cond_1	NRAGE signals death through JNK	17436	REACTOME	10090	6	6	0	1	1	0	1	1	Arhgef2; Bad; Bcl2l11; Mapk8; Rac1; Sos1;	Arhgef2|IDBG-161396|ENSMUSG00000028059|16800|-1.2567499876022339|0.15051999688148499; Bad|IDBG-137335|ENSMUSG00000024959|12015|-1.3687500953674316|0.05316000059247017; Bcl2l11|IDBG-205300|ENSMUSG00000027381|12125|-1.0419700145721436|0.41258999705314636; Mapk8|IDBG-148417|ENSMUSG00000021936|26419|-1.2199699878692627|0.08256000280380249; Rac1|IDBG-207763|ENSMUSG00000001847|19353|-1.1823699474334717…
cond_1	NRIF signals cell death from the nucleus	19538	REACTOME	10090	2	2	0	1	1	0	1	1	Mapk8; Psen2;	Mapk8|IDBG-148417|ENSMUSG00000021936|26419|-1.2199699878692627|0.08256000280380249; Psen2|IDBG-207109|ENSMUSG00000010609|19165|-1.096850037574768|0.289029985666275;
cond_1	Na+/Cl- dependent neurotransmitter transporters	17944	REACTOME	10090	2	2	0	1	1	0	1	1	Slc18a2; Slc6a1;	Slc18a2|IDBG-181070|ENSMUSG00000025094|214084|-1.0359699726104736|0.42792999744415283; Slc6a1|IDBG-178837|ENSMUSG00000030310|232333|-1.078969955444336|0.29600000381469727;
cond_1	Negative epigenetic regulation of rRNA expression	19072	REACTOME	10090	2	2	0	1	1	0	1	1	Hdac1; Sirt1;	Hdac1|IDBG-191058|ENSMUSG00000028800|433759|-1.0975799560546875|0.2959499955177307; Sirt1|IDBG-159441|ENSMUSG00000020063|93759|-1.1308550834655762|0.24879500269889832;
cond_1	Negative regulation of FGFR signaling	17897	REACTOME	10090	6	6	0	1	1	0	1	1	Cbl; Frs2; Grb2; Mknk1; Ppp2ca; Ptpn11;	Cbl|IDBG-155970|ENSMUSG00000034342|12402|-1.0728100538253784|0.36107000708580017; Frs2|IDBG-191602|ENSMUSG00000020170|327826|-1.1084599494934082|0.2331800013780594; Grb2|IDBG-214339|ENSMUSG00000059923|14784|-1.4917149543762207|0.1595049947500229; Mknk1|IDBG-176847|ENSMUSG00000028708|17346|-1.1665899753570557|0.19588999450206757; Ppp2ca|IDBG-170858|ENSMUSG00000020349|19052|-1.1148300170898438|0.29…
cond_1	Negative regulation of the PI3K/AKT network	17672	REACTOME	10090	3	3	0	1	1	0	1	1	Akt1; Phlpp1; Pten;	Akt1|IDBG-174623|ENSMUSG00000001729|11651|-1.072119951248169|0.38433998823165894; Phlpp1|IDBG-185613|ENSMUSG00000044340|98432|-1.0838099718093872|0.28867000341415405; Pten|IDBG-158878|ENSMUSG00000013663|19211|-1.4699100255966187|0.009100000374019146;
cond_1	Nonsense Mediated Decay (NMD) enhanced by the Exon Junction Complex (EJC)	17890	REACTOME	10090	3	3	0	1	1	0	1	1	Pabpc1; Ppp2ca; Rplp2;	Pabpc1|IDBG-135334|ENSMUSG00000022283|18458|-1.1380599737167358|0.25321000814437866; Ppp2ca|IDBG-170858|ENSMUSG00000020349|19052|-1.1148300170898438|0.29660001397132874; Rplp2|IDBG-212230|ENSMUSG00000025508|67186|-1.220639944076538|0.08979500085115433;
cond_1	Nonsense Mediated Decay (NMD) independent of the Exon Junction Complex (EJC)	17898	REACTOME	10090	2	2	0	1	1	0	1	1	Pabpc1; Rplp2;	Pabpc1|IDBG-135334|ENSMUSG00000022283|18458|-1.1380599737167358|0.25321000814437866; Rplp2|IDBG-212230|ENSMUSG00000025508|67186|-1.220639944076538|0.08979500085115433;
cond_1	Nonsense-Mediated Decay (NMD)	17718	REACTOME	10090	3	3	0	1	1	0	1	1	Pabpc1; Ppp2ca; Rplp2;	Pabpc1|IDBG-135334|ENSMUSG00000022283|18458|-1.1380599737167358|0.25321000814437866; Ppp2ca|IDBG-170858|ENSMUSG00000020349|19052|-1.1148300170898438|0.29660001397132874; Rplp2|IDBG-212230|ENSMUSG00000025508|67186|-1.220639944076538|0.08979500085115433;
cond_1	Norepinephrine Neurotransmitter Release Cycle	18813	REACTOME	10090	4	4	0	1	1	0	1	1	Slc18a2; Stx1a; Stxbp1; Syt1;	Slc18a2|IDBG-181070|ENSMUSG00000025094|214084|-1.0359699726104736|0.42792999744415283; Stx1a|IDBG-203389|ENSMUSG00000007207|20907|-1.2269799709320068|0.09020999819040298; Stxbp1|IDBG-161623|ENSMUSG00000026797|20910|-1.0484600067138672|0.39998000860214233; Syt1|IDBG-189557|ENSMUSG00000035864|20979|-1.0857000350952148|0.30029499530792236;
cond_1	Notch signaling pathway	657	KEGG	10090	4	4	0	1	1	0	1	1	Ep300; Hdac1; Psen1; Psen2;	Ep300|IDBG-164782|ENSMUSG00000055024|328572|-1.4066100120544434|0.17967499792575836; Hdac1|IDBG-191058|ENSMUSG00000028800|433759|-1.0975799560546875|0.2959499955177307; Psen1|IDBG-155522|ENSMUSG00000019969|19164|-1.0105299949645996|0.46654000878334045; Psen2|IDBG-207109|ENSMUSG00000010609|19165|-1.096850037574768|0.289029985666275;
cond_1	Notch signaling pathway	16189	INOH	10090	2	2	0	1	1	0	1	1	Psen1; Psen2;	Psen1|IDBG-155522|ENSMUSG00000019969|19164|-1.0105299949645996|0.46654000878334045; Psen2|IDBG-207109|ENSMUSG00000010609|19165|-1.096850037574768|0.289029985666275;
cond_1	Nuclear Events (kinase and transcription factor activation)	19872	REACTOME	10090	6	6	0	1	1	0	1	1	Mapk11; Mapk14; Mapk7; Ppp2ca; Rps6ka3; Rps6ka5;	Mapk11|IDBG-172712|ENSMUSG00000053137|19094|-1.1965301036834717|0.17520000040531158; Mapk14|IDBG-158983|ENSMUSG00000053436|26416|-1.1304999589920044|0.1767600029706955; Mapk7|IDBG-183076|ENSMUSG00000001034|23939|-1.1785999536514282|0.25540000200271606; Ppp2ca|IDBG-170858|ENSMUSG00000020349|19052|-1.1148300170898438|0.29660001397132874; Rps6ka3|IDBG-182115|ENSMUSG00000031309|110651|-1.318269968032…
cond_1	Nuclear Receptor transcription pathway	16958	REACTOME	10090	2	2	0	1	1	0	1	1	Nr1h3; Ppara;	Nr1h3|IDBG-190792|ENSMUSG00000002108|22259|-1.0491600036621094|0.3857100009918213; Ppara|IDBG-170640|ENSMUSG00000022383|19013|-1.1410499811172485|0.1785999983549118;
cond_1	Nuclear signaling by ERBB4	16761	REACTOME	10090	4	4	0	1	1	0	1	1	Erbb4; Gfap; Psen2; Ptpn11;	Erbb4|IDBG-164078|ENSMUSG00000062209|13869|-1.1748499870300293|0.18546999990940094; Gfap|IDBG-212840|ENSMUSG00000020932|14580|-1.1386200189590454|0.16414999961853027; Psen2|IDBG-207109|ENSMUSG00000010609|19165|-1.096850037574768|0.289029985666275; Ptpn11|IDBG-196834|ENSMUSG00000043733|19247|-1.0432900190353394|0.39980000257492065;
cond_1	Oncogene Induced Senescence	17375	REACTOME	10090	3	3	0	1	1	0	1	1	Cdk6; Ets1; Mdm2;	Cdk6|IDBG-131439|ENSMUSG00000040274|12571|-1.5676549673080444|0.06859499961137772; Ets1|IDBG-147548|ENSMUSG00000032035|23871|-1.0551300048828125|0.27875998616218567; Mdm2|IDBG-191852|ENSMUSG00000020184|17246|-1.286139965057373|0.05998000130057335;
cond_1	Organelle biogenesis and maintenance	16776	REACTOME	10090	5	5	0	1	1	0	1	1	Mapk11; Mapk14; Ppara; Ppargc1a; Prkab2;	Mapk11|IDBG-172712|ENSMUSG00000053137|19094|-1.1965301036834717|0.17520000040531158; Mapk14|IDBG-158983|ENSMUSG00000053436|26416|-1.1304999589920044|0.1767600029706955; Ppara|IDBG-170640|ENSMUSG00000022383|19013|-1.1410499811172485|0.1785999983549118; Ppargc1a|IDBG-163551|ENSMUSG00000029167|19017|-1.230049967765808|0.12984000146389008; Prkab2|IDBG-177135|ENSMUSG00000038205|108097|-1.2200350761413…
cond_1	Orphan transporters	17390	REACTOME	10090	2	2	0	1	1	0	1	1	Gabrb3; Ppara;	Gabrb3|IDBG-190262|ENSMUSG00000033676|14402|-2.2990951538085938|0.11034499853849411; Ppara|IDBG-170640|ENSMUSG00000022383|19013|-1.1410499811172485|0.1785999983549118;
cond_1	Oxidative phosphorylation	605	KEGG	10090	5	5	0	1	1	0	1	1	Ndufa13; Ndufa9; Ndufs2; Ndufv1; Sdha;	Ndufa13|IDBG-160997|ENSMUSG00000036199|67184|-1.0835399627685547|0.27215999364852905; Ndufa9|IDBG-190267|ENSMUSG00000000399|66108|-1.700545072555542|0.06007999926805496; Ndufs2|IDBG-204242|ENSMUSG00000013593|226646|-1.1628600358963013|0.1832199990749359; Ndufv1|IDBG-128753|ENSMUSG00000037916|17995|-1.0324699878692627|0.4081200063228607; Sdha|IDBG-167329|ENSMUSG00000021577|66945|-1.132320046424865…
cond_1	PCP/CE pathway	18163	REACTOME	10090	6	6	0	1	1	0	1	1	Ap2b1; Ap2m1; Arrb2; Psmc5; Psmd2; Rac1;	Ap2b1|IDBG-205183|ENSMUSG00000035152|71770|-1.0269800424575806|0.4396199882030487; Ap2m1|IDBG-144450|ENSMUSG00000022841|11773|-1.0281200408935547|0.41850000619888306; Arrb2|IDBG-194248|ENSMUSG00000060216|216869|-1.1272900104522705|0.2940950095653534; Psmc5|IDBG-213426|ENSMUSG00000020708|19184|-1.06659996509552|0.4000200033187866; Psmd2|IDBG-145582|ENSMUSG00000006998|21762|-1.5872299671173096|0.11…
cond_1	PD-1 signaling	16683	REACTOME	10090	2	2	0	1	1	0	1	1	Lck; Ptpn11;	Lck|IDBG-191117|ENSMUSG00000000409|16818|-1.0368800163269043|0.39875999093055725; Ptpn11|IDBG-196834|ENSMUSG00000043733|19247|-1.0432900190353394|0.39980000257492065;
cond_1	PERK regulates gene expression	18052	REACTOME	10090	3	3	0	1	1	0	1	1	Atf4; Eif2ak3; Igfbp1;	Atf4|IDBG-163574|ENSMUSG00000042406|11911|-1.1159199476242065|0.24708999693393707; Eif2ak3|IDBG-155036|ENSMUSG00000031668|13666|-1.1708250045776367|0.11252500116825104; Igfbp1|IDBG-148835|ENSMUSG00000020429|16006|-1.0555499792099|0.35095998644828796;
cond_1	PKA activation	19806	REACTOME	10090	3	3	0	1	1	0	1	1	Prkaca; Prkar1a; Prkar1b;	Prkaca|IDBG-173105|ENSMUSG00000005469|18747|-1.2424700260162354|0.07624000310897827; Prkar1a|IDBG-213854|ENSMUSG00000020612|19084|-1.2657499313354492|0.0744049996137619; Prkar1b|IDBG-206405|ENSMUSG00000025855|19085|-1.1638400554656982|0.17680999636650085;
cond_1	PKA activation in glucagon signalling	17698	REACTOME	10090	3	3	0	1	1	0	1	1	Prkaca; Prkar1a; Prkar1b;	Prkaca|IDBG-173105|ENSMUSG00000005469|18747|-1.2424700260162354|0.07624000310897827; Prkar1a|IDBG-213854|ENSMUSG00000020612|19084|-1.2657499313354492|0.0744049996137619; Prkar1b|IDBG-206405|ENSMUSG00000025855|19085|-1.1638400554656982|0.17680999636650085;
cond_1	PKA-mediated phosphorylation of CREB	17603	REACTOME	10090	3	3	0	1	1	0	1	1	Prkaca; Prkar1a; Prkar1b;	Prkaca|IDBG-173105|ENSMUSG00000005469|18747|-1.2424700260162354|0.07624000310897827; Prkar1a|IDBG-213854|ENSMUSG00000020612|19084|-1.2657499313354492|0.0744049996137619; Prkar1b|IDBG-206405|ENSMUSG00000025855|19085|-1.1638400554656982|0.17680999636650085;
cond_1	PPARA activates gene expression	19083	REACTOME	10090	3	3	0	1	1	0	1	1	Ep300; Ppara; Ppargc1a;	Ep300|IDBG-164782|ENSMUSG00000055024|328572|-1.4066100120544434|0.17967499792575836; Ppara|IDBG-170640|ENSMUSG00000022383|19013|-1.1410499811172485|0.1785999983549118; Ppargc1a|IDBG-163551|ENSMUSG00000029167|19017|-1.230049967765808|0.12984000146389008;
cond_1	Pentose phosphate pathway	611	KEGG	10090	4	4	0	1	1	0	1	1	Gpi1; Pfkl; Pfkp; Pgm2;	Gpi1|IDBG-173255|ENSMUSG00000036427|14751|-1.2658599615097046|0.026799999177455902; Pfkl|IDBG-168033|ENSMUSG00000020277|18641|-1.5972299575805664|0.15329501032829285; Pfkp|IDBG-128989|ENSMUSG00000021196|56421|-1.1711299419403076|0.16899999976158142; Pgm2|IDBG-166725|ENSMUSG00000025791|72157|-1.2505099773406982|0.10744000226259232;
cond_1	Peptide ligand-binding receptors	18683	REACTOME	10090	7	7	0	1	1	0	1	1	App; Ccr5; F2rl1; Mc4r; Mc5r; Oprm1; Sstr2;	App|IDBG-172954|ENSMUSG00000022892|11820|-1.168239951133728|0.27553001046180725; Ccr5|IDBG-258112|ENSMUSG00000079227|12774|-1.4086449146270752|0.16237999498844147; F2rl1|IDBG-173973|ENSMUSG00000021678|14063|-1.0703999996185303|0.34571000933647156; Mc4r|IDBG-155030|ENSMUSG00000047259|17202|-1.2359999418258667|0.19623999297618866; Mc5r|IDBG-156571|ENSMUSG00000007480|17203|-1.4315299987792969|0.0564…
cond_1	Phototransduction	10365	KEGG	10090	2	2	0	1	1	0	1	1	Arrb1; Arrb2;	Arrb1|IDBG-200741|ENSMUSG00000018909|109689|-1.285404920578003|0.21542000770568848; Arrb2|IDBG-194248|ENSMUSG00000060216|216869|-1.1272900104522705|0.2940950095653534;
cond_1	Platelet degranulation	16641	REACTOME	10090	3	3	0	1	1	0	1	1	App; Hspa5; Vcl;	App|IDBG-172954|ENSMUSG00000022892|11820|-1.168239951133728|0.27553001046180725; Hspa5|IDBG-163151|ENSMUSG00000026864|14828|-1.1279900074005127|0.2837600111961365; Vcl|IDBG-136687|ENSMUSG00000021823|22330|-1.1473599672317505|0.04329000040888786;
cond_1	Platelet sensitization by LDL	18352	REACTOME	10090	3	3	0	1	1	0	1	1	Fgr; Gna11; Mapk14;	Fgr|IDBG-194595|ENSMUSG00000028874|14191|-1.0590800046920776|0.3366450071334839; Gna11|IDBG-178777|ENSMUSG00000034781|14672|-1.2976399660110474|0.06102000176906586; Mapk14|IDBG-158983|ENSMUSG00000053436|26416|-1.1304999589920044|0.1767600029706955;
cond_1	Post-translational protein modification	17765	REACTOME	10090	2	2	0	1	1	0	1	1	Canx; Pdia3;	Canx|IDBG-168591|ENSMUSG00000020368|12330|-1.1072800159454346|0.2860099971294403; Pdia3|IDBG-202293|ENSMUSG00000027248|14827|-1.0776100158691406|0.3264999985694885;
cond_1	Postsynaptic nicotinic acetylcholine receptors	19320	REACTOME	10090	2	2	0	1	1	0	1	1	Chrna4; Chrna7;	Chrna4|IDBG-213951|ENSMUSG00000027577|11438|-1.1582900285720825|0.2003999948501587; Chrna7|IDBG-190675|ENSMUSG00000030525|11441|-1.2990649938583374|0.12464499473571777;
cond_1	Potassium Channels	18295	REACTOME	10090	3	3	0	1	1	0	1	1	Kcnh2; Kcnq2; Kcnq3;	Kcnh2|IDBG-140238|ENSMUSG00000038319|16511|-2.0882201194763184|0.2405800074338913; Kcnq2|IDBG-213954|ENSMUSG00000016346|16536|-1.1553399562835693|0.19851499795913696; Kcnq3|IDBG-145919|ENSMUSG00000056258|110862|-1.4989700317382812|0.01816999912261963;
cond_1	Processing-defective Hh variants abrogate ligand secretion	18009	REACTOME	10090	2	2	0	1	1	0	1	1	Psmc5; Psmd2;	Psmc5|IDBG-213426|ENSMUSG00000020708|19184|-1.06659996509552|0.4000200033187866; Psmd2|IDBG-145582|ENSMUSG00000006998|21762|-1.5872299671173096|0.11742999404668808;
cond_1	Propanoate metabolism	732	KEGG	10090	2	2	0	1	1	0	1	1	Acaca; Ldhb;	Acaca|IDBG-206042|ENSMUSG00000020532|102641888,107476|-1.8386449813842773|0.12325499951839447; Ldhb|IDBG-196960|ENSMUSG00000030246|16832|-1.2536900043487549|0.2158849984407425;
cond_1	Proteasome	630	KEGG	10090	2	2	0	1	1	0	1	1	Psmc5; Psmd2;	Psmc5|IDBG-213426|ENSMUSG00000020708|19184|-1.06659996509552|0.4000200033187866; Psmd2|IDBG-145582|ENSMUSG00000006998|21762|-1.5872299671173096|0.11742999404668808;
cond_1	Pyruvate metabolism	735	KEGG	10090	2	2	0	1	1	0	1	1	Acaca; Ldhb;	Acaca|IDBG-206042|ENSMUSG00000020532|102641888,107476|-1.8386449813842773|0.12325499951839447; Ldhb|IDBG-196960|ENSMUSG00000030246|16832|-1.2536900043487549|0.2158849984407425;
cond_1	Pyruvate metabolism	18432	REACTOME	10090	2	2	0	1	1	0	1	1	Ldhb; Pdk1;	Ldhb|IDBG-196960|ENSMUSG00000030246|16832|-1.2536900043487549|0.2158849984407425; Pdk1|IDBG-179277|ENSMUSG00000006494|228026|-1.087630033493042|0.2708300054073334;
cond_1	Pyruvate metabolism and Citric Acid (TCA) cycle	18874	REACTOME	10090	4	4	0	1	1	0	1	1	Ldhb; Ogdh; Pdk1; Sdha;	Ldhb|IDBG-196960|ENSMUSG00000030246|16832|-1.2536900043487549|0.2158849984407425; Ogdh|IDBG-146734|ENSMUSG00000020456|18293|-1.146049976348877|0.2627499997615814; Pdk1|IDBG-179277|ENSMUSG00000006494|228026|-1.087630033493042|0.2708300054073334; Sdha|IDBG-167329|ENSMUSG00000021577|66945|-1.1323200464248657|0.17201000452041626;
cond_1	RAF activation	18279	REACTOME	10090	3	3	0	1	1	0	1	1	Hras1; Raf1; Ywhab;	Hras1|IDBG-212024|ENSMUSG00000025499|15461|-1.4030250310897827|0.0783350020647049; Raf1|IDBG-179428|ENSMUSG00000000441|110157|-1.3071399927139282|0.04022999852895737; Ywhab|IDBG-211991|ENSMUSG00000018326|54401|-1.4387799501419067|0.00913000013679266;
cond_1	REV-ERBA represses gene expression	17230	REACTOME	10090	3	3	0	1	1	0	1	1	Ep300; Ppara; Ppargc1a;	Ep300|IDBG-164782|ENSMUSG00000055024|328572|-1.4066100120544434|0.17967499792575836; Ppara|IDBG-170640|ENSMUSG00000022383|19013|-1.1410499811172485|0.1785999983549118; Ppargc1a|IDBG-163551|ENSMUSG00000029167|19017|-1.230049967765808|0.12984000146389008;
cond_1	RIG-I-like receptor signaling pathway	5715	KEGG	10090	8	8	0	1	1	0	1	1	Casp8; Ikbkb; Map3k7; Mapk11; Mapk14; Mapk8; Mapk9; Tbk1;	Casp8|IDBG-157464|ENSMUSG00000026029|12370|-1.4072699546813965|0.003329999977722764; Ikbkb|IDBG-141021|ENSMUSG00000031537|16150|-1.0139199495315552|0.4517799913883209; Map3k7|IDBG-132962|ENSMUSG00000028284|26409|-1.0268399715423584|0.44481000304222107; Mapk11|IDBG-172712|ENSMUSG00000053137|19094|-1.1965301036834717|0.17520000040531158; Mapk14|IDBG-158983|ENSMUSG00000053436|26416|-1.13049995899200…
cond_1	RIG-I/MDA5 mediated induction of IFN-alpha/beta pathways	19497	REACTOME	10090	6	6	0	1	1	0	1	1	App; Casp8; Ikbkb; Irf1; Nfkb2; Tbk1;	App|IDBG-172954|ENSMUSG00000022892|11820|-1.168239951133728|0.27553001046180725; Casp8|IDBG-157464|ENSMUSG00000026029|12370|-1.4072699546813965|0.003329999977722764; Ikbkb|IDBG-141021|ENSMUSG00000031537|16150|-1.0139199495315552|0.4517799913883209; Irf1|IDBG-172251|ENSMUSG00000018899|16362|-1.02183997631073|0.4304099977016449; Nfkb2|IDBG-172544|ENSMUSG00000025225|18034|-1.336899995803833|0.087240…
cond_1	RIP-mediated NFkB activation via ZBP1	19053	REACTOME	10090	4	4	0	1	1	0	1	1	App; Ikbkb; Nfkb2; Tlr3;	App|IDBG-172954|ENSMUSG00000022892|11820|-1.168239951133728|0.27553001046180725; Ikbkb|IDBG-141021|ENSMUSG00000031537|16150|-1.0139199495315552|0.4517799913883209; Nfkb2|IDBG-172544|ENSMUSG00000025225|18034|-1.336899995803833|0.08724000304937363; Tlr3|IDBG-152685|ENSMUSG00000031639|142980|-1.200469970703125|0.33105000853538513;
cond_1	RNA degradation	5711	KEGG	10090	3	3	0	1	1	0	1	1	Hspa9; Hspd1; Pabpc1;	Hspa9|IDBG-136511|ENSMUSG00000024359|15526|-1.4215999841690063|0.04616999998688698; Hspd1|IDBG-155162|ENSMUSG00000025980|102641967,15510|-1.0481499433517456|0.33452001214027405; Pabpc1|IDBG-135334|ENSMUSG00000022283|18458|-1.1380599737167358|0.25321000814437866;
cond_1	RNA transport	10354	KEGG	10090	2	2	0	1	1	0	1	1	Eif4ebp1; Pabpc1;	Eif4ebp1|IDBG-145947|ENSMUSG00000031490|13685|-1.2267450094223022|0.25617000460624695; Pabpc1|IDBG-135334|ENSMUSG00000022283|18458|-1.1380599737167358|0.25321000814437866;
cond_1	RNF mutants show enhanced WNT signaling and proliferation	18167	REACTOME	10090	12	12	0	1	1	0	1	1	Akt1; Cav1; Csnk1a1; Csnk2a1; Hdac1; Lef1; Ppp2ca; Ppp2r5a; Psmc5; Psmd2; Xiap; Ywhaz;	Akt1|IDBG-174623|ENSMUSG00000001729|11651|-1.072119951248169|0.38433998823165894; Cav1|IDBG-129000|ENSMUSG00000007655|12389|-1.1388700008392334|0.21376000344753265; Csnk1a1|IDBG-152046|ENSMUSG00000024576|93687|-1.2442500591278076|0.017419999465346336; Csnk2a1|IDBG-209641|ENSMUSG00000074698|12995|-1.1997900009155273|0.0405299998819828; Hdac1|IDBG-191058|ENSMUSG00000028800|433759|-1.097579956054687…
cond_1	RORA activates circadian gene expression	17233	REACTOME	10090	3	3	0	1	1	0	1	1	Ep300; Ppara; Ppargc1a;	Ep300|IDBG-164782|ENSMUSG00000055024|328572|-1.4066100120544434|0.17967499792575836; Ppara|IDBG-170640|ENSMUSG00000022383|19013|-1.1410499811172485|0.1785999983549118; Ppargc1a|IDBG-163551|ENSMUSG00000029167|19017|-1.230049967765808|0.12984000146389008;
cond_1	Recruitment of mitotic centrosome proteins and complexes	16730	REACTOME	10090	2	2	0	1	1	0	1	1	Hsp90aa1; Prkaca;	Hsp90aa1|IDBG-172055|ENSMUSG00000021270|15519|-1.10260009765625|0.2427300065755844; Prkaca|IDBG-173105|ENSMUSG00000005469|18747|-1.2424700260162354|0.07624000310897827;
cond_1	Recycling pathway of L1	17026	REACTOME	10090	8	8	0	1	1	0	1	1	Ap2b1; Ap2m1; Dnm1; Dpysl2; Ezr; Rps6ka3; Rps6ka4; Rps6ka5;	Ap2b1|IDBG-205183|ENSMUSG00000035152|71770|-1.0269800424575806|0.4396199882030487; Ap2m1|IDBG-144450|ENSMUSG00000022841|11773|-1.0281200408935547|0.41850000619888306; Dnm1|IDBG-159551|ENSMUSG00000026825|13429|-1.10139000415802|0.2686600089073181; Dpysl2|IDBG-175570|ENSMUSG00000022048|12934|-1.3525199890136719|0.006070000119507313; Ezr|IDBG-134163|ENSMUSG00000052397|22350|-1.08788001537323|0.29515…
cond_1	Regulation of Apoptosis	18195	REACTOME	10090	6	6	0	1	1	0	1	1	Casp3; Dapk1; Dapk3; Pak2; Psmc5; Psmd2;	Casp3|IDBG-154306|ENSMUSG00000031628|12367|-1.485219955444336|0.028030000627040863; Dapk1|IDBG-159357|ENSMUSG00000021559|69635|-1.48580002784729|0.13944999873638153; Dapk3|IDBG-177264|ENSMUSG00000034974|13144|-1.390320062637329|0.13357999920845032; Pak2|IDBG-153570|ENSMUSG00000022781|224105|-1.2386850118637085|0.020394999533891678; Psmc5|IDBG-213426|ENSMUSG00000020708|19184|-1.06659996509552|0.40…
cond_1	Regulation of IFNA signaling	19564	REACTOME	10090	2	2	0	1	1	0	1	1	Ptpn11; Ptpn1;	Ptpn11|IDBG-196834|ENSMUSG00000043733|19247|-1.0432900190353394|0.39980000257492065; Ptpn1|IDBG-213096|ENSMUSG00000027540|19246|-1.3362950086593628|0.12207000702619553;
cond_1	Regulation of PLK1 Activity at G2/M Transition	18880	REACTOME	10090	3	3	0	1	1	0	1	1	Hsp90aa1; Ppp1r12a; Prkaca;	Hsp90aa1|IDBG-172055|ENSMUSG00000021270|15519|-1.10260009765625|0.2427300065755844; Ppp1r12a|IDBG-189483|ENSMUSG00000019907|17931|-1.1970200538635254|0.1321299970149994; Prkaca|IDBG-173105|ENSMUSG00000005469|18747|-1.2424700260162354|0.07624000310897827;
cond_1	Regulation of actin dynamics for phagocytic cup formation	16740	REACTOME	10090	9	9	0	1	1	0	1	1	Abl1; Baiap2; Cdc42; Grb2; Hsp90aa1; Hsp90ab1; Ptk2; Rac1; Wasl;	Abl1|IDBG-158216|ENSMUSG00000026842|11350|-1.249400019645691|0.04501999914646149; Baiap2|IDBG-214732|ENSMUSG00000025372|108100|-1.1131999492645264|0.2181600034236908; Cdc42|IDBG-198471|ENSMUSG00000006699|12540|-1.0530600547790527|0.3666599988937378; Grb2|IDBG-214339|ENSMUSG00000059923|14784|-1.4917149543762207|0.1595049947500229; Hsp90aa1|IDBG-172055|ENSMUSG00000021270|15519|-1.10260009765625|0.2…
cond_1	Regulation of activated PAK-2p34 by proteasome mediated degradation	18951	REACTOME	10090	3	3	0	1	1	0	1	1	Pak2; Psmc5; Psmd2;	Pak2|IDBG-153570|ENSMUSG00000022781|224105|-1.2386850118637085|0.020394999533891678; Psmc5|IDBG-213426|ENSMUSG00000020708|19184|-1.06659996509552|0.4000200033187866; Psmd2|IDBG-145582|ENSMUSG00000006998|21762|-1.5872299671173096|0.11742999404668808;
cond_1	Regulation of autophagy	655	KEGG	10090	2	2	0	1	1	0	1	1	Atg13; Ulk1;	Atg13|IDBG-191556|ENSMUSG00000027244|51897|-1.0162800550460815|0.46546000242233276; Ulk1|IDBG-190505|ENSMUSG00000029512|22241|-1.103790044784546|0.3193399906158447;
cond_1	Regulation of beta-cell development	19206	REACTOME	10090	2	2	0	1	1	0	1	1	Akt1; Foxo1;	Akt1|IDBG-174623|ENSMUSG00000001729|11651|-1.072119951248169|0.38433998823165894; Foxo1|IDBG-143370|ENSMUSG00000044167|56458|-1.004349946975708|0.4915199875831604;
cond_1	Regulation of cholesterol biosynthesis by SREBP (SREBF)	17083	REACTOME	10090	2	2	0	1	1	0	1	1	Acaca; Ppara;	Acaca|IDBG-206042|ENSMUSG00000020532|102641888,107476|-1.8386449813842773|0.12325499951839447; Ppara|IDBG-170640|ENSMUSG00000022383|19013|-1.1410499811172485|0.1785999983549118;
cond_1	Regulation of gene expression in beta cells	19052	REACTOME	10090	2	2	0	1	1	0	1	1	Akt1; Foxo1;	Akt1|IDBG-174623|ENSMUSG00000001729|11651|-1.072119951248169|0.38433998823165894; Foxo1|IDBG-143370|ENSMUSG00000044167|56458|-1.004349946975708|0.4915199875831604;
cond_1	Regulation of innate immune responses to cytosolic DNA	19157	REACTOME	10090	2	2	0	1	1	0	1	1	Tbk1; Trim32;	Tbk1|IDBG-192882|ENSMUSG00000020115|56480|-1.0525699853897095|0.3929849863052368; Trim32|IDBG-156706|ENSMUSG00000051675|69807|-1.1224499940872192|0.15293000638484955;
cond_1	Regulation of lipid metabolism by Peroxisome proliferator-activated receptor alpha (PPARalpha)	17948	REACTOME	10090	3	3	0	1	1	0	1	1	Ep300; Ppara; Ppargc1a;	Ep300|IDBG-164782|ENSMUSG00000055024|328572|-1.4066100120544434|0.17967499792575836; Ppara|IDBG-170640|ENSMUSG00000022383|19013|-1.1410499811172485|0.1785999983549118; Ppargc1a|IDBG-163551|ENSMUSG00000029167|19017|-1.230049967765808|0.12984000146389008;
cond_1	Regulation of mRNA stability by proteins that bind AU-rich elements	17152	REACTOME	10090	10	10	0	1	1	0	1	1	Akt1; Hspa1a; Mapk11; Mapk14; Pabpc1; Prkcd; Psmc5; Psmd2; Ywhab; Ywhaz;	Akt1|IDBG-174623|ENSMUSG00000001729|11651|-1.072119951248169|0.38433998823165894; Hspa1a|IDBG-606688|ENSMUSG00000091971|193740|-1.363700032234192|0.03167000040411949; Mapk11|IDBG-172712|ENSMUSG00000053137|19094|-1.1965301036834717|0.17520000040531158; Mapk14|IDBG-158983|ENSMUSG00000053436|26416|-1.1304999589920044|0.1767600029706955; Pabpc1|IDBG-135334|ENSMUSG00000022283|18458|-1.1380599737167358…
cond_1	Regulation of ornithine decarboxylase (ODC)	18779	REACTOME	10090	2	2	0	1	1	0	1	1	Psmc5; Psmd2;	Psmc5|IDBG-213426|ENSMUSG00000020708|19184|-1.06659996509552|0.4000200033187866; Psmd2|IDBG-145582|ENSMUSG00000006998|21762|-1.5872299671173096|0.11742999404668808;
cond_1	Resolution of Sister Chromatid Cohesion	17085	REACTOME	10090	3	3	0	1	1	0	1	1	Ppp2ca; Ppp2r5a; Taok1;	Ppp2ca|IDBG-170858|ENSMUSG00000020349|19052|-1.1148300170898438|0.29660001397132874; Ppp2r5a|IDBG-208750|ENSMUSG00000026626|226849|-1.349134922027588|0.07152500003576279; Taok1|IDBG-201692|ENSMUSG00000017291|216965|-1.118149995803833|0.1671999990940094;
cond_1	Respiratory electron transport	17425	REACTOME	10090	5	5	0	1	1	0	1	1	Ndufa13; Ndufa9; Ndufs2; Ndufv1; Sdha;	Ndufa13|IDBG-160997|ENSMUSG00000036199|67184|-1.0835399627685547|0.27215999364852905; Ndufa9|IDBG-190267|ENSMUSG00000000399|66108|-1.700545072555542|0.06007999926805496; Ndufs2|IDBG-204242|ENSMUSG00000013593|226646|-1.1628600358963013|0.1832199990749359; Ndufv1|IDBG-128753|ENSMUSG00000037916|17995|-1.0324699878692627|0.4081200063228607; Sdha|IDBG-167329|ENSMUSG00000021577|66945|-1.132320046424865…
cond_1	Respiratory electron transport, ATP synthesis by chemiosmotic coupling, and heat production by uncoupling proteins.	18412	REACTOME	10090	5	5	0	1	1	0	1	1	Ndufa13; Ndufa9; Ndufs2; Ndufv1; Sdha;	Ndufa13|IDBG-160997|ENSMUSG00000036199|67184|-1.0835399627685547|0.27215999364852905; Ndufa9|IDBG-190267|ENSMUSG00000000399|66108|-1.700545072555542|0.06007999926805496; Ndufs2|IDBG-204242|ENSMUSG00000013593|226646|-1.1628600358963013|0.1832199990749359; Ndufv1|IDBG-128753|ENSMUSG00000037916|17995|-1.0324699878692627|0.4081200063228607; Sdha|IDBG-167329|ENSMUSG00000021577|66945|-1.132320046424865…
cond_1	Response to elevated platelet cytosolic Ca2+	19315	REACTOME	10090	3	3	0	1	1	0	1	1	App; Hspa5; Vcl;	App|IDBG-172954|ENSMUSG00000022892|11820|-1.168239951133728|0.27553001046180725; Hspa5|IDBG-163151|ENSMUSG00000026864|14828|-1.1279900074005127|0.2837600111961365; Vcl|IDBG-136687|ENSMUSG00000021823|22330|-1.1473599672317505|0.04329000040888786;
cond_1	Retrograde neurotrophin signalling	17814	REACTOME	10090	3	3	0	1	1	0	1	1	Ap2b1; Ap2m1; Dnm1;	Ap2b1|IDBG-205183|ENSMUSG00000035152|71770|-1.0269800424575806|0.4396199882030487; Ap2m1|IDBG-144450|ENSMUSG00000022841|11773|-1.0281200408935547|0.41850000619888306; Dnm1|IDBG-159551|ENSMUSG00000026825|13429|-1.10139000415802|0.2686600089073181;
cond_1	Rho GTPase cycle	18718	REACTOME	10090	4	4	0	1	1	0	1	1	Arhgef2; Cdc42; Racgap1; Sos1;	Arhgef2|IDBG-161396|ENSMUSG00000028059|16800|-1.2567499876022339|0.15051999688148499; Cdc42|IDBG-198471|ENSMUSG00000006699|12540|-1.0530600547790527|0.3666599988937378; Racgap1|IDBG-183510|ENSMUSG00000023015|26934|-1.0200599431991577|0.43248000741004944; Sos1|IDBG-199949|ENSMUSG00000024241|20662|-1.32635498046875|0.1537500023841858;
cond_1	Role of DCC in regulating apoptosis	17793	REACTOME	10090	3	3	0	1	1	0	1	1	Casp3; Dapk1; Dapk3;	Casp3|IDBG-154306|ENSMUSG00000031628|12367|-1.485219955444336|0.028030000627040863; Dapk1|IDBG-159357|ENSMUSG00000021559|69635|-1.48580002784729|0.13944999873638153; Dapk3|IDBG-177264|ENSMUSG00000034974|13144|-1.390320062637329|0.13357999920845032;
cond_1	Rora activates circadian gene expression	14814	REACTOME	10090	3	3	0	1	1	0	1	1	Ep300; Ppara; Ppargc1a;	Ep300|IDBG-164782|ENSMUSG00000055024|328572|-1.4066100120544434|0.17967499792575836; Ppara|IDBG-170640|ENSMUSG00000022383|19013|-1.1410499811172485|0.1785999983549118; Ppargc1a|IDBG-163551|ENSMUSG00000029167|19017|-1.230049967765808|0.12984000146389008;
cond_1	S33 mutants of beta-catenin aren't phosphorylated	19677	REACTOME	10090	6	6	0	1	1	0	1	1	Csnk1a1; Hdac1; Ppp2ca; Ppp2r5a; Psmc5; Psmd2;	Csnk1a1|IDBG-152046|ENSMUSG00000024576|93687|-1.2442500591278076|0.017419999465346336; Hdac1|IDBG-191058|ENSMUSG00000028800|433759|-1.0975799560546875|0.2959499955177307; Ppp2ca|IDBG-170858|ENSMUSG00000020349|19052|-1.1148300170898438|0.29660001397132874; Ppp2r5a|IDBG-208750|ENSMUSG00000026626|226849|-1.349134922027588|0.07152500003576279; Psmc5|IDBG-213426|ENSMUSG00000020708|19184|-1.06659996509…
cond_1	S37 mutants of beta-catenin aren't phosphorylated	18503	REACTOME	10090	6	6	0	1	1	0	1	1	Csnk1a1; Hdac1; Ppp2ca; Ppp2r5a; Psmc5; Psmd2;	Csnk1a1|IDBG-152046|ENSMUSG00000024576|93687|-1.2442500591278076|0.017419999465346336; Hdac1|IDBG-191058|ENSMUSG00000028800|433759|-1.0975799560546875|0.2959499955177307; Ppp2ca|IDBG-170858|ENSMUSG00000020349|19052|-1.1148300170898438|0.29660001397132874; Ppp2r5a|IDBG-208750|ENSMUSG00000026626|226849|-1.349134922027588|0.07152500003576279; Psmc5|IDBG-213426|ENSMUSG00000020708|19184|-1.06659996509…
cond_1	S45 mutants of beta-catenin aren't phosphorylated	18800	REACTOME	10090	6	6	0	1	1	0	1	1	Csnk1a1; Hdac1; Ppp2ca; Ppp2r5a; Psmc5; Psmd2;	Csnk1a1|IDBG-152046|ENSMUSG00000024576|93687|-1.2442500591278076|0.017419999465346336; Hdac1|IDBG-191058|ENSMUSG00000028800|433759|-1.0975799560546875|0.2959499955177307; Ppp2ca|IDBG-170858|ENSMUSG00000020349|19052|-1.1148300170898438|0.29660001397132874; Ppp2r5a|IDBG-208750|ENSMUSG00000026626|226849|-1.349134922027588|0.07152500003576279; Psmc5|IDBG-213426|ENSMUSG00000020708|19184|-1.06659996509…
cond_1	SCF-beta-TrCP mediated degradation of Emi1	17788	REACTOME	10090	2	2	0	1	1	0	1	1	Psmc5; Psmd2;	Psmc5|IDBG-213426|ENSMUSG00000020708|19184|-1.06659996509552|0.4000200033187866; Psmd2|IDBG-145582|ENSMUSG00000006998|21762|-1.5872299671173096|0.11742999404668808;
cond_1	SMAC binds to IAPs	18755	REACTOME	10090	3	3	0	1	1	0	1	1	Casp3; Casp7; Xiap;	Casp3|IDBG-154306|ENSMUSG00000031628|12367|-1.485219955444336|0.028030000627040863; Casp7|IDBG-178813|ENSMUSG00000025076|12369|-1.40378999710083|0.032269999384880066; Xiap|IDBG-141324|ENSMUSG00000025860|11798|-1.264240026473999|0.2372400015592575;
cond_1	SMAC-mediated apoptotic response	17971	REACTOME	10090	3	3	0	1	1	0	1	1	Casp3; Casp7; Xiap;	Casp3|IDBG-154306|ENSMUSG00000031628|12367|-1.485219955444336|0.028030000627040863; Casp7|IDBG-178813|ENSMUSG00000025076|12369|-1.40378999710083|0.032269999384880066; Xiap|IDBG-141324|ENSMUSG00000025860|11798|-1.264240026473999|0.2372400015592575;
cond_1	SMAC-mediated dissociation of IAP:caspase complexes	16930	REACTOME	10090	3	3	0	1	1	0	1	1	Casp3; Casp7; Xiap;	Casp3|IDBG-154306|ENSMUSG00000031628|12367|-1.485219955444336|0.028030000627040863; Casp7|IDBG-178813|ENSMUSG00000025076|12369|-1.40378999710083|0.032269999384880066; Xiap|IDBG-141324|ENSMUSG00000025860|11798|-1.264240026473999|0.2372400015592575;
cond_1	Scavenging by Class F Receptors	19124	REACTOME	10090	2	2	0	1	1	0	1	1	Hsp90aa1; Hsph1;	Hsp90aa1|IDBG-172055|ENSMUSG00000021270|15519|-1.10260009765625|0.2427300065755844; Hsph1|IDBG-209442|ENSMUSG00000029657|15505|-1.0176200866699219|0.42780500650405884;
cond_1	Sema4D in semaphorin signaling	18833	REACTOME	10090	2	2	0	1	1	0	1	1	Rac1; Rock1;	Rac1|IDBG-207763|ENSMUSG00000001847|19353|-1.1823699474334717|0.06819000095129013; Rock1|IDBG-128359|ENSMUSG00000024290|19877|-1.2578500509262085|0.1111299991607666;
cond_1	Sema4D induced cell migration and growth-cone collapse	18251	REACTOME	10090	2	2	0	1	1	0	1	1	Rac1; Rock1;	Rac1|IDBG-207763|ENSMUSG00000001847|19353|-1.1823699474334717|0.06819000095129013; Rock1|IDBG-128359|ENSMUSG00000024290|19877|-1.2578500509262085|0.1111299991607666;
cond_1	Separation of Sister Chromatids	16986	REACTOME	10090	5	5	0	1	1	0	1	1	Ppp2ca; Ppp2r5a; Psmc5; Psmd2; Taok1;	Ppp2ca|IDBG-170858|ENSMUSG00000020349|19052|-1.1148300170898438|0.29660001397132874; Ppp2r5a|IDBG-208750|ENSMUSG00000026626|226849|-1.349134922027588|0.07152500003576279; Psmc5|IDBG-213426|ENSMUSG00000020708|19184|-1.06659996509552|0.4000200033187866; Psmd2|IDBG-145582|ENSMUSG00000006998|21762|-1.5872299671173096|0.11742999404668808; Taok1|IDBG-201692|ENSMUSG00000017291|216965|-1.118149995803833|…
cond_1	Signal amplification	19684	REACTOME	10090	2	2	0	1	1	0	1	1	Gna11; Mapk14;	Gna11|IDBG-178777|ENSMUSG00000034781|14672|-1.2976399660110474|0.06102000176906586; Mapk14|IDBG-158983|ENSMUSG00000053436|26416|-1.1304999589920044|0.1767600029706955;
cond_1	Signal regulatory protein (SIRP) family interactions	18058	REACTOME	10090	2	2	0	1	1	0	1	1	Grb2; Sirpa;	Grb2|IDBG-214339|ENSMUSG00000059923|14784|-1.4917149543762207|0.1595049947500229; Sirpa|IDBG-206000|ENSMUSG00000037902|19261|-1.0009299516677856|0.49788999557495117;
cond_1	Signaling by FGFR mutants	18938	REACTOME	10090	6	6	0	1	1	0	1	1	Frs2; Gab1; Grb2; Hras1; Sos1; Stat3;	Frs2|IDBG-191602|ENSMUSG00000020170|327826|-1.1084599494934082|0.2331800013780594; Gab1|IDBG-171147|ENSMUSG00000031714|14388|-1.263219952583313|0.12300000339746475; Grb2|IDBG-214339|ENSMUSG00000059923|14784|-1.4917149543762207|0.1595049947500229; Hras1|IDBG-212024|ENSMUSG00000025499|15461|-1.4030250310897827|0.0783350020647049; Sos1|IDBG-199949|ENSMUSG00000024241|20662|-1.32635498046875|0.1537500…
cond_1	Signaling by FGFR1 fusion mutants	19196	REACTOME	10090	2	2	0	1	1	0	1	1	Grb2; Stat3;	Grb2|IDBG-214339|ENSMUSG00000059923|14784|-1.4917149543762207|0.1595049947500229; Stat3|IDBG-211637|ENSMUSG00000004040|20848|-1.471060037612915|0.026760000735521317;
cond_1	Signaling by FGFR1 mutants	18940	REACTOME	10090	2	2	0	1	1	0	1	1	Grb2; Stat3;	Grb2|IDBG-214339|ENSMUSG00000059923|14784|-1.4917149543762207|0.1595049947500229; Stat3|IDBG-211637|ENSMUSG00000004040|20848|-1.471060037612915|0.026760000735521317;
cond_1	Signaling by Hedgehog	19238	REACTOME	10090	6	6	0	1	1	0	1	1	Csnk1a1; Prkaca; Prkar1a; Prkar1b; Psmc5; Psmd2;	Csnk1a1|IDBG-152046|ENSMUSG00000024576|93687|-1.2442500591278076|0.017419999465346336; Prkaca|IDBG-173105|ENSMUSG00000005469|18747|-1.2424700260162354|0.07624000310897827; Prkar1a|IDBG-213854|ENSMUSG00000020612|19084|-1.2657499313354492|0.0744049996137619; Prkar1b|IDBG-206405|ENSMUSG00000025855|19085|-1.1638400554656982|0.17680999636650085; Psmc5|IDBG-213426|ENSMUSG00000020708|19184|-1.0665999650…
cond_1	Signaling by Hippo	18689	REACTOME	10090	3	3	0	1	1	0	1	1	Casp3; Stk3; Ywhab;	Casp3|IDBG-154306|ENSMUSG00000031628|12367|-1.485219955444336|0.028030000627040863; Stk3|IDBG-134139|ENSMUSG00000022329|56274|-1.1693999767303467|0.1875399947166443; Ywhab|IDBG-211991|ENSMUSG00000018326|54401|-1.4387799501419067|0.00913000013679266;
cond_1	Signaling by Leptin	17034	REACTOME	10090	2	2	0	1	1	0	1	1	Ptpn11; Stat3;	Ptpn11|IDBG-196834|ENSMUSG00000043733|19247|-1.0432900190353394|0.39980000257492065; Stat3|IDBG-211637|ENSMUSG00000004040|20848|-1.471060037612915|0.026760000735521317;
cond_1	Signaling by NODAL	17941	REACTOME	10090	2	2	0	1	1	0	1	1	Foxo3; Smad3;	Foxo3|IDBG-147382|ENSMUSG00000048756|56484|-1.136044979095459|0.21766000986099243; Smad3|IDBG-175693|ENSMUSG00000032402|17127|-1.017799973487854|0.4563800096511841;
cond_1	Signaling by NOTCH2	18361	REACTOME	10090	2	2	0	1	1	0	1	1	Ep300; Psen2;	Ep300|IDBG-164782|ENSMUSG00000055024|328572|-1.4066100120544434|0.17967499792575836; Psen2|IDBG-207109|ENSMUSG00000010609|19165|-1.096850037574768|0.289029985666275;
cond_1	Signaling by Rho GTPases	18142	REACTOME	10090	4	4	0	1	1	0	1	1	Arhgef2; Cdc42; Racgap1; Sos1;	Arhgef2|IDBG-161396|ENSMUSG00000028059|16800|-1.2567499876022339|0.15051999688148499; Cdc42|IDBG-198471|ENSMUSG00000006699|12540|-1.0530600547790527|0.3666599988937378; Racgap1|IDBG-183510|ENSMUSG00000023015|26934|-1.0200599431991577|0.43248000741004944; Sos1|IDBG-199949|ENSMUSG00000024241|20662|-1.32635498046875|0.1537500023841858;
cond_1	Signaling by WNT in cancer	17123	REACTOME	10090	12	12	0	1	1	0	1	1	Akt1; Cav1; Csnk1a1; Csnk2a1; Hdac1; Lef1; Ppp2ca; Ppp2r5a; Psmc5; Psmd2; Xiap; Ywhaz;	Akt1|IDBG-174623|ENSMUSG00000001729|11651|-1.072119951248169|0.38433998823165894; Cav1|IDBG-129000|ENSMUSG00000007655|12389|-1.1388700008392334|0.21376000344753265; Csnk1a1|IDBG-152046|ENSMUSG00000024576|93687|-1.2442500591278076|0.017419999465346336; Csnk2a1|IDBG-209641|ENSMUSG00000074698|12995|-1.1997900009155273|0.0405299998819828; Hdac1|IDBG-191058|ENSMUSG00000028800|433759|-1.097579956054687…
cond_1	Smooth Muscle Contraction	17460	REACTOME	10090	2	2	0	1	1	0	1	1	Pxn; Vcl;	Pxn|IDBG-193898|ENSMUSG00000029528|19303|-1.1107048988342285|0.2883000075817108; Vcl|IDBG-136687|ENSMUSG00000021823|22330|-1.1473599672317505|0.04329000040888786;
cond_1	Sphingolipid metabolism	17675	REACTOME	10090	2	2	0	1	1	0	1	1	Prkd1; Smpd1;	Prkd1|IDBG-137621|ENSMUSG00000002688|18760|-1.3459548950195312|0.13010500371456146; Smpd1|IDBG-204717|ENSMUSG00000037049|20597|-1.046180009841919|0.4089300036430359;
cond_1	Spry regulation of FGF signaling	17900	REACTOME	10090	5	5	0	1	1	0	1	1	Cbl; Grb2; Mknk1; Ppp2ca; Ptpn11;	Cbl|IDBG-155970|ENSMUSG00000034342|12402|-1.0728100538253784|0.36107000708580017; Grb2|IDBG-214339|ENSMUSG00000059923|14784|-1.4917149543762207|0.1595049947500229; Mknk1|IDBG-176847|ENSMUSG00000028708|17346|-1.1665899753570557|0.19588999450206757; Ppp2ca|IDBG-170858|ENSMUSG00000020349|19052|-1.1148300170898438|0.29660001397132874; Ptpn11|IDBG-196834|ENSMUSG00000043733|19247|-1.0432900190353394|0.…
cond_1	Stabilization of p53	17665	REACTOME	10090	4	4	0	1	1	0	1	1	Mdm2; Psmc5; Psmd2; Rfwd2;	Mdm2|IDBG-191852|ENSMUSG00000020184|17246|-1.286139965057373|0.05998000130057335; Psmc5|IDBG-213426|ENSMUSG00000020708|19184|-1.06659996509552|0.4000200033187866; Psmd2|IDBG-145582|ENSMUSG00000006998|21762|-1.5872299671173096|0.11742999404668808; Rfwd2|IDBG-200867|ENSMUSG00000040782|26374|-1.4658299684524536|0.006380000151693821;
cond_1	Starch and sucrose metabolism	693	KEGG	10090	2	2	0	1	1	0	1	1	Gpi1; Pgm2;	Gpi1|IDBG-173255|ENSMUSG00000036427|14751|-1.2658599615097046|0.026799999177455902; Pgm2|IDBG-166725|ENSMUSG00000025791|72157|-1.2505099773406982|0.10744000226259232;
cond_1	Stimulation of the cell death response by PAK-2p34	18769	REACTOME	10090	2	2	0	1	1	0	1	1	Casp3; Pak2;	Casp3|IDBG-154306|ENSMUSG00000031628|12367|-1.485219955444336|0.028030000627040863; Pak2|IDBG-153570|ENSMUSG00000022781|224105|-1.2386850118637085|0.020394999533891678;
cond_1	T41 mutants of beta-catenin aren't phosphorylated	17885	REACTOME	10090	6	6	0	1	1	0	1	1	Csnk1a1; Hdac1; Ppp2ca; Ppp2r5a; Psmc5; Psmd2;	Csnk1a1|IDBG-152046|ENSMUSG00000024576|93687|-1.2442500591278076|0.017419999465346336; Hdac1|IDBG-191058|ENSMUSG00000028800|433759|-1.0975799560546875|0.2959499955177307; Ppp2ca|IDBG-170858|ENSMUSG00000020349|19052|-1.1148300170898438|0.29660001397132874; Ppp2r5a|IDBG-208750|ENSMUSG00000026626|226849|-1.349134922027588|0.07152500003576279; Psmc5|IDBG-213426|ENSMUSG00000020708|19184|-1.06659996509…
cond_1	TAK1 activates NFkB by phosphorylation and activation of IKKs complex	19654	REACTOME	10090	6	6	0	1	1	0	1	1	App; Ikbkb; Map3k7; Nfkb2; Tab1; Tab3;	App|IDBG-172954|ENSMUSG00000022892|11820|-1.168239951133728|0.27553001046180725; Ikbkb|IDBG-141021|ENSMUSG00000031537|16150|-1.0139199495315552|0.4517799913883209; Map3k7|IDBG-132962|ENSMUSG00000028284|26409|-1.0268399715423584|0.44481000304222107; Nfkb2|IDBG-172544|ENSMUSG00000025225|18034|-1.336899995803833|0.08724000304937363; Tab1|IDBG-163423|ENSMUSG00000022414|66513|-1.3131699562072754|0.012…
cond_1	TCF dependent signaling in response to WNT	18550	REACTOME	10090	12	12	0	1	1	0	1	1	Akt1; Cav1; Csnk1a1; Csnk2a1; Hdac1; Lef1; Ppp2ca; Ppp2r5a; Psmc5; Psmd2; Xiap; Ywhaz;	Akt1|IDBG-174623|ENSMUSG00000001729|11651|-1.072119951248169|0.38433998823165894; Cav1|IDBG-129000|ENSMUSG00000007655|12389|-1.1388700008392334|0.21376000344753265; Csnk1a1|IDBG-152046|ENSMUSG00000024576|93687|-1.2442500591278076|0.017419999465346336; Csnk2a1|IDBG-209641|ENSMUSG00000074698|12995|-1.1997900009155273|0.0405299998819828; Hdac1|IDBG-191058|ENSMUSG00000028800|433759|-1.097579956054687…
cond_1	TCF7L2 mutants don't bind CTBP	18946	REACTOME	10090	6	6	0	1	1	0	1	1	Csnk1a1; Hdac1; Ppp2ca; Ppp2r5a; Psmc5; Psmd2;	Csnk1a1|IDBG-152046|ENSMUSG00000024576|93687|-1.2442500591278076|0.017419999465346336; Hdac1|IDBG-191058|ENSMUSG00000028800|433759|-1.0975799560546875|0.2959499955177307; Ppp2ca|IDBG-170858|ENSMUSG00000020349|19052|-1.1148300170898438|0.29660001397132874; Ppp2r5a|IDBG-208750|ENSMUSG00000026626|226849|-1.349134922027588|0.07152500003576279; Psmc5|IDBG-213426|ENSMUSG00000020708|19184|-1.06659996509…
cond_1	TGF-beta receptor signaling in EMT (epithelial to mesenchymal transition)	18453	REACTOME	10090	2	2	0	1	1	0	1	1	Tgfbr1; Tgfbr2;	Tgfbr1|IDBG-146050|ENSMUSG00000007613|21812|-1.029229998588562|0.414359986782074; Tgfbr2|IDBG-203902|ENSMUSG00000032440|21813|-1.74344003200531|0.07906000316143036;
cond_1	TRAF6 mediated IRF7 activation	17894	REACTOME	10090	2	2	0	1	1	0	1	1	Irf1; Tbk1;	Irf1|IDBG-172251|ENSMUSG00000018899|16362|-1.02183997631073|0.4304099977016449; Tbk1|IDBG-192882|ENSMUSG00000020115|56480|-1.0525699853897095|0.3929849863052368;
cond_1	TRAF6 mediated IRF7 activation in TLR7/8 or 9 signaling	17899	REACTOME	10090	2	2	0	1	1	0	1	1	Tlr7; Tlr8;	Tlr7|IDBG-185532|ENSMUSG00000044583|170743|-1.372059941291809|0.034540001302957535; Tlr8|IDBG-185523|ENSMUSG00000040522|170744|-1.070289969444275|0.3611699938774109;
cond_1	TRAF6 mediated NF-kB activation	16640	REACTOME	10090	3	3	0	1	1	0	1	1	App; Ikbkb; Nfkb2;	App|IDBG-172954|ENSMUSG00000022892|11820|-1.168239951133728|0.27553001046180725; Ikbkb|IDBG-141021|ENSMUSG00000031537|16150|-1.0139199495315552|0.4517799913883209; Nfkb2|IDBG-172544|ENSMUSG00000025225|18034|-1.336899995803833|0.08724000304937363;
cond_1	TRAF6 mediated induction of TAK1 complex	17663	REACTOME	10090	4	4	0	1	1	0	1	1	Map3k7; Tab1; Tab3; Tlr3;	Map3k7|IDBG-132962|ENSMUSG00000028284|26409|-1.0268399715423584|0.44481000304222107; Tab1|IDBG-163423|ENSMUSG00000022414|66513|-1.3131699562072754|0.012310000136494637; Tab3|IDBG-158739|ENSMUSG00000035476|66724|-1.0343999862670898|0.25536999106407166; Tlr3|IDBG-152685|ENSMUSG00000031639|142980|-1.200469970703125|0.33105000853538513;
cond_1	TRIF-mediated programmed cell death	18879	REACTOME	10090	2	2	0	1	1	0	1	1	Casp8; Tlr3;	Casp8|IDBG-157464|ENSMUSG00000026029|12370|-1.4072699546813965|0.003329999977722764; Tlr3|IDBG-152685|ENSMUSG00000031639|142980|-1.200469970703125|0.33105000853538513;
cond_1	Tetrahydrobiopterin (BH4) synthesis, recycling, salvage and regulation	16674	REACTOME	10090	2	2	0	1	1	0	1	1	Akt1; Hsp90aa1;	Akt1|IDBG-174623|ENSMUSG00000001729|11651|-1.072119951248169|0.38433998823165894; Hsp90aa1|IDBG-172055|ENSMUSG00000021270|15519|-1.10260009765625|0.2427300065755844;
cond_1	The citric acid (TCA) cycle and respiratory electron transport	17057	REACTOME	10090	8	8	0	1	1	0	1	1	Ldhb; Ndufa13; Ndufa9; Ndufs2; Ndufv1; Ogdh; Pdk1; Sdha;	Ldhb|IDBG-196960|ENSMUSG00000030246|16832|-1.2536900043487549|0.2158849984407425; Ndufa13|IDBG-160997|ENSMUSG00000036199|67184|-1.0835399627685547|0.27215999364852905; Ndufa9|IDBG-190267|ENSMUSG00000000399|66108|-1.700545072555542|0.06007999926805496; Ndufs2|IDBG-204242|ENSMUSG00000013593|226646|-1.1628600358963013|0.1832199990749359; Ndufv1|IDBG-128753|ENSMUSG00000037916|17995|-1.032469987869262…
cond_1	Thrombin signalling through proteinase activated receptors (PARs)	18891	REACTOME	10090	3	3	0	1	1	0	1	1	Arrb1; Arrb2; Gna11;	Arrb1|IDBG-200741|ENSMUSG00000018909|109689|-1.285404920578003|0.21542000770568848; Arrb2|IDBG-194248|ENSMUSG00000060216|216869|-1.1272900104522705|0.2940950095653534; Gna11|IDBG-178777|ENSMUSG00000034781|14672|-1.2976399660110474|0.06102000176906586;
cond_1	Trafficking and processing of endosomal TLR	16858	REACTOME	10090	3	3	0	1	1	0	1	1	Tlr3; Tlr7; Tlr8;	Tlr3|IDBG-152685|ENSMUSG00000031639|142980|-1.200469970703125|0.33105000853538513; Tlr7|IDBG-185532|ENSMUSG00000044583|170743|-1.372059941291809|0.034540001302957535; Tlr8|IDBG-185523|ENSMUSG00000040522|170744|-1.070289969444275|0.3611699938774109;
cond_1	Trafficking of AMPA receptors	19446	REACTOME	10090	3	3	0	1	1	0	1	1	Ap2b1; Ap2m1; Gria1;	Ap2b1|IDBG-205183|ENSMUSG00000035152|71770|-1.0269800424575806|0.4396199882030487; Ap2m1|IDBG-144450|ENSMUSG00000022841|11773|-1.0281200408935547|0.41850000619888306; Gria1|IDBG-175573|ENSMUSG00000020524|14799|-1.0846800804138184|0.2781600058078766;
cond_1	Trafficking of GluR2-containing AMPA receptors	19171	REACTOME	10090	3	3	0	1	1	0	1	1	Ap2b1; Ap2m1; Gria1;	Ap2b1|IDBG-205183|ENSMUSG00000035152|71770|-1.0269800424575806|0.4396199882030487; Ap2m1|IDBG-144450|ENSMUSG00000022841|11773|-1.0281200408935547|0.41850000619888306; Gria1|IDBG-175573|ENSMUSG00000020524|14799|-1.0846800804138184|0.2781600058078766;
cond_1	Transcriptional Regulation of Adipocyte Differentiation in 3T3-L1 Pre-adipocytes	14802	REACTOME	10090	3	3	0	1	1	0	1	1	Cebpa; Ep300; Ppargc1a;	Cebpa|IDBG-173713|ENSMUSG00000034957|12606|-1.3279600143432617|0.04642000049352646; Ep300|IDBG-164782|ENSMUSG00000055024|328572|-1.4066100120544434|0.17967499792575836; Ppargc1a|IDBG-163551|ENSMUSG00000029167|19017|-1.230049967765808|0.12984000146389008;
cond_1	Transcriptional activation of mitochondrial biogenesis	18723	REACTOME	10090	2	2	0	1	1	0	1	1	Ppara; Ppargc1a;	Ppara|IDBG-170640|ENSMUSG00000022383|19013|-1.1410499811172485|0.1785999983549118; Ppargc1a|IDBG-163551|ENSMUSG00000029167|19017|-1.230049967765808|0.12984000146389008;
cond_1	Transcriptional regulation of white adipocyte differentiation	16682	REACTOME	10090	4	4	0	1	1	0	1	1	Cebpa; Ep300; Ppara; Ppargc1a;	Cebpa|IDBG-173713|ENSMUSG00000034957|12606|-1.3279600143432617|0.04642000049352646; Ep300|IDBG-164782|ENSMUSG00000055024|328572|-1.4066100120544434|0.17967499792575836; Ppara|IDBG-170640|ENSMUSG00000022383|19013|-1.1410499811172485|0.1785999983549118; Ppargc1a|IDBG-163551|ENSMUSG00000029167|19017|-1.230049967765808|0.12984000146389008;
cond_1	Translation	17506	REACTOME	10090	3	3	0	1	1	0	1	1	Eif4ebp1; Pabpc1; Rplp2;	Eif4ebp1|IDBG-145947|ENSMUSG00000031490|13685|-1.2267450094223022|0.25617000460624695; Pabpc1|IDBG-135334|ENSMUSG00000022283|18458|-1.1380599737167358|0.25321000814437866; Rplp2|IDBG-212230|ENSMUSG00000025508|67186|-1.220639944076538|0.08979500085115433;
cond_1	Translocation of ZAP-70 to Immunological synapse	18435	REACTOME	10090	2	2	0	1	1	0	1	1	Lck; Zap70;	Lck|IDBG-191117|ENSMUSG00000000409|16818|-1.0368800163269043|0.39875999093055725; Zap70|IDBG-145089|ENSMUSG00000026117|22637|-1.0118399858474731|0.4717499911785126;
cond_1	Transport of glucose and other sugars, bile salts and organic acids, metal ions and amine compounds	16992	REACTOME	10090	2	2	0	1	1	0	1	1	Slc18a2; Slc6a1;	Slc18a2|IDBG-181070|ENSMUSG00000025094|214084|-1.0359699726104736|0.42792999744415283; Slc6a1|IDBG-178837|ENSMUSG00000030310|232333|-1.078969955444336|0.29600000381469727;
cond_1	Tryptophan metabolism	701	KEGG	10090	2	2	0	1	1	0	1	1	Cat; Ogdh;	Cat|IDBG-193911|ENSMUSG00000027187|12359|-1.0889499187469482|0.3304699957370758; Ogdh|IDBG-146734|ENSMUSG00000020456|18293|-1.146049976348877|0.2627499997615814;
cond_1	Type II diabetes mellitus	641	KEGG	10090	9	9	0	1	1	0	1	1	Ikbkb; Mapk8; Mapk9; Mtor; Pik3cb; Pik3cd; Pik3cg; Prkcd; Prkce;	Ikbkb|IDBG-141021|ENSMUSG00000031537|16150|-1.0139199495315552|0.4517799913883209; Mapk8|IDBG-148417|ENSMUSG00000021936|26419|-1.2199699878692627|0.08256000280380249; Mapk9|IDBG-167617|ENSMUSG00000020366|26420|-1.214359998703003|0.11507999897003174; Mtor|IDBG-204403|ENSMUSG00000028991|56717|-1.12923002243042|0.1881600022315979; Pik3cb|IDBG-192637|ENSMUSG00000032462|74769|-1.3449349403381348|0.061…
cond_1	Ubiquitin Mediated Degradation of Phosphorylated Cdc25A	18050	REACTOME	10090	4	4	0	1	1	0	1	1	Cdc25a; Chek2; Psmc5; Psmd2;	Cdc25a|IDBG-201603|ENSMUSG00000032477|12530|-1.2454500198364258|0.12320999801158905; Chek2|IDBG-190635|ENSMUSG00000029521|50883|-1.4035500288009644|0.026660000905394554; Psmc5|IDBG-213426|ENSMUSG00000020708|19184|-1.06659996509552|0.4000200033187866; Psmd2|IDBG-145582|ENSMUSG00000006998|21762|-1.5872299671173096|0.11742999404668808;
cond_1	Ubiquitin-dependent degradation of Cyclin D	19153	REACTOME	10090	2	2	0	1	1	0	1	1	Psmc5; Psmd2;	Psmc5|IDBG-213426|ENSMUSG00000020708|19184|-1.06659996509552|0.4000200033187866; Psmd2|IDBG-145582|ENSMUSG00000006998|21762|-1.5872299671173096|0.11742999404668808;
cond_1	Ubiquitin-dependent degradation of Cyclin D1	16945	REACTOME	10090	2	2	0	1	1	0	1	1	Psmc5; Psmd2;	Psmc5|IDBG-213426|ENSMUSG00000020708|19184|-1.06659996509552|0.4000200033187866; Psmd2|IDBG-145582|ENSMUSG00000006998|21762|-1.5872299671173096|0.11742999404668808;
cond_1	Vasopressin regulates renal water homeostasis via Aquaporins	18291	REACTOME	10090	4	4	0	1	1	0	1	1	Prkaca; Prkar1a; Prkar1b; Rab11a;	Prkaca|IDBG-173105|ENSMUSG00000005469|18747|-1.2424700260162354|0.07624000310897827; Prkar1a|IDBG-213854|ENSMUSG00000020612|19084|-1.2657499313354492|0.0744049996137619; Prkar1b|IDBG-206405|ENSMUSG00000025855|19085|-1.1638400554656982|0.17680999636650085; Rab11a|IDBG-176597|ENSMUSG00000004771|53869|-1.2281700372695923|0.09326999634504318;
cond_1	Vasopressin-regulated water reabsorption	8121	KEGG	10090	4	4	0	1	1	0	1	1	Dync1li1; Prkaca; Rab11a; Rab5a;	Dync1li1|IDBG-203589|ENSMUSG00000032435|235661|-1.0077099800109863|0.4710499942302704; Prkaca|IDBG-173105|ENSMUSG00000005469|18747|-1.2424700260162354|0.07624000310897827; Rab11a|IDBG-176597|ENSMUSG00000004771|53869|-1.2281700372695923|0.09326999634504318; Rab5a|IDBG-190768|ENSMUSG00000017831|271457|-1.0670599937438965|0.39127999544143677;
cond_1	Voltage gated Potassium channels	19298	REACTOME	10090	3	3	0	1	1	0	1	1	Kcnh2; Kcnq2; Kcnq3;	Kcnh2|IDBG-140238|ENSMUSG00000038319|16511|-2.0882201194763184|0.2405800074338913; Kcnq2|IDBG-213954|ENSMUSG00000016346|16536|-1.1553399562835693|0.19851499795913696; Kcnq3|IDBG-145919|ENSMUSG00000056258|110862|-1.4989700317382812|0.01816999912261963;
cond_1	WNT5A-dependent internalization of FZD4	16785	REACTOME	10090	3	3	0	1	1	0	1	1	Ap2b1; Ap2m1; Arrb2;	Ap2b1|IDBG-205183|ENSMUSG00000035152|71770|-1.0269800424575806|0.4396199882030487; Ap2m1|IDBG-144450|ENSMUSG00000022841|11773|-1.0281200408935547|0.41850000619888306; Arrb2|IDBG-194248|ENSMUSG00000060216|216869|-1.1272900104522705|0.2940950095653534;
cond_1	Wnt signaling pathway	16166	INOH	10090	4	4	0	1	1	0	1	1	Lef1; Map3k7; Sfn; Ywhab;	Lef1|IDBG-194292|ENSMUSG00000027985|16842|-1.372920036315918|0.07204999774694443; Map3k7|IDBG-132962|ENSMUSG00000028284|26409|-1.0268399715423584|0.44481000304222107; Sfn|IDBG-195282|ENSMUSG00000047281|55948|-1.1493500471115112|0.14158999919891357; Ywhab|IDBG-211991|ENSMUSG00000018326|54401|-1.4387799501419067|0.00913000013679266;
cond_1	XAV939 inhibits tankyrase, stabilizing AXIN	19889	REACTOME	10090	12	12	0	1	1	0	1	1	Akt1; Cav1; Csnk1a1; Csnk2a1; Hdac1; Lef1; Ppp2ca; Ppp2r5a; Psmc5; Psmd2; Xiap; Ywhaz;	Akt1|IDBG-174623|ENSMUSG00000001729|11651|-1.072119951248169|0.38433998823165894; Cav1|IDBG-129000|ENSMUSG00000007655|12389|-1.1388700008392334|0.21376000344753265; Csnk1a1|IDBG-152046|ENSMUSG00000024576|93687|-1.2442500591278076|0.017419999465346336; Csnk2a1|IDBG-209641|ENSMUSG00000074698|12995|-1.1997900009155273|0.0405299998819828; Hdac1|IDBG-191058|ENSMUSG00000028800|433759|-1.097579956054687…
cond_1	ZBP1(DAI) mediated induction of type I IFNs	17701	REACTOME	10090	5	5	0	1	1	0	1	1	App; Ikbkb; Nfkb2; Tbk1; Tlr3;	App|IDBG-172954|ENSMUSG00000022892|11820|-1.168239951133728|0.27553001046180725; Ikbkb|IDBG-141021|ENSMUSG00000031537|16150|-1.0139199495315552|0.4517799913883209; Nfkb2|IDBG-172544|ENSMUSG00000025225|18034|-1.336899995803833|0.08724000304937363; Tbk1|IDBG-192882|ENSMUSG00000020115|56480|-1.0525699853897095|0.3929849863052368; Tlr3|IDBG-152685|ENSMUSG00000031639|142980|-1.200469970703125|0.331050…
cond_1	deactivation of the beta-catenin transactivating complex	18033	REACTOME	10090	5	5	0	1	1	0	1	1	Akt1; Hdac1; Lef1; Xiap; Ywhaz;	Akt1|IDBG-174623|ENSMUSG00000001729|11651|-1.072119951248169|0.38433998823165894; Hdac1|IDBG-191058|ENSMUSG00000028800|433759|-1.0975799560546875|0.2959499955177307; Lef1|IDBG-194292|ENSMUSG00000027985|16842|-1.372920036315918|0.07204999774694443; Xiap|IDBG-141324|ENSMUSG00000025860|11798|-1.264240026473999|0.2372400015592575; Ywhaz|IDBG-135418|ENSMUSG00000022285|102641764,22631|-1.03807997703552…
cond_1	degradation of AXIN	19239	REACTOME	10090	2	2	0	1	1	0	1	1	Psmc5; Psmd2;	Psmc5|IDBG-213426|ENSMUSG00000020708|19184|-1.06659996509552|0.4000200033187866; Psmd2|IDBG-145582|ENSMUSG00000006998|21762|-1.5872299671173096|0.11742999404668808;
cond_1	degradation of DVL	17219	REACTOME	10090	2	2	0	1	1	0	1	1	Psmc5; Psmd2;	Psmc5|IDBG-213426|ENSMUSG00000020708|19184|-1.06659996509552|0.4000200033187866; Psmd2|IDBG-145582|ENSMUSG00000006998|21762|-1.5872299671173096|0.11742999404668808;
cond_1	deletions in the AMER1 gene destabilize the destruction complex	16911	REACTOME	10090	6	6	0	1	1	0	1	1	Csnk1a1; Hdac1; Ppp2ca; Ppp2r5a; Psmc5; Psmd2;	Csnk1a1|IDBG-152046|ENSMUSG00000024576|93687|-1.2442500591278076|0.017419999465346336; Hdac1|IDBG-191058|ENSMUSG00000028800|433759|-1.0975799560546875|0.2959499955177307; Ppp2ca|IDBG-170858|ENSMUSG00000020349|19052|-1.1148300170898438|0.29660001397132874; Ppp2r5a|IDBG-208750|ENSMUSG00000026626|226849|-1.349134922027588|0.07152500003576279; Psmc5|IDBG-213426|ENSMUSG00000020708|19184|-1.06659996509…
cond_1	deletions in the AXIN genes in hepatocellular carcinoma result in elevated WNT signaling	18337	REACTOME	10090	6	6	0	1	1	0	1	1	Csnk1a1; Hdac1; Ppp2ca; Ppp2r5a; Psmc5; Psmd2;	Csnk1a1|IDBG-152046|ENSMUSG00000024576|93687|-1.2442500591278076|0.017419999465346336; Hdac1|IDBG-191058|ENSMUSG00000028800|433759|-1.0975799560546875|0.2959499955177307; Ppp2ca|IDBG-170858|ENSMUSG00000020349|19052|-1.1148300170898438|0.29660001397132874; Ppp2r5a|IDBG-208750|ENSMUSG00000026626|226849|-1.349134922027588|0.07152500003576279; Psmc5|IDBG-213426|ENSMUSG00000020708|19184|-1.06659996509…
cond_1	disassembly of the destruction complex and recruitment of AXIN to the membrane	18330	REACTOME	10090	4	4	0	1	1	0	1	1	Cav1; Csnk1a1; Ppp2ca; Ppp2r5a;	Cav1|IDBG-129000|ENSMUSG00000007655|12389|-1.1388700008392334|0.21376000344753265; Csnk1a1|IDBG-152046|ENSMUSG00000024576|93687|-1.2442500591278076|0.017419999465346336; Ppp2ca|IDBG-170858|ENSMUSG00000020349|19052|-1.1148300170898438|0.29660001397132874; Ppp2r5a|IDBG-208750|ENSMUSG00000026626|226849|-1.349134922027588|0.07152500003576279;
cond_1	eNOS activation	17172	REACTOME	10090	3	3	0	1	1	0	1	1	Akt1; Cav1; Hsp90aa1;	Akt1|IDBG-174623|ENSMUSG00000001729|11651|-1.072119951248169|0.38433998823165894; Cav1|IDBG-129000|ENSMUSG00000007655|12389|-1.1388700008392334|0.21376000344753265; Hsp90aa1|IDBG-172055|ENSMUSG00000021270|15519|-1.10260009765625|0.2427300065755844;
cond_1	eNOS activation and regulation	16991	REACTOME	10090	4	4	0	1	1	0	1	1	Akt1; Cav1; Hsp90aa1; Wasl;	Akt1|IDBG-174623|ENSMUSG00000001729|11651|-1.072119951248169|0.38433998823165894; Cav1|IDBG-129000|ENSMUSG00000007655|12389|-1.1388700008392334|0.21376000344753265; Hsp90aa1|IDBG-172055|ENSMUSG00000021270|15519|-1.10260009765625|0.2427300065755844; Wasl|IDBG-130211|ENSMUSG00000029684|73178|-1.3257650136947632|0.12264999747276306;
cond_1	formation of the beta-catenin:TCF transactivating complex	18061	REACTOME	10090	2	2	0	1	1	0	1	1	Hdac1; Lef1;	Hdac1|IDBG-191058|ENSMUSG00000028800|433759|-1.0975799560546875|0.2959499955177307; Lef1|IDBG-194292|ENSMUSG00000027985|16842|-1.372920036315918|0.07204999774694443;
cond_1	mRNA surveillance pathway	10362	KEGG	10090	3	3	0	1	1	0	1	1	Pabpc1; Ppp2ca; Ppp2r5a;	Pabpc1|IDBG-135334|ENSMUSG00000022283|18458|-1.1380599737167358|0.25321000814437866; Ppp2ca|IDBG-170858|ENSMUSG00000020349|19052|-1.1148300170898438|0.29660001397132874; Ppp2r5a|IDBG-208750|ENSMUSG00000026626|226849|-1.349134922027588|0.07152500003576279;
cond_1	misspliced GSK3beta mutants stabilize beta-catenin	18935	REACTOME	10090	6	6	0	1	1	0	1	1	Csnk1a1; Hdac1; Ppp2ca; Ppp2r5a; Psmc5; Psmd2;	Csnk1a1|IDBG-152046|ENSMUSG00000024576|93687|-1.2442500591278076|0.017419999465346336; Hdac1|IDBG-191058|ENSMUSG00000028800|433759|-1.0975799560546875|0.2959499955177307; Ppp2ca|IDBG-170858|ENSMUSG00000020349|19052|-1.1148300170898438|0.29660001397132874; Ppp2r5a|IDBG-208750|ENSMUSG00000026626|226849|-1.349134922027588|0.07152500003576279; Psmc5|IDBG-213426|ENSMUSG00000020708|19184|-1.06659996509…
cond_1	misspliced LRP5 mutants have enhanced beta-catenin-dependent signaling	18155	REACTOME	10090	12	12	0	1	1	0	1	1	Akt1; Cav1; Csnk1a1; Csnk2a1; Hdac1; Lef1; Ppp2ca; Ppp2r5a; Psmc5; Psmd2; Xiap; Ywhaz;	Akt1|IDBG-174623|ENSMUSG00000001729|11651|-1.072119951248169|0.38433998823165894; Cav1|IDBG-129000|ENSMUSG00000007655|12389|-1.1388700008392334|0.21376000344753265; Csnk1a1|IDBG-152046|ENSMUSG00000024576|93687|-1.2442500591278076|0.017419999465346336; Csnk2a1|IDBG-209641|ENSMUSG00000074698|12995|-1.1997900009155273|0.0405299998819828; Hdac1|IDBG-191058|ENSMUSG00000028800|433759|-1.097579956054687…
cond_1	p38MAPK events	18587	REACTOME	10090	4	4	0	1	1	0	1	1	Hras1; Mapk11; Mapk14; Mapkapk3;	Hras1|IDBG-212024|ENSMUSG00000025499|15461|-1.4030250310897827|0.0783350020647049; Mapk11|IDBG-172712|ENSMUSG00000053137|19094|-1.1965301036834717|0.17520000040531158; Mapk14|IDBG-158983|ENSMUSG00000053436|26416|-1.1304999589920044|0.1767600029706955; Mapkapk3|IDBG-197024|ENSMUSG00000032577|102626|-1.1731250286102295|0.23273998498916626;
cond_1	p53-Independent DNA Damage Response	17397	REACTOME	10090	4	4	0	1	1	0	1	1	Cdc25a; Chek2; Psmc5; Psmd2;	Cdc25a|IDBG-201603|ENSMUSG00000032477|12530|-1.2454500198364258|0.12320999801158905; Chek2|IDBG-190635|ENSMUSG00000029521|50883|-1.4035500288009644|0.026660000905394554; Psmc5|IDBG-213426|ENSMUSG00000020708|19184|-1.06659996509552|0.4000200033187866; Psmd2|IDBG-145582|ENSMUSG00000006998|21762|-1.5872299671173096|0.11742999404668808;
cond_1	p53-Independent G1/S DNA damage checkpoint	16678	REACTOME	10090	4	4	0	1	1	0	1	1	Cdc25a; Chek2; Psmc5; Psmd2;	Cdc25a|IDBG-201603|ENSMUSG00000032477|12530|-1.2454500198364258|0.12320999801158905; Chek2|IDBG-190635|ENSMUSG00000029521|50883|-1.4035500288009644|0.026660000905394554; Psmc5|IDBG-213426|ENSMUSG00000020708|19184|-1.06659996509552|0.4000200033187866; Psmd2|IDBG-145582|ENSMUSG00000006998|21762|-1.5872299671173096|0.11742999404668808;
cond_1	p75 NTR receptor-mediated signalling	19484	REACTOME	10090	12	12	0	1	1	0	1	1	Arhgef2; Bad; Bcl2l11; Casp2; Casp3; Hdac1; Ikbkb; Mapk8; Prkci; Psen2; Rac1; Sos1;	Arhgef2|IDBG-161396|ENSMUSG00000028059|16800|-1.2567499876022339|0.15051999688148499; Bad|IDBG-137335|ENSMUSG00000024959|12015|-1.3687500953674316|0.05316000059247017; Bcl2l11|IDBG-205300|ENSMUSG00000027381|12125|-1.0419700145721436|0.41258999705314636; Casp2|IDBG-141522|ENSMUSG00000029863|12366|-1.0108000040054321|0.47189000248908997; Casp3|IDBG-154306|ENSMUSG00000031628|12367|-1.485219955444336…
cond_1	p75NTR recruits signalling complexes	18360	REACTOME	10090	2	2	0	1	1	0	1	1	Ikbkb; Prkci;	Ikbkb|IDBG-141021|ENSMUSG00000031537|16150|-1.0139199495315552|0.4517799913883209; Prkci|IDBG-136207|ENSMUSG00000037643|18759|-1.3006000518798828|0.11847999691963196;
cond_1	p75NTR signals via NF-kB	18772	REACTOME	10090	2	2	0	1	1	0	1	1	Ikbkb; Prkci;	Ikbkb|IDBG-141021|ENSMUSG00000031537|16150|-1.0139199495315552|0.4517799913883209; Prkci|IDBG-136207|ENSMUSG00000037643|18759|-1.3006000518798828|0.11847999691963196;
cond_1	phosphorylation site mutants of CTNNB1 are not targeted to the proteasome by the destruction complex	18209	REACTOME	10090	6	6	0	1	1	0	1	1	Csnk1a1; Hdac1; Ppp2ca; Ppp2r5a; Psmc5; Psmd2;	Csnk1a1|IDBG-152046|ENSMUSG00000024576|93687|-1.2442500591278076|0.017419999465346336; Hdac1|IDBG-191058|ENSMUSG00000028800|433759|-1.0975799560546875|0.2959499955177307; Ppp2ca|IDBG-170858|ENSMUSG00000020349|19052|-1.1148300170898438|0.29660001397132874; Ppp2r5a|IDBG-208750|ENSMUSG00000026626|226849|-1.349134922027588|0.07152500003576279; Psmc5|IDBG-213426|ENSMUSG00000020708|19184|-1.06659996509…
cond_1	trans-Golgi Network Vesicle Budding	18801	REACTOME	10090	2	2	0	1	1	0	1	1	Arrb1; M6pr;	Arrb1|IDBG-200741|ENSMUSG00000018909|109689|-1.285404920578003|0.21542000770568848; M6pr|IDBG-185276|ENSMUSG00000007458|17113|-1.1485199928283691|0.17937999963760376;
cond_1	truncated APC mutants destabilize the destruction complex	19510	REACTOME	10090	6	6	0	1	1	0	1	1	Csnk1a1; Hdac1; Ppp2ca; Ppp2r5a; Psmc5; Psmd2;	Csnk1a1|IDBG-152046|ENSMUSG00000024576|93687|-1.2442500591278076|0.017419999465346336; Hdac1|IDBG-191058|ENSMUSG00000028800|433759|-1.0975799560546875|0.2959499955177307; Ppp2ca|IDBG-170858|ENSMUSG00000020349|19052|-1.1148300170898438|0.29660001397132874; Ppp2r5a|IDBG-208750|ENSMUSG00000026626|226849|-1.349134922027588|0.07152500003576279; Psmc5|IDBG-213426|ENSMUSG00000020708|19184|-1.06659996509…
cond_1	truncations of AMER1 destabilize the destruction complex	19104	REACTOME	10090	6	6	0	1	1	0	1	1	Csnk1a1; Hdac1; Ppp2ca; Ppp2r5a; Psmc5; Psmd2;	Csnk1a1|IDBG-152046|ENSMUSG00000024576|93687|-1.2442500591278076|0.017419999465346336; Hdac1|IDBG-191058|ENSMUSG00000028800|433759|-1.0975799560546875|0.2959499955177307; Ppp2ca|IDBG-170858|ENSMUSG00000020349|19052|-1.1148300170898438|0.29660001397132874; Ppp2r5a|IDBG-208750|ENSMUSG00000026626|226849|-1.349134922027588|0.07152500003576279; Psmc5|IDBG-213426|ENSMUSG00000020708|19184|-1.06659996509…

## Sheet: E14_M
Condition	Pathway Name	Pathway Id	Source Name	Organism	Pathway uploaded gene count	Genes in InnateDB for this entity	Pathway up-regulated genes count	Pathway up-regulated p-value	Pathway up-regulated p-value (corrected)	Pathway down-regulated genes count	Pathway down-regulated p-value	Pathway down-regulated p-value (corrected)	Gene Symbols	Genes (Symbol|IDBG-ID|Ensembl|Entrez|Fold Change|P-Value)
cond_1	Metabolism of amino acids and derivatives	18120	REACTOME	10090	5	5	0	1	1	4	0.00218931	1	Ckb; Ogdh; Psmb4; Psmc5; Psmd2;	Ckb|IDBG-173411|ENSMUSG00000001270|12709|-1.5906800031661987|1.8000000272877514E-4; Ogdh|IDBG-146734|ENSMUSG00000020456|18293|-2.0198299884796143|1.5999999595806003E-4; Psmb4|IDBG-170872|ENSMUSG00000005779|19172|-1.5863399505615234|0.003019999945536256; Psmc5|IDBG-213426|ENSMUSG00000020708|19184|-1.5891599655151367|0.001449999981559813; Psmd2|IDBG-145582|ENSMUSG00000006998|21762|-1.31984996795654…
cond_1	RNF mutants show enhanced WNT signaling and proliferation	18167	REACTOME	10090	12	12	0	1	1	6	0.00429532	0.526893	Akt2; Cav1; Csnk2a1; Ctnnb1; Lef1; Ppp2ca; Ppp2r5a; Psmb4; Psmc5; Psmd2; Rbx1; Ywhaz;	Akt2|IDBG-161456|ENSMUSG00000004056|11652|-1.7322900295257568|0.01916000060737133; Cav1|IDBG-129000|ENSMUSG00000007655|12389|-1.1410499811172485|0.19077999889850616; Csnk2a1|IDBG-209641|ENSMUSG00000074698|12995|-2.0213799476623535|0.0027149999514222145; Ctnnb1|IDBG-205243|ENSMUSG00000006932|12387|-1.0672149658203125|0.32039499282836914; Lef1|IDBG-194292|ENSMUSG00000027985|16842|-1.865350008010864…
cond_1	Signaling by WNT in cancer	17123	REACTOME	10090	12	12	0	1	1	6	0.00429532	0.526893	Akt2; Cav1; Csnk2a1; Ctnnb1; Lef1; Ppp2ca; Ppp2r5a; Psmb4; Psmc5; Psmd2; Rbx1; Ywhaz;	Akt2|IDBG-161456|ENSMUSG00000004056|11652|-1.7322900295257568|0.01916000060737133; Cav1|IDBG-129000|ENSMUSG00000007655|12389|-1.1410499811172485|0.19077999889850616; Csnk2a1|IDBG-209641|ENSMUSG00000074698|12995|-2.0213799476623535|0.0027149999514222145; Ctnnb1|IDBG-205243|ENSMUSG00000006932|12387|-1.0672149658203125|0.32039499282836914; Lef1|IDBG-194292|ENSMUSG00000027985|16842|-1.865350008010864…
cond_1	TCF dependent signaling in response to WNT	18550	REACTOME	10090	12	12	0	1	1	6	0.00429532	0.526893	Akt2; Cav1; Csnk2a1; Ctnnb1; Lef1; Ppp2ca; Ppp2r5a; Psmb4; Psmc5; Psmd2; Rbx1; Ywhaz;	Akt2|IDBG-161456|ENSMUSG00000004056|11652|-1.7322900295257568|0.01916000060737133; Cav1|IDBG-129000|ENSMUSG00000007655|12389|-1.1410499811172485|0.19077999889850616; Csnk2a1|IDBG-209641|ENSMUSG00000074698|12995|-2.0213799476623535|0.0027149999514222145; Ctnnb1|IDBG-205243|ENSMUSG00000006932|12387|-1.0672149658203125|0.32039499282836914; Lef1|IDBG-194292|ENSMUSG00000027985|16842|-1.865350008010864…
cond_1	XAV939 inhibits tankyrase, stabilizing AXIN	19889	REACTOME	10090	12	12	0	1	1	6	0.00429532	0.526893	Akt2; Cav1; Csnk2a1; Ctnnb1; Lef1; Ppp2ca; Ppp2r5a; Psmb4; Psmc5; Psmd2; Rbx1; Ywhaz;	Akt2|IDBG-161456|ENSMUSG00000004056|11652|-1.7322900295257568|0.01916000060737133; Cav1|IDBG-129000|ENSMUSG00000007655|12389|-1.1410499811172485|0.19077999889850616; Csnk2a1|IDBG-209641|ENSMUSG00000074698|12995|-2.0213799476623535|0.0027149999514222145; Ctnnb1|IDBG-205243|ENSMUSG00000006932|12387|-1.0672149658203125|0.32039499282836914; Lef1|IDBG-194292|ENSMUSG00000027985|16842|-1.865350008010864…
cond_1	misspliced LRP5 mutants have enhanced beta-catenin-dependent signaling	18155	REACTOME	10090	12	12	0	1	1	6	0.00429532	0.526893	Akt2; Cav1; Csnk2a1; Ctnnb1; Lef1; Ppp2ca; Ppp2r5a; Psmb4; Psmc5; Psmd2; Rbx1; Ywhaz;	Akt2|IDBG-161456|ENSMUSG00000004056|11652|-1.7322900295257568|0.01916000060737133; Cav1|IDBG-129000|ENSMUSG00000007655|12389|-1.1410499811172485|0.19077999889850616; Csnk2a1|IDBG-209641|ENSMUSG00000074698|12995|-2.0213799476623535|0.0027149999514222145; Ctnnb1|IDBG-205243|ENSMUSG00000006932|12387|-1.0672149658203125|0.32039499282836914; Lef1|IDBG-194292|ENSMUSG00000027985|16842|-1.865350008010864…
cond_1	Signaling by Wnt	16953	REACTOME	10090	21	21	0	1	1	8	0.00723662	0.760879	Akt2; Cav1; Csnk2a1; Ctnnb1; Itpr1; Itpr2; Itpr3; Lef1; Map3k7; Pfn1; Plcb1; Plcb3; Ppp2ca; Ppp2r5a; Prkcb; Prkg1; Psmb4; Psmc5; Psmd2; Rbx1; Ywhaz;	Akt2|IDBG-161456|ENSMUSG00000004056|11652|-1.7322900295257568|0.01916000060737133; Cav1|IDBG-129000|ENSMUSG00000007655|12389|-1.1410499811172485|0.19077999889850616; Csnk2a1|IDBG-209641|ENSMUSG00000074698|12995|-2.0213799476623535|0.0027149999514222145; Ctnnb1|IDBG-205243|ENSMUSG00000006932|12387|-1.0672149658203125|0.32039499282836914; Itpr1|IDBG-174302|ENSMUSG00000030102|16438|-1.36354005336761…
cond_1	Degradation of GLI1 by the proteasome	18498	REACTOME	10090	4	4	0	1	1	3	0.0121391	0.68726	Psmb4; Psmc5; Psmd2; Rbx1;	Psmb4|IDBG-170872|ENSMUSG00000005779|19172|-1.5863399505615234|0.003019999945536256; Psmc5|IDBG-213426|ENSMUSG00000020708|19184|-1.5891599655151367|0.001449999981559813; Psmd2|IDBG-145582|ENSMUSG00000006998|21762|-1.319849967956543|0.02978000044822693; Rbx1|IDBG-164749|ENSMUSG00000022400|100043674,56438|-1.7027900218963623|0.01078999973833561;
cond_1	Degradation of GLI2 by the proteasome	18318	REACTOME	10090	4	4	0	1	1	3	0.0121391	0.68726	Psmb4; Psmc5; Psmd2; Rbx1;	Psmb4|IDBG-170872|ENSMUSG00000005779|19172|-1.5863399505615234|0.003019999945536256; Psmc5|IDBG-213426|ENSMUSG00000020708|19184|-1.5891599655151367|0.001449999981559813; Psmd2|IDBG-145582|ENSMUSG00000006998|21762|-1.319849967956543|0.02978000044822693; Rbx1|IDBG-164749|ENSMUSG00000022400|100043674,56438|-1.7027900218963623|0.01078999973833561;
cond_1	GLI3 is processed to GLI3R by the proteasome	18562	REACTOME	10090	4	4	0	1	1	3	0.0121391	0.68726	Psmb4; Psmc5; Psmd2; Rbx1;	Psmb4|IDBG-170872|ENSMUSG00000005779|19172|-1.5863399505615234|0.003019999945536256; Psmc5|IDBG-213426|ENSMUSG00000020708|19184|-1.5891599655151367|0.001449999981559813; Psmd2|IDBG-145582|ENSMUSG00000006998|21762|-1.319849967956543|0.02978000044822693; Rbx1|IDBG-164749|ENSMUSG00000022400|100043674,56438|-1.7027900218963623|0.01078999973833561;
cond_1	Ubiquitin-dependent degradation of Cyclin D	19153	REACTOME	10090	4	4	0	1	1	3	0.0121391	0.68726	Cdk4; Psmb4; Psmc5; Psmd2;	Cdk4|IDBG-194056|ENSMUSG00000006728|102641469,12567|-1.5921000242233276|3.9000000106170774E-4; Psmb4|IDBG-170872|ENSMUSG00000005779|19172|-1.5863399505615234|0.003019999945536256; Psmc5|IDBG-213426|ENSMUSG00000020708|19184|-1.5891599655151367|0.001449999981559813; Psmd2|IDBG-145582|ENSMUSG00000006998|21762|-1.319849967956543|0.02978000044822693;
cond_1	Ubiquitin-dependent degradation of Cyclin D1	16945	REACTOME	10090	4	4	0	1	1	3	0.0121391	0.68726	Cdk4; Psmb4; Psmc5; Psmd2;	Cdk4|IDBG-194056|ENSMUSG00000006728|102641469,12567|-1.5921000242233276|3.9000000106170774E-4; Psmb4|IDBG-170872|ENSMUSG00000005779|19172|-1.5863399505615234|0.003019999945536256; Psmc5|IDBG-213426|ENSMUSG00000020708|19184|-1.5891599655151367|0.001449999981559813; Psmd2|IDBG-145582|ENSMUSG00000006998|21762|-1.319849967956543|0.02978000044822693;
cond_1	degradation of DVL	17219	REACTOME	10090	4	4	0	1	1	3	0.0121391	0.68726	Psmb4; Psmc5; Psmd2; Rbx1;	Psmb4|IDBG-170872|ENSMUSG00000005779|19172|-1.5863399505615234|0.003019999945536256; Psmc5|IDBG-213426|ENSMUSG00000020708|19184|-1.5891599655151367|0.001449999981559813; Psmd2|IDBG-145582|ENSMUSG00000006998|21762|-1.319849967956543|0.02978000044822693; Rbx1|IDBG-164749|ENSMUSG00000022400|100043674,56438|-1.7027900218963623|0.01078999973833561;
cond_1	Citrate cycle (TCA cycle)	678	KEGG	10090	2	2	0	1	1	2	0.0230408	1	Ogdh; Sdha;	Ogdh|IDBG-146734|ENSMUSG00000020456|18293|-2.0198299884796143|1.5999999595806003E-4; Sdha|IDBG-167329|ENSMUSG00000021577|66945|-1.8536800146102905|0.0010000000474974513;
cond_1	Citric acid cycle (TCA cycle)	19132	REACTOME	10090	2	2	0	1	1	2	0.0230408	1	Ogdh; Sdha;	Ogdh|IDBG-146734|ENSMUSG00000020456|18293|-2.0198299884796143|1.5999999595806003E-4; Sdha|IDBG-167329|ENSMUSG00000021577|66945|-1.8536800146102905|0.0010000000474974513;
cond_1	Signalling to ERK5	17871	REACTOME	10090	2	2	0	1	1	2	0.0230408	1	Map2k5; Mapk7;	Map2k5|IDBG-175216|ENSMUSG00000058444|23938|-3.697629928588867|0.0; Mapk7|IDBG-183076|ENSMUSG00000001034|23939|-1.6512099504470825|6.799999973736703E-4;
cond_1	PCP/CE pathway	18163	REACTOME	10090	5	5	0	1	1	3	0.0270638	1	Pfn1; Prkcb; Psmb4; Psmc5; Psmd2;	Pfn1|IDBG-195117|ENSMUSG00000018293|18643|-2.3112099170684814|1.6999999934341758E-4; Prkcb|IDBG-208976|ENSMUSG00000052889|18751|-1.3188300132751465|0.04165500029921532; Psmb4|IDBG-170872|ENSMUSG00000005779|19172|-1.5863399505615234|0.003019999945536256; Psmc5|IDBG-213426|ENSMUSG00000020708|19184|-1.5891599655151367|0.001449999981559813; Psmd2|IDBG-145582|ENSMUSG00000006998|21762|-1.31984996795654…
cond_1	Pyruvate metabolism and Citric Acid (TCA) cycle	18874	REACTOME	10090	5	5	0	1	1	3	0.0270638	1	Ldhb; Ogdh; Pdk1; Pdk4; Sdha;	Ldhb|IDBG-196960|ENSMUSG00000030246|16832|-1.2040899991989136|0.19966000318527222; Ogdh|IDBG-146734|ENSMUSG00000020456|18293|-2.0198299884796143|1.5999999595806003E-4; Pdk1|IDBG-179277|ENSMUSG00000006494|228026|-2.246570110321045|9.999999747378752E-6; Pdk4|IDBG-128156|ENSMUSG00000019577|27273|-1.2482600212097168|0.13600000739097595; Sdha|IDBG-167329|ENSMUSG00000021577|66945|-1.8536800146102905|0.…
cond_1	beta-catenin independent WNT signaling	17380	REACTOME	10090	14	14	0	1	1	5	0.0465725	1	Ctnnb1; Itpr1; Itpr2; Itpr3; Lef1; Map3k7; Pfn1; Plcb1; Plcb3; Prkcb; Prkg1; Psmb4; Psmc5; Psmd2;	Ctnnb1|IDBG-205243|ENSMUSG00000006932|12387|-1.0672149658203125|0.32039499282836914; Itpr1|IDBG-174302|ENSMUSG00000030102|16438|-1.3635400533676147|0.06167000159621239; Itpr2|IDBG-197946|ENSMUSG00000030287|16439|-1.4903600215911865|0.018069999292492867; Itpr3|IDBG-156294|ENSMUSG00000042644|16440|-1.309285044670105|0.048739999532699585; Lef1|IDBG-194292|ENSMUSG00000027985|16842|-1.8653500080108643…
cond_1	AUF1 (hnRNP D0) destabilizes mRNA	17381	REACTOME	10090	6	6	0	1	1	3	0.0483058	1	Hspa1a; Hspb1; Pabpc1; Psmb4; Psmc5; Psmd2;	Hspa1a|IDBG-606688|ENSMUSG00000091971|193740|-1.011489987373352|0.4754999876022339; Hspb1|IDBG-204151|ENSMUSG00000004951|15507|-1.2777700424194336|0.06936000287532806; Pabpc1|IDBG-135334|ENSMUSG00000022283|18458|-2.17891001701355|6.399999838322401E-4; Psmb4|IDBG-170872|ENSMUSG00000005779|19172|-1.5863399505615234|0.003019999945536256; Psmc5|IDBG-213426|ENSMUSG00000020708|19184|-1.5891599655151367…
cond_1	Hedgehog 'off' state	17041	REACTOME	10090	6	6	0	1	1	3	0.0483058	1	Prkar1a; Prkar1b; Psmb4; Psmc5; Psmd2; Rbx1;	Prkar1a|IDBG-213854|ENSMUSG00000020612|19084|-1.3869600296020508|0.005350000225007534; Prkar1b|IDBG-206405|ENSMUSG00000025855|19085|-1.1708199977874756|0.21785999834537506; Psmb4|IDBG-170872|ENSMUSG00000005779|19172|-1.5863399505615234|0.003019999945536256; Psmc5|IDBG-213426|ENSMUSG00000020708|19184|-1.5891599655151367|0.001449999981559813; Psmd2|IDBG-145582|ENSMUSG00000006998|21762|-1.3198499679…
cond_1	Regulation of Apoptosis	18195	REACTOME	10090	6	6	0	1	1	3	0.0483058	1	Dapk1; Dapk3; Pak2; Psmb4; Psmc5; Psmd2;	Dapk1|IDBG-159357|ENSMUSG00000021559|69635|-3.9299399852752686|0.0; Dapk3|IDBG-177264|ENSMUSG00000034974|13144|-1.3446199893951416|0.01785999909043312; Pak2|IDBG-153570|ENSMUSG00000022781|224105|-1.3308299779891968|0.11693000048398972; Psmb4|IDBG-170872|ENSMUSG00000005779|19172|-1.5863399505615234|0.003019999945536256; Psmc5|IDBG-213426|ENSMUSG00000020708|19184|-1.5891599655151367|0.0014499999815…
cond_1	APC/C:Cdc20 mediated degradation of Securin	18457	REACTOME	10090	3	3	0	1	1	2	0.0623115	1	Psmb4; Psmc5; Psmd2;	Psmb4|IDBG-170872|ENSMUSG00000005779|19172|-1.5863399505615234|0.003019999945536256; Psmc5|IDBG-213426|ENSMUSG00000020708|19184|-1.5891599655151367|0.001449999981559813; Psmd2|IDBG-145582|ENSMUSG00000006998|21762|-1.319849967956543|0.02978000044822693;
cond_1	APC/C:Cdh1 mediated degradation of Cdc20 and other APC/C:Cdh1 targeted proteins in late mitosis/early G1	18253	REACTOME	10090	3	3	0	1	1	2	0.0623115	1	Psmb4; Psmc5; Psmd2;	Psmb4|IDBG-170872|ENSMUSG00000005779|19172|-1.5863399505615234|0.003019999945536256; Psmc5|IDBG-213426|ENSMUSG00000020708|19184|-1.5891599655151367|0.001449999981559813; Psmd2|IDBG-145582|ENSMUSG00000006998|21762|-1.319849967956543|0.02978000044822693;
cond_1	Assembly of the pre-replicative complex	19853	REACTOME	10090	3	3	0	1	1	2	0.0623115	1	Psmb4; Psmc5; Psmd2;	Psmb4|IDBG-170872|ENSMUSG00000005779|19172|-1.5863399505615234|0.003019999945536256; Psmc5|IDBG-213426|ENSMUSG00000020708|19184|-1.5891599655151367|0.001449999981559813; Psmd2|IDBG-145582|ENSMUSG00000006998|21762|-1.319849967956543|0.02978000044822693;
cond_1	Asymmetric localization of PCP proteins	19258	REACTOME	10090	3	3	0	1	1	2	0.0623115	1	Psmb4; Psmc5; Psmd2;	Psmb4|IDBG-170872|ENSMUSG00000005779|19172|-1.5863399505615234|0.003019999945536256; Psmc5|IDBG-213426|ENSMUSG00000020708|19184|-1.5891599655151367|0.001449999981559813; Psmd2|IDBG-145582|ENSMUSG00000006998|21762|-1.319849967956543|0.02978000044822693;
cond_1	Autodegradation of Cdh1 by Cdh1:APC/C	18310	REACTOME	10090	3	3	0	1	1	2	0.0623115	1	Psmb4; Psmc5; Psmd2;	Psmb4|IDBG-170872|ENSMUSG00000005779|19172|-1.5863399505615234|0.003019999945536256; Psmc5|IDBG-213426|ENSMUSG00000020708|19184|-1.5891599655151367|0.001449999981559813; Psmd2|IDBG-145582|ENSMUSG00000006998|21762|-1.319849967956543|0.02978000044822693;
cond_1	CDT1 association with the CDC6:ORC:origin complex	16983	REACTOME	10090	3	3	0	1	1	2	0.0623115	1	Psmb4; Psmc5; Psmd2;	Psmb4|IDBG-170872|ENSMUSG00000005779|19172|-1.5863399505615234|0.003019999945536256; Psmc5|IDBG-213426|ENSMUSG00000020708|19184|-1.5891599655151367|0.001449999981559813; Psmd2|IDBG-145582|ENSMUSG00000006998|21762|-1.319849967956543|0.02978000044822693;
cond_1	Cross-presentation of soluble exogenous antigens (endosomes)	18075	REACTOME	10090	3	3	0	1	1	2	0.0623115	1	Psmb4; Psmc5; Psmd2;	Psmb4|IDBG-170872|ENSMUSG00000005779|19172|-1.5863399505615234|0.003019999945536256; Psmc5|IDBG-213426|ENSMUSG00000020708|19184|-1.5891599655151367|0.001449999981559813; Psmd2|IDBG-145582|ENSMUSG00000006998|21762|-1.319849967956543|0.02978000044822693;
cond_1	Proteasome	630	KEGG	10090	3	3	0	1	1	2	0.0623115	1	Psmb4; Psmc5; Psmd2;	Psmb4|IDBG-170872|ENSMUSG00000005779|19172|-1.5863399505615234|0.003019999945536256; Psmc5|IDBG-213426|ENSMUSG00000020708|19184|-1.5891599655151367|0.001449999981559813; Psmd2|IDBG-145582|ENSMUSG00000006998|21762|-1.319849967956543|0.02978000044822693;
cond_1	Regulation of ornithine decarboxylase (ODC)	18779	REACTOME	10090	3	3	0	1	1	2	0.0623115	1	Psmb4; Psmc5; Psmd2;	Psmb4|IDBG-170872|ENSMUSG00000005779|19172|-1.5863399505615234|0.003019999945536256; Psmc5|IDBG-213426|ENSMUSG00000020708|19184|-1.5891599655151367|0.001449999981559813; Psmd2|IDBG-145582|ENSMUSG00000006998|21762|-1.319849967956543|0.02978000044822693;
cond_1	SCF-beta-TrCP mediated degradation of Emi1	17788	REACTOME	10090	3	3	0	1	1	2	0.0623115	1	Psmb4; Psmc5; Psmd2;	Psmb4|IDBG-170872|ENSMUSG00000005779|19172|-1.5863399505615234|0.003019999945536256; Psmc5|IDBG-213426|ENSMUSG00000020708|19184|-1.5891599655151367|0.001449999981559813; Psmd2|IDBG-145582|ENSMUSG00000006998|21762|-1.319849967956543|0.02978000044822693;
cond_1	degradation of AXIN	19239	REACTOME	10090	3	3	0	1	1	2	0.0623115	1	Psmb4; Psmc5; Psmd2;	Psmb4|IDBG-170872|ENSMUSG00000005779|19172|-1.5863399505615234|0.003019999945536256; Psmc5|IDBG-213426|ENSMUSG00000020708|19184|-1.5891599655151367|0.001449999981559813; Psmd2|IDBG-145582|ENSMUSG00000006998|21762|-1.319849967956543|0.02978000044822693;
cond_1	AMER1 mutants destabilize the destruction complex	17537	REACTOME	10090	7	7	0	1	1	3	0.075501	1	Ctnnb1; Ppp2ca; Ppp2r5a; Psmb4; Psmc5; Psmd2; Rbx1;	Ctnnb1|IDBG-205243|ENSMUSG00000006932|12387|-1.0672149658203125|0.32039499282836914; Ppp2ca|IDBG-170858|ENSMUSG00000020349|19052|-1.0603400468826294|0.4024699926376343; Ppp2r5a|IDBG-208750|ENSMUSG00000026626|226849|-1.034350037574768|0.37975001335144043; Psmb4|IDBG-170872|ENSMUSG00000005779|19172|-1.5863399505615234|0.003019999945536256; Psmc5|IDBG-213426|ENSMUSG00000020708|19184|-1.5891599655151…
cond_1	APC truncation mutants are not K63 polyubiquitinated	18771	REACTOME	10090	7	7	0	1	1	3	0.075501	1	Ctnnb1; Ppp2ca; Ppp2r5a; Psmb4; Psmc5; Psmd2; Rbx1;	Ctnnb1|IDBG-205243|ENSMUSG00000006932|12387|-1.0672149658203125|0.32039499282836914; Ppp2ca|IDBG-170858|ENSMUSG00000020349|19052|-1.0603400468826294|0.4024699926376343; Ppp2r5a|IDBG-208750|ENSMUSG00000026626|226849|-1.034350037574768|0.37975001335144043; Psmb4|IDBG-170872|ENSMUSG00000005779|19172|-1.5863399505615234|0.003019999945536256; Psmc5|IDBG-213426|ENSMUSG00000020708|19184|-1.5891599655151…
cond_1	APC truncation mutants have impaired AXIN binding	18066	REACTOME	10090	7	7	0	1	1	3	0.075501	1	Ctnnb1; Ppp2ca; Ppp2r5a; Psmb4; Psmc5; Psmd2; Rbx1;	Ctnnb1|IDBG-205243|ENSMUSG00000006932|12387|-1.0672149658203125|0.32039499282836914; Ppp2ca|IDBG-170858|ENSMUSG00000020349|19052|-1.0603400468826294|0.4024699926376343; Ppp2r5a|IDBG-208750|ENSMUSG00000026626|226849|-1.034350037574768|0.37975001335144043; Psmb4|IDBG-170872|ENSMUSG00000005779|19172|-1.5863399505615234|0.003019999945536256; Psmc5|IDBG-213426|ENSMUSG00000020708|19184|-1.5891599655151…
cond_1	AXIN missense mutants destabilize the destruction complex	18535	REACTOME	10090	7	7	0	1	1	3	0.075501	1	Ctnnb1; Ppp2ca; Ppp2r5a; Psmb4; Psmc5; Psmd2; Rbx1;	Ctnnb1|IDBG-205243|ENSMUSG00000006932|12387|-1.0672149658203125|0.32039499282836914; Ppp2ca|IDBG-170858|ENSMUSG00000020349|19052|-1.0603400468826294|0.4024699926376343; Ppp2r5a|IDBG-208750|ENSMUSG00000026626|226849|-1.034350037574768|0.37975001335144043; Psmb4|IDBG-170872|ENSMUSG00000005779|19172|-1.5863399505615234|0.003019999945536256; Psmc5|IDBG-213426|ENSMUSG00000020708|19184|-1.5891599655151…
cond_1	AXIN mutants destabilize the destruction complex, activating WNT signaling	17836	REACTOME	10090	7	7	0	1	1	3	0.075501	1	Ctnnb1; Ppp2ca; Ppp2r5a; Psmb4; Psmc5; Psmd2; Rbx1;	Ctnnb1|IDBG-205243|ENSMUSG00000006932|12387|-1.0672149658203125|0.32039499282836914; Ppp2ca|IDBG-170858|ENSMUSG00000020349|19052|-1.0603400468826294|0.4024699926376343; Ppp2r5a|IDBG-208750|ENSMUSG00000026626|226849|-1.034350037574768|0.37975001335144043; Psmb4|IDBG-170872|ENSMUSG00000005779|19172|-1.5863399505615234|0.003019999945536256; Psmc5|IDBG-213426|ENSMUSG00000020708|19184|-1.5891599655151…
cond_1	Antigen processing: Ubiquitination & Proteasome degradation	18074	REACTOME	10090	7	7	0	1	1	3	0.075501	1	Herc2; Psmb4; Psmc5; Psmd2; Rbx1; Socs3; Stub1;	Herc2|IDBG-189382|ENSMUSG00000030451|15204|-1.2430599927902222|0.16434000432491302; Psmb4|IDBG-170872|ENSMUSG00000005779|19172|-1.5863399505615234|0.003019999945536256; Psmc5|IDBG-213426|ENSMUSG00000020708|19184|-1.5891599655151367|0.001449999981559813; Psmd2|IDBG-145582|ENSMUSG00000006998|21762|-1.319849967956543|0.02978000044822693; Rbx1|IDBG-164749|ENSMUSG00000022400|100043674,56438|-1.7027900…
cond_1	Degradation of beta-catenin by the destruction complex	17332	REACTOME	10090	7	7	0	1	1	3	0.075501	1	Ctnnb1; Ppp2ca; Ppp2r5a; Psmb4; Psmc5; Psmd2; Rbx1;	Ctnnb1|IDBG-205243|ENSMUSG00000006932|12387|-1.0672149658203125|0.32039499282836914; Ppp2ca|IDBG-170858|ENSMUSG00000020349|19052|-1.0603400468826294|0.4024699926376343; Ppp2r5a|IDBG-208750|ENSMUSG00000026626|226849|-1.034350037574768|0.37975001335144043; Psmb4|IDBG-170872|ENSMUSG00000005779|19172|-1.5863399505615234|0.003019999945536256; Psmc5|IDBG-213426|ENSMUSG00000020708|19184|-1.5891599655151…
cond_1	S Phase	19854	REACTOME	10090	7	7	0	1	1	3	0.075501	1	Ccne1; Cdc25a; Cdk2; Cdk4; Psmb4; Psmc5; Psmd2;	Ccne1|IDBG-175446|ENSMUSG00000002068|12447|-1.010830044746399|0.4763999879360199; Cdc25a|IDBG-201603|ENSMUSG00000032477|12530|-1.115625023841858|0.2681649923324585; Cdk2|IDBG-198142|ENSMUSG00000025358|12566|-1.1236300468444824|0.2030400037765503; Cdk4|IDBG-194056|ENSMUSG00000006728|102641469,12567|-1.5921000242233276|3.9000000106170774E-4; Psmb4|IDBG-170872|ENSMUSG00000005779|19172|-1.58633995056…
cond_1	S33 mutants of beta-catenin aren't phosphorylated	19677	REACTOME	10090	7	7	0	1	1	3	0.075501	1	Ctnnb1; Ppp2ca; Ppp2r5a; Psmb4; Psmc5; Psmd2; Rbx1;	Ctnnb1|IDBG-205243|ENSMUSG00000006932|12387|-1.0672149658203125|0.32039499282836914; Ppp2ca|IDBG-170858|ENSMUSG00000020349|19052|-1.0603400468826294|0.4024699926376343; Ppp2r5a|IDBG-208750|ENSMUSG00000026626|226849|-1.034350037574768|0.37975001335144043; Psmb4|IDBG-170872|ENSMUSG00000005779|19172|-1.5863399505615234|0.003019999945536256; Psmc5|IDBG-213426|ENSMUSG00000020708|19184|-1.5891599655151…
cond_1	S37 mutants of beta-catenin aren't phosphorylated	18503	REACTOME	10090	7	7	0	1	1	3	0.075501	1	Ctnnb1; Ppp2ca; Ppp2r5a; Psmb4; Psmc5; Psmd2; Rbx1;	Ctnnb1|IDBG-205243|ENSMUSG00000006932|12387|-1.0672149658203125|0.32039499282836914; Ppp2ca|IDBG-170858|ENSMUSG00000020349|19052|-1.0603400468826294|0.4024699926376343; Ppp2r5a|IDBG-208750|ENSMUSG00000026626|226849|-1.034350037574768|0.37975001335144043; Psmb4|IDBG-170872|ENSMUSG00000005779|19172|-1.5863399505615234|0.003019999945536256; Psmc5|IDBG-213426|ENSMUSG00000020708|19184|-1.5891599655151…
cond_1	S45 mutants of beta-catenin aren't phosphorylated	18800	REACTOME	10090	7	7	0	1	1	3	0.075501	1	Ctnnb1; Ppp2ca; Ppp2r5a; Psmb4; Psmc5; Psmd2; Rbx1;	Ctnnb1|IDBG-205243|ENSMUSG00000006932|12387|-1.0672149658203125|0.32039499282836914; Ppp2ca|IDBG-170858|ENSMUSG00000020349|19052|-1.0603400468826294|0.4024699926376343; Ppp2r5a|IDBG-208750|ENSMUSG00000026626|226849|-1.034350037574768|0.37975001335144043; Psmb4|IDBG-170872|ENSMUSG00000005779|19172|-1.5863399505615234|0.003019999945536256; Psmc5|IDBG-213426|ENSMUSG00000020708|19184|-1.5891599655151…
cond_1	Signaling by Hedgehog	19238	REACTOME	10090	7	7	0	1	1	3	0.075501	1	Prkar1a; Prkar1b; Psmb4; Psmc5; Psmd2; Rbx1; Vcp;	Prkar1a|IDBG-213854|ENSMUSG00000020612|19084|-1.3869600296020508|0.005350000225007534; Prkar1b|IDBG-206405|ENSMUSG00000025855|19085|-1.1708199977874756|0.21785999834537506; Psmb4|IDBG-170872|ENSMUSG00000005779|19172|-1.5863399505615234|0.003019999945536256; Psmc5|IDBG-213426|ENSMUSG00000020708|19184|-1.5891599655151367|0.001449999981559813; Psmd2|IDBG-145582|ENSMUSG00000006998|21762|-1.3198499679…
cond_1	T41 mutants of beta-catenin aren't phosphorylated	17885	REACTOME	10090	7	7	0	1	1	3	0.075501	1	Ctnnb1; Ppp2ca; Ppp2r5a; Psmb4; Psmc5; Psmd2; Rbx1;	Ctnnb1|IDBG-205243|ENSMUSG00000006932|12387|-1.0672149658203125|0.32039499282836914; Ppp2ca|IDBG-170858|ENSMUSG00000020349|19052|-1.0603400468826294|0.4024699926376343; Ppp2r5a|IDBG-208750|ENSMUSG00000026626|226849|-1.034350037574768|0.37975001335144043; Psmb4|IDBG-170872|ENSMUSG00000005779|19172|-1.5863399505615234|0.003019999945536256; Psmc5|IDBG-213426|ENSMUSG00000020708|19184|-1.5891599655151…
cond_1	TCF7L2 mutants don't bind CTBP	18946	REACTOME	10090	7	7	0	1	1	3	0.075501	1	Ctnnb1; Ppp2ca; Ppp2r5a; Psmb4; Psmc5; Psmd2; Rbx1;	Ctnnb1|IDBG-205243|ENSMUSG00000006932|12387|-1.0672149658203125|0.32039499282836914; Ppp2ca|IDBG-170858|ENSMUSG00000020349|19052|-1.0603400468826294|0.4024699926376343; Ppp2r5a|IDBG-208750|ENSMUSG00000026626|226849|-1.034350037574768|0.37975001335144043; Psmb4|IDBG-170872|ENSMUSG00000005779|19172|-1.5863399505615234|0.003019999945536256; Psmc5|IDBG-213426|ENSMUSG00000020708|19184|-1.5891599655151…
cond_1	deletions in the AMER1 gene destabilize the destruction complex	16911	REACTOME	10090	7	7	0	1	1	3	0.075501	1	Ctnnb1; Ppp2ca; Ppp2r5a; Psmb4; Psmc5; Psmd2; Rbx1;	Ctnnb1|IDBG-205243|ENSMUSG00000006932|12387|-1.0672149658203125|0.32039499282836914; Ppp2ca|IDBG-170858|ENSMUSG00000020349|19052|-1.0603400468826294|0.4024699926376343; Ppp2r5a|IDBG-208750|ENSMUSG00000026626|226849|-1.034350037574768|0.37975001335144043; Psmb4|IDBG-170872|ENSMUSG00000005779|19172|-1.5863399505615234|0.003019999945536256; Psmc5|IDBG-213426|ENSMUSG00000020708|19184|-1.5891599655151…
cond_1	deletions in the AXIN genes in hepatocellular carcinoma result in elevated WNT signaling	18337	REACTOME	10090	7	7	0	1	1	3	0.075501	1	Ctnnb1; Ppp2ca; Ppp2r5a; Psmb4; Psmc5; Psmd2; Rbx1;	Ctnnb1|IDBG-205243|ENSMUSG00000006932|12387|-1.0672149658203125|0.32039499282836914; Ppp2ca|IDBG-170858|ENSMUSG00000020349|19052|-1.0603400468826294|0.4024699926376343; Ppp2r5a|IDBG-208750|ENSMUSG00000026626|226849|-1.034350037574768|0.37975001335144043; Psmb4|IDBG-170872|ENSMUSG00000005779|19172|-1.5863399505615234|0.003019999945536256; Psmc5|IDBG-213426|ENSMUSG00000020708|19184|-1.5891599655151…
cond_1	misspliced GSK3beta mutants stabilize beta-catenin	18935	REACTOME	10090	7	7	0	1	1	3	0.075501	1	Ctnnb1; Ppp2ca; Ppp2r5a; Psmb4; Psmc5; Psmd2; Rbx1;	Ctnnb1|IDBG-205243|ENSMUSG00000006932|12387|-1.0672149658203125|0.32039499282836914; Ppp2ca|IDBG-170858|ENSMUSG00000020349|19052|-1.0603400468826294|0.4024699926376343; Ppp2r5a|IDBG-208750|ENSMUSG00000026626|226849|-1.034350037574768|0.37975001335144043; Psmb4|IDBG-170872|ENSMUSG00000005779|19172|-1.5863399505615234|0.003019999945536256; Psmc5|IDBG-213426|ENSMUSG00000020708|19184|-1.5891599655151…
cond_1	phosphorylation site mutants of CTNNB1 are not targeted to the proteasome by the destruction complex	18209	REACTOME	10090	7	7	0	1	1	3	0.075501	1	Ctnnb1; Ppp2ca; Ppp2r5a; Psmb4; Psmc5; Psmd2; Rbx1;	Ctnnb1|IDBG-205243|ENSMUSG00000006932|12387|-1.0672149658203125|0.32039499282836914; Ppp2ca|IDBG-170858|ENSMUSG00000020349|19052|-1.0603400468826294|0.4024699926376343; Ppp2r5a|IDBG-208750|ENSMUSG00000026626|226849|-1.034350037574768|0.37975001335144043; Psmb4|IDBG-170872|ENSMUSG00000005779|19172|-1.5863399505615234|0.003019999945536256; Psmc5|IDBG-213426|ENSMUSG00000020708|19184|-1.5891599655151…
cond_1	truncated APC mutants destabilize the destruction complex	19510	REACTOME	10090	7	7	0	1	1	3	0.075501	1	Ctnnb1; Ppp2ca; Ppp2r5a; Psmb4; Psmc5; Psmd2; Rbx1;	Ctnnb1|IDBG-205243|ENSMUSG00000006932|12387|-1.0672149658203125|0.32039499282836914; Ppp2ca|IDBG-170858|ENSMUSG00000020349|19052|-1.0603400468826294|0.4024699926376343; Ppp2r5a|IDBG-208750|ENSMUSG00000026626|226849|-1.034350037574768|0.37975001335144043; Psmb4|IDBG-170872|ENSMUSG00000005779|19172|-1.5863399505615234|0.003019999945536256; Psmc5|IDBG-213426|ENSMUSG00000020708|19184|-1.5891599655151…
cond_1	truncations of AMER1 destabilize the destruction complex	19104	REACTOME	10090	7	7	0	1	1	3	0.075501	1	Ctnnb1; Ppp2ca; Ppp2r5a; Psmb4; Psmc5; Psmd2; Rbx1;	Ctnnb1|IDBG-205243|ENSMUSG00000006932|12387|-1.0672149658203125|0.32039499282836914; Ppp2ca|IDBG-170858|ENSMUSG00000020349|19052|-1.0603400468826294|0.4024699926376343; Ppp2r5a|IDBG-208750|ENSMUSG00000026626|226849|-1.034350037574768|0.37975001335144043; Psmb4|IDBG-170872|ENSMUSG00000005779|19172|-1.5863399505615234|0.003019999945536256; Psmc5|IDBG-213426|ENSMUSG00000020708|19184|-1.5891599655151…
cond_1	Protein processing in endoplasmic reticulum	10391	KEGG	10090	21	21	0	1	1	6	0.0825498	1	Bax; Bcl2; Dnaja1; Dnajc1; Eif2ak3; Ern1; Hsp90aa1; Hsp90b1; Hspa1a; Hspa4l; Hspa5; Hsph1; Mapk8; Nfe2l2; Park2; Pdia3; Rbx1; Stub1; Ube2j1; Ubqln2; Vcp;	Bax|IDBG-183241|ENSMUSG00000003873|12028|-2.0258100032806396|6.600000197067857E-4; Bcl2|IDBG-185673|ENSMUSG00000057329|12043|-2.2901298999786377|1.9999999494757503E-4; Dnaja1|IDBG-136348|ENSMUSG00000028410|15502|-1.092810034751892|0.32330000400543213; Dnajc1|IDBG-139496|ENSMUSG00000026740|13418|-1.6613600254058838|0.015639999881386757; Eif2ak3|IDBG-155036|ENSMUSG00000031668|13666|-1.3736699819564…
cond_1	Colorectal cancer	702	KEGG	10090	17	17	0	1	1	5	0.100015	1	Akt2; Akt3; Bax; Bcl2; Ctnnb1; Fos; Jun; Lef1; Mapk1; Mapk8; Pik3cd; Pik3cg; Pik3r2; Raf1; Smad2; Smad3; Tgfbr2;	Akt2|IDBG-161456|ENSMUSG00000004056|11652|-1.7322900295257568|0.01916000060737133; Akt3|IDBG-206738|ENSMUSG00000019699|23797|-1.3366000652313232|0.09747499972581863; Bax|IDBG-183241|ENSMUSG00000003873|12028|-2.0258100032806396|6.600000197067857E-4; Bcl2|IDBG-185673|ENSMUSG00000057329|12043|-2.2901298999786377|1.9999999494757503E-4; Ctnnb1|IDBG-205243|ENSMUSG00000006932|12387|-1.0672149658203125|0…
cond_1	Class I MHC mediated antigen processing & presentation	16844	REACTOME	10090	8	8	0	1	1	3	0.107979	1	Herc2; Pdia3; Psmb4; Psmc5; Psmd2; Rbx1; Socs3; Stub1;	Herc2|IDBG-189382|ENSMUSG00000030451|15204|-1.2430599927902222|0.16434000432491302; Pdia3|IDBG-202293|ENSMUSG00000027248|14827|-1.3927600383758545|0.06287000328302383; Psmb4|IDBG-170872|ENSMUSG00000005779|19172|-1.5863399505615234|0.003019999945536256; Psmc5|IDBG-213426|ENSMUSG00000020708|19184|-1.5891599655151367|0.001449999981559813; Psmd2|IDBG-145582|ENSMUSG00000006998|21762|-1.319849967956543…
cond_1	APC/C:Cdc20 mediated degradation of mitotic proteins	16931	REACTOME	10090	4	4	0	1	1	2	0.112484	1	Cdk1; Psmb4; Psmc5; Psmd2;	Cdk1|IDBG-160472|ENSMUSG00000019942|12534|-1.3629300594329834|0.0746999979019165; Psmb4|IDBG-170872|ENSMUSG00000005779|19172|-1.5863399505615234|0.003019999945536256; Psmc5|IDBG-213426|ENSMUSG00000020708|19184|-1.5891599655151367|0.001449999981559813; Psmd2|IDBG-145582|ENSMUSG00000006998|21762|-1.319849967956543|0.02978000044822693;
cond_1	Activation of APC/C and APC/C:Cdc20 mediated degradation of mitotic proteins	17295	REACTOME	10090	4	4	0	1	1	2	0.112484	1	Cdk1; Psmb4; Psmc5; Psmd2;	Cdk1|IDBG-160472|ENSMUSG00000019942|12534|-1.3629300594329834|0.0746999979019165; Psmb4|IDBG-170872|ENSMUSG00000005779|19172|-1.5863399505615234|0.003019999945536256; Psmc5|IDBG-213426|ENSMUSG00000020708|19184|-1.5891599655151367|0.001449999981559813; Psmd2|IDBG-145582|ENSMUSG00000006998|21762|-1.319849967956543|0.02978000044822693;
cond_1	Antigen processing-Cross presentation	18791	REACTOME	10090	4	4	0	1	1	2	0.112484	1	Pdia3; Psmb4; Psmc5; Psmd2;	Pdia3|IDBG-202293|ENSMUSG00000027248|14827|-1.3927600383758545|0.06287000328302383; Psmb4|IDBG-170872|ENSMUSG00000005779|19172|-1.5863399505615234|0.003019999945536256; Psmc5|IDBG-213426|ENSMUSG00000020708|19184|-1.5891599655151367|0.001449999981559813; Psmd2|IDBG-145582|ENSMUSG00000006998|21762|-1.319849967956543|0.02978000044822693;
cond_1	Autodegradation of the E3 ubiquitin ligase COP1	16703	REACTOME	10090	4	4	0	1	1	2	0.112484	1	Psmb4; Psmc5; Psmd2; Rfwd2;	Psmb4|IDBG-170872|ENSMUSG00000005779|19172|-1.5863399505615234|0.003019999945536256; Psmc5|IDBG-213426|ENSMUSG00000020708|19184|-1.5891599655151367|0.001449999981559813; Psmd2|IDBG-145582|ENSMUSG00000006998|21762|-1.319849967956543|0.02978000044822693; Rfwd2|IDBG-200867|ENSMUSG00000040782|26374|-1.2531100511550903|0.09905999898910522;
cond_1	CDK-mediated phosphorylation and removal of Cdc6	17526	REACTOME	10090	4	4	0	1	1	2	0.112484	1	Cdk2; Psmb4; Psmc5; Psmd2;	Cdk2|IDBG-198142|ENSMUSG00000025358|12566|-1.1236300468444824|0.2030400037765503; Psmb4|IDBG-170872|ENSMUSG00000005779|19172|-1.5863399505615234|0.003019999945536256; Psmc5|IDBG-213426|ENSMUSG00000020708|19184|-1.5891599655151367|0.001449999981559813; Psmd2|IDBG-145582|ENSMUSG00000006998|21762|-1.319849967956543|0.02978000044822693;
cond_1	CRMPs in Sema3A signaling	19591	REACTOME	10090	4	4	0	1	1	2	0.112484	1	Crmp1; Dpysl2; Dpysl3; Fyn;	Crmp1|IDBG-158810|ENSMUSG00000029121|12933|-1.6713249683380127|0.018200000748038292; Dpysl2|IDBG-175570|ENSMUSG00000022048|12934|-2.0302600860595703|0.01652500033378601; Dpysl3|IDBG-143786|ENSMUSG00000024501|22240|-1.0307600498199463|0.4041450023651123; Fyn|IDBG-144629|ENSMUSG00000019843|14360|-1.1482499837875366|0.16711999475955963;
cond_1	DNA Replication	17107	REACTOME	10090	4	4	0	1	1	2	0.112484	1	Cdk2; Psmb4; Psmc5; Psmd2;	Cdk2|IDBG-198142|ENSMUSG00000025358|12566|-1.1236300468444824|0.2030400037765503; Psmb4|IDBG-170872|ENSMUSG00000005779|19172|-1.5863399505615234|0.003019999945536256; Psmc5|IDBG-213426|ENSMUSG00000020708|19184|-1.5891599655151367|0.001449999981559813; Psmd2|IDBG-145582|ENSMUSG00000006998|21762|-1.319849967956543|0.02978000044822693;
cond_1	DNA Replication Pre-Initiation	19667	REACTOME	10090	4	4	0	1	1	2	0.112484	1	Cdk2; Psmb4; Psmc5; Psmd2;	Cdk2|IDBG-198142|ENSMUSG00000025358|12566|-1.1236300468444824|0.2030400037765503; Psmb4|IDBG-170872|ENSMUSG00000005779|19172|-1.5863399505615234|0.003019999945536256; Psmc5|IDBG-213426|ENSMUSG00000020708|19184|-1.5891599655151367|0.001449999981559813; Psmd2|IDBG-145582|ENSMUSG00000006998|21762|-1.319849967956543|0.02978000044822693;
cond_1	ER-Phagosome pathway	17848	REACTOME	10090	4	4	0	1	1	2	0.112484	1	Pdia3; Psmb4; Psmc5; Psmd2;	Pdia3|IDBG-202293|ENSMUSG00000027248|14827|-1.3927600383758545|0.06287000328302383; Psmb4|IDBG-170872|ENSMUSG00000005779|19172|-1.5863399505615234|0.003019999945536256; Psmc5|IDBG-213426|ENSMUSG00000020708|19184|-1.5891599655151367|0.001449999981559813; Psmd2|IDBG-145582|ENSMUSG00000006998|21762|-1.319849967956543|0.02978000044822693;
cond_1	Hedgehog ligand biogenesis	17806	REACTOME	10090	4	4	0	1	1	2	0.112484	1	Psmb4; Psmc5; Psmd2; Vcp;	Psmb4|IDBG-170872|ENSMUSG00000005779|19172|-1.5863399505615234|0.003019999945536256; Psmc5|IDBG-213426|ENSMUSG00000020708|19184|-1.5891599655151367|0.001449999981559813; Psmd2|IDBG-145582|ENSMUSG00000006998|21762|-1.319849967956543|0.02978000044822693; Vcp|IDBG-139755|ENSMUSG00000028452|269523|-1.0166699886322021|0.4592199921607971;
cond_1	Hh ligand biogenesis disease	18505	REACTOME	10090	4	4	0	1	1	2	0.112484	1	Psmb4; Psmc5; Psmd2; Vcp;	Psmb4|IDBG-170872|ENSMUSG00000005779|19172|-1.5863399505615234|0.003019999945536256; Psmc5|IDBG-213426|ENSMUSG00000020708|19184|-1.5891599655151367|0.001449999981559813; Psmd2|IDBG-145582|ENSMUSG00000006998|21762|-1.319849967956543|0.02978000044822693; Vcp|IDBG-139755|ENSMUSG00000028452|269523|-1.0166699886322021|0.4592199921607971;
cond_1	M/G1 Transition	18162	REACTOME	10090	4	4	0	1	1	2	0.112484	1	Cdk2; Psmb4; Psmc5; Psmd2;	Cdk2|IDBG-198142|ENSMUSG00000025358|12566|-1.1236300468444824|0.2030400037765503; Psmb4|IDBG-170872|ENSMUSG00000005779|19172|-1.5863399505615234|0.003019999945536256; Psmc5|IDBG-213426|ENSMUSG00000020708|19184|-1.5891599655151367|0.001449999981559813; Psmd2|IDBG-145582|ENSMUSG00000006998|21762|-1.319849967956543|0.02978000044822693;
cond_1	Orc1 removal from chromatin	18150	REACTOME	10090	4	4	0	1	1	2	0.112484	1	Cdk2; Psmb4; Psmc5; Psmd2;	Cdk2|IDBG-198142|ENSMUSG00000025358|12566|-1.1236300468444824|0.2030400037765503; Psmb4|IDBG-170872|ENSMUSG00000005779|19172|-1.5863399505615234|0.003019999945536256; Psmc5|IDBG-213426|ENSMUSG00000020708|19184|-1.5891599655151367|0.001449999981559813; Psmd2|IDBG-145582|ENSMUSG00000006998|21762|-1.319849967956543|0.02978000044822693;
cond_1	Platelet degranulation	16641	REACTOME	10090	4	4	0	1	1	2	0.112484	1	App; Hspa5; Pfn1; Vcl;	App|IDBG-172954|ENSMUSG00000022892|11820|-1.1400799751281738|0.16877000033855438; Hspa5|IDBG-163151|ENSMUSG00000026864|14828|-1.2100600004196167|0.10639999806880951; Pfn1|IDBG-195117|ENSMUSG00000018293|18643|-2.3112099170684814|1.6999999934341758E-4; Vcl|IDBG-136687|ENSMUSG00000021823|22330|-1.9132800102233887|4.999999873689376E-5;
cond_1	Processing-defective Hh variants abrogate ligand secretion	18009	REACTOME	10090	4	4	0	1	1	2	0.112484	1	Psmb4; Psmc5; Psmd2; Vcp;	Psmb4|IDBG-170872|ENSMUSG00000005779|19172|-1.5863399505615234|0.003019999945536256; Psmc5|IDBG-213426|ENSMUSG00000020708|19184|-1.5891599655151367|0.001449999981559813; Psmd2|IDBG-145582|ENSMUSG00000006998|21762|-1.319849967956543|0.02978000044822693; Vcp|IDBG-139755|ENSMUSG00000028452|269523|-1.0166699886322021|0.4592199921607971;
cond_1	Regulation of DNA replication	18076	REACTOME	10090	4	4	0	1	1	2	0.112484	1	Cdk2; Psmb4; Psmc5; Psmd2;	Cdk2|IDBG-198142|ENSMUSG00000025358|12566|-1.1236300468444824|0.2030400037765503; Psmb4|IDBG-170872|ENSMUSG00000005779|19172|-1.5863399505615234|0.003019999945536256; Psmc5|IDBG-213426|ENSMUSG00000020708|19184|-1.5891599655151367|0.001449999981559813; Psmd2|IDBG-145582|ENSMUSG00000006998|21762|-1.319849967956543|0.02978000044822693;
cond_1	Regulation of activated PAK-2p34 by proteasome mediated degradation	18951	REACTOME	10090	4	4	0	1	1	2	0.112484	1	Pak2; Psmb4; Psmc5; Psmd2;	Pak2|IDBG-153570|ENSMUSG00000022781|224105|-1.3308299779891968|0.11693000048398972; Psmb4|IDBG-170872|ENSMUSG00000005779|19172|-1.5863399505615234|0.003019999945536256; Psmc5|IDBG-213426|ENSMUSG00000020708|19184|-1.5891599655151367|0.001449999981559813; Psmd2|IDBG-145582|ENSMUSG00000006998|21762|-1.319849967956543|0.02978000044822693;
cond_1	Removal of licensing factors from origins	18754	REACTOME	10090	4	4	0	1	1	2	0.112484	1	Cdk2; Psmb4; Psmc5; Psmd2;	Cdk2|IDBG-198142|ENSMUSG00000025358|12566|-1.1236300468444824|0.2030400037765503; Psmb4|IDBG-170872|ENSMUSG00000005779|19172|-1.5863399505615234|0.003019999945536256; Psmc5|IDBG-213426|ENSMUSG00000020708|19184|-1.5891599655151367|0.001449999981559813; Psmd2|IDBG-145582|ENSMUSG00000006998|21762|-1.319849967956543|0.02978000044822693;
[truncated: 662 more rows]

## Sheet: 3w_F
Condition	Pathway Name	Pathway Id	Source Name	Organism	Pathway uploaded gene count	Genes in InnateDB for this entity	Pathway up-regulated genes count	Pathway up-regulated p-value	Pathway up-regulated p-value (corrected)	Pathway down-regulated genes count	Pathway down-regulated p-value	Pathway down-regulated p-value (corrected)	Gene Symbols	Genes (Symbol|IDBG-ID|Ensembl|Entrez|Fold Change|P-Value)
[truncated: 683 more rows]

[truncated: 5 more sheets: 3w_M, 5w_F, 5w_M, 10w_F, 10w_M]
